# Supplementary material for: Effect of aging on the human myometrium at single-cell resolution
Source: Nat Commun. 2024 Jan 31;15:945. doi: 10.1038/s41467-024-45143-z (PMC10830479; doi:10.1038/s41467-024-45143-z)
Supplement: Supplementary file 4 — Supplementary Data 1 [file 41467_2024_45143_MOESM4_ESM.xlsx]

## Sheet: Supp_Data_1
Supplementary Data 1: Epidemiological, demographic, and clinicopathological outcomes of perimenopausal (n=6) and postmenopausal (n=14) women included in the study.
Patient	Age	BMI	Menopausal status	Previous pregnancy	Live births	Surgery indication	Menstrual cycle phase	Age-associated conditions
P1	61	28.4	Post	2	2	Hysterectomy due to prolapse	NA	Dyslipidemia
P2	77	29.7	Post	3	2	Hysterectomy due to prolapse	NA	SAH - Systemic Arterial Hypertension
P3	46	18	Peri	1	1	Uterine removal from organ donor programme	Unknown	Cerebral tumour-oilocytic astrocytoma
P4	50	Unknown	Peri	0	0	Uterine removal from organ donor programme	Unknown	Cerebrovascular disease
P5	79	Unknown	Post	3	2	Hysterectomy due to prolapse	NA	SAH, dyslipidemia, rheumatoid arthritis, hyperuricemia, asthma, Alzheimer's, osteoporosis
P6	78	35.6	Post	3	3	Hysterectomy due to prolapse	NA	Diabetes, SAH
P7	52	21.22	Peri	5	5	Hysterectomy due to prolapse	Unknown	NO
P8	74	22	Post	4	3	Hysterectomy due to prolapse	NA	osteoporosis, gastroesophageal reflux, large granular lymphocyte leukemia
P9	67	29.7	Post	2	2	Hysterectomy due to prolapse	NA	Dyslipidemia, SAH
P10	60	29.9	Post	2	1	Hysterectomy due to prolapse	NA	asthma, fibromyalgia, degenerative tendonitis and osteoarthritis, tachycardia under study, SAH
P11	79	29.8	Post	2	2	Hysterectomy due to prolapse	NA	Dyslipidemia, SAH, osteoporosis
P12	76	Unknown	Post	2	2	Hysterectomy due to prolapse	NA	Dyslipidemia, SAH, hypothyroidism, depression, hemorrhagic stroke
P13	62	28.23	Post	5	3	Hysterectomy due to prolapse	NA	NO
P14	60	25.4	Post	2	2	Uterine removal from organ donor programme	NA	SAH
P15	66	27.5	Post	2	2	Hysterectomy due to prolapse	NA	NO
P16	52	23	Peri	3	2	Hysterectomy due to prolapse	Unknown	ulcerative colitis, herniated disc
P17	54	23.53	Peri	2	2	Hysterectomy due to prolapse	Unknown	Unknown
P18	51	23.8	Peri	1	1	Uterine removal from organ donor programme	Unknown	Unknown
P19	65	29.8	Post	4	4	Hysterectomy due to prolapse	NA	hearing loss, SAH, mild emphysema, hypothyroidism, obesity
P20	74	27.9	Post	1	1	Uterine removal from organ donor programme	NA	Dyslipidemia, SAH, depression, diabetes
