# Supplementary material for: Effect of aging on the human myometrium at single-cell resolution
Source: Nat Commun. 2024 Jan 31;15:945. doi: 10.1038/s41467-024-45143-z (PMC10830479; doi:10.1038/s41467-024-45143-z)
Supplement: Supplementary file 8 — Supplementary Data 5 [file 41467_2024_45143_MOESM8_ESM.xlsx]

## Sheet: Supp_Data_5
Supplementary Data 5: Descriptive statistics of marker genes associated with fibroblast subclusters
gene	p_val	avg_log2FC	pct.1	pct.2	p_val_adj	cluster
IGFBP3	0	1.02666	0.794	0.563	0	Classic fibroblast
SELENOP	0	0.977383	0.85	0.58	0	Classic fibroblast
MGP	0	0.959649	0.905	0.7	0	Classic fibroblast
RPS10	0	0.941089	0.783	0.465	0	Classic fibroblast
RARRES2	0	0.938248	0.831	0.558	0	Classic fibroblast
TXNIP	0	0.908058	0.875	0.602	0	Classic fibroblast
LUM	0	0.906523	0.837	0.601	0	Classic fibroblast
RPL30	0	0.823169	0.923	0.735	0	Classic fibroblast
RPS18	0	0.816036	0.92	0.74	0	Classic fibroblast
DCN	0	0.81527	0.967	0.895	0	Classic fibroblast
RPL32	0	0.800358	0.928	0.761	0	Classic fibroblast
TMSB4X	0	0.799334	0.902	0.675	0	Classic fibroblast
CST3	0	0.786015	0.861	0.576	0	Classic fibroblast
RPL29	0	0.777856	0.895	0.676	0	Classic fibroblast
RPS27A	0	0.774234	0.922	0.753	0	Classic fibroblast
FXYD1	0	0.770018	0.683	0.426	0	Classic fibroblast
FAU	0	0.767981	0.898	0.681	0	Classic fibroblast
RPS3A	0	0.767709	0.917	0.731	0	Classic fibroblast
RPL3	0	0.766197	0.901	0.7	0	Classic fibroblast
RPS23	0	0.754885	0.918	0.741	0	Classic fibroblast
RPL9	0	0.754537	0.917	0.726	0	Classic fibroblast
RPS13	0	0.753515	0.903	0.685	0	Classic fibroblast
SERPINF1	0	0.748172	0.765	0.524	0	Classic fibroblast
RPL13	0	0.743909	0.927	0.787	0	Classic fibroblast
RPL19	0	0.74195	0.909	0.712	0	Classic fibroblast
RPL23A	0	0.73905	0.9	0.693	0	Classic fibroblast
CXCL12	0	0.735389	0.721	0.468	0	Classic fibroblast
RPS25	0	0.730023	0.904	0.705	0	Classic fibroblast
RPL27	0	0.729072	0.834	0.564	0	Classic fibroblast
SERF2	0	0.726601	0.774	0.496	0	Classic fibroblast
TOMM7	0	0.723113	0.837	0.575	0	Classic fibroblast
RPS7	0	0.720296	0.869	0.629	0	Classic fibroblast
RPL17	0	0.719123	0.905	0.711	0	Classic fibroblast
RPL15	0	0.717947	0.899	0.685	0	Classic fibroblast
RPL11	0	0.716112	0.923	0.767	0	Classic fibroblast
RPS19	0	0.715339	0.904	0.708	0	Classic fibroblast
RPL10	0	0.714726	0.922	0.748	0	Classic fibroblast
RPL5	0	0.71261	0.91	0.726	0	Classic fibroblast
RPL35A	0	0.712167	0.913	0.724	0	Classic fibroblast
RPL8	0	0.711571	0.906	0.717	0	Classic fibroblast
NACA	0	0.70873	0.886	0.663	0	Classic fibroblast
RPL41	0	0.70873	0.931	0.764	0	Classic fibroblast
RPL7A	0	0.706492	0.9	0.69	0	Classic fibroblast
RPS6	0	0.697339	0.909	0.716	0	Classic fibroblast
RPL14	0	0.696728	0.903	0.704	0	Classic fibroblast
RPS3	0	0.696274	0.905	0.703	0	Classic fibroblast
ADIRF	0	0.695942	0.697	0.419	0	Classic fibroblast
IFITM3	0	0.695885	0.804	0.55	0	Classic fibroblast
RPL22	0	0.695116	0.909	0.724	0	Classic fibroblast
RPL35	0	0.695023	0.885	0.69	0	Classic fibroblast
RPL24	0	0.689521	0.915	0.73	0	Classic fibroblast
RPL36	0	0.685355	0.905	0.718	0	Classic fibroblast
RPS4X	0	0.68162	0.908	0.712	0	Classic fibroblast
RPL6	0	0.677412	0.911	0.729	0	Classic fibroblast
RPS24	0	0.674092	0.921	0.754	0	Classic fibroblast
RPS12	0	0.673304	0.918	0.73	0	Classic fibroblast
RPS14	0	0.672963	0.91	0.704	0	Classic fibroblast
PFDN5	0	0.665691	0.802	0.548	0	Classic fibroblast
SELENOM	0	0.665677	0.704	0.435	0	Classic fibroblast
RPL21	0	0.66517	0.921	0.746	0	Classic fibroblast
ADH1B	0	0.663836	0.836	0.611	0	Classic fibroblast
RPL12	0	0.663595	0.906	0.694	0	Classic fibroblast
RNASE4	0	0.663551	0.597	0.341	0	Classic fibroblast
EEF1A1	0	0.661387	0.924	0.773	0	Classic fibroblast
RPS15	0	0.661172	0.907	0.729	0	Classic fibroblast
EID1	0	0.655666	0.731	0.466	0	Classic fibroblast
RPLP1	0	0.65502	0.923	0.749	0	Classic fibroblast
RPS5	0	0.654732	0.879	0.662	0	Classic fibroblast
GABARAP	0	0.653503	0.7	0.438	0	Classic fibroblast
RPL18A	0	0.646441	0.905	0.712	0	Classic fibroblast
LGALS3	0	0.645985	0.811	0.609	0	Classic fibroblast
COX7C	0	0.645443	0.785	0.536	0	Classic fibroblast
RPL27A	0	0.645303	0.868	0.651	0	Classic fibroblast
RPL34	0	0.644126	0.925	0.749	0	Classic fibroblast
RPS15A	0	0.642218	0.909	0.71	0	Classic fibroblast
RPL18	0	0.641679	0.904	0.702	0	Classic fibroblast
GSN	0	0.641236	0.916	0.742	0	Classic fibroblast
UBA52	0	0.638855	0.86	0.632	0	Classic fibroblast
SRP14	0	0.637798	0.775	0.518	0	Classic fibroblast
RPS9	0	0.634711	0.893	0.683	0	Classic fibroblast
EEF1G	0	0.632125	0.806	0.561	0	Classic fibroblast
PEBP1	0	0.631471	0.67	0.423	0	Classic fibroblast
RPS8	0	0.631003	0.929	0.77	0	Classic fibroblast
RPL10A	0	0.628696	0.893	0.685	0	Classic fibroblast
RPS16	0	0.626015	0.903	0.701	0	Classic fibroblast
LAPTM4A	0	0.624096	0.77	0.514	0	Classic fibroblast
RACK1	0	0.615821	0.875	0.658	0	Classic fibroblast
RPL38	0	0.613854	0.894	0.701	0	Classic fibroblast
COMMD6	0	0.608739	0.684	0.436	0	Classic fibroblast
RPL26	0	0.607133	0.901	0.712	0	Classic fibroblast
CD81	0	0.605114	0.784	0.537	0	Classic fibroblast
NOP53	0	0.601269	0.72	0.476	0	Classic fibroblast
RPS21	0	0.597799	0.907	0.716	0	Classic fibroblast
RPL37	0	0.5957	0.928	0.782	0	Classic fibroblast
TMA7	0	0.59467	0.678	0.435	0	Classic fibroblast
RPS27	0	0.587863	0.94	0.811	0	Classic fibroblast
TPT1	0	0.584892	0.923	0.753	0	Classic fibroblast
SUMO2	0	0.584482	0.697	0.458	0	Classic fibroblast
BTF3	0	0.581647	0.796	0.547	0	Classic fibroblast
RPSA	0	0.567207	0.843	0.61	0	Classic fibroblast
RPL36A	0	0.563746	0.867	0.659	0	Classic fibroblast
RPS11	0	0.547311	0.9	0.719	0	Classic fibroblast
RPL39	0	0.54731	0.908	0.706	0	Classic fibroblast
RPL28	0	0.536679	0.903	0.732	0	Classic fibroblast
RPS28	0	0.521367	0.911	0.727	0	Classic fibroblast
APOD	0	0.461514	0.801	0.54	0	Classic fibroblast
JMJD1C	0	-0.867537	0.783	0.87	0	Classic fibroblast
NEAT1	0	-1.28213	0.777	0.898	0	Classic fibroblast
GFPT2	0	-1.32717	0.298	0.525	0	Classic fibroblast
SAMD4A	0	-1.47468	0.421	0.647	0	Classic fibroblast
ZSWIM6	0	-1.5994	0.313	0.592	0	Classic fibroblast
EEF1B2	6.59197e-308	0.581516	0.793	0.55	2.41273e-303	Classic fibroblast
ITM2B	2.7828e-307	0.497026	0.87	0.668	1.01853e-302	Classic fibroblast
C12orf57	6.82308e-307	0.590323	0.743	0.505	2.49732e-302	Classic fibroblast
ALDH1A1	8.46929e-307	0.663299	0.762	0.545	3.09985e-302	Classic fibroblast
SLC40A1	1.54462e-305	0.681891	0.621	0.394	5.65345e-301	Classic fibroblast
GPRC5A	7.72749e-303	-1.65326	0.175	0.399	2.82834e-298	Classic fibroblast
PLCG2	1.24555e-301	0.77948	0.681	0.452	4.55885e-297	Classic fibroblast
RPL37A	3.70785e-299	0.494879	0.923	0.767	1.35711e-294	Classic fibroblast
HSPH1	5.51567e-299	-1.80191	0.204	0.43	2.01879e-294	Classic fibroblast
LGALS1	2.40554e-298	0.567677	0.857	0.644	8.80451e-294	Classic fibroblast
RPL31	1.16754e-297	0.55687	0.821	0.607	4.2733e-293	Classic fibroblast
ATP5MG	1.14491e-296	0.579074	0.646	0.41	4.19047e-292	Classic fibroblast
S100A6	1.77629e-295	0.493052	0.86	0.622	6.50139e-291	Classic fibroblast
HIST1H1E	6.03003e-295	0.800329	0.399	0.202	2.20705e-290	Classic fibroblast
MDK	2.65409e-293	0.655773	0.554	0.324	9.71424e-289	Classic fibroblast
OGN	1.48933e-292	0.66266	0.768	0.552	5.4511e-288	Classic fibroblast
SFRP1	3.28895e-292	0.827946	0.613	0.39	1.20379e-287	Classic fibroblast
HIST1H4C	5.17267e-290	0.595735	0.593	0.362	1.89325e-285	Classic fibroblast
UQCRB	2.75892e-289	0.573827	0.72	0.482	1.00979e-284	Classic fibroblast
CCDC80	2.78653e-285	0.582355	0.86	0.697	1.0199e-280	Classic fibroblast
HNRNPA1	4.39562e-284	0.554841	0.77	0.532	1.60884e-279	Classic fibroblast
SPRY1	1.36842e-281	0.680422	0.555	0.332	5.00856e-277	Classic fibroblast
RPL7	1.28754e-278	0.496813	0.879	0.676	4.71253e-274	Classic fibroblast
DPT	2.63398e-278	0.649485	0.707	0.484	9.64064e-274	Classic fibroblast
RPLP2	4.58021e-277	0.477812	0.903	0.741	1.6764e-272	Classic fibroblast
SNHG29	5.27874e-277	0.528278	0.735	0.494	1.93207e-272	Classic fibroblast
DAD1	3.79144e-276	0.559256	0.526	0.314	1.3877e-271	Classic fibroblast
GEM	5.56678e-274	-1.75189	0.222	0.429	2.0375e-269	Classic fibroblast
VIM	4.06616e-272	0.431975	0.93	0.816	1.48826e-267	Classic fibroblast
CD99	4.26598e-272	0.567216	0.748	0.544	1.56139e-267	Classic fibroblast
OST4	1.24811e-270	0.539444	0.532	0.314	4.56821e-266	Classic fibroblast
TIMP1	2.30423e-269	0.548724	0.718	0.489	8.43373e-265	Classic fibroblast
KRTCAP2	7.42034e-266	0.561831	0.537	0.326	2.71592e-261	Classic fibroblast
EDF1	1.24685e-265	0.536042	0.598	0.38	4.5636e-261	Classic fibroblast
C7	1.538e-264	0.544622	0.812	0.598	5.62924e-260	Classic fibroblast
IRF1	2.7042e-264	-1.28389	0.106	0.316	9.89763e-260	Classic fibroblast
NDUFA4	9.96689e-264	0.535405	0.551	0.332	3.64798e-259	Classic fibroblast
RPL36AL	6.78798e-263	0.522141	0.756	0.526	2.48447e-258	Classic fibroblast
FBLN1	1.36508e-261	0.480513	0.925	0.798	4.99634e-257	Classic fibroblast
SERPING1	1.37166e-260	0.512203	0.811	0.61	5.02042e-256	Classic fibroblast
RPS2	8.52718e-259	0.462869	0.886	0.695	3.12103e-254	Classic fibroblast
EXT1	2.48802e-258	-1.03402	0.373	0.569	9.10641e-254	Classic fibroblast
PTN	2.12966e-255	0.735239	0.593	0.374	7.79477e-251	Classic fibroblast
NR2F1	3.01972e-254	0.671318	0.63	0.427	1.10525e-249	Classic fibroblast
LARGE1	1.15411e-253	-0.9837	0.417	0.605	4.22418e-249	Classic fibroblast
RPS29	1.52567e-252	0.43353	0.901	0.699	5.5841e-248	Classic fibroblast
RPLP0	2.52042e-252	0.46997	0.824	0.597	9.22499e-248	Classic fibroblast
DENND4A	9.38282e-252	-0.951445	0.396	0.581	3.4342e-247	Classic fibroblast
MRTFA	3.82093e-251	-0.95178	0.343	0.544	1.3985e-246	Classic fibroblast
CIRBP	6.20426e-251	0.495494	0.823	0.641	2.27082e-246	Classic fibroblast
NDRG2	1.0043e-250	0.572296	0.625	0.421	3.67583e-246	Classic fibroblast
FCGRT	7.33563e-249	0.548859	0.575	0.371	2.68491e-244	Classic fibroblast
ATF3	3.42692e-247	-1.38697	0.242	0.44	1.25429e-242	Classic fibroblast
MYL12B	6.73063e-244	0.501622	0.599	0.381	2.46348e-239	Classic fibroblast
MZT2B	1.07121e-241	0.513915	0.564	0.354	3.92075e-237	Classic fibroblast
HLA-C	2.93895e-238	0.522632	0.617	0.399	1.07568e-233	Classic fibroblast
COX6C	7.09802e-238	0.500792	0.633	0.414	2.59795e-233	Classic fibroblast
TRMT112	2.22809e-236	0.494848	0.47	0.277	8.15504e-232	Classic fibroblast
PSAP	4.45714e-236	0.503742	0.77	0.566	1.63136e-231	Classic fibroblast
WDR83OS	3.20791e-235	0.468132	0.473	0.277	1.17413e-230	Classic fibroblast
TRIO	2.13527e-234	-0.942005	0.452	0.618	7.8153e-230	Classic fibroblast
ATP5MC2	1.02239e-232	0.511968	0.573	0.369	3.74207e-228	Classic fibroblast
DNAJB1	8.79503e-232	-1.86865	0.355	0.514	3.21907e-227	Classic fibroblast
RPL23	2.5868e-231	0.466591	0.869	0.672	9.46795e-227	Classic fibroblast
STK3	3.23546e-231	-0.689708	0.66	0.775	1.18421e-226	Classic fibroblast
MEG3	8.13856e-230	-1.34426	0.603	0.73	2.97879e-225	Classic fibroblast
PEAK1	8.64752e-229	-0.94135	0.412	0.583	3.16508e-224	Classic fibroblast
XYLT1	4.62219e-228	-1.18075	0.232	0.431	1.69177e-223	Classic fibroblast
SELENOW	5.77965e-226	0.516413	0.51	0.314	2.11541e-221	Classic fibroblast
ST13	2.46866e-225	0.494636	0.764	0.574	9.03555e-221	Classic fibroblast
SNRPD2	4.33661e-223	0.485284	0.519	0.32	1.58724e-218	Classic fibroblast
H3F3B	6.27388e-223	0.436825	0.914	0.793	2.2963e-218	Classic fibroblast
MTRNR2L12	9.01764e-222	0.374584	0.871	0.755	3.30055e-217	Classic fibroblast
MEG8	2.54666e-221	-1.69368	0.351	0.527	9.32103e-217	Classic fibroblast
ATRAID	4.69411e-218	0.489608	0.448	0.268	1.71809e-213	Classic fibroblast
GNG11	1.07035e-216	0.513301	0.424	0.243	3.91758e-212	Classic fibroblast
IFITM2	2.74957e-216	0.537062	0.616	0.408	1.00637e-211	Classic fibroblast
EPB41L4A-AS1	1.24007e-213	0.472713	0.531	0.333	4.53877e-209	Classic fibroblast
SNHG6	1.60488e-213	0.452788	0.721	0.513	5.87402e-209	Classic fibroblast
RPL13A	7.21695e-213	0.424396	0.91	0.764	2.64148e-208	Classic fibroblast
SPSB1	1.03733e-212	-0.94809	0.139	0.329	3.79675e-208	Classic fibroblast
C19orf53	6.76293e-212	0.462928	0.437	0.257	2.4753e-207	Classic fibroblast
CDKN1C	3.27517e-210	0.558421	0.603	0.402	1.19874e-205	Classic fibroblast
S100A4	7.17391e-210	0.500301	0.579	0.369	2.62572e-205	Classic fibroblast
NPC2	3.21877e-209	0.4986	0.566	0.369	1.1781e-204	Classic fibroblast
GSTP1	9.26288e-209	0.432552	0.662	0.449	3.39031e-204	Classic fibroblast
CHCHD2	4.69311e-208	0.443187	0.642	0.432	1.71772e-203	Classic fibroblast
NORAD	4.88601e-207	0.503624	0.597	0.399	1.78833e-202	Classic fibroblast
SIK3	7.11163e-206	-0.76422	0.62	0.74	2.60293e-201	Classic fibroblast
VAMP2	6.29117e-205	0.479165	0.477	0.297	2.30263e-200	Classic fibroblast
NDUFC2	1.34189e-204	0.445667	0.457	0.277	4.91145e-200	Classic fibroblast
RNASEK	1.72331e-202	0.456583	0.534	0.34	6.30749e-198	Classic fibroblast
NME2	3.50396e-202	0.465854	0.637	0.429	1.28248e-197	Classic fibroblast
ADAMTSL4-AS1	3.51506e-202	-1.04651	0.241	0.426	1.28655e-197	Classic fibroblast
HSP90AA1	1.14715e-201	-2.00639	0.754	0.768	4.19869e-197	Classic fibroblast
HTRA1	2.96995e-200	0.510301	0.567	0.381	1.08703e-195	Classic fibroblast
CCNI	3.67836e-200	0.44713	0.805	0.641	1.34632e-195	Classic fibroblast
PPDPF	1.10514e-199	0.475769	0.504	0.315	4.04492e-195	Classic fibroblast
NUCKS1	5.81445e-198	0.453601	0.79	0.611	2.12815e-193	Classic fibroblast
NDUFB4	6.37765e-198	0.458367	0.464	0.29	2.33428e-193	Classic fibroblast
OLFML3	3.24e-197	0.47927	0.53	0.343	1.18587e-192	Classic fibroblast
RABAC1	4.39972e-197	0.472191	0.501	0.318	1.61034e-192	Classic fibroblast
MAFF	5.43748e-197	-0.944691	0.243	0.423	1.99017e-192	Classic fibroblast
GADD45B	8.61682e-197	-1.39453	0.23	0.403	3.15384e-192	Classic fibroblast
ELOB	1.63738e-196	0.449559	0.494	0.308	5.99297e-192	Classic fibroblast
NENF	4.12575e-196	0.466498	0.514	0.332	1.51007e-191	Classic fibroblast
SSR2	5.26923e-196	0.456135	0.545	0.357	1.92859e-191	Classic fibroblast
PTMS	2.41827e-195	0.44753	0.674	0.469	8.8511e-191	Classic fibroblast
MFAP4	4.40221e-194	0.570331	0.544	0.358	1.61125e-189	Classic fibroblast
FGFR1	6.65359e-194	-1.18168	0.476	0.61	2.43528e-189	Classic fibroblast
NAMPT	7.66387e-194	-1.25242	0.291	0.458	2.80505e-189	Classic fibroblast
MARCKS	6.92348e-193	0.472452	0.565	0.37	2.53406e-188	Classic fibroblast
SERTAD1	6.43222e-192	-1.04689	0.202	0.371	2.35426e-187	Classic fibroblast
CD63	7.28936e-192	0.436919	0.812	0.617	2.66798e-187	Classic fibroblast
COX5B	1.23863e-191	0.428666	0.451	0.274	4.53353e-187	Classic fibroblast
EIF3E	3.53287e-191	0.443545	0.726	0.54	1.29306e-186	Classic fibroblast
C11orf96	4.42563e-191	-1.82254	0.149	0.318	1.61982e-186	Classic fibroblast
PPIB	5.1978e-191	0.478669	0.566	0.374	1.90245e-186	Classic fibroblast
SSR4	1.22013e-190	0.465454	0.486	0.306	4.46579e-186	Classic fibroblast
EEF1D	1.44631e-190	0.439105	0.752	0.555	5.29366e-186	Classic fibroblast
HMGN2	1.74337e-190	0.460567	0.638	0.452	6.38091e-186	Classic fibroblast
TMEM258	1.30872e-189	0.477599	0.483	0.307	4.79005e-185	Classic fibroblast
COX6A1	5.16943e-189	0.441618	0.475	0.298	1.89206e-184	Classic fibroblast
IGFBP5	5.21335e-189	0.636607	0.795	0.642	1.90814e-184	Classic fibroblast
DNAJA1	3.80536e-188	-1.26204	0.429	0.556	1.3928e-183	Classic fibroblast
SNHG8	3.78217e-187	0.459693	0.523	0.337	1.38431e-182	Classic fibroblast
ACTG1	9.97429e-187	0.420447	0.802	0.603	3.65069e-182	Classic fibroblast
CDKN1A	1.0773e-186	-0.993775	0.145	0.314	3.94303e-182	Classic fibroblast
PRDX5	1.48717e-185	0.429158	0.463	0.289	5.44318e-181	Classic fibroblast
SFPQ	1.45576e-183	-0.628658	0.531	0.659	5.32822e-179	Classic fibroblast
UBL5	7.91261e-183	0.409391	0.51	0.325	2.8961e-178	Classic fibroblast
ATP5F1E	1.37733e-182	0.463959	0.616	0.421	5.04116e-178	Classic fibroblast
SLIT2	2.30907e-182	-0.796805	0.727	0.788	8.45144e-178	Classic fibroblast
RPS20	1.47921e-181	0.396529	0.849	0.661	5.41405e-177	Classic fibroblast
NDUFA13	1.79488e-181	0.430629	0.55	0.369	6.56943e-177	Classic fibroblast
ATP6V1G1	1.94411e-181	0.407262	0.477	0.303	7.11562e-177	Classic fibroblast
GPX4	2.46644e-180	0.442378	0.536	0.348	9.02741e-176	Classic fibroblast
PCSK5	3.48498e-180	-0.877476	0.399	0.553	1.27554e-175	Classic fibroblast
RPL4	1.44984e-179	0.401902	0.785	0.584	5.30655e-175	Classic fibroblast
NDUFB7	5.15708e-179	0.406134	0.387	0.227	1.88754e-174	Classic fibroblast
TMEM59	1.23983e-178	0.419447	0.617	0.433	4.53789e-174	Classic fibroblast
SEC62	8.03793e-178	0.418647	0.738	0.567	2.94196e-173	Classic fibroblast
NDUFC1	9.56506e-178	0.441052	0.394	0.234	3.50091e-173	Classic fibroblast
EIF4B	1.37007e-177	0.461311	0.671	0.488	5.0146e-173	Classic fibroblast
RYBP	4.10146e-177	-0.980784	0.294	0.457	1.50118e-172	Classic fibroblast
RAB7A	5.96178e-177	-1.0438	0.427	0.566	2.18207e-172	Classic fibroblast
RAMP1	5.78675e-175	0.474008	0.666	0.484	2.11801e-170	Classic fibroblast
FTH1	7.64767e-175	0.296746	0.912	0.751	2.79913e-170	Classic fibroblast
SPCS1	3.52251e-174	0.411308	0.422	0.259	1.28928e-169	Classic fibroblast
NDUFS5	4.57932e-174	0.403986	0.523	0.34	1.67608e-169	Classic fibroblast
SOD3	1.6374e-173	0.466693	0.516	0.338	5.99305e-169	Classic fibroblast
ARL6IP5	2.4822e-173	0.41107	0.477	0.302	9.08509e-169	Classic fibroblast
SPCS2	2.71239e-173	0.415185	0.552	0.377	9.92761e-169	Classic fibroblast
ARL6IP4	2.9126e-172	0.432046	0.475	0.307	1.06604e-167	Classic fibroblast
COX4I1	3.05354e-172	0.430636	0.571	0.384	1.11763e-167	Classic fibroblast
MIDN	4.09651e-172	-0.801229	0.136	0.3	1.49936e-167	Classic fibroblast
COX6B1	3.4467e-171	0.417117	0.462	0.29	1.26153e-166	Classic fibroblast
SLC25A6	4.65593e-171	0.40774	0.628	0.439	1.70412e-166	Classic fibroblast
EIF3K	7.47737e-171	0.416432	0.552	0.375	2.73679e-166	Classic fibroblast
PARK7	7.20013e-170	0.407158	0.512	0.339	2.63532e-165	Classic fibroblast
ACTB	2.04029e-169	0.419248	0.849	0.686	7.46766e-165	Classic fibroblast
BEX3	7.45208e-169	0.46233	0.451	0.289	2.72754e-164	Classic fibroblast
ATP1B3	1.04965e-168	-0.859245	0.213	0.385	3.84183e-164	Classic fibroblast
PRDX2	1.35761e-167	0.413739	0.449	0.284	4.969e-163	Classic fibroblast
ARIH1	1.90954e-167	-0.667129	0.567	0.684	6.98912e-163	Classic fibroblast
ATP5IF1	6.49169e-167	0.42101	0.387	0.234	2.37602e-162	Classic fibroblast
CD302	1.14254e-165	0.431798	0.554	0.38	4.18179e-161	Classic fibroblast
NDUFA11	3.07662e-165	0.411409	0.453	0.29	1.12607e-160	Classic fibroblast
RPS17	4.31277e-165	0.394194	0.745	0.55	1.57852e-160	Classic fibroblast
UQCRH	3.49479e-164	0.409025	0.504	0.332	1.27913e-159	Classic fibroblast
SEPTIN7	5.28499e-164	0.418782	0.739	0.569	1.93436e-159	Classic fibroblast
MYL12A	6.42994e-164	0.422565	0.448	0.285	2.35342e-159	Classic fibroblast
HINT1	1.71184e-163	0.408207	0.506	0.335	6.2655e-159	Classic fibroblast
FNDC3B	2.24496e-163	-0.640254	0.71	0.783	8.21679e-159	Classic fibroblast
SRPX	5.99848e-163	0.450137	0.48	0.311	2.1955e-158	Classic fibroblast
UQCR10	6.4674e-163	0.402955	0.326	0.183	2.36713e-158	Classic fibroblast
NRIP1	1.51964e-162	-0.884416	0.359	0.506	5.56202e-158	Classic fibroblast
TSC22D2	5.32678e-162	-0.909606	0.328	0.482	1.94965e-157	Classic fibroblast
BRK1	2.91528e-161	0.397815	0.414	0.258	1.06702e-156	Classic fibroblast
ATP5F1D	5.97377e-161	0.404003	0.443	0.28	2.18646e-156	Classic fibroblast
HIVEP2	6.83896e-161	-0.894542	0.298	0.451	2.50313e-156	Classic fibroblast
GAS6	7.48976e-160	0.438599	0.458	0.298	2.74133e-155	Classic fibroblast
TLE5	2.10489e-159	0.439371	0.522	0.356	7.70411e-155	Classic fibroblast
BRI3	6.28949e-159	0.40434	0.475	0.312	2.30202e-154	Classic fibroblast
FIS1	1.14226e-158	0.402926	0.394	0.242	4.18078e-154	Classic fibroblast
TOMM6	3.76919e-158	0.384304	0.356	0.209	1.37956e-153	Classic fibroblast
MARCH3	3.95199e-158	-1.19655	0.21	0.366	1.44647e-153	Classic fibroblast
ATP5MPL	6.10092e-158	0.415271	0.419	0.264	2.233e-153	Classic fibroblast
GLS	2.23883e-157	-0.735531	0.384	0.529	8.19435e-153	Classic fibroblast
TUBB4B	2.4939e-157	-1.04154	0.215	0.369	9.12793e-153	Classic fibroblast
TCEAL4	4.06928e-157	0.452849	0.533	0.356	1.4894e-152	Classic fibroblast
SMIM26	5.20527e-157	0.380273	0.381	0.229	1.90518e-152	Classic fibroblast
RBIS	8.48436e-157	0.407493	0.424	0.271	3.10536e-152	Classic fibroblast
AUTS2	2.23096e-156	-0.720178	0.598	0.697	8.16553e-152	Classic fibroblast
INTS6	4.10587e-156	-0.974746	0.353	0.498	1.50279e-151	Classic fibroblast
AL627171.2	5.82785e-156	0.510265	0.357	0.212	2.13305e-151	Classic fibroblast
MXRA8	8.5088e-156	0.425608	0.491	0.328	3.1143e-151	Classic fibroblast
CTSF	1.41468e-155	0.415801	0.418	0.266	5.17787e-151	Classic fibroblast
TUBB	1.46743e-155	0.421413	0.485	0.321	5.37094e-151	Classic fibroblast
C1S	3.96e-155	0.403045	0.726	0.551	1.4494e-150	Classic fibroblast
UAP1	2.98167e-154	-0.889528	0.184	0.338	1.09132e-149	Classic fibroblast
NPM1	1.74925e-153	0.379726	0.82	0.663	6.40244e-149	Classic fibroblast
NME3	3.86875e-153	0.406934	0.377	0.233	1.416e-148	Classic fibroblast
ATP5PF	6.41354e-153	0.395454	0.444	0.288	2.34742e-148	Classic fibroblast
ISCU	8.08307e-153	0.419225	0.391	0.246	2.95848e-148	Classic fibroblast
ELL2	9.06821e-153	-0.969904	0.202	0.364	3.31905e-148	Classic fibroblast
NSA2	2.67429e-152	0.47422	0.553	0.387	9.78817e-148	Classic fibroblast
HSPA8	3.36959e-152	-1.38987	0.419	0.532	1.2333e-147	Classic fibroblast
CD9	6.04738e-152	0.356019	0.405	0.246	2.2134e-147	Classic fibroblast
SELENOH	7.19354e-152	0.382112	0.366	0.222	2.63291e-147	Classic fibroblast
COX8A	9.21887e-152	0.387675	0.394	0.245	3.3742e-147	Classic fibroblast
LY6E	2.11808e-151	0.448452	0.426	0.273	7.75239e-147	Classic fibroblast
NDUFA1	9.86773e-151	0.394928	0.426	0.272	3.61169e-146	Classic fibroblast
OTUD6B-AS1	3.43333e-150	0.412754	0.34	0.197	1.25663e-145	Classic fibroblast
SNX3	1.26333e-149	0.396962	0.523	0.361	4.6239e-145	Classic fibroblast
S100A13	2.81925e-149	0.413772	0.533	0.363	1.03187e-144	Classic fibroblast
B2M	1.02315e-148	0.348938	0.858	0.673	3.74483e-144	Classic fibroblast
C1R	1.63707e-148	0.400034	0.699	0.521	5.99184e-144	Classic fibroblast
FNDC3A	1.90199e-148	-1.18994	0.548	0.642	6.96148e-144	Classic fibroblast
MGST3	8.23777e-148	0.378559	0.522	0.36	3.0151e-143	Classic fibroblast
NDN	1.52491e-147	0.390712	0.359	0.219	5.58133e-143	Classic fibroblast
AC016831.7	1.63415e-147	-0.702754	0.18	0.339	5.98114e-143	Classic fibroblast
LHFPL2	2.27429e-147	-0.890916	0.214	0.366	8.32413e-143	Classic fibroblast
HLA-A	8.99761e-147	0.393308	0.656	0.478	3.29322e-142	Classic fibroblast
IFRD1	1.62276e-146	-0.685283	0.278	0.431	5.93946e-142	Classic fibroblast
EIF3F	2.86e-146	0.380709	0.568	0.399	1.04679e-141	Classic fibroblast
ADH5	4.74067e-144	0.403044	0.463	0.311	1.73513e-139	Classic fibroblast
CDKN1B	3.5755e-143	0.378905	0.316	0.182	1.30867e-138	Classic fibroblast
RPS27L	6.72068e-143	0.419847	0.469	0.315	2.45984e-138	Classic fibroblast
KDELR1	8.7715e-143	0.392457	0.444	0.295	3.21046e-138	Classic fibroblast
ATP6V0E1	1.20189e-142	0.372217	0.477	0.321	4.39905e-138	Classic fibroblast
CSTB	1.47862e-142	0.380916	0.385	0.239	5.41188e-138	Classic fibroblast
ISLR	1.92423e-142	0.397423	0.403	0.254	7.04289e-138	Classic fibroblast
FOSB	1.94311e-142	-0.749616	0.72	0.779	7.11197e-138	Classic fibroblast
YPEL3	3.62459e-142	0.380333	0.344	0.206	1.32664e-137	Classic fibroblast
ATP5ME	4.21948e-142	0.385892	0.496	0.335	1.54437e-137	Classic fibroblast
ERRFI1	1.79161e-141	-0.874936	0.367	0.512	6.55747e-137	Classic fibroblast
CTSK	2.41196e-141	0.575938	0.478	0.327	8.828e-137	Classic fibroblast
C4orf3	5.31057e-141	0.390307	0.39	0.247	1.94372e-136	Classic fibroblast
TMEM14C	1.77832e-140	0.36804	0.383	0.24	6.50883e-136	Classic fibroblast
ATP5MC3	2.23281e-140	0.366833	0.355	0.216	8.17231e-136	Classic fibroblast
ATP5PO	3.86001e-140	0.381438	0.405	0.259	1.4128e-135	Classic fibroblast
MRFAP1	1.68528e-139	0.362749	0.455	0.302	6.1683e-135	Classic fibroblast
UQCR11	4.55805e-139	0.392856	0.381	0.241	1.66829e-134	Classic fibroblast
XIST	9.78789e-139	-0.482281	0.728	0.786	3.58247e-134	Classic fibroblast
FBXL7	2.91141e-138	-0.760233	0.537	0.642	1.0656e-133	Classic fibroblast
EML4	5.25227e-138	-0.74719	0.222	0.372	1.92238e-133	Classic fibroblast
OAZ1	3.46378e-137	0.344264	0.619	0.446	1.26778e-132	Classic fibroblast
SCN7A	4.41738e-137	0.296925	0.732	0.54	1.61681e-132	Classic fibroblast
SOD1	3.20271e-136	0.319389	0.576	0.403	1.17222e-131	Classic fibroblast
COX7A2	9.67777e-135	0.346352	0.445	0.295	3.54216e-130	Classic fibroblast
MTRNR2L1	1.3149e-134	0.452109	0.472	0.319	4.81265e-130	Classic fibroblast
DNAJC19	1.63858e-134	0.367686	0.306	0.179	5.99737e-130	Classic fibroblast
GAS5	2.3595e-134	0.332818	0.687	0.51	8.63602e-130	Classic fibroblast
ASAP1	3.25131e-134	-0.709379	0.457	0.577	1.19001e-129	Classic fibroblast
VAMP5	8.25988e-134	0.369096	0.31	0.182	3.0232e-129	Classic fibroblast
COX7A1	1.12943e-133	0.382919	0.319	0.188	4.13382e-129	Classic fibroblast
SYF2	1.85597e-133	0.405336	0.451	0.302	6.79304e-129	Classic fibroblast
LTBP4	2.31148e-133	0.377369	0.745	0.596	8.46025e-129	Classic fibroblast
TOMM20	5.68021e-133	0.348143	0.547	0.387	2.07901e-128	Classic fibroblast
UBXN1	9.18997e-133	0.367325	0.454	0.305	3.36362e-128	Classic fibroblast
PET100	2.69236e-132	0.362968	0.333	0.201	9.85432e-128	Classic fibroblast
REX1BD	4.02188e-132	0.360854	0.346	0.213	1.47205e-127	Classic fibroblast
SDK1	4.10532e-132	-1.15178	0.172	0.314	1.50259e-127	Classic fibroblast
ERH	1.57345e-131	0.349184	0.401	0.261	5.75899e-127	Classic fibroblast
ANAPC16	1.91516e-131	0.361227	0.492	0.339	7.00966e-127	Classic fibroblast
ARHGAP26	5.05737e-131	-0.732924	0.363	0.501	1.85105e-126	Classic fibroblast
PRKCA	1.83535e-130	-0.681787	0.537	0.645	6.71756e-126	Classic fibroblast
CNBP	4.40558e-130	0.365479	0.628	0.47	1.61248e-125	Classic fibroblast
PTGES3	7.94916e-129	0.344577	0.657	0.499	2.90947e-124	Classic fibroblast
VKORC1	1.36262e-128	0.362686	0.341	0.209	4.98732e-124	Classic fibroblast
LGALS3BP	1.94312e-128	0.400943	0.422	0.28	7.11202e-124	Classic fibroblast
SRSF5	1.06849e-127	0.344228	0.767	0.623	3.91077e-123	Classic fibroblast
RTN4	1.54772e-127	-0.789452	0.543	0.628	5.66483e-123	Classic fibroblast
SRI	1.6359e-127	0.361339	0.368	0.236	5.98754e-123	Classic fibroblast
NDUFB10	3.6257e-127	0.351653	0.339	0.21	1.32704e-122	Classic fibroblast
MXRA7	1.77621e-126	0.379856	0.522	0.373	6.50111e-122	Classic fibroblast
NOL7	2.7827e-126	0.355486	0.391	0.254	1.0185e-121	Classic fibroblast
PMP22	4.26105e-126	0.386845	0.586	0.429	1.55959e-121	Classic fibroblast
KRT10	6.28099e-126	0.324406	0.38	0.243	2.29891e-121	Classic fibroblast
H1FX	2.72201e-125	0.483169	0.467	0.322	9.96285e-121	Classic fibroblast
FBLN5	4.50903e-125	0.348015	0.652	0.491	1.65035e-120	Classic fibroblast
H3F3A	1.93588e-123	0.315034	0.731	0.554	7.08552e-119	Classic fibroblast
SIVA1	6.74782e-123	0.339838	0.394	0.259	2.46977e-118	Classic fibroblast
UST	5.28968e-122	-0.741679	0.461	0.569	1.93608e-117	Classic fibroblast
EIF3G	6.42221e-122	0.342103	0.444	0.299	2.35059e-117	Classic fibroblast
HNRNPK	7.48266e-122	0.343786	0.661	0.504	2.73873e-117	Classic fibroblast
CLIP1	1.25354e-121	-0.834037	0.339	0.469	4.58807e-117	Classic fibroblast
NDUFB8	1.91896e-121	0.347474	0.42	0.285	7.02358e-117	Classic fibroblast
PELI2	3.53188e-121	-0.70989	0.324	0.46	1.2927e-116	Classic fibroblast
RBP1	6.97707e-121	0.359396	0.382	0.247	2.55368e-116	Classic fibroblast
VPS28	1.29657e-120	0.329044	0.374	0.24	4.74558e-116	Classic fibroblast
PARD3	6.08929e-120	-0.510649	0.714	0.77	2.22874e-115	Classic fibroblast
HMGB1	1.65024e-119	0.328866	0.839	0.732	6.04003e-115	Classic fibroblast
PHB2	1.97971e-119	0.331428	0.359	0.228	7.24592e-115	Classic fibroblast
MZT2A	2.29651e-119	0.340419	0.336	0.211	8.40547e-115	Classic fibroblast
SDHD	1.18705e-118	0.340641	0.375	0.244	4.34473e-114	Classic fibroblast
RSL24D1	2.93534e-118	0.331309	0.537	0.382	1.07437e-113	Classic fibroblast
RUFY3	7.56051e-118	-0.727763	0.488	0.594	2.76722e-113	Classic fibroblast
LINC01619	8.03214e-118	-0.875049	0.277	0.41	2.93984e-113	Classic fibroblast
SRGAP1	2.07902e-117	-1.08326	0.459	0.562	7.60943e-113	Classic fibroblast
RABGEF1	6.16429e-117	-0.791357	0.383	0.503	2.25619e-112	Classic fibroblast
HSPA1B	7.9214e-117	-1.20712	0.284	0.403	2.89931e-112	Classic fibroblast
ESD	9.38012e-117	0.343512	0.434	0.296	3.43322e-112	Classic fibroblast
CCN1	5.03295e-116	0.739546	0.663	0.553	1.84211e-111	Classic fibroblast
METTL7A	5.32438e-116	0.385065	0.397	0.264	1.94878e-111	Classic fibroblast
HSPA1A	5.44144e-116	-1.54983	0.399	0.495	1.99162e-111	Classic fibroblast
NDUFA5	8.77897e-116	0.36203	0.364	0.238	3.21319e-111	Classic fibroblast
FUS	9.5837e-115	-0.589606	0.643	0.709	3.50773e-110	Classic fibroblast
GAS1	2.20274e-114	0.376506	0.399	0.26	8.06225e-110	Classic fibroblast
NDUFB11	5.04039e-114	0.338353	0.325	0.204	1.84483e-109	Classic fibroblast
NEDD8	1.52037e-113	0.327361	0.395	0.265	5.56471e-109	Classic fibroblast
ATP6AP2	2.51642e-113	0.328141	0.415	0.282	9.21036e-109	Classic fibroblast
GSTM5	4.05634e-113	0.376832	0.322	0.201	1.48466e-108	Classic fibroblast
HSPB6	5.84529e-113	0.392148	0.394	0.261	2.13943e-108	Classic fibroblast
NUCB2	9.33293e-113	0.373939	0.409	0.274	3.41595e-108	Classic fibroblast
NXN	3.37417e-112	-0.596572	0.235	0.373	1.23498e-107	Classic fibroblast
DYNLRB1	3.54124e-112	0.323261	0.32	0.199	1.29613e-107	Classic fibroblast
LRP1	4.26187e-112	0.312696	0.804	0.668	1.55989e-107	Classic fibroblast
MAP4K4	1.91834e-111	-0.851419	0.446	0.558	7.02133e-107	Classic fibroblast
PRKCE	2.13826e-111	-0.709852	0.269	0.399	7.82625e-107	Classic fibroblast
CUTA	2.22458e-111	0.335195	0.357	0.232	8.14217e-107	Classic fibroblast
STAG1	7.02806e-111	-0.426634	0.761	0.805	2.57234e-106	Classic fibroblast
LEPROT	8.51701e-111	0.341928	0.432	0.298	3.11731e-106	Classic fibroblast
LAMTOR4	2.39115e-110	0.316108	0.357	0.233	8.75186e-106	Classic fibroblast
ARPC3	3.75905e-110	0.319084	0.367	0.242	1.37585e-105	Classic fibroblast
ATP5MD	2.43281e-109	0.338873	0.398	0.268	8.90431e-105	Classic fibroblast
LRPAP1	3.04128e-109	0.304889	0.478	0.34	1.11314e-104	Classic fibroblast
GABARAPL2	6.22366e-109	0.324722	0.351	0.229	2.27792e-104	Classic fibroblast
MAPKAPK2	4.28667e-107	-0.589906	0.176	0.305	1.56896e-102	Classic fibroblast
CRY1	4.30075e-107	-0.60941	0.359	0.488	1.57412e-102	Classic fibroblast
CLIC1	5.12633e-107	0.306509	0.383	0.254	1.87629e-102	Classic fibroblast
ATXN1	5.38018e-107	-0.63814	0.565	0.648	1.9692e-102	Classic fibroblast
H2AFJ	1.0075e-106	0.361254	0.362	0.239	3.68757e-102	Classic fibroblast
MYL6	1.08932e-106	0.287401	0.653	0.478	3.98703e-102	Classic fibroblast
SF3B6	1.89345e-106	0.299556	0.358	0.235	6.93021e-102	Classic fibroblast
PSMB1	2.65261e-106	0.309257	0.449	0.315	9.7088e-102	Classic fibroblast
GYPC	8.11814e-106	0.323974	0.408	0.278	2.97132e-101	Classic fibroblast
COL14A1	1.23701e-105	0.364388	0.64	0.49	4.52758e-101	Classic fibroblast
IGF1	1.66455e-105	0.338818	0.659	0.507	6.09241e-101	Classic fibroblast
DENND5A	5.96669e-105	-0.595309	0.248	0.379	2.18387e-100	Classic fibroblast
JTB	1.2956e-104	0.306256	0.326	0.211	4.74201e-100	Classic fibroblast
LMAN2	1.77058e-104	0.314513	0.314	0.2	6.4805e-100	Classic fibroblast
HSP90B1	2.67414e-104	0.324422	0.737	0.597	9.78762e-100	Classic fibroblast
APRT	3.12603e-104	0.280972	0.309	0.192	1.14416e-99	Classic fibroblast
TMED4	9.22073e-104	0.336621	0.34	0.224	3.37488e-99	Classic fibroblast
TMBIM4	1.97943e-103	0.339919	0.498	0.368	7.24491e-99	Classic fibroblast
THRA	2.50894e-103	0.342631	0.356	0.236	9.18296e-99	Classic fibroblast
PPIA	2.82042e-103	0.283902	0.587	0.432	1.0323e-98	Classic fibroblast
EIF2S3	3.64369e-103	0.326379	0.508	0.374	1.33363e-98	Classic fibroblast
NR2F2	2.69785e-102	0.323123	0.651	0.506	9.87441e-98	Classic fibroblast
MORF4L1	7.0932e-102	0.318529	0.675	0.532	2.59618e-97	Classic fibroblast
PCYOX1	1.64186e-101	0.321218	0.427	0.296	6.00938e-97	Classic fibroblast
FKBP8	2.74101e-101	0.30259	0.377	0.255	1.00324e-96	Classic fibroblast
SEC11A	2.48272e-100	0.311775	0.457	0.326	9.087e-96	Classic fibroblast
PLTP	6.63722e-100	0.391566	0.448	0.322	2.42929e-95	Classic fibroblast
NDUFB1	7.60943e-100	0.320667	0.374	0.252	2.78513e-95	Classic fibroblast
TMED10	8.6761e-100	0.306619	0.456	0.324	3.17554e-95	Classic fibroblast
NUFIP2	1.16646e-99	-0.609875	0.349	0.466	4.26937e-95	Classic fibroblast
MT-ATP8	2.59056e-99	0.289784	0.816	0.708	9.4817e-95	Classic fibroblast
VPS13B	3.96106e-99	-0.466529	0.674	0.728	1.44979e-94	Classic fibroblast
ZC3HAV1	7.15526e-99	-0.685445	0.228	0.349	2.6189e-94	Classic fibroblast
PJA2	1.19231e-98	0.320682	0.586	0.449	4.36397e-94	Classic fibroblast
TOP1	1.23595e-98	-0.588328	0.496	0.587	4.5237e-94	Classic fibroblast
MYO1E	1.98225e-98	-0.791559	0.259	0.38	7.25525e-94	Classic fibroblast
SYPL1	3.30331e-98	0.309331	0.402	0.28	1.20904e-93	Classic fibroblast
DUSP1	4.88931e-98	0.454739	0.65	0.526	1.78954e-93	Classic fibroblast
SSPN	7.72674e-98	0.329575	0.471	0.336	2.82806e-93	Classic fibroblast
LDHB	8.26754e-98	0.312492	0.441	0.312	3.026e-93	Classic fibroblast
TPM2	2.8609e-97	0.305915	0.473	0.334	1.04712e-92	Classic fibroblast
ABL2	4.04108e-97	-0.740804	0.213	0.332	1.47908e-92	Classic fibroblast
CRISPLD2	6.60819e-97	-0.610666	0.588	0.68	2.41866e-92	Classic fibroblast
SQSTM1	1.10094e-96	-0.889136	0.67	0.692	4.02955e-92	Classic fibroblast
ZFAND3	1.66216e-96	-0.601088	0.434	0.534	6.08367e-92	Classic fibroblast
SSBP1	2.24645e-96	0.322487	0.422	0.299	8.22223e-92	Classic fibroblast
COL1A2	2.97858e-96	0.368909	0.771	0.63	1.09019e-91	Classic fibroblast
NUPR1	6.84322e-96	0.256605	0.53	0.385	2.50469e-91	Classic fibroblast
HPGD	7.08646e-96	0.380662	0.394	0.267	2.59372e-91	Classic fibroblast
CRIM1	2.98155e-95	-0.684503	0.218	0.339	1.09128e-90	Classic fibroblast
CAVIN1	3.33973e-95	0.314095	0.548	0.405	1.22238e-90	Classic fibroblast
MAGED2	4.56421e-95	0.326457	0.328	0.216	1.67055e-90	Classic fibroblast
BAZ1A	7.44585e-95	-0.663444	0.226	0.345	2.72526e-90	Classic fibroblast
ATXN7L3B	3.5135e-94	0.308549	0.327	0.215	1.28598e-89	Classic fibroblast
ATP5PD	4.72449e-94	0.29148	0.35	0.233	1.72921e-89	Classic fibroblast
RAB34	8.62257e-94	0.305538	0.323	0.214	3.15595e-89	Classic fibroblast
VEGFB	1.30563e-93	0.302213	0.331	0.217	4.77875e-89	Classic fibroblast
TMBIM6	1.74349e-93	0.274431	0.62	0.474	6.38135e-89	Classic fibroblast
TMEM50A	3.75239e-93	0.309126	0.371	0.254	1.37341e-88	Classic fibroblast
ANP32B	5.08007e-93	0.299513	0.464	0.334	1.85936e-88	Classic fibroblast
PRKG1	8.83906e-93	-0.54505	0.733	0.774	3.23518e-88	Classic fibroblast
CALM2	1.73588e-92	0.272965	0.73	0.585	6.35349e-88	Classic fibroblast
SNHG32	1.95701e-92	0.272961	0.443	0.314	7.16286e-88	Classic fibroblast
STAT3	2.89281e-92	-0.595856	0.487	0.579	1.0588e-87	Classic fibroblast
SSB	3.34664e-92	0.311169	0.426	0.304	1.2249e-87	Classic fibroblast
UQCRQ	3.39435e-92	0.307454	0.341	0.229	1.24237e-87	Classic fibroblast
RAC1	9.22861e-92	0.291887	0.586	0.448	3.37776e-87	Classic fibroblast
DIP2C	9.83515e-92	-0.578122	0.475	0.573	3.59976e-87	Classic fibroblast
EPHX1	1.03111e-91	0.302024	0.452	0.327	3.77395e-87	Classic fibroblast
HSBP1	1.24608e-91	0.311539	0.303	0.198	4.56078e-87	Classic fibroblast
PSME1	2.72431e-91	0.304066	0.344	0.23	9.97125e-87	Classic fibroblast
MAN1A1	3.33768e-91	-0.606871	0.278	0.395	1.22162e-86	Classic fibroblast
COX7A2L	3.62005e-91	0.268215	0.375	0.256	1.32498e-86	Classic fibroblast
OCIAD1	4.83478e-91	0.286593	0.496	0.369	1.76958e-86	Classic fibroblast
CUX1	4.92378e-91	-0.52181	0.547	0.631	1.80215e-86	Classic fibroblast
GLIS3	9.71706e-91	-0.849775	0.384	0.484	3.55654e-86	Classic fibroblast
COL6A1	1.149e-90	0.294159	0.838	0.732	4.20545e-86	Classic fibroblast
LSP1	2.61647e-90	0.322764	0.354	0.239	9.57654e-86	Classic fibroblast
COPS9	2.9136e-90	0.293251	0.324	0.215	1.06641e-85	Classic fibroblast
SOX5	3.38511e-90	-0.592229	0.664	0.715	1.23898e-85	Classic fibroblast
PDGFRA	3.99209e-90	0.252689	0.833	0.697	1.46115e-85	Classic fibroblast
PSME4	4.16136e-90	-0.56107	0.306	0.422	1.5231e-85	Classic fibroblast
MRPS21	1.9211e-89	0.303189	0.316	0.21	7.03143e-85	Classic fibroblast
ERP29	2.73548e-88	0.278551	0.304	0.199	1.00121e-83	Classic fibroblast
BRAF	3.58395e-88	-0.543701	0.505	0.593	1.31176e-83	Classic fibroblast
CNPY2	9.22126e-88	0.284619	0.323	0.216	3.37507e-83	Classic fibroblast
TUBB6	1.15864e-87	-0.566801	0.284	0.398	4.24073e-83	Classic fibroblast
KCNQ1OT1	1.43355e-87	-0.650156	0.393	0.504	5.24695e-83	Classic fibroblast
LPP	1.71271e-87	-0.545909	0.623	0.676	6.2687e-83	Classic fibroblast
TMED2	1.77102e-87	0.287389	0.349	0.239	6.4821e-83	Classic fibroblast
MAPK8	4.86628e-87	-0.65237	0.354	0.463	1.78111e-82	Classic fibroblast
COL6A2	5.8756e-87	0.311949	0.835	0.732	2.15053e-82	Classic fibroblast
ERO1B	7.14728e-87	-0.664067	0.222	0.339	2.61598e-82	Classic fibroblast
NDUFB9	8.24137e-87	0.288855	0.31	0.206	3.01643e-82	Classic fibroblast
EAPP	1.3183e-86	0.280393	0.358	0.241	4.82511e-82	Classic fibroblast
CHD1	1.75308e-86	-0.575028	0.433	0.527	6.41645e-82	Classic fibroblast
LINC00513	1.96181e-86	-0.791393	0.295	0.407	7.18044e-82	Classic fibroblast
MAF	2.17954e-86	0.31952	0.414	0.295	7.97734e-82	Classic fibroblast
DIO3OS	2.28871e-86	0.318438	0.331	0.223	8.37691e-82	Classic fibroblast
MRPL33	2.31893e-86	0.285224	0.367	0.252	8.48752e-82	Classic fibroblast
TSPAN4	3.00911e-86	0.309748	0.357	0.247	1.10136e-81	Classic fibroblast
SOD2	6.00489e-86	-1.11778	0.467	0.538	2.19785e-81	Classic fibroblast
CBX1	7.39736e-86	0.305629	0.336	0.227	2.70751e-81	Classic fibroblast
BACH2	8.73609e-86	-0.742837	0.366	0.467	3.1975e-81	Classic fibroblast
CAMLG	1.16566e-85	0.292841	0.441	0.319	4.26641e-81	Classic fibroblast
CAMTA1	1.34401e-85	-0.513642	0.231	0.347	4.9192e-81	Classic fibroblast
SEC61G	2.29259e-85	0.284351	0.347	0.238	8.39111e-81	Classic fibroblast
FGF7	3.06955e-85	0.258874	0.456	0.326	1.12349e-80	Classic fibroblast
SSR3	3.33937e-85	0.30181	0.416	0.299	1.22224e-80	Classic fibroblast
PSIP1	5.14204e-85	0.294382	0.519	0.392	1.88204e-80	Classic fibroblast
MYDGF	6.80544e-85	0.261284	0.365	0.253	2.49086e-80	Classic fibroblast
IK	9.96867e-85	0.327075	0.361	0.251	3.64863e-80	Classic fibroblast
DDAH2	1.23216e-84	0.262046	0.443	0.318	4.50981e-80	Classic fibroblast
CCNL1	1.64021e-84	-0.501028	0.57	0.635	6.00335e-80	Classic fibroblast
BTBD9	2.13489e-84	-0.749643	0.341	0.446	7.81389e-80	Classic fibroblast
CACNA1C	3.42438e-84	-0.681978	0.433	0.526	1.25336e-79	Classic fibroblast
KIF1B	5.16232e-84	-0.486048	0.377	0.487	1.88946e-79	Classic fibroblast
SNU13	7.14661e-84	0.27015	0.365	0.255	2.61573e-79	Classic fibroblast
MPHOSPH8	9.31186e-84	0.290894	0.602	0.471	3.40823e-79	Classic fibroblast
SLC19A2	1.62255e-83	-0.572917	0.273	0.392	5.9387e-79	Classic fibroblast
CLTA	4.63445e-83	0.275914	0.478	0.355	1.69626e-78	Classic fibroblast
PYURF	1.37248e-82	0.280239	0.305	0.202	5.02341e-78	Classic fibroblast
GBE1	1.45329e-82	-0.769767	0.221	0.329	5.3192e-78	Classic fibroblast
ITM2A	1.97389e-82	0.272411	0.32	0.211	7.22463e-78	Classic fibroblast
EMX2	2.04477e-82	0.285513	0.398	0.28	7.48407e-78	Classic fibroblast
CD59	2.2083e-82	0.255381	0.438	0.316	8.08261e-78	Classic fibroblast
PTK2	2.83984e-82	-0.437766	0.539	0.621	1.03941e-77	Classic fibroblast
PTGIS	3.82464e-82	0.299576	0.65	0.518	1.39986e-77	Classic fibroblast
SARAF	5.24897e-82	0.279429	0.534	0.409	1.92118e-77	Classic fibroblast
CALR	7.93993e-82	0.310082	0.509	0.381	2.90609e-77	Classic fibroblast
SRSF9	2.43743e-81	0.259957	0.327	0.224	8.92123e-77	Classic fibroblast
PDGFRL	6.52947e-81	0.287941	0.32	0.214	2.38985e-76	Classic fibroblast
HELLPAR	7.31582e-81	0.284674	0.307	0.201	2.67766e-76	Classic fibroblast
NFIC	7.59072e-81	0.281105	0.732	0.606	2.77828e-76	Classic fibroblast
DOCK4	1.31976e-80	-0.657362	0.273	0.378	4.83047e-76	Classic fibroblast
HLA-B	1.737e-80	0.268222	0.57	0.426	6.35761e-76	Classic fibroblast
PCDH18	2.05088e-80	0.28956	0.324	0.219	7.50643e-76	Classic fibroblast
SNHG7	6.51726e-80	0.251436	0.371	0.259	2.38538e-75	Classic fibroblast
OS9	3.87211e-79	0.287027	0.406	0.295	1.41723e-74	Classic fibroblast
CPNE8	1.06848e-78	-0.691986	0.216	0.32	3.91074e-74	Classic fibroblast
FAM162A	1.26676e-78	0.273181	0.313	0.212	4.63645e-74	Classic fibroblast
RAB14	2.60119e-78	0.275139	0.386	0.276	9.5206e-74	Classic fibroblast
TMPO	2.89949e-78	0.2823	0.344	0.238	1.06124e-73	Classic fibroblast
RPS6KA3	3.12558e-78	-0.742586	0.272	0.374	1.14399e-73	Classic fibroblast
ATP13A3	3.76326e-78	-0.579377	0.239	0.346	1.37739e-73	Classic fibroblast
SELENOF	4.84812e-78	0.283188	0.433	0.321	1.77446e-73	Classic fibroblast
DSTN	1.43544e-77	0.265373	0.72	0.585	5.25385e-73	Classic fibroblast
CBLB	4.56229e-77	-0.674876	0.378	0.468	1.66984e-72	Classic fibroblast
NUP98	7.74444e-77	-0.525259	0.372	0.47	2.83454e-72	Classic fibroblast
CRTAP	1.12708e-76	0.277995	0.416	0.304	4.12524e-72	Classic fibroblast
SRP9	2.11687e-76	0.269203	0.351	0.248	7.74794e-72	Classic fibroblast
SAT2	2.41354e-76	0.253551	0.313	0.212	8.8338e-72	Classic fibroblast
FUNDC2	5.18031e-76	0.261823	0.347	0.243	1.89604e-71	Classic fibroblast
PSMA7	2.04756e-75	0.250697	0.453	0.335	7.49427e-71	Classic fibroblast
MRPL20	2.18411e-75	0.263749	0.314	0.215	7.99404e-71	Classic fibroblast
MCFD2	2.40667e-75	0.261342	0.335	0.233	8.80865e-71	Classic fibroblast
CHURC1	5.50896e-75	0.280254	0.382	0.275	2.01634e-70	Classic fibroblast
FBXO11	7.58555e-75	-0.518668	0.5	0.58	2.77639e-70	Classic fibroblast
TTC28	8.92638e-75	-0.463737	0.661	0.711	3.26714e-70	Classic fibroblast
NFAT5	9.04066e-75	-0.465818	0.584	0.647	3.30897e-70	Classic fibroblast
UBAP1	2.27716e-74	-0.49865	0.339	0.44	8.33463e-70	Classic fibroblast
RER1	2.60397e-74	0.277662	0.307	0.212	9.5308e-70	Classic fibroblast
SMAD3	3.40691e-74	-0.5244	0.263	0.37	1.24696e-69	Classic fibroblast
EIF5	4.03674e-74	-0.529132	0.431	0.518	1.47749e-69	Classic fibroblast
HSPD1	4.78319e-74	-1.10755	0.451	0.521	1.7507e-69	Classic fibroblast
MED13L	6.92323e-74	-0.42422	0.732	0.759	2.53397e-69	Classic fibroblast
LTBP1	6.27778e-73	-0.65218	0.201	0.306	2.29773e-68	Classic fibroblast
AP2M1	1.03234e-72	0.256965	0.304	0.209	3.77847e-68	Classic fibroblast
MACF1	1.12459e-72	-0.387183	0.671	0.717	4.11612e-68	Classic fibroblast
ECI2	1.93832e-72	0.251111	0.323	0.223	7.09443e-68	Classic fibroblast
ZHX2	2.36492e-72	-0.565136	0.307	0.409	8.65586e-68	Classic fibroblast
SNRPB2	3.28043e-72	0.272663	0.301	0.205	1.20067e-67	Classic fibroblast
MAPK6	4.03656e-72	-0.574371	0.286	0.388	1.47742e-67	Classic fibroblast
TCF12	5.42696e-72	-0.433777	0.647	0.695	1.98632e-67	Classic fibroblast
PA2G4	6.88283e-72	0.258777	0.393	0.285	2.51918e-67	Classic fibroblast
GPHN	9.27706e-72	-0.440908	0.595	0.654	3.3955e-67	Classic fibroblast
SIRT1	2.12793e-71	-0.513619	0.231	0.335	7.78845e-67	Classic fibroblast
NUDC	3.28265e-71	0.253469	0.37	0.268	1.20148e-66	Classic fibroblast
AKAP13	3.76186e-71	-0.392078	0.786	0.803	1.37688e-66	Classic fibroblast
NDUFV2	5.22453e-71	0.253994	0.3	0.205	1.91223e-66	Classic fibroblast
SERINC1	1.54086e-70	0.252921	0.509	0.393	5.6397e-66	Classic fibroblast
RASAL2	3.2681e-70	-0.792409	0.211	0.309	1.19616e-65	Classic fibroblast
SNX9	5.85709e-70	-0.629922	0.56	0.618	2.14375e-65	Classic fibroblast
ANO6	1.14453e-69	-0.652923	0.354	0.444	4.18908e-65	Classic fibroblast
ASXL1	1.19203e-69	-0.487232	0.42	0.507	4.36294e-65	Classic fibroblast
ZFP36L2	2.61e-69	0.260069	0.781	0.647	9.55285e-65	Classic fibroblast
NFIL3	2.62931e-69	-0.528796	0.241	0.34	9.62354e-65	Classic fibroblast
PRMT2	3.13494e-69	0.271548	0.401	0.295	1.14742e-64	Classic fibroblast
LRRFIP1	5.78121e-69	-0.627198	0.385	0.469	2.11598e-64	Classic fibroblast
SAT1	6.11116e-69	-0.710013	0.432	0.515	2.23675e-64	Classic fibroblast
PHLPP1	9.7369e-69	-0.598891	0.265	0.364	3.5638e-64	Classic fibroblast
LMAN1	1.47105e-68	0.263434	0.49	0.378	5.38417e-64	Classic fibroblast
HP1BP3	1.4725e-68	0.255855	0.71	0.601	5.3895e-64	Classic fibroblast
MFGE8	2.91356e-68	0.285315	0.533	0.418	1.06639e-63	Classic fibroblast
SLC38A2	3.36524e-68	-0.592929	0.52	0.582	1.23171e-63	Classic fibroblast
UBR5	3.10644e-67	-0.443627	0.484	0.561	1.13699e-62	Classic fibroblast
EIF3J	3.15059e-67	-0.543357	0.253	0.354	1.15315e-62	Classic fibroblast
SPAG9	3.51353e-67	-0.449619	0.507	0.579	1.28599e-62	Classic fibroblast
CIR1	5.86533e-67	0.271708	0.395	0.291	2.14677e-62	Classic fibroblast
BACH1	6.71573e-67	-0.56227	0.239	0.335	2.45802e-62	Classic fibroblast
RBMS3	8.7303e-67	-0.447002	0.806	0.804	3.19538e-62	Classic fibroblast
RGS2	9.8358e-67	0.409124	0.543	0.437	3.6e-62	Classic fibroblast
EMP1	3.42903e-66	-0.847877	0.536	0.587	1.25506e-61	Classic fibroblast
HSPA9	6.39985e-66	-0.574744	0.339	0.427	2.34241e-61	Classic fibroblast
SMDT1	6.77073e-66	0.268627	0.376	0.274	2.47815e-61	Classic fibroblast
SMC3	2.04195e-65	0.253491	0.356	0.255	7.47374e-61	Classic fibroblast
NDRG1	2.53881e-65	-0.53137	0.279	0.375	9.29228e-61	Classic fibroblast
RNH1	3.10421e-65	0.254039	0.376	0.276	1.13617e-60	Classic fibroblast
IRF2BP2	3.19792e-65	0.264021	0.364	0.265	1.17047e-60	Classic fibroblast
DDX5	3.37046e-65	-0.381367	0.842	0.846	1.23362e-60	Classic fibroblast
RAPGEF2	3.91825e-65	-0.521988	0.328	0.424	1.43412e-60	Classic fibroblast
NCOA1	6.35081e-65	-0.411309	0.631	0.678	2.32446e-60	Classic fibroblast
PRELP	6.84192e-65	0.258746	0.43	0.319	2.50421e-60	Classic fibroblast
ERC1	1.00089e-64	-0.446487	0.528	0.598	3.66334e-60	Classic fibroblast
CLIC4	1.75422e-64	-0.563262	0.357	0.447	6.42061e-60	Classic fibroblast
GPNMB	2.66124e-64	0.293133	0.523	0.408	9.74042e-60	Classic fibroblast
ATP5F1C	6.46089e-64	0.252898	0.333	0.241	2.36475e-59	Classic fibroblast
ELF2	9.0615e-64	-0.510861	0.548	0.604	3.3166e-59	Classic fibroblast
ZBTB20	9.95592e-64	-0.313317	0.921	0.919	3.64397e-59	Classic fibroblast
OMD	1.5845e-63	0.26234	0.351	0.25	5.79944e-59	Classic fibroblast
ID2	2.00372e-63	-0.568856	0.229	0.326	7.33383e-59	Classic fibroblast
SOCS3	8.90881e-63	-0.656203	0.233	0.323	3.26072e-58	Classic fibroblast
HMGN3	1.14277e-62	0.252214	0.372	0.274	4.18266e-58	Classic fibroblast
PCOLCE	5.93327e-62	0.31181	0.333	0.239	2.17164e-57	Classic fibroblast
GAS7	6.46365e-62	-0.616002	0.416	0.495	2.36576e-57	Classic fibroblast
CD44	1.83011e-61	-0.808189	0.298	0.378	6.69838e-57	Classic fibroblast
PTPRG	2.2495e-61	-0.641807	0.523	0.579	8.23339e-57	Classic fibroblast
USP36	2.28667e-61	-0.5073	0.206	0.302	8.36942e-57	Classic fibroblast
CPNE3	5.67338e-61	0.251536	0.388	0.291	2.07651e-56	Classic fibroblast
TPST1	9.45023e-61	-0.58012	0.348	0.433	3.45888e-56	Classic fibroblast
IPO7	2.23182e-60	-0.472768	0.23	0.323	8.16867e-56	Classic fibroblast
ITPR1	2.56156e-60	-0.483818	0.3	0.392	9.37556e-56	Classic fibroblast
ZFAND5	3.84354e-60	-0.443075	0.311	0.405	1.40677e-55	Classic fibroblast
RLF	7.29511e-60	-0.462935	0.375	0.463	2.67008e-55	Classic fibroblast
UBR1	7.74643e-60	-0.639513	0.353	0.437	2.83527e-55	Classic fibroblast
TIPARP	8.75261e-60	-0.46736	0.331	0.425	3.20354e-55	Classic fibroblast
HLA-E	1.49226e-59	-0.804701	0.552	0.575	5.46182e-55	Classic fibroblast
RNF149	3.47904e-59	-0.608078	0.315	0.405	1.27336e-54	Classic fibroblast
PCGF5	5.07106e-59	-0.603828	0.294	0.381	1.85606e-54	Classic fibroblast
AMD1	1.13412e-58	-0.509771	0.345	0.43	4.15098e-54	Classic fibroblast
TUBA1A	1.34689e-58	0.357128	0.569	0.462	4.92974e-54	Classic fibroblast
TNS1	3.1596e-58	-0.402115	0.24	0.336	1.15645e-53	Classic fibroblast
NBL1	4.16238e-58	0.287638	0.487	0.384	1.52347e-53	Classic fibroblast
ECPAS	4.45572e-58	-0.452477	0.345	0.433	1.63084e-53	Classic fibroblast
PRPF6	5.05202e-58	0.250069	0.335	0.246	1.84909e-53	Classic fibroblast
RPS26	3.79785e-57	0.267351	0.697	0.573	1.39005e-52	Classic fibroblast
GBF1	4.4202e-57	-0.431261	0.265	0.358	1.61784e-52	Classic fibroblast
MYL9	5.4528e-57	0.25653	0.356	0.26	1.99578e-52	Classic fibroblast
CADPS2	8.04013e-57	-0.46523	0.503	0.567	2.94277e-52	Classic fibroblast
EIF4A1	1.33436e-56	-0.536304	0.541	0.584	4.8839e-52	Classic fibroblast
A2M	1.34292e-56	0.270659	0.394	0.295	4.91522e-52	Classic fibroblast
IGF1R	4.83647e-56	-0.480504	0.548	0.602	1.7702e-51	Classic fibroblast
VCL	5.25595e-56	-0.470293	0.387	0.469	1.92373e-51	Classic fibroblast
ATP2A2	8.03458e-56	-0.411862	0.27	0.361	2.94074e-51	Classic fibroblast
LMNA	5.78539e-55	-0.575432	0.646	0.667	2.11751e-50	Classic fibroblast
SPARC	8.56773e-55	0.269804	0.539	0.428	3.13587e-50	Classic fibroblast
SLC2A3	1.37026e-54	-0.583463	0.266	0.352	5.0153e-50	Classic fibroblast
ADAMTS9-AS2	4.09175e-54	-0.412849	0.78	0.784	1.49762e-49	Classic fibroblast
ATF6	4.79079e-54	-0.53474	0.307	0.391	1.75348e-49	Classic fibroblast
LITAF	5.7934e-54	-0.575015	0.31	0.391	2.12044e-49	Classic fibroblast
ESYT2	1.08012e-53	-0.438324	0.393	0.474	3.95334e-49	Classic fibroblast
COL4A2	1.12326e-53	-0.448396	0.631	0.673	4.11123e-49	Classic fibroblast
AGAP1	1.2369e-53	-0.464199	0.369	0.451	4.5272e-49	Classic fibroblast
TWIST2	2.80589e-53	-0.571809	0.231	0.316	1.02698e-48	Classic fibroblast
HDAC4	5.09632e-53	-0.402706	0.314	0.403	1.8653e-48	Classic fibroblast
LIMS1	7.24363e-53	-0.496665	0.38	0.456	2.65124e-48	Classic fibroblast
ARL15	1.01482e-52	-0.559581	0.349	0.426	3.71435e-48	Classic fibroblast
RORA	1.61193e-52	-0.470472	0.915	0.895	5.89983e-48	Classic fibroblast
SKI	4.87486e-52	-0.40094	0.27	0.36	1.78425e-47	Classic fibroblast
PTPRM	7.38821e-52	-0.492827	0.472	0.538	2.70416e-47	Classic fibroblast
FYN	1.82692e-51	-0.421568	0.393	0.471	6.6867e-47	Classic fibroblast
RWDD1	6.42311e-51	0.264977	0.343	0.258	2.35092e-46	Classic fibroblast
SPON2	1.21719e-50	0.264107	0.555	0.455	4.45503e-46	Classic fibroblast
EGFR	2.87171e-50	-0.482478	0.523	0.574	1.05107e-45	Classic fibroblast
KMT2C	1.04532e-49	-0.341871	0.634	0.665	3.82598e-45	Classic fibroblast
PARD3B	1.40677e-49	-0.493706	0.516	0.563	5.1489e-45	Classic fibroblast
FER	2.96305e-49	-0.455818	0.435	0.506	1.0845e-44	Classic fibroblast
SMURF2	5.981e-49	-0.414638	0.238	0.323	2.18911e-44	Classic fibroblast
FOXO1	5.66679e-48	-0.502157	0.576	0.62	2.0741e-43	Classic fibroblast
SMG1	5.819e-48	-0.350387	0.319	0.403	2.12981e-43	Classic fibroblast
WNK1	7.15563e-48	-0.380079	0.398	0.471	2.61903e-43	Classic fibroblast
RALY	7.58212e-48	-0.402631	0.319	0.399	2.77513e-43	Classic fibroblast
FMNL2	2.54962e-47	-0.528928	0.332	0.403	9.33186e-43	Classic fibroblast
EBF1	3.01999e-47	-0.477235	0.711	0.72	1.10535e-42	Classic fibroblast
KPNA4	6.8305e-47	-0.422798	0.33	0.408	2.50003e-42	Classic fibroblast
NR4A1	1.06222e-46	-0.435307	0.521	0.591	3.88783e-42	Classic fibroblast
LAMC1	2.69721e-46	-0.646447	0.483	0.536	9.87206e-42	Classic fibroblast
ANKRD11	4.2652e-46	-0.338214	0.519	0.579	1.56111e-41	Classic fibroblast
POLR2A	7.61857e-46	-0.449036	0.363	0.439	2.78847e-41	Classic fibroblast
DDX21	1.22567e-45	-0.57409	0.273	0.347	4.48607e-41	Classic fibroblast
LDLRAD4	6.29256e-45	-0.5541	0.367	0.435	2.30314e-40	Classic fibroblast
MLXIP	1.58331e-44	-0.362685	0.251	0.332	5.79508e-40	Classic fibroblast
PNPLA8	1.73439e-44	-0.448838	0.294	0.37	6.34805e-40	Classic fibroblast
SETBP1	3.02293e-44	-0.435009	0.493	0.546	1.10642e-39	Classic fibroblast
PELI1	3.3004e-44	-0.46079	0.234	0.313	1.20798e-39	Classic fibroblast
TSC22D3	3.80521e-44	0.371902	0.361	0.279	1.39274e-39	Classic fibroblast
ATP1A1	5.13522e-44	-0.469258	0.263	0.339	1.87954e-39	Classic fibroblast
UGCG	8.36227e-44	-0.42105	0.224	0.301	3.06067e-39	Classic fibroblast
ARL13B	1.51726e-43	-0.42412	0.241	0.319	5.55332e-39	Classic fibroblast
GPC6	3.78851e-43	-0.678618	0.25	0.323	1.38663e-38	Classic fibroblast
NAV3	1.59195e-42	-0.57823	0.447	0.499	5.82671e-38	Classic fibroblast
SPARCL1	2.00769e-42	0.250094	0.802	0.712	7.34834e-38	Classic fibroblast
IARS	2.69325e-42	-0.54772	0.235	0.311	9.85757e-38	Classic fibroblast
HNRNPC	3.98739e-42	-0.341047	0.645	0.667	1.45942e-37	Classic fibroblast
NUP153	1.28448e-41	-0.394904	0.352	0.426	4.70133e-37	Classic fibroblast
RHOQ	1.48389e-41	-0.390048	0.331	0.406	5.43118e-37	Classic fibroblast
ETF1	2.07357e-41	-0.330753	0.254	0.333	7.58948e-37	Classic fibroblast
MAP4	2.19148e-41	-0.390732	0.478	0.529	8.02102e-37	Classic fibroblast
PAWR	2.65682e-41	-0.523148	0.398	0.467	9.72422e-37	Classic fibroblast
TJP1	2.82887e-41	-0.398243	0.328	0.399	1.03539e-36	Classic fibroblast
PPP2R2A	4.43333e-41	-0.339651	0.376	0.447	1.62264e-36	Classic fibroblast
CD55	4.53403e-41	-0.502753	0.234	0.305	1.6595e-36	Classic fibroblast
KLF4	5.66915e-41	-0.445532	0.345	0.418	2.07497e-36	Classic fibroblast
UBR3	7.77878e-41	-0.329424	0.523	0.573	2.84711e-36	Classic fibroblast
KDM4C	8.88962e-41	-0.382974	0.282	0.356	3.25369e-36	Classic fibroblast
MCL1	1.07051e-40	-0.381997	0.483	0.535	3.91819e-36	Classic fibroblast
AHCYL1	1.89325e-40	-0.42192	0.276	0.352	6.92948e-36	Classic fibroblast
STK24	1.99192e-40	-0.350383	0.311	0.388	7.29061e-36	Classic fibroblast
YBX3	2.2179e-40	-0.480293	0.605	0.616	8.11774e-36	Classic fibroblast
EXOC6B	3.41506e-40	-0.382026	0.534	0.581	1.24995e-35	Classic fibroblast
AGO3	9.74178e-40	-0.372243	0.39	0.457	3.56559e-35	Classic fibroblast
IFI16	1.07578e-39	-0.556936	0.416	0.47	3.93747e-35	Classic fibroblast
KDM6A	1.15044e-39	-0.380471	0.501	0.549	4.21073e-35	Classic fibroblast
KDM4B	1.35357e-39	-0.30036	0.245	0.324	4.95421e-35	Classic fibroblast
LINC00486	1.57619e-39	-0.424141	0.397	0.472	5.76902e-35	Classic fibroblast
GAB2	2.64417e-39	-0.475545	0.314	0.382	9.67793e-35	Classic fibroblast
CDKAL1	3.32604e-39	-0.336308	0.533	0.58	1.21736e-34	Classic fibroblast
FAM193A	4.26192e-39	-0.319354	0.243	0.321	1.5599e-34	Classic fibroblast
BNC2	6.67404e-39	-0.366339	0.813	0.802	2.44277e-34	Classic fibroblast
PPP6R3	9.00157e-39	-0.323887	0.513	0.562	3.29466e-34	Classic fibroblast
RAP1B	9.43504e-39	-0.40148	0.467	0.514	3.45332e-34	Classic fibroblast
NASP	1.36864e-38	-0.431169	0.393	0.452	5.00936e-34	Classic fibroblast
COL4A1	1.72047e-38	-0.465479	0.611	0.646	6.29711e-34	Classic fibroblast
BMPR2	2.08006e-38	-0.419156	0.453	0.51	7.61323e-34	Classic fibroblast
PDLIM5	2.15385e-38	-0.472223	0.412	0.47	7.88329e-34	Classic fibroblast
MAN2A1	2.22945e-38	-0.407822	0.323	0.391	8.16e-34	Classic fibroblast
CTNNA1	2.25477e-38	-0.358189	0.442	0.498	8.2527e-34	Classic fibroblast
RBPMS	5.89328e-38	-0.420305	0.587	0.619	2.157e-33	Classic fibroblast
ADK	1.00223e-37	-0.497229	0.257	0.326	3.66826e-33	Classic fibroblast
TBC1D15	1.15382e-37	-0.346853	0.298	0.369	4.22308e-33	Classic fibroblast
USP34	2.24658e-37	-0.305491	0.586	0.62	8.22271e-33	Classic fibroblast
FERMT2	2.31881e-37	-0.394403	0.453	0.506	8.48707e-33	Classic fibroblast
DIP2B	4.78469e-37	-0.408647	0.269	0.339	1.75124e-32	Classic fibroblast
DIAPH2	6.67148e-37	-0.3927	0.366	0.432	2.44183e-32	Classic fibroblast
DNAJB6	7.29484e-37	-0.40343	0.402	0.465	2.66998e-32	Classic fibroblast
USP3	7.77719e-37	-0.385299	0.254	0.327	2.84653e-32	Classic fibroblast
ARID1B	8.06747e-37	-0.327093	0.705	0.71	2.95277e-32	Classic fibroblast
KLF10	8.08866e-37	-0.465897	0.235	0.302	2.96053e-32	Classic fibroblast
AC020916.1	1.13461e-36	-0.406663	0.279	0.352	4.15277e-32	Classic fibroblast
RB1CC1	1.66676e-36	-0.3614	0.472	0.526	6.10052e-32	Classic fibroblast
AXL	2.55273e-36	-0.535199	0.32	0.385	9.34326e-32	Classic fibroblast
CDK14	6.96023e-36	-0.391126	0.481	0.532	2.54751e-31	Classic fibroblast
SENP5	1.45741e-35	-0.335766	0.318	0.387	5.33428e-31	Classic fibroblast
AKT3	1.78728e-35	-0.318504	0.762	0.749	6.54161e-31	Classic fibroblast
USP9X	2.7486e-35	-0.336824	0.403	0.466	1.00602e-30	Classic fibroblast
ATF4	3.82615e-35	-0.416195	0.274	0.339	1.40041e-30	Classic fibroblast
TSHZ2	3.97354e-35	-0.421444	0.813	0.791	1.45435e-30	Classic fibroblast
QKI	4.53681e-35	-0.355537	0.612	0.638	1.66052e-30	Classic fibroblast
UTRN	5.71551e-35	-0.344933	0.615	0.636	2.09193e-30	Classic fibroblast
KIAA0232	5.74018e-35	-0.39473	0.365	0.424	2.10096e-30	Classic fibroblast
ASAP2	2.7176e-34	-0.357208	0.306	0.375	9.94667e-30	Classic fibroblast
UBE2D3	4.03383e-34	-0.338152	0.549	0.586	1.47642e-29	Classic fibroblast
LSAMP	4.3393e-34	-0.627313	0.332	0.392	1.58823e-29	Classic fibroblast
NFATC2	5.85558e-34	-0.652214	0.345	0.412	2.1432e-29	Classic fibroblast
TMEM165	9.56442e-34	-0.360606	0.326	0.392	3.50067e-29	Classic fibroblast
FAM107B	1.01338e-33	-0.453067	0.267	0.33	3.70907e-29	Classic fibroblast
SYNPO2	1.32127e-33	-0.512342	0.315	0.375	4.83597e-29	Classic fibroblast
CHD2	2.35713e-33	-0.325505	0.519	0.564	8.62734e-29	Classic fibroblast
JAZF1	3.94363e-33	-0.524627	0.472	0.509	1.44341e-28	Classic fibroblast
DST	6.31562e-33	-0.322166	0.654	0.665	2.31158e-28	Classic fibroblast
ZMIZ1	6.82536e-33	-0.336202	0.299	0.368	2.49815e-28	Classic fibroblast
HNRNPH1	7.08326e-33	-0.2739	0.546	0.586	2.59255e-28	Classic fibroblast
FNIP1	9.9299e-33	-0.32241	0.517	0.563	3.63444e-28	Classic fibroblast
WWOX	1.09425e-32	-0.55156	0.491	0.531	4.00507e-28	Classic fibroblast
NIPBL	1.83499e-32	-0.289987	0.575	0.611	6.71623e-28	Classic fibroblast
AFF4	1.94183e-32	-0.318835	0.474	0.524	7.1073e-28	Classic fibroblast
MAGI2	3.06557e-32	-0.492373	0.359	0.416	1.12203e-27	Classic fibroblast
ARHGAP10	5.12131e-32	-0.401836	0.585	0.611	1.87445e-27	Classic fibroblast
ZNF516	5.9719e-32	-0.431802	0.313	0.374	2.18578e-27	Classic fibroblast
FBXW7	7.82386e-32	-0.392542	0.319	0.38	2.86361e-27	Classic fibroblast
EXOC4	1.53315e-31	-0.342641	0.499	0.54	5.61148e-27	Classic fibroblast
ADAM17	1.68283e-31	-0.336217	0.316	0.38	6.15934e-27	Classic fibroblast
XPR1	2.44536e-31	-0.37183	0.27	0.334	8.95026e-27	Classic fibroblast
MYLIP	2.52242e-31	-0.344932	0.308	0.372	9.2323e-27	Classic fibroblast
PTPRK	3.08483e-31	-0.42826	0.31	0.37	1.12908e-26	Classic fibroblast
DENND1A	8.63123e-31	-0.313761	0.295	0.36	3.15912e-26	Classic fibroblast
CDK17	1.0547e-30	-0.389368	0.332	0.391	3.8603e-26	Classic fibroblast
TBL1X	2.25819e-30	-0.437307	0.27	0.329	8.26521e-26	Classic fibroblast
PRDM2	2.85428e-30	-0.302345	0.362	0.424	1.04469e-25	Classic fibroblast
HNRNPAB	4.78123e-30	-0.363019	0.24	0.303	1.74998e-25	Classic fibroblast
MED13	5.11896e-30	-0.351482	0.38	0.435	1.87359e-25	Classic fibroblast
WTAP	9.45601e-30	-0.457076	0.39	0.44	3.46099e-25	Classic fibroblast
FAM133B	1.13002e-29	-0.336955	0.381	0.442	4.13599e-25	Classic fibroblast
ZFPM2	1.56775e-29	-0.315504	0.811	0.799	5.73813e-25	Classic fibroblast
MAP4K5	2.15369e-29	-0.439386	0.461	0.504	7.88271e-25	Classic fibroblast
IMMP2L	3.01325e-29	-0.398457	0.667	0.677	1.10288e-24	Classic fibroblast
ALDH1A2	4.15113e-29	-0.469038	0.351	0.403	1.51936e-24	Classic fibroblast
NAA15	4.69098e-29	-0.318217	0.277	0.339	1.71695e-24	Classic fibroblast
CAMK2D	5.64296e-29	-0.35695	0.48	0.525	2.06538e-24	Classic fibroblast
DDX3X	5.97613e-29	-0.312277	0.615	0.633	2.18733e-24	Classic fibroblast
STX5	6.93954e-29	-0.301114	0.244	0.308	2.53994e-24	Classic fibroblast
PHLDB1	1.45472e-28	-0.292292	0.353	0.417	5.32444e-24	Classic fibroblast
BRD2	1.77748e-28	-0.354262	0.34	0.394	6.50574e-24	Classic fibroblast
CAPN2	2.99761e-28	-0.353568	0.256	0.318	1.09715e-23	Classic fibroblast
DMD	3.18332e-28	-0.442771	0.397	0.451	1.16513e-23	Classic fibroblast
ROBO1	3.50461e-28	-0.428169	0.406	0.455	1.28272e-23	Classic fibroblast
SNED1	3.73566e-28	-0.352827	0.558	0.595	1.36729e-23	Classic fibroblast
USP47	6.25357e-28	-0.303464	0.488	0.532	2.28887e-23	Classic fibroblast
PRICKLE2	6.98355e-28	-0.382589	0.363	0.416	2.55605e-23	Classic fibroblast
VMP1	7.85622e-28	-0.383464	0.395	0.445	2.87546e-23	Classic fibroblast
TLE4	7.87256e-28	-0.393877	0.43	0.475	2.88144e-23	Classic fibroblast
MAP3K4	8.93776e-28	-0.489834	0.385	0.437	3.27131e-23	Classic fibroblast
ITPR2	1.4292e-27	-0.356787	0.412	0.458	5.23102e-23	Classic fibroblast
RFX2	1.6198e-27	-0.425604	0.35	0.407	5.92861e-23	Classic fibroblast
THBS1	1.81402e-27	-0.501433	0.561	0.59	6.6395e-23	Classic fibroblast
SOS2	2.32011e-27	-0.298706	0.365	0.422	8.49184e-23	Classic fibroblast
MKLN1	2.47886e-27	-0.290406	0.626	0.638	9.07286e-23	Classic fibroblast
PCNX1	2.86252e-27	-0.31315	0.359	0.415	1.04771e-22	Classic fibroblast
SENP6	3.00497e-27	-0.26603	0.617	0.637	1.09985e-22	Classic fibroblast
CCNH	3.04702e-27	-0.378677	0.563	0.589	1.11524e-22	Classic fibroblast
AOPEP	3.0986e-27	-0.420936	0.371	0.422	1.13412e-22	Classic fibroblast
LARP4B	3.72608e-27	-0.274094	0.26	0.322	1.36378e-22	Classic fibroblast
CEP85L	4.96729e-27	-0.334399	0.256	0.314	1.81808e-22	Classic fibroblast
CSNK1A1	1.20115e-26	-0.328867	0.498	0.536	4.39633e-22	Classic fibroblast
AGO2	1.58382e-26	-0.300486	0.342	0.398	5.79695e-22	Classic fibroblast
TASOR2	2.21895e-26	-0.343474	0.339	0.394	8.12159e-22	Classic fibroblast
MAGI3	2.75942e-26	-0.375631	0.304	0.36	1.00998e-21	Classic fibroblast
CREBBP	3.17782e-26	-0.256432	0.515	0.554	1.16311e-21	Classic fibroblast
NSMCE2	4.23956e-26	-0.423271	0.356	0.407	1.55172e-21	Classic fibroblast
LRCH1	4.50811e-26	-0.321172	0.25	0.308	1.65001e-21	Classic fibroblast
KLF12	6.74109e-26	-0.35929	0.281	0.335	2.46731e-21	Classic fibroblast
B4GALT1	1.00884e-25	-0.386396	0.367	0.425	3.69246e-21	Classic fibroblast
WWC2	2.06946e-25	-0.332869	0.381	0.432	7.57442e-21	Classic fibroblast
KCMF1	2.45495e-25	-0.273278	0.244	0.304	8.98537e-21	Classic fibroblast
PDE8A	6.11945e-25	-0.29438	0.278	0.337	2.23978e-20	Classic fibroblast
RABGAP1L	6.33943e-25	-0.355402	0.477	0.516	2.32029e-20	Classic fibroblast
YES1	6.42409e-25	-0.356996	0.247	0.302	2.35128e-20	Classic fibroblast
NCOR2	9.90196e-25	-0.256504	0.328	0.387	3.62422e-20	Classic fibroblast
COG5	1.066e-24	-0.355095	0.46	0.496	3.90168e-20	Classic fibroblast
SPOCK1	1.06928e-24	-0.453431	0.25	0.309	3.91366e-20	Classic fibroblast
DDR2	1.12948e-24	-0.374551	0.473	0.509	4.13403e-20	Classic fibroblast
SND1	1.18836e-24	-0.291417	0.32	0.376	4.34953e-20	Classic fibroblast
AHCTF1	1.2614e-24	-0.264451	0.281	0.339	4.61686e-20	Classic fibroblast
AFF1	1.45185e-24	-0.365785	0.549	0.574	5.3139e-20	Classic fibroblast
ZDHHC14	1.79464e-24	-0.423002	0.371	0.417	6.56858e-20	Classic fibroblast
MAP2K4	2.66511e-24	-0.322088	0.316	0.368	9.75457e-20	Classic fibroblast
ZNF331	3.11686e-24	-0.652346	0.251	0.302	1.1408e-19	Classic fibroblast
ITSN1	3.71352e-24	-0.314617	0.316	0.371	1.35918e-19	Classic fibroblast
NOP58	4.12659e-24	-0.281398	0.313	0.369	1.51037e-19	Classic fibroblast
FOXO3	5.16248e-24	-0.362048	0.547	0.58	1.88952e-19	Classic fibroblast
EPB41L2	5.65067e-24	-0.2749	0.676	0.679	2.0682e-19	Classic fibroblast
ANK2	7.38328e-24	-0.409384	0.296	0.349	2.70235e-19	Classic fibroblast
RASSF8	1.08597e-23	-0.398067	0.401	0.444	3.97474e-19	Classic fibroblast
REV3L	2.33183e-23	-0.393735	0.653	0.656	8.53474e-19	Classic fibroblast
DLEU2	3.08928e-23	-0.38628	0.384	0.428	1.13071e-18	Classic fibroblast
ZEB1	5.57302e-23	-0.32994	0.712	0.709	2.03978e-18	Classic fibroblast
TXNRD1	6.1097e-23	-0.487558	0.294	0.346	2.23621e-18	Classic fibroblast
GNAQ	6.82523e-23	-0.332961	0.533	0.556	2.4981e-18	Classic fibroblast
RBMS1	7.44153e-23	-0.330329	0.619	0.629	2.72367e-18	Classic fibroblast
EIF4G3	8.5275e-23	-0.309517	0.381	0.428	3.12115e-18	Classic fibroblast
KAT6B	8.57734e-23	-0.300565	0.419	0.463	3.13939e-18	Classic fibroblast
SLC24A3	9.35974e-23	-0.438687	0.562	0.575	3.42576e-18	Classic fibroblast
AHI1	1.21047e-22	-0.283791	0.564	0.593	4.43044e-18	Classic fibroblast
TCERG1	1.43538e-22	-0.256487	0.258	0.314	5.25364e-18	Classic fibroblast
PDZRN3	1.694e-22	-0.438925	0.647	0.65	6.20019e-18	Classic fibroblast
WAC	2.2121e-22	-0.296103	0.52	0.548	8.09652e-18	Classic fibroblast
DUSP16	2.65443e-22	-0.298802	0.263	0.318	9.71549e-18	Classic fibroblast
RERE	3.14184e-22	-0.299085	0.69	0.686	1.14995e-17	Classic fibroblast
MEF2A	3.32498e-22	-0.313754	0.473	0.506	1.21697e-17	Classic fibroblast
FBN1	3.42719e-22	-0.373651	0.561	0.581	1.25439e-17	Classic fibroblast
TNKS	3.84281e-22	-0.270125	0.446	0.485	1.40651e-17	Classic fibroblast
ZFHX3	4.53625e-22	-0.3371	0.291	0.34	1.66031e-17	Classic fibroblast
BCAS3	7.22344e-22	-0.40525	0.349	0.394	2.64385e-17	Classic fibroblast
ANKRD28	1.18009e-21	-0.337686	0.317	0.365	4.31925e-17	Classic fibroblast
PSD3	1.3563e-21	-0.368863	0.302	0.351	4.96418e-17	Classic fibroblast
ACAP2	1.36301e-21	-0.285595	0.461	0.5	4.98874e-17	Classic fibroblast
DCLK1	1.41967e-21	-0.496687	0.317	0.36	5.19613e-17	Classic fibroblast
NFKBIA	3.16287e-21	-0.464723	0.43	0.459	1.15764e-16	Classic fibroblast
PITPNB	3.49703e-21	-0.306828	0.331	0.378	1.27995e-16	Classic fibroblast
AKAP12	5.77499e-21	-0.328931	0.705	0.7	2.11371e-16	Classic fibroblast
RHEB	6.51002e-21	-0.304408	0.367	0.412	2.38273e-16	Classic fibroblast
HIVEP1	6.81968e-21	-0.338787	0.274	0.325	2.49607e-16	Classic fibroblast
AASS	7.15765e-21	-0.251695	0.51	0.544	2.61977e-16	Classic fibroblast
MARK3	9.7604e-21	-0.263616	0.392	0.435	3.5724e-16	Classic fibroblast
ANKRD17	9.87035e-21	-0.302976	0.453	0.487	3.61265e-16	Classic fibroblast
SGIP1	1.07959e-20	-0.457462	0.328	0.37	3.95141e-16	Classic fibroblast
SLIT3	1.15839e-20	-0.453432	0.463	0.488	4.23981e-16	Classic fibroblast
NRF1	1.18247e-20	-0.260086	0.277	0.327	4.32795e-16	Classic fibroblast
PAM	1.56909e-20	-0.415827	0.476	0.5	5.74303e-16	Classic fibroblast
MAML2	1.83806e-20	-0.465837	0.435	0.465	6.72747e-16	Classic fibroblast
WDFY3	1.84267e-20	-0.281115	0.457	0.494	6.74437e-16	Classic fibroblast
LMBR1	1.92286e-20	-0.275907	0.257	0.308	7.03785e-16	Classic fibroblast
CELF2	2.85121e-20	-0.356609	0.57	0.581	1.04357e-15	Classic fibroblast
RBFOX2	4.49593e-20	-0.273812	0.673	0.671	1.64555e-15	Classic fibroblast
SMARCC1	5.14718e-20	-0.277743	0.31	0.359	1.88392e-15	Classic fibroblast
DLC1	6.108e-20	-0.32977	0.565	0.584	2.23559e-15	Classic fibroblast
DPYD	6.29159e-20	-0.258813	0.752	0.732	2.30278e-15	Classic fibroblast
RFX3	6.95104e-20	-0.355039	0.427	0.462	2.54415e-15	Classic fibroblast
DOCK1	8.58637e-20	-0.275236	0.474	0.51	3.1427e-15	Classic fibroblast
PPP2R3A	1.01412e-19	-0.331218	0.309	0.357	3.71179e-15	Classic fibroblast
UBE2H	1.69267e-19	-0.306612	0.358	0.403	6.19534e-15	Classic fibroblast
KAT6A	1.88776e-19	-0.269127	0.467	0.504	6.90938e-15	Classic fibroblast
SPRED1	2.09396e-19	-0.32445	0.287	0.332	7.66409e-15	Classic fibroblast
PALLD	2.4366e-19	-0.33513	0.749	0.735	8.91822e-15	Classic fibroblast
RAB21	3.16715e-19	-0.265307	0.273	0.325	1.15921e-14	Classic fibroblast
MAP1LC3B	4.31509e-19	-0.319466	0.309	0.352	1.57936e-14	Classic fibroblast
RALGAPA1	4.87348e-19	-0.25402	0.561	0.578	1.78374e-14	Classic fibroblast
CAMSAP2	5.84244e-19	-0.272791	0.328	0.373	2.13839e-14	Classic fibroblast
NRP1	6.48236e-19	-0.367519	0.346	0.389	2.37261e-14	Classic fibroblast
SNX29	9.69134e-19	-0.268323	0.33	0.376	3.54713e-14	Classic fibroblast
TRIM44	1.08381e-18	-0.273721	0.327	0.372	3.96685e-14	Classic fibroblast
DYRK1A	1.41765e-18	-0.319951	0.438	0.469	5.18874e-14	Classic fibroblast
TEAD1	1.4717e-18	-0.310288	0.398	0.434	5.38658e-14	Classic fibroblast
BABAM2	1.58461e-18	-0.279705	0.387	0.428	5.79984e-14	Classic fibroblast
CUL3	1.63325e-18	-0.268861	0.477	0.505	5.97786e-14	Classic fibroblast
GREB1	1.80509e-18	-0.299404	0.299	0.346	6.6068e-14	Classic fibroblast
ROR1	2.8411e-18	-0.382536	0.317	0.356	1.03987e-13	Classic fibroblast
SH3PXD2B	7.2155e-18	-0.276907	0.303	0.349	2.64094e-13	Classic fibroblast
CCNY	7.23999e-18	-0.306076	0.378	0.417	2.64991e-13	Classic fibroblast
RNF38	9.96684e-18	-0.25377	0.261	0.307	3.64796e-13	Classic fibroblast
MYH9	1.96313e-17	-0.252916	0.269	0.317	7.18525e-13	Classic fibroblast
CLMP	3.74992e-17	-0.72722	0.517	0.527	1.37251e-12	Classic fibroblast
CDH11	3.87264e-17	-0.341923	0.433	0.463	1.41743e-12	Classic fibroblast
TGFBR3	4.76446e-17	-0.278783	0.554	0.565	1.74384e-12	Classic fibroblast
ITGAV	6.85306e-17	-0.373635	0.505	0.528	2.50829e-12	Classic fibroblast
NFKB1	8.27608e-17	-0.434733	0.336	0.372	3.02913e-12	Classic fibroblast
SPTAN1	9.45287e-17	-0.301825	0.448	0.479	3.45984e-12	Classic fibroblast
ATG7	1.10129e-16	-0.283403	0.364	0.402	4.03083e-12	Classic fibroblast
KIF13A	1.36602e-16	-0.294947	0.406	0.439	4.99976e-12	Classic fibroblast
ZNF609	1.75198e-16	-0.297627	0.434	0.462	6.41244e-12	Classic fibroblast
SYNE2	2.66401e-16	-0.287759	0.282	0.325	9.75053e-12	Classic fibroblast
ZNF407	2.76636e-16	-0.295501	0.324	0.364	1.01252e-11	Classic fibroblast
ATP2B4	2.94077e-16	-0.302619	0.293	0.335	1.07635e-11	Classic fibroblast
MAP4K3	3.11036e-16	-0.262069	0.429	0.458	1.13842e-11	Classic fibroblast
SMURF1	3.48338e-16	-0.251203	0.26	0.305	1.27495e-11	Classic fibroblast
ARHGAP32	5.57446e-16	-0.266278	0.338	0.377	2.04031e-11	Classic fibroblast
RBM6	9.91541e-16	-0.261111	0.453	0.483	3.62914e-11	Classic fibroblast
ERBIN	1.12984e-15	-0.283583	0.383	0.416	4.13532e-11	Classic fibroblast
PPP1R15A	1.24591e-15	-0.385769	0.517	0.521	4.56016e-11	Classic fibroblast
CMSS1	1.49143e-15	-0.343717	0.416	0.443	5.45878e-11	Classic fibroblast
HIPK3	1.66458e-15	-0.281326	0.564	0.578	6.09254e-11	Classic fibroblast
SSH2	2.79775e-15	-0.305706	0.289	0.328	1.024e-10	Classic fibroblast
MBNL1	3.99881e-15	-0.301276	0.725	0.697	1.4636e-10	Classic fibroblast
SPIDR	4.32903e-15	-0.294763	0.448	0.475	1.58447e-10	Classic fibroblast
CASC15	8.87429e-15	-0.342063	0.402	0.43	3.24808e-10	Classic fibroblast
COP1	9.13702e-15	-0.25812	0.438	0.466	3.34424e-10	Classic fibroblast
RND3	1.81942e-14	-0.303768	0.343	0.38	6.65925e-10	Classic fibroblast
ROR2	2.00995e-14	-0.335681	0.358	0.391	7.3566e-10	Classic fibroblast
STARD13	2.7102e-14	-0.403745	0.394	0.417	9.91961e-10	Classic fibroblast
FOXP1	4.12116e-14	-0.289987	0.568	0.576	1.50839e-09	Classic fibroblast
ARHGAP6	5.19807e-14	-0.417723	0.455	0.47	1.90255e-09	Classic fibroblast
ABCA1	6.22446e-14	-0.349357	0.387	0.415	2.27821e-09	Classic fibroblast
COL18A1	7.04546e-14	-0.282369	0.331	0.371	2.57871e-09	Classic fibroblast
YAP1	1.01568e-13	-0.290259	0.393	0.421	3.7175e-09	Classic fibroblast
MBD5	1.03891e-13	-0.25483	0.547	0.56	3.80251e-09	Classic fibroblast
SPRED2	1.36449e-13	-0.395102	0.371	0.399	4.99419e-09	Classic fibroblast
MYOF	1.86789e-13	-0.266595	0.295	0.33	6.83667e-09	Classic fibroblast
ARHGEF12	2.54023e-13	-0.282285	0.422	0.449	9.2975e-09	Classic fibroblast
DLG2	7.57989e-13	-0.309915	0.7	0.697	2.77432e-08	Classic fibroblast
DNAJC1	1.13827e-12	-0.281193	0.319	0.352	4.16619e-08	Classic fibroblast
LDHA	1.19116e-12	-0.374185	0.278	0.307	4.35978e-08	Classic fibroblast
DAAM1	1.24458e-12	-0.25569	0.42	0.448	4.55529e-08	Classic fibroblast
UBE2E2	1.62714e-12	-0.322709	0.442	0.461	5.95548e-08	Classic fibroblast
TACC1	1.91445e-12	-0.291302	0.538	0.552	7.00708e-08	Classic fibroblast
FBXL17	2.35388e-12	-0.27288	0.338	0.368	8.61545e-08	Classic fibroblast
PAPPA	3.46051e-12	-0.41797	0.284	0.316	1.26658e-07	Classic fibroblast
SLC2A13	3.7777e-12	-0.292553	0.316	0.348	1.38268e-07	Classic fibroblast
CTBP2	5.40714e-12	-0.272186	0.456	0.48	1.97907e-07	Classic fibroblast
MEIS2	5.46394e-12	-0.263158	0.78	0.748	1.99986e-07	Classic fibroblast
ELF1	7.91133e-12	-0.255934	0.41	0.435	2.89563e-07	Classic fibroblast
PLSCR1	8.41649e-12	-0.306443	0.332	0.359	3.08052e-07	Classic fibroblast
H2AFZ	2.12011e-11	-0.580442	0.355	0.368	7.75982e-07	Classic fibroblast
PARVA	2.25882e-11	-0.253398	0.364	0.393	8.26752e-07	Classic fibroblast
CEBPB	2.33198e-11	-0.409909	0.477	0.481	8.53528e-07	Classic fibroblast
PTPRD	2.66598e-11	-0.299863	0.34	0.37	9.75776e-07	Classic fibroblast
SASH1	3.476e-11	-0.259035	0.339	0.368	1.27225e-06	Classic fibroblast
RAB11A	4.92661e-11	-0.258066	0.411	0.438	1.80319e-06	Classic fibroblast
FTO	5.74979e-11	-0.262921	0.533	0.535	2.10448e-06	Classic fibroblast
PPP3CA	1.06592e-10	-0.289857	0.445	0.464	3.90137e-06	Classic fibroblast
P4HA1	1.18709e-10	-0.285908	0.384	0.407	4.34487e-06	Classic fibroblast
MAP3K20	1.46187e-10	-0.281466	0.498	0.507	5.35058e-06	Classic fibroblast
TCF7L2	2.25528e-10	-0.283358	0.62	0.61	8.25456e-06	Classic fibroblast
SPPL3	2.426e-10	-0.251007	0.337	0.364	8.87942e-06	Classic fibroblast
HSPE1	3.3091e-10	-0.436147	0.307	0.331	1.21116e-05	Classic fibroblast
DENND2A	3.57875e-10	-0.280569	0.479	0.487	1.30986e-05	Classic fibroblast
BTBD7	4.41871e-10	-0.323978	0.291	0.32	1.61729e-05	Classic fibroblast
TLN2	5.75694e-10	-0.26943	0.375	0.398	2.1071e-05	Classic fibroblast
MAML3	8.55358e-10	-0.353296	0.388	0.404	3.13069e-05	Classic fibroblast
ZFP36	1.22466e-09	-0.460809	0.696	0.666	4.48238e-05	Classic fibroblast
EGR1	1.36482e-09	-0.328923	0.813	0.801	4.99539e-05	Classic fibroblast
CARMIL1	1.77707e-09	-0.450433	0.475	0.472	6.50424e-05	Classic fibroblast
FTX	2.39179e-09	-0.262625	0.784	0.737	8.75418e-05	Classic fibroblast
FHIT	4.04809e-09	-0.326484	0.277	0.305	0.000148164	Classic fibroblast
SMYD3	4.94762e-09	-0.320947	0.428	0.445	0.000181088	Classic fibroblast
UBL3	5.09004e-09	-0.294705	0.534	0.532	0.000186301	Classic fibroblast
CAST	5.14182e-09	-0.256091	0.601	0.598	0.000188196	Classic fibroblast
SMG6	6.31742e-09	-0.251778	0.555	0.563	0.000231224	Classic fibroblast
TCF7L1	8.50396e-09	-0.256175	0.367	0.388	0.000311253	Classic fibroblast
SPATS2L	1.00283e-08	-0.326739	0.42	0.434	0.000367045	Classic fibroblast
ZBTB16	1.26239e-08	-0.435426	0.481	0.484	0.000462049	Classic fibroblast
WWTR1	1.35338e-08	-0.300495	0.522	0.526	0.000495349	Classic fibroblast
TSHZ3	1.52298e-08	-0.251351	0.274	0.301	0.000557426	Classic fibroblast
SOX4	3.06282e-08	-0.453231	0.386	0.403	0.00112102	Classic fibroblast
EPS8	4.27867e-08	-0.29013	0.583	0.574	0.00156604	Classic fibroblast
NEGR1	4.42467e-08	-0.317847	0.865	0.797	0.00161947	Classic fibroblast
NID1	5.80444e-08	-0.274141	0.547	0.55	0.00212448	Classic fibroblast
NAALADL2	6.07703e-08	-0.255488	0.652	0.637	0.00222425	Classic fibroblast
MYO1D	1.85394e-07	-0.271511	0.34	0.355	0.0067856	Classic fibroblast
TPI1	1.99546e-07	-0.327477	0.324	0.341	0.0073036	Classic fibroblast
ST5	4.54356e-07	-0.265487	0.354	0.372	0.0166299	Classic fibroblast
SULF1	8.85976e-07	-0.425284	0.345	0.359	0.0324276	Classic fibroblast
CCL2	0	2.3374	0.467	0.116	0	Immune system infiltration fibroblast
CYTOR	0	2.22498	0.562	0.144	0	Immune system infiltration fibroblast
C11orf96.1	0	2.19377	0.631	0.244	0	Immune system infiltration fibroblast
IL1R1	0	2.13379	0.607	0.181	0	Immune system infiltration fibroblast
GPRC5A.1	0	2.03033	0.833	0.299	0	Immune system infiltration fibroblast
KDM6B	0	2.02263	0.707	0.212	0	Immune system infiltration fibroblast
CTSL	0	2.00152	0.732	0.384	0	Immune system infiltration fibroblast
TNFRSF12A	0	1.98666	0.606	0.124	0	Immune system infiltration fibroblast
FNDC3A.1	0	1.96316	0.834	0.598	0	Immune system infiltration fibroblast
SRGAP1.1	0	1.95822	0.781	0.513	0	Immune system infiltration fibroblast
GEM.1	0	1.92255	0.83	0.337	0	Immune system infiltration fibroblast
MEG8.1	0	1.86405	0.754	0.463	0	Immune system infiltration fibroblast
FGFR1.1	0	1.75776	0.853	0.552	0	Immune system infiltration fibroblast
HSP90AB1.1	0	1.69919	0.926	0.692	0	Immune system infiltration fibroblast
HSPD1.1	0	1.68825	0.811	0.47	0	Immune system infiltration fibroblast
KHDRBS3	0	1.65129	0.448	0.161	0	Immune system infiltration fibroblast
FAM180A	0	1.60851	0.376	0.125	0	Immune system infiltration fibroblast
MARCH3.1	0	1.59194	0.633	0.301	0	Immune system infiltration fibroblast
DDX21.1	0	1.57489	0.626	0.296	0	Immune system infiltration fibroblast
LHFPL2.1	0	1.52987	0.624	0.303	0	Immune system infiltration fibroblast
EIF4E	0	1.52648	0.492	0.236	0	Immune system infiltration fibroblast
HLA-E.1	0	1.52201	0.839	0.536	0	Immune system infiltration fibroblast
GCLM	0	1.519	0.447	0.097	0	Immune system infiltration fibroblast
ELL2.1	0	1.51352	0.609	0.301	0	Immune system infiltration fibroblast
MEG3.1	0	1.5132	0.863	0.688	0	Immune system infiltration fibroblast
FNIP2	0	1.50569	0.43	0.164	0	Immune system infiltration fibroblast
GLIS3.1	0	1.49766	0.652	0.443	0	Immune system infiltration fibroblast
HOMER1	0	1.4924	0.505	0.194	0	Immune system infiltration fibroblast
SOD2.1	0	1.47771	0.699	0.503	0	Immune system infiltration fibroblast
CLIP1.1	0	1.45947	0.689	0.415	0	Immune system infiltration fibroblast
KCNK1	0	1.45024	0.325	0.097	0	Immune system infiltration fibroblast
HSPH1.1	0	1.44649	0.764	0.342	0	Immune system infiltration fibroblast
LONRF3	0	1.41152	0.498	0.183	0	Immune system infiltration fibroblast
HSP90AA1.1	0	1.40936	0.942	0.743	0	Immune system infiltration fibroblast
SAMD4A.1	0	1.39101	0.817	0.581	0	Immune system infiltration fibroblast
SPSB1.1	0	1.37129	0.571	0.26	0	Immune system infiltration fibroblast
PVT1	0	1.37078	0.356	0.086	0	Immune system infiltration fibroblast
IFI16.1	0	1.36	0.678	0.432	0	Immune system infiltration fibroblast
MIR222HG	0	1.35612	0.397	0.12	0	Immune system infiltration fibroblast
CD44.1	0	1.35384	0.563	0.338	0	Immune system infiltration fibroblast
XYLT1.1	0	1.34515	0.618	0.369	0	Immune system infiltration fibroblast
LINC00513.1	0	1.34405	0.612	0.358	0	Immune system infiltration fibroblast
WDR43	0	1.34376	0.477	0.233	0	Immune system infiltration fibroblast
RABGEF1.1	0	1.34273	0.704	0.453	0	Immune system infiltration fibroblast
GFPT2.1	0	1.34094	0.778	0.448	0	Immune system infiltration fibroblast
ABL2.1	0	1.32846	0.537	0.283	0	Immune system infiltration fibroblast
RYBP.1	0	1.32549	0.667	0.398	0	Immune system infiltration fibroblast
EMP1.1	0	1.30882	0.785	0.551	0	Immune system infiltration fibroblast
RNF149.1	0	1.29511	0.592	0.363	0	Immune system infiltration fibroblast
H2AFZ.1	0	1.28603	0.611	0.334	0	Immune system infiltration fibroblast
RPS6KA3.1	0	1.27956	0.577	0.327	0	Immune system infiltration fibroblast
MYC	0	1.27	0.47	0.178	0	Immune system infiltration fibroblast
NRIP1.1	0	1.24733	0.7	0.453	0	Immune system infiltration fibroblast
GADD45A	0	1.23936	0.517	0.235	0	Immune system infiltration fibroblast
HSPE1.1	0	1.23409	0.555	0.297	0	Immune system infiltration fibroblast
TRIB1	0	1.2286	0.398	0.093	0	Immune system infiltration fibroblast
UGDH	0	1.22548	0.482	0.235	0	Immune system infiltration fibroblast
RAB7A.1	0	1.21495	0.762	0.514	0	Immune system infiltration fibroblast
MFHAS1	0	1.21108	0.347	0.09	0	Immune system infiltration fibroblast
EIF3J.1	0	1.20989	0.598	0.303	0	Immune system infiltration fibroblast
HSPA9.1	0	1.20717	0.678	0.377	0	Immune system infiltration fibroblast
SNX9.1	0	1.19494	0.747	0.59	0	Immune system infiltration fibroblast
SERPINE1	0	1.19336	0.322	0.111	0	Immune system infiltration fibroblast
TRIO.1	0	1.19171	0.76	0.568	0	Immune system infiltration fibroblast
FAM241A	0	1.16202	0.439	0.198	0	Immune system infiltration fibroblast
CEMIP2	0	1.1481	0.401	0.157	0	Immune system infiltration fibroblast
EML4.1	0	1.14733	0.579	0.317	0	Immune system infiltration fibroblast
MRTFA.1	0	1.13063	0.733	0.481	0	Immune system infiltration fibroblast
EFNB2	0	1.12321	0.346	0.129	0	Immune system infiltration fibroblast
CDKN1A.1	0	1.11749	0.575	0.247	0	Immune system infiltration fibroblast
CTNNAL1	0	1.11309	0.444	0.208	0	Immune system infiltration fibroblast
UAP1.1	0	1.10923	0.562	0.279	0	Immune system infiltration fibroblast
PLAUR	0	1.09686	0.355	0.129	0	Immune system infiltration fibroblast
JMJD1C.1	0	1.09441	0.949	0.843	0	Immune system infiltration fibroblast
DNAJA1.1	0	1.09239	0.797	0.5	0	Immune system infiltration fibroblast
RTN4.1	0	1.08778	0.768	0.593	0	Immune system infiltration fibroblast
HIVEP2.1	0	1.08686	0.631	0.399	0	Immune system infiltration fibroblast
EIF4A1.1	0	1.07766	0.758	0.553	0	Immune system infiltration fibroblast
ICAM1	0	1.07368	0.326	0.109	0	Immune system infiltration fibroblast
CYCS	0	1.07071	0.455	0.192	0	Immune system infiltration fibroblast
MAPK6.1	0	1.06676	0.586	0.342	0	Immune system infiltration fibroblast
ELOVL5	0	1.04666	0.439	0.194	0	Immune system infiltration fibroblast
ATP1B3.1	0	1.04277	0.611	0.323	0	Immune system infiltration fibroblast
IRF1.1	0	1.02347	0.528	0.248	0	Immune system infiltration fibroblast
PEAK1.1	0	1.0188	0.736	0.53	0	Immune system infiltration fibroblast
PEA15	0	1.01003	0.361	0.146	0	Immune system infiltration fibroblast
DENND4A.1	0	0.978126	0.734	0.526	0	Immune system infiltration fibroblast
METRNL	0	0.974911	0.327	0.102	0	Immune system infiltration fibroblast
SQSTM1.1	0	0.927907	0.855	0.666	0	Immune system infiltration fibroblast
EIF5.1	0	0.927087	0.688	0.479	0	Immune system infiltration fibroblast
CRY1.1	0	0.916778	0.693	0.436	0	Immune system infiltration fibroblast
EIF1	0	0.915535	0.924	0.772	0	Immune system infiltration fibroblast
BAG3	0	0.91286	0.477	0.227	0	Immune system infiltration fibroblast
MAFF.1	0	0.904134	0.635	0.361	0	Immune system infiltration fibroblast
NEAT1.1	0	0.824088	0.937	0.87	0	Immune system infiltration fibroblast
ZSWIM6.1	0	0.795202	0.766	0.515	0	Immune system infiltration fibroblast
SERTAD1.1	0	0.783797	0.594	0.309	0	Immune system infiltration fibroblast
HSPA8.1	0	0.767692	0.753	0.481	0	Immune system infiltration fibroblast
TUBB4B.1	0	0.74925	0.592	0.31	0	Immune system infiltration fibroblast
HSPA1A.1	0	0.717898	0.718	0.447	0	Immune system infiltration fibroblast
DDX5.1	0	0.699078	0.903	0.838	0	Immune system infiltration fibroblast
DNAJB1.1	0	0.674679	0.767	0.45	0	Immune system infiltration fibroblast
CALD1	0	-0.752917	0.68	0.882	0	Immune system infiltration fibroblast
TCF4	0	-0.868643	0.59	0.819	0	Immune system infiltration fibroblast
RORA.1	0	-0.903466	0.753	0.917	0	Immune system infiltration fibroblast
TNRC6A	0	-0.938854	0.329	0.638	0	Immune system infiltration fibroblast
PBX1.1	0	-0.969957	0.677	0.885	0	Immune system infiltration fibroblast
MIR99AHG	0	-1.02604	0.734	0.935	0	Immune system infiltration fibroblast
ACSS3	0	-1.07762	0.277	0.591	0	Immune system infiltration fibroblast
SH3D19	0	-1.08436	0.412	0.68	0	Immune system infiltration fibroblast
EHBP1	0	-1.09319	0.372	0.705	0	Immune system infiltration fibroblast
KANSL1	0	-1.10734	0.318	0.64	0	Immune system infiltration fibroblast
RUNX1T1	0	-1.13499	0.272	0.58	0	Immune system infiltration fibroblast
FTX.1	0	-1.14182	0.459	0.782	0	Immune system infiltration fibroblast
COL5A2	0	-1.14674	0.252	0.553	0	Immune system infiltration fibroblast
NR2F2-AS1.1	0	-1.22576	0.314	0.643	0	Immune system infiltration fibroblast
PTEN	0	-1.24262	0.387	0.712	0	Immune system infiltration fibroblast
ESR1	0	-1.26242	0.521	0.824	0	Immune system infiltration fibroblast
MITF	0	-1.28933	0.359	0.674	0	Immune system infiltration fibroblast
COL1A2.1	0	-1.29556	0.379	0.69	0	Immune system infiltration fibroblast
RERG	0	-1.29825	0.367	0.694	0	Immune system infiltration fibroblast
MEIS1	0	-1.369	0.388	0.751	0	Immune system infiltration fibroblast
ABCA10	0	-1.39875	0.27	0.583	0	Immune system infiltration fibroblast
TXNIP.1	0	-1.54707	0.319	0.691	0	Immune system infiltration fibroblast
COL3A1	0	-1.62489	0.19	0.513	0	Immune system infiltration fibroblast
TP53BP2	3.11008e-307	1.02357	0.457	0.221	1.13832e-302	Immune system infiltration fibroblast
LAMA2	1.16026e-304	-1.24417	0.573	0.803	4.24665e-300	Immune system infiltration fibroblast
BACH1.1	1.31737e-301	0.980018	0.526	0.291	4.82172e-297	Immune system infiltration fibroblast
NAMPT.1	2.14129e-301	1.15575	0.634	0.403	7.83734e-297	Immune system infiltration fibroblast
HNRNPAB.1	4.92262e-300	0.98204	0.496	0.266	1.80173e-295	Immune system infiltration fibroblast
PLEKHA5	8.06979e-300	-0.926828	0.423	0.706	2.95362e-295	Immune system infiltration fibroblast
RPS29.1	1.26889e-298	0.716548	0.89	0.713	4.64427e-294	Immune system infiltration fibroblast
TOP1.1	9.56037e-296	0.978617	0.723	0.551	3.49919e-291	Immune system infiltration fibroblast
BAZ1A.1	8.89177e-294	1.06449	0.533	0.297	3.25448e-289	Immune system infiltration fibroblast
SIK3.1	1.20156e-291	0.811991	0.845	0.703	4.39783e-287	Immune system infiltration fibroblast
YARS	1.00293e-290	0.957167	0.304	0.113	3.67084e-286	Immune system infiltration fibroblast
TUBB6.1	2.77469e-289	0.96731	0.576	0.353	1.01557e-284	Immune system infiltration fibroblast
TSC22D2.1	2.52147e-287	1.03475	0.653	0.43	9.22883e-283	Immune system infiltration fibroblast
SLC4A7	3.81876e-287	1.34511	0.43	0.209	1.3977e-282	Immune system infiltration fibroblast
PCGF5.1	1.751e-286	1.17526	0.56	0.341	6.40883e-282	Immune system infiltration fibroblast
PLXDC2	5.25396e-286	-0.89803	0.624	0.829	1.923e-281	Immune system infiltration fibroblast
PTMA	9.49944e-284	0.662314	0.895	0.747	3.47689e-279	Immune system infiltration fibroblast
PDGFRA.1	8.52259e-280	-0.943807	0.495	0.75	3.11935e-275	Immune system infiltration fibroblast
SSBP2	2.1662e-279	-0.892882	0.483	0.75	7.9285e-275	Immune system infiltration fibroblast
MAPK10	2.66748e-279	-0.878551	0.451	0.723	9.76323e-275	Immune system infiltration fibroblast
FREM1	3.20618e-278	-1.12343	0.183	0.463	1.1735e-273	Immune system infiltration fibroblast
MAMDC2	7.01164e-278	-1.43351	0.222	0.494	2.56633e-273	Immune system infiltration fibroblast
ARID5A	1.09887e-277	0.729365	0.337	0.132	4.02199e-273	Immune system infiltration fibroblast
GATAD2A	3.11654e-277	1.00824	0.464	0.235	1.14069e-272	Immune system infiltration fibroblast
MIR4435-2HG	3.72157e-277	1.19685	0.384	0.177	1.36213e-272	Immune system infiltration fibroblast
ADH1B.1	5.51168e-276	-1.22487	0.43	0.678	2.01733e-271	Immune system infiltration fibroblast
LDB2	5.58466e-276	-1.00008	0.384	0.662	2.04404e-271	Immune system infiltration fibroblast
UBE2S	1.23077e-275	0.83245	0.442	0.211	4.50473e-271	Immune system infiltration fibroblast
NCL	1.51922e-275	0.845884	0.765	0.615	5.56049e-271	Immune system infiltration fibroblast
VEGFA	1.22645e-273	1.07706	0.325	0.131	4.48894e-269	Immune system infiltration fibroblast
MAPKAPK2.1	6.80888e-273	0.863236	0.486	0.256	2.49212e-268	Immune system infiltration fibroblast
CEBPB.1	9.74598e-272	0.944605	0.657	0.457	3.56713e-267	Immune system infiltration fibroblast
ZBTB20.1	4.30825e-268	-0.656436	0.807	0.934	1.57686e-263	Immune system infiltration fibroblast
THBS1.1	4.67488e-268	0.901433	0.758	0.562	1.71105e-263	Immune system infiltration fibroblast
ANTXR2	2.00178e-267	-0.929309	0.265	0.538	7.32673e-263	Immune system infiltration fibroblast
IPO7.1	4.12477e-266	0.974078	0.498	0.282	1.50971e-261	Immune system infiltration fibroblast
AHCYL1.1	3.49487e-265	1.04719	0.526	0.315	1.27916e-260	Immune system infiltration fibroblast
AXL.1	7.46386e-264	1.25348	0.549	0.351	2.73185e-259	Immune system infiltration fibroblast
PNPLA8.1	4.35589e-263	0.961325	0.545	0.332	1.5943e-258	Immune system infiltration fibroblast
ABCA6	1.45484e-262	-1.02247	0.272	0.537	5.32487e-258	Immune system infiltration fibroblast
RUFY3.1	1.60486e-262	1.16615	0.702	0.559	5.87393e-258	Immune system infiltration fibroblast
ERRFI1.1	3.62526e-260	0.923526	0.67	0.463	1.32688e-255	Immune system infiltration fibroblast
LITAF.1	9.17251e-260	1.00509	0.561	0.353	3.35723e-255	Immune system infiltration fibroblast
MTRNR2L12.1	1.00159e-259	-0.932136	0.646	0.791	3.66593e-255	Immune system infiltration fibroblast
ANO6.1	3.1902e-259	1.17789	0.598	0.406	1.16764e-254	Immune system infiltration fibroblast
MAP4K4.1	2.14698e-256	1.37047	0.685	0.52	7.85815e-252	Immune system infiltration fibroblast
LDHA.1	1.95651e-252	0.989017	0.485	0.278	7.16101e-248	Immune system infiltration fibroblast
MIDN.1	2.14072e-252	0.75419	0.476	0.246	7.83526e-248	Immune system infiltration fibroblast
ATP13A3.1	6.80915e-252	1.04941	0.512	0.303	2.49222e-247	Immune system infiltration fibroblast
RPS27.1	2.04032e-251	0.544146	0.941	0.819	7.46777e-247	Immune system infiltration fibroblast
ZNF280D	5.4896e-251	-0.818085	0.158	0.423	2.00925e-246	Immune system infiltration fibroblast
JPX	1.11185e-250	-0.862922	0.254	0.528	4.0695e-246	Immune system infiltration fibroblast
NFIA	2.3447e-248	-0.730724	0.557	0.785	8.58183e-244	Immune system infiltration fibroblast
NOLC1	1.03512e-246	0.807797	0.381	0.179	3.78863e-242	Immune system infiltration fibroblast
GRAMD2B	3.03735e-244	-0.918344	0.172	0.431	1.1117e-239	Immune system infiltration fibroblast
ECHDC2	6.73126e-244	-0.808118	0.238	0.503	2.46371e-239	Immune system infiltration fibroblast
CHD9	1.83894e-243	-0.762641	0.386	0.651	6.73072e-239	Immune system infiltration fibroblast
TNRC6B	2.25385e-242	-0.766666	0.413	0.672	8.24932e-238	Immune system infiltration fibroblast
RPS28.1	4.71805e-242	0.594073	0.902	0.739	1.72685e-237	Immune system infiltration fibroblast
RAB31	1.02439e-241	1.13579	0.431	0.227	3.74938e-237	Immune system infiltration fibroblast
LARGE1.1	4.2687e-240	0.965109	0.727	0.553	1.56239e-235	Immune system infiltration fibroblast
NKTR	6.60272e-238	-0.755708	0.319	0.584	2.41666e-233	Immune system infiltration fibroblast
PNRC1	8.61078e-237	0.813747	0.721	0.583	3.15163e-232	Immune system infiltration fibroblast
LRRFIP1.1	8.9274e-237	0.939613	0.625	0.432	3.26752e-232	Immune system infiltration fibroblast
FAM13A	5.12875e-234	-0.834834	0.265	0.532	1.87717e-229	Immune system infiltration fibroblast
ZNF292	1.00965e-232	-0.768047	0.255	0.522	3.69543e-228	Immune system infiltration fibroblast
LMNA.1	1.87203e-230	0.690296	0.783	0.648	6.8518e-226	Immune system infiltration fibroblast
ZBTB16.1	1.89375e-228	-1.30512	0.262	0.513	6.9313e-224	Immune system infiltration fibroblast
SLC40A1.1	1.62523e-227	-0.813061	0.206	0.462	5.94849e-223	Immune system infiltration fibroblast
UBB.1	4.2851e-227	0.693901	0.732	0.56	1.56839e-222	Immune system infiltration fibroblast
RELB	1.21466e-226	0.67154	0.325	0.137	4.44578e-222	Immune system infiltration fibroblast
N4BP2L2	2.68734e-226	-0.692595	0.449	0.695	9.83593e-222	Immune system infiltration fibroblast
PHF3	1.78418e-224	-0.72138	0.326	0.584	6.53026e-220	Immune system infiltration fibroblast
ITGAV.1	1.06093e-223	1.0518	0.655	0.507	3.88312e-219	Immune system infiltration fibroblast
UACA	4.84342e-222	-0.809506	0.216	0.466	1.77274e-217	Immune system infiltration fibroblast
CREM	6.19578e-222	1.1026	0.44	0.247	2.26772e-217	Immune system infiltration fibroblast
PID1	2.26634e-221	-0.895995	0.468	0.708	8.29502e-217	Immune system infiltration fibroblast
CPNE8.1	7.35155e-221	1.08242	0.473	0.28	2.69074e-216	Immune system infiltration fibroblast
ARID5B	9.79316e-220	1.01724	0.775	0.68	3.58439e-215	Immune system infiltration fibroblast
HIBADH	6.40684e-219	-0.917893	0.141	0.38	2.34497e-214	Immune system infiltration fibroblast
RIN2	1.731e-218	-0.868986	0.222	0.47	6.33563e-214	Immune system infiltration fibroblast
PDZRN3.1	4.62403e-218	-0.87527	0.438	0.677	1.69244e-213	Immune system infiltration fibroblast
FTL	2.22154e-215	0.783943	0.887	0.735	8.13106e-211	Immune system infiltration fibroblast
SCN7A.1	1.40347e-214	-1.28795	0.385	0.597	5.13683e-210	Immune system infiltration fibroblast
CHD1.1	3.14031e-214	0.827892	0.651	0.493	1.14939e-209	Immune system infiltration fibroblast
LIMS1.1	3.69043e-214	0.927401	0.6	0.423	1.35073e-209	Immune system infiltration fibroblast
AP001347.1	5.20624e-214	-0.936849	0.179	0.43	1.90553e-209	Immune system infiltration fibroblast
SFPQ.1	2.80537e-213	0.686589	0.749	0.623	1.02679e-208	Immune system infiltration fibroblast
EPS15	1.65382e-211	-0.742293	0.27	0.514	6.05314e-207	Immune system infiltration fibroblast
SPATA6	2.89746e-211	-0.823663	0.226	0.471	1.0605e-206	Immune system infiltration fibroblast
AUH	2.89791e-211	-0.827485	0.191	0.436	1.06066e-206	Immune system infiltration fibroblast
DYNC2H1	6.3268e-210	-0.842237	0.271	0.515	2.31567e-205	Immune system infiltration fibroblast
ASAP1.1	1.60538e-209	0.931265	0.694	0.539	5.87586e-205	Immune system infiltration fibroblast
MYO9B	3.49406e-209	1.05115	0.413	0.227	1.27886e-204	Immune system infiltration fibroblast
OGA	5.17702e-209	-0.713908	0.196	0.44	1.89484e-204	Immune system infiltration fibroblast
B2M.1	5.35736e-209	0.604682	0.856	0.685	1.96085e-204	Immune system infiltration fibroblast
TBC1D5	2.25771e-208	-0.835403	0.313	0.559	8.26345e-204	Immune system infiltration fibroblast
XBP1	5.52294e-208	0.882885	0.509	0.328	2.02145e-203	Immune system infiltration fibroblast
NR2F2.1	1.3877e-206	-0.734027	0.318	0.558	5.07912e-202	Immune system infiltration fibroblast
PTGIS.1	7.46812e-206	-0.894442	0.337	0.567	2.73341e-201	Immune system infiltration fibroblast
MTUS1	3.20598e-204	-0.76482	0.237	0.482	1.17342e-199	Immune system infiltration fibroblast
PMP22.1	4.63138e-204	-0.75682	0.245	0.483	1.69513e-199	Immune system infiltration fibroblast
RPL39.1	5.45531e-204	0.543697	0.889	0.721	1.9967e-199	Immune system infiltration fibroblast
RPL37A.1	6.84088e-204	0.510741	0.913	0.778	2.50383e-199	Immune system infiltration fibroblast
EPAS1	1.32707e-202	0.838432	0.324	0.15	4.85721e-198	Immune system infiltration fibroblast
IARS.1	2.97619e-201	1.21423	0.454	0.278	1.08931e-196	Immune system infiltration fibroblast
UBAP1.1	8.24124e-200	0.800234	0.584	0.401	3.01638e-195	Immune system infiltration fibroblast
STIP1	1.87314e-199	0.738636	0.341	0.164	6.85586e-195	Immune system infiltration fibroblast
INVS	1.24236e-197	-0.920554	0.153	0.383	4.54715e-193	Immune system infiltration fibroblast
COL1A1	1.66325e-197	-1.10496	0.377	0.605	6.08766e-193	Immune system infiltration fibroblast
BZW2	6.84955e-197	0.756656	0.354	0.173	2.507e-192	Immune system infiltration fibroblast
PLA2R1	8.61813e-197	-0.717329	0.161	0.395	3.15432e-192	Immune system infiltration fibroblast
RPL37.1	2.1184e-195	0.491267	0.924	0.791	7.75357e-191	Immune system infiltration fibroblast
SVEP1	1.05509e-194	-0.912614	0.321	0.553	3.86173e-190	Immune system infiltration fibroblast
RHOJ	2.47954e-194	-0.831633	0.118	0.337	9.07537e-190	Immune system infiltration fibroblast
DDX17	5.89413e-194	-0.606972	0.503	0.721	2.15731e-189	Immune system infiltration fibroblast
NCOA2	1.70029e-193	-0.762536	0.282	0.523	6.22323e-189	Immune system infiltration fibroblast
CLASP2	1.77206e-193	-0.717238	0.275	0.518	6.48591e-189	Immune system infiltration fibroblast
EIF1AX	3.27111e-191	0.836517	0.659	0.512	1.19726e-186	Immune system infiltration fibroblast
FBLN5.1	9.61944e-191	-0.77728	0.323	0.544	3.52081e-186	Immune system infiltration fibroblast
TPT1.1	1.00007e-190	0.472962	0.922	0.763	3.66035e-186	Immune system infiltration fibroblast
ZRANB2	7.55015e-190	-0.643175	0.341	0.578	2.76343e-185	Immune system infiltration fibroblast
RCOR3	6.76626e-189	-0.679411	0.131	0.349	2.47652e-184	Immune system infiltration fibroblast
ATP6V0C	3.91886e-188	0.886174	0.521	0.348	1.43434e-183	Immune system infiltration fibroblast
TBL1XR1	4.00571e-188	-0.718938	0.281	0.515	1.46613e-183	Immune system infiltration fibroblast
ITGA11	7.9203e-188	-0.765897	0.241	0.466	2.89891e-183	Immune system infiltration fibroblast
INSR	2.78801e-187	-0.730623	0.354	0.588	1.02044e-182	Immune system infiltration fibroblast
REV3L.1	1.26351e-186	-0.745806	0.453	0.682	4.62456e-182	Immune system infiltration fibroblast
RPS26.1	4.05592e-186	0.637321	0.757	0.572	1.48451e-181	Immune system infiltration fibroblast
AMD1.1	3.07048e-185	0.70538	0.578	0.394	1.12383e-180	Immune system infiltration fibroblast
SPTBN1	3.93425e-184	-0.660663	0.551	0.75	1.43997e-179	Immune system infiltration fibroblast
AKT3.1	2.78772e-183	-0.641391	0.578	0.774	1.02033e-178	Immune system infiltration fibroblast
RERE.1	3.6483e-183	-0.679409	0.495	0.712	1.33531e-178	Immune system infiltration fibroblast
DENND5A.1	3.9489e-183	0.829086	0.518	0.336	1.44534e-178	Immune system infiltration fibroblast
MOB3B	4.23861e-183	-0.805674	0.166	0.391	1.55137e-178	Immune system infiltration fibroblast
COL6A3	7.12383e-183	-0.682245	0.52	0.743	2.60739e-178	Immune system infiltration fibroblast
BCL2	2.79001e-182	-0.838783	0.321	0.551	1.02117e-177	Immune system infiltration fibroblast
C2CD5	5.74617e-182	-0.715342	0.104	0.312	2.10316e-177	Immune system infiltration fibroblast
YBX3.1	2.5252e-181	0.701521	0.709	0.602	9.24249e-177	Immune system infiltration fibroblast
KPNA4.1	4.30641e-181	0.801848	0.545	0.375	1.57619e-176	Immune system infiltration fibroblast
ATF7IP	1.6895e-179	-0.719582	0.174	0.396	6.18375e-175	Immune system infiltration fibroblast
UGCG.1	2.7794e-176	0.796545	0.442	0.267	1.01729e-171	Immune system infiltration fibroblast
FTO.1	1.78626e-175	-0.681755	0.329	0.562	6.5379e-171	Immune system infiltration fibroblast
FOXP2	1.99111e-175	-0.858504	0.304	0.529	7.28767e-171	Immune system infiltration fibroblast
TMED5	4.10994e-175	0.818515	0.424	0.254	1.50428e-170	Immune system infiltration fibroblast
FBLN1.1	4.21067e-175	-0.655033	0.684	0.837	1.54115e-170	Immune system infiltration fibroblast
SPRY1.1	3.99033e-174	-0.723793	0.176	0.395	1.4605e-169	Immune system infiltration fibroblast
YWHAG	1.60363e-173	0.710152	0.424	0.246	5.86944e-169	Immune system infiltration fibroblast
PLEKHH2	4.59691e-173	-0.673947	0.439	0.659	1.68252e-168	Immune system infiltration fibroblast
STK3.1	1.4735e-172	0.575637	0.835	0.745	5.39314e-168	Immune system infiltration fibroblast
ACSM3	3.52986e-172	-1.02332	0.28	0.501	1.29196e-167	Immune system infiltration fibroblast
SAT1.1	1.11035e-170	0.814701	0.638	0.483	4.06398e-166	Immune system infiltration fibroblast
ABCA8	8.61912e-169	-0.811897	0.222	0.434	3.15468e-164	Immune system infiltration fibroblast
USP36.1	1.3537e-168	0.961386	0.435	0.266	4.9547e-164	Immune system infiltration fibroblast
RLF.1	1.45255e-168	0.768434	0.59	0.429	5.31647e-164	Immune system infiltration fibroblast
RBBP8	7.37913e-168	0.834156	0.321	0.162	2.70084e-163	Immune system infiltration fibroblast
PKD2	9.20327e-168	-0.616751	0.323	0.548	3.36849e-163	Immune system infiltration fibroblast
COQ10B	1.48312e-166	0.680377	0.4	0.229	5.42835e-162	Immune system infiltration fibroblast
ATM	3.80301e-166	-0.644906	0.192	0.405	1.39194e-161	Immune system infiltration fibroblast
APBB2	1.07513e-165	-0.634187	0.364	0.591	3.93508e-161	Immune system infiltration fibroblast
MTR	1.96395e-165	-0.657696	0.166	0.373	7.18825e-161	Immune system infiltration fibroblast
KIAA1109	5.6707e-165	-0.631919	0.273	0.495	2.07553e-160	Immune system infiltration fibroblast
COL21A1	9.71316e-165	-0.878383	0.181	0.389	3.55511e-160	Immune system infiltration fibroblast
RBM26	2.4392e-164	-0.645711	0.204	0.419	8.9277e-160	Immune system infiltration fibroblast
SLC16A1	6.75459e-164	0.688891	0.315	0.156	2.47225e-159	Immune system infiltration fibroblast
FTH1.1	6.8458e-164	0.586868	0.901	0.762	2.50563e-159	Immune system infiltration fibroblast
MAT2A	9.06487e-164	0.704479	0.433	0.262	3.31783e-159	Immune system infiltration fibroblast
SENP7	9.75665e-164	-0.649921	0.177	0.384	3.57103e-159	Immune system infiltration fibroblast
RNF144A	1.06422e-163	-0.706805	0.203	0.413	3.89514e-159	Immune system infiltration fibroblast
PLSCR4	7.11241e-163	-0.641137	0.217	0.428	2.60321e-158	Immune system infiltration fibroblast
PALM2-AKAP2	9.61003e-163	0.949923	0.327	0.172	3.51737e-158	Immune system infiltration fibroblast
NFIB	1.38708e-162	-0.657287	0.485	0.683	5.07686e-158	Immune system infiltration fibroblast
XPO1	1.50149e-162	-0.623374	0.132	0.332	5.49561e-158	Immune system infiltration fibroblast
YES1.1	1.54516e-162	0.800093	0.445	0.273	5.65545e-158	Immune system infiltration fibroblast
PHC3	5.09447e-162	-0.675642	0.157	0.361	1.86463e-157	Immune system infiltration fibroblast
PDS5B	9.14477e-162	-0.644666	0.299	0.522	3.34708e-157	Immune system infiltration fibroblast
RPL34.1	1.68597e-161	0.447387	0.912	0.761	6.17083e-157	Immune system infiltration fibroblast
ANXA5	1.88948e-161	0.679376	0.702	0.614	6.91568e-157	Immune system infiltration fibroblast
SETD5	2.49795e-161	-0.577799	0.299	0.527	9.14274e-157	Immune system infiltration fibroblast
PGR	3.31512e-161	-0.808658	0.19	0.398	1.21337e-156	Immune system infiltration fibroblast
PTPN13	4.34627e-161	-0.69305	0.195	0.409	1.59078e-156	Immune system infiltration fibroblast
SLC8A1	8.47299e-161	-0.838966	0.357	0.57	3.1012e-156	Immune system infiltration fibroblast
ANKRD36	1.06082e-160	-0.649458	0.184	0.389	3.88272e-156	Immune system infiltration fibroblast
RPRD2	2.588e-160	-0.661431	0.198	0.407	9.47235e-156	Immune system infiltration fibroblast
EXT1.1	7.82926e-160	0.827706	0.668	0.518	2.86559e-155	Immune system infiltration fibroblast
BNC2.1	1.51873e-159	-0.609877	0.652	0.824	5.55871e-155	Immune system infiltration fibroblast
SBF2	2.15536e-159	-0.588365	0.501	0.709	7.88882e-155	Immune system infiltration fibroblast
UBR2	5.4173e-159	-0.589954	0.188	0.402	1.98278e-154	Immune system infiltration fibroblast
PIK3R1	1.44096e-158	-0.712702	0.303	0.515	5.27406e-154	Immune system infiltration fibroblast
VPS13C	3.33418e-158	-0.604669	0.293	0.509	1.22034e-153	Immune system infiltration fibroblast
TXNRD1.1	8.27818e-158	1.33369	0.468	0.32	3.0299e-153	Immune system infiltration fibroblast
DYNC2LI1	4.44611e-157	-0.619042	0.137	0.332	1.62732e-152	Immune system infiltration fibroblast
PER1	2.74378e-156	-0.676411	0.183	0.386	1.00425e-151	Immune system infiltration fibroblast
VASN	2.82828e-156	0.667906	0.325	0.17	1.03518e-151	Immune system infiltration fibroblast
NFIC.1	3.04816e-156	-0.551914	0.435	0.653	1.11566e-151	Immune system infiltration fibroblast
PABPC1	3.8644e-156	0.540876	0.771	0.672	1.41441e-151	Immune system infiltration fibroblast
TRERF1	9.36139e-156	-0.704362	0.137	0.336	3.42636e-151	Immune system infiltration fibroblast
CLASP1	1.66471e-154	-0.64912	0.23	0.439	6.093e-150	Immune system infiltration fibroblast
SECISBP2	2.23637e-154	-0.615722	0.234	0.443	8.18535e-150	Immune system infiltration fibroblast
ERN1	5.15767e-154	0.712684	0.427	0.257	1.88776e-149	Immune system infiltration fibroblast
RPL13A.1	1.1741e-153	0.436096	0.9	0.774	4.29731e-149	Immune system infiltration fibroblast
ZNF638	1.62865e-153	-0.556289	0.435	0.651	5.96103e-149	Immune system infiltration fibroblast
RPS21.1	2.01402e-153	0.453404	0.887	0.73	7.3715e-149	Immune system infiltration fibroblast
MYO9A	2.09761e-153	-0.60192	0.348	0.566	7.67745e-149	Immune system infiltration fibroblast
MBNL1.1	1.02847e-152	-0.545977	0.523	0.725	3.76432e-148	Immune system infiltration fibroblast
HK1	1.24968e-152	0.730284	0.308	0.158	4.57394e-148	Immune system infiltration fibroblast
SRSF11	5.30215e-152	-0.537797	0.486	0.689	1.94064e-147	Immune system infiltration fibroblast
TTC37	5.89332e-152	-0.624254	0.146	0.342	2.15701e-147	Immune system infiltration fibroblast
RPL21.1	1.12357e-151	0.421912	0.911	0.758	4.11238e-147	Immune system infiltration fibroblast
MBD5.1	3.22282e-151	-0.638054	0.364	0.583	1.17958e-146	Immune system infiltration fibroblast
AR	9.08855e-151	-0.644042	0.271	0.482	3.3265e-146	Immune system infiltration fibroblast
PHF21A	1.39957e-150	-0.646041	0.23	0.44	5.12257e-146	Immune system infiltration fibroblast
BAZ2B	1.26443e-149	-0.548131	0.428	0.642	4.62795e-145	Immune system infiltration fibroblast
NFIL3.1	1.70033e-148	0.69684	0.468	0.304	6.22339e-144	Immune system infiltration fibroblast
SNRPB	2.17778e-148	0.710345	0.396	0.239	7.97091e-144	Immune system infiltration fibroblast
NPHP3	2.7268e-147	-0.540992	0.208	0.414	9.98036e-143	Immune system infiltration fibroblast
SDCCAG8	2.76618e-147	-0.658334	0.165	0.361	1.01245e-142	Immune system infiltration fibroblast
CSRNP1	1.82675e-146	0.549062	0.399	0.228	6.68609e-142	Immune system infiltration fibroblast
SOS1	3.12346e-146	-0.626869	0.238	0.447	1.14322e-141	Immune system infiltration fibroblast
ATF4.1	7.07011e-146	0.676589	0.474	0.309	2.58773e-141	Immune system infiltration fibroblast
PCCA	2.28683e-145	-0.644848	0.274	0.48	8.37002e-141	Immune system infiltration fibroblast
BMPR1A	2.47265e-145	-0.595333	0.202	0.407	9.05016e-141	Immune system infiltration fibroblast
ADD3	4.276e-145	-0.615481	0.276	0.478	1.56506e-140	Immune system infiltration fibroblast
MALAT1	5.9033e-145	0.279489	1	0.996	2.16067e-140	Immune system infiltration fibroblast
DYRK3	1.0797e-144	0.58641	0.307	0.157	3.95182e-140	Immune system infiltration fibroblast
ALDH1A1.1	1.30948e-144	-0.668128	0.405	0.605	4.79282e-140	Immune system infiltration fibroblast
ARHGAP12	5.56638e-144	-0.562939	0.142	0.333	2.03735e-139	Immune system infiltration fibroblast
SUCLG2	7.72361e-144	-0.621949	0.18	0.374	2.82692e-139	Immune system infiltration fibroblast
MAP2K1	1.2972e-143	0.742476	0.371	0.213	4.74788e-139	Immune system infiltration fibroblast
SLC25A5	5.72469e-143	0.723185	0.343	0.193	2.09529e-138	Immune system infiltration fibroblast
PKN2	1.6713e-142	-0.510449	0.313	0.527	6.11711e-138	Immune system infiltration fibroblast
APPL2	2.41843e-142	-0.588866	0.167	0.356	8.85169e-138	Immune system infiltration fibroblast
CLMP.1	2.64889e-142	1.64152	0.612	0.513	9.69522e-138	Immune system infiltration fibroblast
GCC2	1.30221e-141	-0.602569	0.188	0.383	4.76623e-137	Immune system infiltration fibroblast
PITPNB.1	1.76437e-141	0.7562	0.499	0.353	6.45777e-137	Immune system infiltration fibroblast
SMOC2	1.19885e-140	-0.758973	0.275	0.469	4.38791e-136	Immune system infiltration fibroblast
RPLP2.1	1.67564e-140	0.435184	0.871	0.755	6.13303e-136	Immune system infiltration fibroblast
MPHOSPH8.1	2.15604e-140	-0.51091	0.307	0.517	7.89134e-136	Immune system infiltration fibroblast
ZNF148	5.38451e-140	-0.587225	0.241	0.444	1.97079e-135	Immune system infiltration fibroblast
FOXO1.1	6.70316e-140	-0.780566	0.441	0.635	2.45342e-135	Immune system infiltration fibroblast
SVIL	7.92519e-140	-0.499091	0.568	0.76	2.9007e-135	Immune system infiltration fibroblast
MAP3K5	2.77217e-139	-0.686627	0.306	0.513	1.01464e-134	Immune system infiltration fibroblast
CD63.1	3.16609e-139	0.519806	0.759	0.635	1.15882e-134	Immune system infiltration fibroblast
SCP2	4.50364e-139	-0.584163	0.217	0.405	1.64838e-134	Immune system infiltration fibroblast
MTAP	7.15774e-139	-0.626001	0.13	0.314	2.61981e-134	Immune system infiltration fibroblast
JAZF1.1	7.67201e-139	-0.711474	0.323	0.526	2.80803e-134	Immune system infiltration fibroblast
HAND2-AS1	1.1897e-138	-0.646287	0.128	0.307	4.35441e-134	Immune system infiltration fibroblast
SLC19A2.1	1.10299e-137	0.732855	0.512	0.353	4.03704e-133	Immune system infiltration fibroblast
ZNF331.1	1.74894e-137	1.00024	0.426	0.276	6.40129e-133	Immune system infiltration fibroblast
PCMTD1	1.8051e-137	-0.532859	0.256	0.456	6.60686e-133	Immune system infiltration fibroblast
TRPC1	2.51667e-137	-0.571364	0.232	0.432	9.21127e-133	Immune system infiltration fibroblast
BBS9.1	7.82233e-137	-0.641754	0.237	0.441	2.86305e-132	Immune system infiltration fibroblast
PPIP5K2	1.45793e-136	-0.584772	0.154	0.337	5.33616e-132	Immune system infiltration fibroblast
TSC22D3.1	1.62517e-136	-0.834697	0.136	0.314	5.94827e-132	Immune system infiltration fibroblast
NPM1.1	3.51959e-136	0.4967	0.792	0.676	1.28821e-131	Immune system infiltration fibroblast
ZC2HC1A	2.99669e-135	-0.530276	0.182	0.371	1.09682e-130	Immune system infiltration fibroblast
YWHAE	8.55908e-135	0.626901	0.686	0.581	3.13271e-130	Immune system infiltration fibroblast
CNTLN	8.66529e-135	-0.635694	0.2	0.391	3.17158e-130	Immune system infiltration fibroblast
VGLL4	9.51444e-135	-0.607338	0.244	0.436	3.48238e-130	Immune system infiltration fibroblast
ZC3HAV1.1	2.68934e-134	0.779851	0.464	0.311	9.84324e-130	Immune system infiltration fibroblast
ARID1B.1	4.34493e-134	-0.527051	0.54	0.731	1.59029e-129	Immune system infiltration fibroblast
MLLT10	6.57583e-134	-0.591097	0.132	0.314	2.40682e-129	Immune system infiltration fibroblast
CAMTA1.1	2.16174e-133	0.660618	0.468	0.309	7.91217e-129	Immune system infiltration fibroblast
ABLIM1	2.20302e-133	-0.69294	0.242	0.434	8.06329e-129	Immune system infiltration fibroblast
TAGLN2	6.0818e-133	0.687727	0.465	0.314	2.226e-128	Immune system infiltration fibroblast
MAP4K5.1	8.13339e-132	0.977789	0.593	0.484	2.9769e-127	Immune system infiltration fibroblast
NR4A3	9.32434e-132	0.635752	0.389	0.225	3.4128e-127	Immune system infiltration fibroblast
CIR1.1	2.59761e-131	-0.521812	0.147	0.33	9.5075e-127	Immune system infiltration fibroblast
SHPRH	4.51014e-131	-0.550589	0.175	0.363	1.65076e-126	Immune system infiltration fibroblast
DMTF1	4.72541e-131	-0.496178	0.123	0.301	1.72955e-126	Immune system infiltration fibroblast
CBR4	5.70729e-131	-0.612357	0.178	0.367	2.08892e-126	Immune system infiltration fibroblast
HPGD.1	9.35716e-131	-0.721086	0.135	0.309	3.42481e-126	Immune system infiltration fibroblast
NEMF	1.02412e-130	-0.540758	0.193	0.382	3.74838e-126	Immune system infiltration fibroblast
TENT5A	2.47062e-130	-0.671162	0.336	0.533	9.0427e-126	Immune system infiltration fibroblast
CHD6	3.12509e-130	-0.540868	0.25	0.444	1.14381e-125	Immune system infiltration fibroblast
UBE4B	3.16372e-130	-0.57474	0.15	0.333	1.15795e-125	Immune system infiltration fibroblast
MYO1E.1	5.22433e-130	0.926498	0.489	0.342	1.91216e-125	Immune system infiltration fibroblast
HGSNAT	7.04672e-130	-0.557852	0.175	0.356	2.57917e-125	Immune system infiltration fibroblast
ITGB1	7.75335e-130	0.644426	0.731	0.637	2.8378e-125	Immune system infiltration fibroblast
SYTL4	2.66844e-129	-0.544122	0.248	0.441	9.76675e-125	Immune system infiltration fibroblast
RAN	3.92227e-129	0.713815	0.373	0.229	1.43559e-124	Immune system infiltration fibroblast
ITFG1	6.3332e-129	-0.669043	0.257	0.448	2.31802e-124	Immune system infiltration fibroblast
NSD1	8.76748e-129	-0.548628	0.199	0.387	3.20899e-124	Immune system infiltration fibroblast
ENOSF1	9.16608e-129	-0.521819	0.203	0.392	3.35488e-124	Immune system infiltration fibroblast
ASPH	1.47984e-128	-0.528236	0.278	0.47	5.41637e-124	Immune system infiltration fibroblast
TPM1	1.55538e-128	-0.742669	0.246	0.425	5.69284e-124	Immune system infiltration fibroblast
HERC1	2.04733e-128	-0.5094	0.331	0.53	7.49343e-124	Immune system infiltration fibroblast
PHF14	3.4224e-128	-0.57733	0.212	0.402	1.25263e-123	Immune system infiltration fibroblast
CYP1B1-AS1	6.58853e-128	-0.839481	0.162	0.337	2.41147e-123	Immune system infiltration fibroblast
RGMA	9.83878e-128	-0.556886	0.131	0.304	3.60109e-123	Immune system infiltration fibroblast
TMSB10	2.11557e-127	0.594951	0.649	0.5	7.74319e-123	Immune system infiltration fibroblast
USP33	2.56431e-127	-0.527067	0.181	0.363	9.38562e-123	Immune system infiltration fibroblast
STIM1	1.00256e-126	-0.628857	0.14	0.313	3.66946e-122	Immune system infiltration fibroblast
NID1.1	1.53998e-126	-0.571984	0.378	0.572	5.63647e-122	Immune system infiltration fibroblast
ROCK1	4.53675e-126	-0.513995	0.328	0.527	1.66049e-121	Immune system infiltration fibroblast
BOD1L1	6.13026e-126	-0.528131	0.268	0.46	2.24373e-121	Immune system infiltration fibroblast
AC012409.2	6.53367e-126	-0.636394	0.138	0.312	2.39139e-121	Immune system infiltration fibroblast
SAMHD1	7.55933e-126	-0.91012	0.151	0.317	2.76679e-121	Immune system infiltration fibroblast
WDR70	1.05522e-125	-0.560373	0.25	0.445	3.86219e-121	Immune system infiltration fibroblast
NHSL2	1.16758e-125	1.07446	0.404	0.267	4.27347e-121	Immune system infiltration fibroblast
BTG3	1.68533e-125	0.708564	0.393	0.246	6.16849e-121	Immune system infiltration fibroblast
RPS8.1	3.88958e-125	0.376752	0.918	0.781	1.42363e-120	Immune system infiltration fibroblast
ADH5.1	7.2235e-125	-0.500274	0.182	0.357	2.64387e-120	Immune system infiltration fibroblast
SEPTIN9	7.50594e-125	0.798098	0.334	0.194	2.74725e-120	Immune system infiltration fibroblast
TAF15	1.57618e-124	-0.517507	0.227	0.413	5.76899e-120	Immune system infiltration fibroblast
COL18A1.1	4.33982e-124	0.717126	0.488	0.348	1.58842e-119	Immune system infiltration fibroblast
EIF1B	4.92135e-124	0.80094	0.495	0.367	1.80126e-119	Immune system infiltration fibroblast
CCDC18-AS1	9.01371e-124	-0.576722	0.199	0.384	3.29911e-119	Immune system infiltration fibroblast
PFDN2	1.08007e-123	0.685409	0.334	0.198	3.95315e-119	Immune system infiltration fibroblast
FAF1	1.12939e-123	-0.536543	0.39	0.588	4.1337e-119	Immune system infiltration fibroblast
RPL36.1	2.19856e-123	0.402126	0.885	0.732	8.04695e-119	Immune system infiltration fibroblast
ANKRD36C	2.7392e-123	-0.566307	0.172	0.349	1.00257e-118	Immune system infiltration fibroblast
RHEB.1	6.33056e-123	0.637832	0.527	0.388	2.31705e-118	Immune system infiltration fibroblast
UTRN.1	1.18509e-122	-0.544533	0.464	0.655	4.33756e-118	Immune system infiltration fibroblast
SEMA4A	2.71882e-122	0.608279	0.368	0.21	9.95115e-118	Immune system infiltration fibroblast
PLCG2.1	3.18383e-122	-0.770715	0.338	0.511	1.16531e-117	Immune system infiltration fibroblast
GSN.1	3.52978e-122	-0.755962	0.671	0.785	1.29193e-117	Immune system infiltration fibroblast
AC083870.1	5.53815e-122	-0.58243	0.145	0.314	2.02702e-117	Immune system infiltration fibroblast
IVNS1ABP	6.4403e-122	0.587151	0.323	0.182	2.35721e-117	Immune system infiltration fibroblast
BOC	6.87695e-122	-0.589954	0.24	0.42	2.51703e-117	Immune system infiltration fibroblast
ANXA2	7.07438e-122	0.626292	0.602	0.483	2.58929e-117	Immune system infiltration fibroblast
ARHGAP10.1	9.10052e-122	-0.70882	0.45	0.627	3.33088e-117	Immune system infiltration fibroblast
USP48	1.12258e-121	-0.519865	0.179	0.355	4.10876e-117	Immune system infiltration fibroblast
DICER1	1.4024e-121	-0.510292	0.23	0.414	5.13292e-117	Immune system infiltration fibroblast
DENND4C	2.02832e-121	-0.495134	0.277	0.472	7.42384e-117	Immune system infiltration fibroblast
JAK2	3.69746e-121	-0.581082	0.202	0.384	1.35331e-116	Immune system infiltration fibroblast
ZNF33A	4.17874e-121	-0.550876	0.137	0.304	1.52946e-116	Immune system infiltration fibroblast
EBF1.1	6.81213e-121	-0.553261	0.562	0.739	2.49331e-116	Immune system infiltration fibroblast
NFATC1	7.59672e-121	0.595674	0.374	0.222	2.78048e-116	Immune system infiltration fibroblast
ADAMTS5	7.63514e-121	-0.659065	0.173	0.344	2.79454e-116	Immune system infiltration fibroblast
OSR2	2.75488e-120	-0.503783	0.166	0.344	1.00831e-115	Immune system infiltration fibroblast
FAM120B	3.07611e-120	-0.546169	0.169	0.345	1.12589e-115	Immune system infiltration fibroblast
NFIX	3.89081e-120	-0.486726	0.339	0.526	1.42408e-115	Immune system infiltration fibroblast
LAMB1	5.01103e-120	-0.730943	0.278	0.452	1.83409e-115	Immune system infiltration fibroblast
LPP.1	8.20231e-120	-0.55844	0.505	0.689	3.00213e-115	Immune system infiltration fibroblast
ZNF91	1.65483e-119	-0.496796	0.166	0.342	6.05683e-115	Immune system infiltration fibroblast
DNAJB6.1	1.74542e-119	0.680381	0.571	0.439	6.3884e-115	Immune system infiltration fibroblast
PRLR	5.01009e-119	-0.842248	0.166	0.337	1.83374e-114	Immune system infiltration fibroblast
ARL17B	1.0903e-118	-0.603139	0.149	0.311	3.99059e-114	Immune system infiltration fibroblast
ZC3H6	1.23067e-118	-0.558475	0.161	0.332	4.50436e-114	Immune system infiltration fibroblast
PDGFRB	1.37624e-118	-0.478952	0.266	0.446	5.03717e-114	Immune system infiltration fibroblast
ATP1A1.1	2.08132e-118	0.697365	0.451	0.31	7.61784e-114	Immune system infiltration fibroblast
SLC38A2.1	2.12562e-118	0.647151	0.662	0.56	7.78e-114	Immune system infiltration fibroblast
TASOR2.1	4.12312e-118	0.781055	0.502	0.369	1.5091e-113	Immune system infiltration fibroblast
ARNT	7.4541e-118	-0.526846	0.175	0.345	2.72828e-113	Immune system infiltration fibroblast
ELOC	1.34756e-117	0.668171	0.397	0.258	4.9322e-113	Immune system infiltration fibroblast
NEGR1.1	1.93533e-117	-0.625559	0.712	0.821	7.08349e-113	Immune system infiltration fibroblast
EVA1C	2.74287e-117	-0.603222	0.16	0.33	1.00392e-112	Immune system infiltration fibroblast
SLC3A2	3.63146e-117	0.75677	0.382	0.246	1.32915e-112	Immune system infiltration fibroblast
CPQ	5.88257e-117	-0.507062	0.418	0.602	2.15308e-112	Immune system infiltration fibroblast
GAS1.1	1.06057e-116	-0.607806	0.139	0.303	3.88178e-112	Immune system infiltration fibroblast
TNRC18	1.20776e-116	-0.558554	0.16	0.325	4.42052e-112	Immune system infiltration fibroblast
ATP10D	7.26113e-116	-0.562993	0.172	0.341	2.65765e-111	Immune system infiltration fibroblast
SUMF1	8.8766e-116	-0.63319	0.197	0.378	3.24892e-111	Immune system infiltration fibroblast
COL6A1.1	1.03954e-115	-0.452803	0.602	0.769	3.80483e-111	Immune system infiltration fibroblast
PPP1R13B	1.24856e-115	0.556485	0.325	0.184	4.56987e-111	Immune system infiltration fibroblast
GBE1.1	2.21906e-115	0.945442	0.428	0.295	8.12198e-111	Immune system infiltration fibroblast
TGFBR2	2.6773e-115	-0.532726	0.215	0.391	9.79918e-111	Immune system infiltration fibroblast
PJA2.1	6.44905e-115	-0.448609	0.306	0.494	2.36042e-110	Immune system infiltration fibroblast
CCDC171	7.35918e-115	-0.70325	0.168	0.337	2.69354e-110	Immune system infiltration fibroblast
MTRNR2L1.1	1.44932e-114	-0.788595	0.199	0.364	5.30464e-110	Immune system infiltration fibroblast
DENND2A.1	4.79152e-114	-0.520202	0.311	0.509	1.75375e-109	Immune system infiltration fibroblast
PPP1R12B	1.71294e-113	-0.643715	0.321	0.502	6.26952e-109	Immune system infiltration fibroblast
ZFPM2.1	2.69289e-113	-0.506954	0.688	0.816	9.85626e-109	Immune system infiltration fibroblast
RPS20.1	2.94328e-113	0.425448	0.791	0.68	1.07727e-108	Immune system infiltration fibroblast
YBX1	5.3174e-113	0.578871	0.639	0.538	1.94622e-108	Immune system infiltration fibroblast
MNAT1	5.37759e-113	-0.543106	0.217	0.392	1.96825e-108	Immune system infiltration fibroblast
MAP2K5	2.02193e-112	-0.627489	0.15	0.311	7.40048e-108	Immune system infiltration fibroblast
KANK2	5.52737e-112	-0.497948	0.207	0.376	2.02307e-107	Immune system infiltration fibroblast
METTL15	9.17255e-112	-0.569447	0.159	0.327	3.35724e-107	Immune system infiltration fibroblast
TMCC1	1.25345e-111	-0.621411	0.156	0.321	4.58776e-107	Immune system infiltration fibroblast
PKNOX1	1.31574e-111	0.592077	0.325	0.19	4.81573e-107	Immune system infiltration fibroblast
HSPA1B.1	1.32114e-111	0.391754	0.529	0.364	4.83551e-107	Immune system infiltration fibroblast
GABARAPL1	1.36763e-111	0.671786	0.393	0.254	5.00567e-107	Immune system infiltration fibroblast
CDC42BPA	1.61782e-111	-0.49551	0.302	0.485	5.92139e-107	Immune system infiltration fibroblast
THADA	2.7221e-111	-0.563183	0.211	0.382	9.96314e-107	Immune system infiltration fibroblast
PPP3CB	3.01647e-111	-0.498549	0.195	0.364	1.10406e-106	Immune system infiltration fibroblast
PSME4.1	3.06498e-111	0.65273	0.521	0.387	1.12181e-106	Immune system infiltration fibroblast
FBXL20	3.93229e-111	-0.508851	0.172	0.344	1.43926e-106	Immune system infiltration fibroblast
SPECC1L	5.46709e-111	-0.520931	0.211	0.384	2.00101e-106	Immune system infiltration fibroblast
USO1	5.93391e-111	-0.491849	0.197	0.363	2.17187e-106	Immune system infiltration fibroblast
FHL1	6.12906e-111	-0.588742	0.286	0.462	2.2433e-106	Immune system infiltration fibroblast
R3HDM2	1.35635e-110	-0.491591	0.285	0.465	4.96439e-106	Immune system infiltration fibroblast
STAT3.1	1.60326e-110	0.714951	0.639	0.553	5.86809e-106	Immune system infiltration fibroblast
RFC1	1.92309e-110	-0.466384	0.157	0.322	7.03872e-106	Immune system infiltration fibroblast
ZMYM4	2.46317e-110	-0.509288	0.173	0.341	9.01544e-106	Immune system infiltration fibroblast
EIF4A3	2.99338e-110	0.837033	0.381	0.247	1.09561e-105	Immune system infiltration fibroblast
UBE2D3.1	3.40087e-110	0.60647	0.659	0.569	1.24475e-105	Immune system infiltration fibroblast
TTC3	5.23116e-110	-0.435817	0.455	0.648	1.91466e-105	Immune system infiltration fibroblast
CALM1	9.98787e-110	0.514116	0.7	0.6	3.65566e-105	Immune system infiltration fibroblast
SEPTIN7.1	1.07266e-109	-0.448934	0.435	0.619	3.92604e-105	Immune system infiltration fibroblast
GULP1	2.60937e-109	-0.36946	0.388	0.581	9.55055e-105	Immune system infiltration fibroblast
ARL6IP1	4.47778e-109	0.660964	0.496	0.367	1.63891e-104	Immune system infiltration fibroblast
MAML3.1	7.3377e-109	-0.657208	0.246	0.421	2.68567e-104	Immune system infiltration fibroblast
SP3	8.28708e-109	-0.485936	0.172	0.336	3.03315e-104	Immune system infiltration fibroblast
TC2N	1.11139e-108	-0.590238	0.161	0.322	4.0678e-104	Immune system infiltration fibroblast
NCOR1	1.13252e-108	-0.471367	0.445	0.627	4.14514e-104	Immune system infiltration fibroblast
TPI1.1	1.43779e-108	0.642165	0.459	0.323	5.26246e-104	Immune system infiltration fibroblast
ADD1	2.4237e-108	-0.432098	0.24	0.411	8.871e-104	Immune system infiltration fibroblast
NAALADL2.1	2.47519e-108	-0.579855	0.483	0.661	9.05944e-104	Immune system infiltration fibroblast
CAPN2.1	3.53935e-108	0.759763	0.422	0.293	1.29544e-103	Immune system infiltration fibroblast
ANTXR1	8.40471e-108	-0.480889	0.288	0.469	3.07621e-103	Immune system infiltration fibroblast
RNF150	1.95594e-107	-0.671491	0.196	0.366	7.15894e-103	Immune system infiltration fibroblast
ANAPC16.1	2.44897e-107	-0.44453	0.218	0.384	8.96346e-103	Immune system infiltration fibroblast
RPL7.1	2.66862e-107	0.392538	0.829	0.695	9.76742e-103	Immune system infiltration fibroblast
PARD3B.1	3.04833e-107	-0.563034	0.394	0.576	1.11572e-102	Immune system infiltration fibroblast
LONP2	5.99948e-107	-0.488298	0.232	0.4	2.19587e-102	Immune system infiltration fibroblast
MSX1	6.05306e-107	0.635174	0.381	0.245	2.21548e-102	Immune system infiltration fibroblast
GARNL3	7.93233e-107	-0.55145	0.165	0.331	2.90331e-102	Immune system infiltration fibroblast
NASP.1	1.00451e-106	0.548826	0.558	0.427	3.67661e-102	Immune system infiltration fibroblast
RBMS3.1	2.28634e-106	-0.464895	0.685	0.82	8.36822e-102	Immune system infiltration fibroblast
REL	2.74754e-106	0.670941	0.368	0.234	1.00563e-101	Immune system infiltration fibroblast
CAST.1	2.74858e-106	0.771205	0.673	0.589	1.00601e-101	Immune system infiltration fibroblast
PNISR	3.13038e-106	-0.426254	0.532	0.705	1.14575e-101	Immune system infiltration fibroblast
CALCRL	3.48249e-106	-0.639293	0.149	0.308	1.27463e-101	Immune system infiltration fibroblast
BACH2.1	4.52602e-106	0.941996	0.551	0.437	1.65657e-101	Immune system infiltration fibroblast
VWA8	8.79337e-106	-0.573393	0.15	0.308	3.21846e-101	Immune system infiltration fibroblast
TBC1D2B	1.04536e-105	-0.463979	0.162	0.322	3.82612e-101	Immune system infiltration fibroblast
LIMA1	1.24414e-105	-0.500599	0.341	0.517	4.55368e-101	Immune system infiltration fibroblast
NBEA	1.96684e-105	-0.545582	0.338	0.518	7.19882e-101	Immune system infiltration fibroblast
FBXL5	2.82475e-105	-0.434914	0.166	0.327	1.03389e-100	Immune system infiltration fibroblast
PRICKLE1	3.33124e-105	-0.563072	0.243	0.417	1.21927e-100	Immune system infiltration fibroblast
LRP6	5.84932e-105	-0.463646	0.269	0.444	2.14091e-100	Immune system infiltration fibroblast
CPED1	6.6322e-105	-0.499745	0.24	0.417	2.42745e-100	Immune system infiltration fibroblast
LRP1.1	1.04663e-104	-0.423739	0.536	0.712	3.83076e-100	Immune system infiltration fibroblast
AL390957.1	1.90012e-104	-0.899852	0.307	0.47	6.95461e-100	Immune system infiltration fibroblast
MTA3	4.93102e-104	-0.442204	0.16	0.323	1.8048e-99	Immune system infiltration fibroblast
SNHG14	7.40176e-104	-0.523168	0.358	0.529	2.70912e-99	Immune system infiltration fibroblast
UBL3.1	8.53818e-104	0.636671	0.625	0.52	3.12506e-99	Immune system infiltration fibroblast
EPHA3	9.04788e-104	-0.666149	0.175	0.335	3.31161e-99	Immune system infiltration fibroblast
KIFAP3	1.04305e-103	-0.47113	0.208	0.372	3.81767e-99	Immune system infiltration fibroblast
COL5A1	1.14813e-103	-0.506102	0.271	0.439	4.20228e-99	Immune system infiltration fibroblast
ACYP2	1.1559e-103	-0.586109	0.213	0.38	4.2307e-99	Immune system infiltration fibroblast
SPOP	1.2332e-103	-0.446058	0.16	0.319	4.51365e-99	Immune system infiltration fibroblast
TPT1-AS1	1.98133e-103	-0.503976	0.183	0.345	7.25185e-99	Immune system infiltration fibroblast
MATN2	2.06173e-103	-0.531114	0.329	0.5	7.54613e-99	Immune system infiltration fibroblast
TNXB	2.47757e-103	-0.631669	0.294	0.452	9.06814e-99	Immune system infiltration fibroblast
ZBTB21	2.67392e-103	0.52523	0.338	0.204	9.7868e-99	Immune system infiltration fibroblast
SYNE1	3.19193e-103	-0.432214	0.617	0.778	1.16828e-98	Immune system infiltration fibroblast
TRPS1	3.51722e-103	-0.521013	0.255	0.431	1.28734e-98	Immune system infiltration fibroblast
PHIP	4.74487e-103	-0.461173	0.404	0.584	1.73667e-98	Immune system infiltration fibroblast
C7.1	8.21914e-103	-0.853919	0.51	0.65	3.00829e-98	Immune system infiltration fibroblast
RAD51B.1	9.84867e-103	-0.697611	0.482	0.648	3.60471e-98	Immune system infiltration fibroblast
ZFHX4	1.06744e-102	-0.52339	0.149	0.305	3.90693e-98	Immune system infiltration fibroblast
AC124852.1	1.09916e-102	-0.668104	0.15	0.304	4.02305e-98	Immune system infiltration fibroblast
AL078604.4	1.11306e-102	0.616116	0.316	0.183	4.07391e-98	Immune system infiltration fibroblast
KLF10.1	1.39816e-102	0.563635	0.415	0.274	5.1174e-98	Immune system infiltration fibroblast
LCOR	1.54303e-102	-0.479413	0.208	0.378	5.64763e-98	Immune system infiltration fibroblast
CRADD	2.86811e-102	-0.661505	0.145	0.3	1.04976e-97	Immune system infiltration fibroblast
KIAA1328	3.55714e-102	-0.559153	0.242	0.414	1.30195e-97	Immune system infiltration fibroblast
HNRNPC.1	7.0636e-102	0.53655	0.711	0.657	2.58535e-97	Immune system infiltration fibroblast
PRKAG2	9.47992e-102	-0.516212	0.183	0.346	3.46975e-97	Immune system infiltration fibroblast
RNF13	9.74522e-102	-0.454251	0.193	0.354	3.56685e-97	Immune system infiltration fibroblast
GPATCH8	1.95062e-101	-0.481622	0.378	0.554	7.13947e-97	Immune system infiltration fibroblast
PDE1A	2.29317e-101	-0.55396	0.209	0.373	8.39322e-97	Immune system infiltration fibroblast
TRMT11	3.40224e-101	-0.539713	0.218	0.379	1.24526e-96	Immune system infiltration fibroblast
EIF3A	3.45873e-101	0.641745	0.527	0.414	1.26593e-96	Immune system infiltration fibroblast
C20orf194	3.6231e-101	-0.492363	0.174	0.332	1.32609e-96	Immune system infiltration fibroblast
GIGYF2	5.13877e-101	-0.467002	0.255	0.423	1.88084e-96	Immune system infiltration fibroblast
CD46	5.54853e-101	-0.418017	0.226	0.391	2.03082e-96	Immune system infiltration fibroblast
NEK7	1.21606e-100	-0.445066	0.288	0.465	4.45091e-96	Immune system infiltration fibroblast
MAPK8.1	2.49669e-100	0.780709	0.55	0.43	9.13814e-96	Immune system infiltration fibroblast
LAMA4	2.86441e-100	-0.434721	0.294	0.469	1.0484e-95	Immune system infiltration fibroblast
SMARCA2	3.40625e-100	-0.455708	0.37	0.547	1.24672e-95	Immune system infiltration fibroblast
ZFAND5.1	5.00712e-100	0.59489	0.502	0.374	1.83265e-95	Immune system infiltration fibroblast
METAP2	6.11425e-100	0.638392	0.513	0.391	2.23788e-95	Immune system infiltration fibroblast
CD99.1	6.76718e-100	-0.454486	0.426	0.599	2.47686e-95	Immune system infiltration fibroblast
MAPK14	7.82766e-100	-0.449855	0.163	0.322	2.865e-95	Immune system infiltration fibroblast
ZNF483	1.087e-99	-0.482318	0.152	0.305	3.97854e-95	Immune system infiltration fibroblast
SLMAP	1.16633e-99	-0.510065	0.192	0.355	4.26888e-95	Immune system infiltration fibroblast
ABCA9	2.00894e-99	-0.705272	0.383	0.544	7.35292e-95	Immune system infiltration fibroblast
TENT2	2.06992e-99	-0.480765	0.231	0.4	7.57611e-95	Immune system infiltration fibroblast
THOC2	3.30974e-99	-0.459992	0.247	0.413	1.2114e-94	Immune system infiltration fibroblast
RAD50	3.59701e-99	-0.473703	0.167	0.322	1.31654e-94	Immune system infiltration fibroblast
LRBA	4.05774e-99	-0.507527	0.295	0.469	1.48517e-94	Immune system infiltration fibroblast
HERC2	5.00317e-99	-0.476037	0.203	0.362	1.83121e-94	Immune system infiltration fibroblast
FKBP5	8.32148e-99	-1.37579	0.233	0.37	3.04575e-94	Immune system infiltration fibroblast
TMEM14B	9.42633e-99	-0.502265	0.27	0.433	3.45013e-94	Immune system infiltration fibroblast
MIPOL1	1.05264e-98	-0.519155	0.248	0.418	3.85277e-94	Immune system infiltration fibroblast
NUMA1	1.76147e-98	-0.401946	0.197	0.356	6.44717e-94	Immune system infiltration fibroblast
RPS2.1	2.44523e-98	0.359298	0.845	0.712	8.94978e-94	Immune system infiltration fibroblast
RPL23.1	3.33772e-98	0.390019	0.805	0.692	1.22164e-93	Immune system infiltration fibroblast
PRKCE.1	9.60948e-98	0.674288	0.493	0.362	3.51716e-93	Immune system infiltration fibroblast
PODN	1.13613e-97	-0.462934	0.223	0.382	4.15836e-93	Immune system infiltration fibroblast
CCN1.1	1.81864e-97	-0.799654	0.44	0.589	6.65641e-93	Immune system infiltration fibroblast
SECISBP2L	3.30642e-97	-0.430273	0.166	0.322	1.21018e-92	Immune system infiltration fibroblast
RPS12.1	4.0163e-97	0.327172	0.898	0.744	1.47001e-92	Immune system infiltration fibroblast
AOPEP.1	4.44036e-97	-0.591817	0.269	0.432	1.62522e-92	Immune system infiltration fibroblast
FBN1.1	4.72824e-97	-0.502454	0.428	0.597	1.73058e-92	Immune system infiltration fibroblast
GNL3	5.26631e-97	0.621012	0.319	0.198	1.92752e-92	Immune system infiltration fibroblast
PAN3	3.06353e-96	-0.474956	0.322	0.494	1.12128e-91	Immune system infiltration fibroblast
ITM2B.1	4.00628e-96	-0.52089	0.599	0.716	1.46634e-91	Immune system infiltration fibroblast
DST.1	5.4367e-96	-0.4406	0.513	0.683	1.98989e-91	Immune system infiltration fibroblast
VPS13B.1	5.88845e-96	-0.443423	0.577	0.738	2.15523e-91	Immune system infiltration fibroblast
XRRA1	7.02882e-96	-0.490832	0.161	0.312	2.57262e-91	Immune system infiltration fibroblast
OSMR	9.93676e-96	0.86793	0.367	0.245	3.63695e-91	Immune system infiltration fibroblast
TCF7L2.1	1.34367e-95	-0.410159	0.458	0.632	4.91795e-91	Immune system infiltration fibroblast
CTNND1	1.62224e-95	-0.468813	0.235	0.396	5.93757e-91	Immune system infiltration fibroblast
METTL7A.1	2.26942e-95	-0.458227	0.157	0.304	8.30631e-91	Immune system infiltration fibroblast
TUT4	2.31502e-95	-0.416098	0.363	0.538	8.47321e-91	Immune system infiltration fibroblast
SGCD	3.02897e-95	-0.589014	0.255	0.418	1.10863e-90	Immune system infiltration fibroblast
ANAPC5	3.26609e-95	-0.394514	0.204	0.36	1.19542e-90	Immune system infiltration fibroblast
C1S.1	3.50084e-95	-0.445278	0.424	0.601	1.28134e-90	Immune system infiltration fibroblast
WASHC4	6.15727e-95	-0.439221	0.171	0.323	2.25362e-90	Immune system infiltration fibroblast
DUSP1.1	7.28617e-95	-0.66058	0.41	0.565	2.66681e-90	Immune system infiltration fibroblast
SMAD4	9.27967e-95	-0.435083	0.168	0.319	3.39645e-90	Immune system infiltration fibroblast
IFT88	1.29573e-94	-0.462683	0.176	0.331	4.74251e-90	Immune system infiltration fibroblast
PIBF1	1.72456e-94	-0.505147	0.221	0.38	6.31205e-90	Immune system infiltration fibroblast
RSBN1L	6.95863e-94	-0.390488	0.185	0.344	2.54693e-89	Immune system infiltration fibroblast
IMMP2L.1	9.27967e-94	-0.541493	0.54	0.694	3.39645e-89	Immune system infiltration fibroblast
SCFD1	2.20707e-93	-0.434301	0.255	0.42	8.0781e-89	Immune system infiltration fibroblast
NUP98.1	5.59777e-93	0.646434	0.546	0.442	2.04884e-88	Immune system infiltration fibroblast
GTF2I	6.99748e-93	-0.394721	0.293	0.459	2.56115e-88	Immune system infiltration fibroblast
SLC44A1	1.8298e-92	-0.488525	0.194	0.346	6.69724e-88	Immune system infiltration fibroblast
ABTB2	1.93306e-92	0.614872	0.36	0.228	7.07519e-88	Immune system infiltration fibroblast
UMAD1	2.46275e-92	-0.571326	0.179	0.328	9.0139e-88	Immune system infiltration fibroblast
SH3BGRL	2.48353e-92	-0.466212	0.272	0.426	9.08996e-88	Immune system infiltration fibroblast
SGCE	2.6965e-92	-0.437457	0.228	0.381	9.86947e-88	Immune system infiltration fibroblast
MFSD4B	3.10964e-92	-0.566621	0.18	0.331	1.13816e-87	Immune system infiltration fibroblast
COL14A1.1	5.44223e-92	-0.637389	0.379	0.533	1.99191e-87	Immune system infiltration fibroblast
AKAP9	6.9249e-92	-0.376223	0.438	0.621	2.53458e-87	Immune system infiltration fibroblast
SOX5.1	8.38522e-92	-0.5107	0.558	0.726	3.06907e-87	Immune system infiltration fibroblast
RSRP1	1.0711e-91	-0.39944	0.348	0.522	3.92035e-87	Immune system infiltration fibroblast
MT-ATP8.1	1.98758e-91	-0.551553	0.632	0.738	7.27476e-87	Immune system infiltration fibroblast
ATXN3	2.10036e-91	-0.435138	0.187	0.342	7.68752e-87	Immune system infiltration fibroblast
BZW1	2.3469e-91	0.602736	0.448	0.329	8.5899e-87	Immune system infiltration fibroblast
PCYOX1.1	3.28474e-91	-0.425756	0.187	0.335	1.20225e-86	Immune system infiltration fibroblast
PLS3	3.39225e-91	-0.417011	0.236	0.394	1.2416e-86	Immune system infiltration fibroblast
ATRX	3.64245e-91	-0.414631	0.453	0.62	1.33317e-86	Immune system infiltration fibroblast
SOX4.1	3.81757e-91	0.946524	0.508	0.386	1.39727e-86	Immune system infiltration fibroblast
PRKN	5.72884e-91	-0.521321	0.366	0.534	2.09681e-86	Immune system infiltration fibroblast
SLC25A33	5.95981e-91	0.478665	0.375	0.24	2.18135e-86	Immune system infiltration fibroblast
MAP1LC3B.1	6.49771e-91	0.569688	0.453	0.331	2.37823e-86	Immune system infiltration fibroblast
TXN	7.87197e-91	0.740475	0.435	0.317	2.88122e-86	Immune system infiltration fibroblast
TRIP11	9.42327e-91	-0.452388	0.201	0.355	3.44901e-86	Immune system infiltration fibroblast
RPL38.1	1.06771e-90	0.349042	0.836	0.72	3.90791e-86	Immune system infiltration fibroblast
COA1	1.38485e-90	-0.500477	0.171	0.318	5.0687e-86	Immune system infiltration fibroblast
FAM135A	1.49256e-90	-0.501617	0.2	0.354	5.46291e-86	Immune system infiltration fibroblast
IPO5	2.16608e-90	0.578447	0.347	0.226	7.92806e-86	Immune system infiltration fibroblast
TRHDE	2.43501e-90	-0.681491	0.25	0.398	8.91239e-86	Immune system infiltration fibroblast
DPYD.1	2.90413e-90	-0.401627	0.593	0.754	1.06294e-85	Immune system infiltration fibroblast
NCAM1	3.04496e-90	-0.597876	0.157	0.303	1.11449e-85	Immune system infiltration fibroblast
RPL41.1	3.26648e-90	0.305703	0.92	0.776	1.19556e-85	Immune system infiltration fibroblast
DOCK1.1	3.60729e-90	-0.440477	0.355	0.523	1.32031e-85	Immune system infiltration fibroblast
BTRC	7.97301e-90	-0.473746	0.161	0.307	2.9182e-85	Immune system infiltration fibroblast
SYNPO2.1	1.15624e-89	-0.668836	0.231	0.382	4.23195e-85	Immune system infiltration fibroblast
CTR9	1.59266e-89	0.643401	0.372	0.249	5.82931e-85	Immune system infiltration fibroblast
TPM4	1.60561e-89	-0.575982	0.351	0.517	5.87671e-85	Immune system infiltration fibroblast
CDKN1C.1	5.02425e-89	-0.540828	0.297	0.455	1.83893e-84	Immune system infiltration fibroblast
DCN.1	5.86668e-89	-0.607503	0.895	0.909	2.14726e-84	Immune system infiltration fibroblast
ARL13B.1	7.22552e-89	0.583336	0.417	0.291	2.64461e-84	Immune system infiltration fibroblast
DANT2	1.88042e-88	-0.623119	0.186	0.333	6.88253e-84	Immune system infiltration fibroblast
ZNF516.1	1.96351e-88	-0.545569	0.227	0.382	7.18663e-84	Immune system infiltration fibroblast
EPN2	2.09767e-88	-0.4328	0.237	0.391	7.67768e-84	Immune system infiltration fibroblast
STAT5B	2.66961e-88	-0.453852	0.157	0.3	9.77106e-84	Immune system infiltration fibroblast
C1orf21	3.61602e-88	-0.39331	0.509	0.684	1.3235e-83	Immune system infiltration fibroblast
MPDZ	4.32015e-88	-0.453254	0.288	0.447	1.58122e-83	Immune system infiltration fibroblast
YIPF4	4.94959e-88	-0.415695	0.158	0.301	1.8116e-83	Immune system infiltration fibroblast
TBL1X.1	6.90867e-88	-0.596552	0.191	0.336	2.52864e-83	Immune system infiltration fibroblast
ZDHHC17	7.1662e-88	-0.409056	0.193	0.344	2.6229e-83	Immune system infiltration fibroblast
GATAD1	8.95271e-88	-0.379623	0.168	0.312	3.27678e-83	Immune system infiltration fibroblast
RPS16.1	1.01145e-87	0.332269	0.856	0.72	3.702e-83	Immune system infiltration fibroblast
RPS15A.1	1.01712e-87	0.324984	0.876	0.726	3.72277e-83	Immune system infiltration fibroblast
BBX	2.01027e-87	-0.432375	0.345	0.511	7.35778e-83	Immune system infiltration fibroblast
KDM5A	2.40014e-87	-0.404265	0.199	0.35	8.78477e-83	Immune system infiltration fibroblast
WDFY3.1	4.09644e-87	-0.4223	0.342	0.507	1.49934e-82	Immune system infiltration fibroblast
HMGN3.1	4.80566e-87	-0.406349	0.167	0.307	1.75892e-82	Immune system infiltration fibroblast
ARIH1.1	5.27655e-87	0.469514	0.73	0.656	1.93127e-82	Immune system infiltration fibroblast
ECM2	9.21202e-87	-0.437979	0.193	0.34	3.37169e-82	Immune system infiltration fibroblast
SELENOP.1	9.37144e-87	-0.536392	0.519	0.64	3.43004e-82	Immune system infiltration fibroblast
UVRAG	1.32678e-86	-0.42692	0.265	0.425	4.85614e-82	Immune system infiltration fibroblast
NFE2L2	1.42699e-86	0.587689	0.645	0.582	5.22294e-82	Immune system infiltration fibroblast
VIM.1	2.60717e-86	0.361487	0.917	0.824	9.54249e-82	Immune system infiltration fibroblast
CD81.1	4.13896e-86	-0.538994	0.459	0.595	1.5149e-81	Immune system infiltration fibroblast
LAMC1.1	5.38292e-86	0.962062	0.599	0.517	1.9702e-81	Immune system infiltration fibroblast
AC119674.1	1.1749e-85	0.678677	0.353	0.229	4.30025e-81	Immune system infiltration fibroblast
RBM33	1.75334e-85	-0.420052	0.189	0.335	6.41741e-81	Immune system infiltration fibroblast
RPL9.1	2.96434e-85	0.30338	0.885	0.742	1.08498e-80	Immune system infiltration fibroblast
APPBP2	3.46656e-85	-0.439406	0.169	0.31	1.2688e-80	Immune system infiltration fibroblast
FAM172A	3.6032e-85	-0.460278	0.362	0.527	1.31881e-80	Immune system infiltration fibroblast
LINC01473	3.68851e-85	-0.604447	0.218	0.368	1.35003e-80	Immune system infiltration fibroblast
RPL35A.1	4.20582e-85	0.316161	0.887	0.739	1.53937e-80	Immune system infiltration fibroblast
OSBPL9	5.34462e-85	-0.387972	0.398	0.568	1.95618e-80	Immune system infiltration fibroblast
EMX2.1	5.67063e-85	-0.41817	0.173	0.317	2.07551e-80	Immune system infiltration fibroblast
SERBP1	5.8945e-85	0.606529	0.566	0.475	2.15745e-80	Immune system infiltration fibroblast
LPAR1	6.24348e-85	-0.484822	0.216	0.366	2.28518e-80	Immune system infiltration fibroblast
FOXN3	7.49852e-85	-0.437396	0.511	0.67	2.74453e-80	Immune system infiltration fibroblast
PSIP1.1	7.76102e-85	-0.363148	0.272	0.432	2.84061e-80	Immune system infiltration fibroblast
ZEB1.1	1.85764e-84	-0.300301	0.567	0.729	6.79914e-80	Immune system infiltration fibroblast
ZNF83	3.65998e-84	-0.422797	0.235	0.382	1.33959e-79	Immune system infiltration fibroblast
NBEAL1	4.25164e-84	-0.388187	0.276	0.438	1.55614e-79	Immune system infiltration fibroblast
THRAP3	6.85675e-84	-0.356943	0.251	0.407	2.50964e-79	Immune system infiltration fibroblast
HDAC8	7.50148e-84	-0.524836	0.174	0.318	2.74562e-79	Immune system infiltration fibroblast
RPL24.1	8.31595e-84	0.309443	0.881	0.745	3.04372e-79	Immune system infiltration fibroblast
SOAT1	1.11456e-83	0.62061	0.331	0.216	4.07942e-79	Immune system infiltration fibroblast
BHLHE40	1.1178e-83	0.503085	0.308	0.191	4.09127e-79	Immune system infiltration fibroblast
KCNMB2	1.39519e-83	-0.669323	0.227	0.377	5.10653e-79	Immune system infiltration fibroblast
BIRC6	1.63938e-83	-0.413458	0.411	0.572	6.00031e-79	Immune system infiltration fibroblast
TCF7L1.1	1.82599e-83	-0.493886	0.25	0.403	6.6833e-79	Immune system infiltration fibroblast
FUS.1	1.84748e-83	0.388618	0.744	0.692	6.76194e-79	Immune system infiltration fibroblast
ABR	1.87088e-83	0.564424	0.309	0.194	6.8476e-79	Immune system infiltration fibroblast
SPARC.1	3.56564e-83	-0.586013	0.315	0.464	1.30506e-78	Immune system infiltration fibroblast
SMIM14	4.08676e-83	-0.446901	0.183	0.32	1.49579e-78	Immune system infiltration fibroblast
CCPG1	5.07497e-83	-0.390616	0.172	0.31	1.85749e-78	Immune system infiltration fibroblast
RPL18.1	5.31832e-83	0.324191	0.86	0.72	1.94656e-78	Immune system infiltration fibroblast
WDR60	7.44857e-83	-0.427969	0.161	0.301	2.72625e-78	Immune system infiltration fibroblast
PPP1R15A.1	1.01535e-82	0.466553	0.609	0.508	3.7163e-78	Immune system infiltration fibroblast
PRELP.1	1.58804e-82	-0.470864	0.214	0.354	5.81237e-78	Immune system infiltration fibroblast
JUN	1.67581e-82	-0.722458	0.753	0.833	6.13362e-78	Immune system infiltration fibroblast
DCAF6	1.76773e-82	-0.382485	0.265	0.425	6.47006e-78	Immune system infiltration fibroblast
RNF19A	4.42383e-82	-0.345844	0.336	0.504	1.61917e-77	Immune system infiltration fibroblast
ZNF704	5.06979e-82	-0.402264	0.457	0.624	1.85559e-77	Immune system infiltration fibroblast
ADAMTS9-AS2.1	6.74319e-82	-0.445359	0.677	0.798	2.46808e-77	Immune system infiltration fibroblast
DDX3X.1	1.12283e-81	0.451551	0.679	0.624	4.10965e-77	Immune system infiltration fibroblast
ALDH2	1.3066e-81	-0.418411	0.2	0.336	4.78229e-77	Immune system infiltration fibroblast
UPF2	2.94457e-81	-0.404545	0.218	0.367	1.07774e-76	Immune system infiltration fibroblast
ZNF37A	3.36184e-81	-0.415953	0.178	0.32	1.23047e-76	Immune system infiltration fibroblast
PLPP1.1	3.8661e-81	-0.536956	0.285	0.436	1.41503e-76	Immune system infiltration fibroblast
CYBRD1	4.26729e-81	-0.406494	0.319	0.47	1.56187e-76	Immune system infiltration fibroblast
FOCAD	5.01471e-81	-0.500402	0.165	0.302	1.83544e-76	Immune system infiltration fibroblast
CFL1	7.29471e-81	0.529439	0.5	0.394	2.66994e-76	Immune system infiltration fibroblast
ZCCHC7	8.20946e-81	-0.449429	0.332	0.495	3.00475e-76	Immune system infiltration fibroblast
SH3RF1	9.02374e-81	0.753552	0.353	0.239	3.30278e-76	Immune system infiltration fibroblast
PDZD2	1.06951e-80	-0.490322	0.179	0.322	3.91452e-76	Immune system infiltration fibroblast
ATF6.1	1.13271e-80	0.746669	0.473	0.364	4.14583e-76	Immune system infiltration fibroblast
CDV3	1.22355e-80	0.5925	0.393	0.282	4.47833e-76	Immune system infiltration fibroblast
SPIN1	1.31643e-80	-0.355543	0.259	0.411	4.81825e-76	Immune system infiltration fibroblast
TERF2IP	1.40975e-80	-0.42202	0.228	0.374	5.15983e-76	Immune system infiltration fibroblast
RSRC1	1.43825e-80	-0.45784	0.234	0.384	5.26415e-76	Immune system infiltration fibroblast
ACIN1	1.69207e-80	-0.350842	0.204	0.349	6.19313e-76	Immune system infiltration fibroblast
VPS36	1.74397e-80	-0.340767	0.167	0.307	6.38311e-76	Immune system infiltration fibroblast
OCIAD1.1	2.25724e-80	-0.332336	0.257	0.408	8.26172e-76	Immune system infiltration fibroblast
KLF2	2.37383e-80	-0.722489	0.239	0.373	8.68846e-76	Immune system infiltration fibroblast
RPL36AL.1	2.82678e-80	0.462669	0.647	0.554	1.03463e-75	Immune system infiltration fibroblast
MYLK	4.34407e-80	-0.402949	0.23	0.375	1.58997e-75	Immune system infiltration fibroblast
STAG2	4.41898e-80	-0.385355	0.298	0.454	1.61739e-75	Immune system infiltration fibroblast
NR2F1-AS1	4.70273e-80	-0.406167	0.301	0.462	1.72125e-75	Immune system infiltration fibroblast
ZNF521	6.48939e-80	-0.449367	0.305	0.461	2.37518e-75	Immune system infiltration fibroblast
NUMB	1.00446e-79	-0.391612	0.285	0.44	3.67642e-75	Immune system infiltration fibroblast
FCHO2	1.08849e-79	-0.392691	0.19	0.332	3.98399e-75	Immune system infiltration fibroblast
PHACTR2	1.12171e-79	-0.447539	0.169	0.305	4.10559e-75	Immune system infiltration fibroblast
EMX2OS	1.45239e-79	-0.412061	0.176	0.313	5.31589e-75	Immune system infiltration fibroblast
COL6A2.1	2.9206e-79	-0.386976	0.607	0.768	1.06897e-74	Immune system infiltration fibroblast
RNASE4.1	2.98785e-79	-0.436177	0.262	0.4	1.09358e-74	Immune system infiltration fibroblast
OFD1	3.69998e-79	-0.419204	0.182	0.321	1.35423e-74	Immune system infiltration fibroblast
UGGT2	4.1526e-79	-0.472369	0.215	0.361	1.51989e-74	Immune system infiltration fibroblast
RPL28.1	4.72828e-79	0.303165	0.861	0.747	1.7306e-74	Immune system infiltration fibroblast
ARHGAP6.1	4.75671e-79	-0.538516	0.33	0.486	1.741e-74	Immune system infiltration fibroblast
CREB5	4.80874e-79	0.781523	0.363	0.248	1.76005e-74	Immune system infiltration fibroblast
WWOX.1	6.1538e-79	-0.574537	0.384	0.543	2.25235e-74	Immune system infiltration fibroblast
PLSCR1.1	8.52003e-79	0.720026	0.441	0.344	3.11841e-74	Immune system infiltration fibroblast
ARL6IP5.1	1.01865e-78	-0.400412	0.211	0.348	3.72838e-74	Immune system infiltration fibroblast
ECPAS.1	1.22277e-78	0.630599	0.507	0.406	4.47547e-74	Immune system infiltration fibroblast
ZMYM2	1.54083e-78	-0.366245	0.289	0.446	5.63958e-74	Immune system infiltration fibroblast
HIBCH	2.03612e-78	-0.367178	0.237	0.393	7.45242e-74	Immune system infiltration fibroblast
RPL6.1	2.8958e-78	0.307935	0.877	0.745	1.05989e-73	Immune system infiltration fibroblast
ARID4A	3.35873e-78	-0.411099	0.168	0.306	1.22933e-73	Immune system infiltration fibroblast
SCAPER	7.24983e-78	-0.40161	0.279	0.437	2.65351e-73	Immune system infiltration fibroblast
BRAF.1	7.7908e-78	0.556545	0.645	0.569	2.85151e-73	Immune system infiltration fibroblast
CEP95	1.00717e-77	-0.400111	0.17	0.305	3.68635e-73	Immune system infiltration fibroblast
CCDC47	1.00831e-77	0.546972	0.435	0.328	3.69053e-73	Immune system infiltration fibroblast
GHR	1.1472e-77	-0.501845	0.212	0.355	4.19886e-73	Immune system infiltration fibroblast
CD47	1.23394e-77	-0.364093	0.193	0.328	4.51633e-73	Immune system infiltration fibroblast
TMBIM4.1	1.35554e-77	-0.358262	0.262	0.407	4.9614e-73	Immune system infiltration fibroblast
STARD9	1.40545e-77	-0.410217	0.206	0.35	5.14408e-73	Immune system infiltration fibroblast
RNF115	1.69979e-77	-0.416586	0.233	0.376	6.22141e-73	Immune system infiltration fibroblast
IGFBP3.1	2.0813e-77	-0.707067	0.502	0.616	7.61776e-73	Immune system infiltration fibroblast
OSBPL1A	2.61257e-77	-0.412369	0.165	0.3	9.56228e-73	Immune system infiltration fibroblast
SNX29.1	2.80393e-77	-0.431096	0.241	0.385	1.02627e-72	Immune system infiltration fibroblast
CCAR1	3.22381e-77	-0.387294	0.169	0.305	1.17995e-72	Immune system infiltration fibroblast
CMYA5	3.52587e-77	-0.414217	0.215	0.36	1.2905e-72	Immune system infiltration fibroblast
ZNF106	4.42907e-77	-0.452946	0.311	0.458	1.62108e-72	Immune system infiltration fibroblast
GLS.1	4.55799e-77	0.497698	0.593	0.493	1.66827e-72	Immune system infiltration fibroblast
JUND	7.22455e-77	0.310557	0.859	0.804	2.64426e-72	Immune system infiltration fibroblast
TRIM2	1.24696e-76	-0.347425	0.161	0.3	4.56399e-72	Immune system infiltration fibroblast
THBS2.1	1.60757e-76	0.696115	0.514	0.414	5.88388e-72	Immune system infiltration fibroblast
PALLD.1	1.73225e-76	-0.395881	0.605	0.754	6.34021e-72	Immune system infiltration fibroblast
RPL5.1	2.03555e-76	0.28661	0.88	0.741	7.4503e-72	Immune system infiltration fibroblast
PTPN12	2.22526e-76	-0.396503	0.281	0.43	8.14467e-72	Immune system infiltration fibroblast
RICTOR	2.29978e-76	-0.393522	0.281	0.433	8.41743e-72	Immune system infiltration fibroblast
EDA	2.81062e-76	-0.514498	0.205	0.348	1.02872e-71	Immune system infiltration fibroblast
TCEAL4.1	3.50993e-76	-0.518341	0.264	0.402	1.28467e-71	Immune system infiltration fibroblast
BDH2	3.74739e-76	-0.353087	0.171	0.3	1.37158e-71	Immune system infiltration fibroblast
JAK1	6.92486e-76	-0.395186	0.623	0.768	2.53457e-71	Immune system infiltration fibroblast
CFLAR	1.18302e-75	-0.377404	0.217	0.357	4.32997e-71	Immune system infiltration fibroblast
PCM1	1.52526e-75	-0.331122	0.454	0.617	5.58262e-71	Immune system infiltration fibroblast
ASXL1.1	1.70872e-75	0.534691	0.572	0.482	6.25408e-71	Immune system infiltration fibroblast
VAMP2.1	1.86019e-75	-0.33676	0.206	0.344	6.80849e-71	Immune system infiltration fibroblast
BTBD9.1	1.9099e-75	0.992214	0.511	0.417	6.99041e-71	Immune system infiltration fibroblast
IGFBP5.1	3.39114e-75	-0.681258	0.565	0.681	1.24119e-70	Immune system infiltration fibroblast
ID2.1	3.84801e-75	0.477574	0.421	0.295	1.40841e-70	Immune system infiltration fibroblast
RBPMS.1	4.07162e-75	-0.424172	0.468	0.632	1.49025e-70	Immune system infiltration fibroblast
SLIT3.1	4.28914e-75	-0.551349	0.353	0.501	1.56987e-70	Immune system infiltration fibroblast
NAA15.1	4.29738e-75	0.557258	0.425	0.316	1.57288e-70	Immune system infiltration fibroblast
HTRA1.1	5.06558e-75	-0.402878	0.287	0.429	1.85405e-70	Immune system infiltration fibroblast
PPP2R5C	6.61381e-75	-0.41318	0.208	0.345	2.42072e-70	Immune system infiltration fibroblast
IGFBP7	6.92673e-75	-0.613669	0.501	0.636	2.53525e-70	Immune system infiltration fibroblast
HPSE2	8.79922e-75	-0.750667	0.182	0.316	3.2206e-70	Immune system infiltration fibroblast
AHNAK	1.70418e-74	-0.403375	0.579	0.714	6.23748e-70	Immune system infiltration fibroblast
USP22	1.90067e-74	-0.361934	0.195	0.33	6.95663e-70	Immune system infiltration fibroblast
STX8	1.92614e-74	-0.446467	0.176	0.311	7.04986e-70	Immune system infiltration fibroblast
EXOC4.1	2.08679e-74	-0.397517	0.393	0.552	7.63785e-70	Immune system infiltration fibroblast
PTGER3	2.38779e-74	-0.49735	0.358	0.508	8.73957e-70	Immune system infiltration fibroblast
KIZ	3.15179e-74	-0.362842	0.241	0.384	1.15358e-69	Immune system infiltration fibroblast
WTAP.1	3.64617e-74	0.634234	0.507	0.422	1.33453e-69	Immune system infiltration fibroblast
RPS11.1	8.17474e-74	0.291064	0.851	0.736	2.99204e-69	Immune system infiltration fibroblast
PDCD4	8.17698e-74	-0.391128	0.285	0.432	2.99286e-69	Immune system infiltration fibroblast
SGK3	9.09743e-74	-0.346884	0.185	0.321	3.32975e-69	Immune system infiltration fibroblast
PPFIBP1	9.6313e-74	-0.338747	0.331	0.492	3.52515e-69	Immune system infiltration fibroblast
NFKB1.1	1.03739e-73	0.876168	0.445	0.355	3.79696e-69	Immune system infiltration fibroblast
MXRA8.1	1.14565e-73	-0.378937	0.236	0.371	4.19319e-69	Immune system infiltration fibroblast
UNC5C.1	1.6073e-73	-0.569791	0.184	0.317	5.88288e-69	Immune system infiltration fibroblast
HLA-B.1	2.13077e-73	0.449511	0.544	0.438	7.79883e-69	Immune system infiltration fibroblast
ZNF451	2.70426e-73	-0.377935	0.193	0.329	9.89786e-69	Immune system infiltration fibroblast
MXRA7.1	3.00424e-73	-0.384158	0.275	0.414	1.09958e-68	Immune system infiltration fibroblast
ETS1	3.13712e-73	0.728665	0.346	0.244	1.14822e-68	Immune system infiltration fibroblast
BABAM2.1	3.43633e-73	-0.410167	0.286	0.439	1.25773e-68	Immune system infiltration fibroblast
OLFML3.1	3.5805e-73	-0.39537	0.254	0.39	1.3105e-68	Immune system infiltration fibroblast
RYK	4.00568e-73	-0.333952	0.241	0.385	1.46612e-68	Immune system infiltration fibroblast
GOLIM4	5.04186e-73	-0.335013	0.196	0.333	1.84537e-68	Immune system infiltration fibroblast
ACSL4	5.17958e-73	0.977618	0.307	0.207	1.89578e-68	Immune system infiltration fibroblast
DNMBP	7.08176e-73	0.742924	0.328	0.227	2.59199e-68	Immune system infiltration fibroblast
RPL11.1	9.91049e-73	0.271163	0.908	0.778	3.62734e-68	Immune system infiltration fibroblast
ANKIB1	1.61279e-72	-0.415892	0.224	0.365	5.90297e-68	Immune system infiltration fibroblast
ZC3H13	1.78286e-72	-0.369141	0.233	0.375	6.52546e-68	Immune system infiltration fibroblast
SPAG9.1	1.96673e-72	0.540733	0.626	0.559	7.19841e-68	Immune system infiltration fibroblast
GAB1	2.98156e-72	-0.405499	0.195	0.334	1.09128e-67	Immune system infiltration fibroblast
SPATS2L.1	3.21141e-72	0.709378	0.512	0.421	1.17541e-67	Immune system infiltration fibroblast
EID1.1	5.04899e-72	-0.434666	0.395	0.526	1.84798e-67	Immune system infiltration fibroblast
PTBP2	6.76286e-72	-0.38832	0.345	0.494	2.47528e-67	Immune system infiltration fibroblast
CPNE3.1	8.22207e-72	-0.322151	0.19	0.323	3.00936e-67	Immune system infiltration fibroblast
DAB2	1.0866e-71	0.625561	0.322	0.219	3.97707e-67	Immune system infiltration fibroblast
FAM107B.1	1.12019e-71	0.468032	0.422	0.306	4.09999e-67	Immune system infiltration fibroblast
IGF1.1	1.23824e-71	-0.506855	0.406	0.549	4.53208e-67	Immune system infiltration fibroblast
ETF1.1	1.52479e-71	0.482686	0.418	0.307	5.5809e-67	Immune system infiltration fibroblast
LAPTM4A.1	1.6266e-71	-0.414912	0.439	0.573	5.95351e-67	Immune system infiltration fibroblast
MAP3K4.1	2.26204e-71	1.05895	0.489	0.42	8.2793e-67	Immune system infiltration fibroblast
PHACTR4	3.34196e-71	-0.395418	0.193	0.329	1.22319e-66	Immune system infiltration fibroblast
CXCL12.1	3.92819e-71	-0.470681	0.389	0.526	1.43776e-66	Immune system infiltration fibroblast
TTC17	4.43497e-71	-0.380472	0.321	0.469	1.62324e-66	Immune system infiltration fibroblast
NOVA1	4.86399e-71	-0.323749	0.301	0.45	1.78027e-66	Immune system infiltration fibroblast
TJP1.1	5.99266e-71	0.511298	0.481	0.375	2.19337e-66	Immune system infiltration fibroblast
SEC31A	6.23242e-71	-0.35402	0.379	0.53	2.28113e-66	Immune system infiltration fibroblast
FBXL17.1	8.14826e-71	-0.460319	0.238	0.379	2.98234e-66	Immune system infiltration fibroblast
NDRG1.1	8.92489e-71	0.563645	0.452	0.346	3.2666e-66	Immune system infiltration fibroblast
RPLP1.1	1.51047e-70	0.268868	0.91	0.761	5.52847e-66	Immune system infiltration fibroblast
AL591501.1	2.16564e-70	-0.61162	0.174	0.304	7.92645e-66	Immune system infiltration fibroblast
NSD3	2.87095e-70	-0.284145	0.269	0.415	1.05079e-65	Immune system infiltration fibroblast
MICU3	5.06717e-70	-0.319932	0.187	0.322	1.85463e-65	Immune system infiltration fibroblast
SPON2.1	5.83187e-70	-0.430606	0.351	0.487	2.13452e-65	Immune system infiltration fibroblast
RASAL2.1	6.65286e-70	1.13463	0.377	0.281	2.43501e-65	Immune system infiltration fibroblast
SMG6.1	8.17186e-70	-0.399034	0.422	0.58	2.99098e-65	Immune system infiltration fibroblast
NPC1	1.30753e-69	0.621446	0.314	0.212	4.78568e-65	Immune system infiltration fibroblast
HSD17B11	1.31175e-69	-0.354683	0.187	0.315	4.80115e-65	Immune system infiltration fibroblast
DPYSL2	1.3149e-69	-0.359766	0.274	0.413	4.81265e-65	Immune system infiltration fibroblast
NOP58.1	1.82673e-69	0.541833	0.45	0.348	6.68602e-65	Immune system infiltration fibroblast
TPP2	1.85191e-69	-0.335739	0.184	0.316	6.77816e-65	Immune system infiltration fibroblast
PRMT2.1	2.08671e-69	-0.336873	0.197	0.328	7.63758e-65	Immune system infiltration fibroblast
GLI3	2.29698e-69	-0.345332	0.388	0.542	8.40719e-65	Immune system infiltration fibroblast
CWF19L2	2.68946e-69	-0.350924	0.282	0.43	9.84368e-65	Immune system infiltration fibroblast
AFF3.1	3.69463e-69	-0.48813	0.37	0.516	1.35227e-64	Immune system infiltration fibroblast
SKP1	4.08308e-69	0.429455	0.673	0.62	1.49445e-64	Immune system infiltration fibroblast
NDRG2.1	4.16499e-69	-0.336693	0.325	0.473	1.52443e-64	Immune system infiltration fibroblast
PIK3C2A	7.27804e-69	-0.373416	0.242	0.378	2.66384e-64	Immune system infiltration fibroblast
CEP350	1.69715e-68	-0.366873	0.303	0.448	6.21173e-64	Immune system infiltration fibroblast
BCAS3.1	2.82554e-68	-0.485466	0.261	0.403	1.03417e-63	Immune system infiltration fibroblast
SMYD3.1	3.9051e-68	-0.55284	0.318	0.458	1.42931e-63	Immune system infiltration fibroblast
SH3PXD2B.1	4.11436e-68	-0.438207	0.224	0.357	1.5059e-63	Immune system infiltration fibroblast
RPS14.1	4.71677e-68	0.275675	0.873	0.721	1.72638e-63	Immune system infiltration fibroblast
RPS3A.1	4.74945e-68	0.257114	0.893	0.745	1.73835e-63	Immune system infiltration fibroblast
GNG5	5.23846e-68	0.554993	0.356	0.254	1.91733e-63	Immune system infiltration fibroblast
SEPTIN2	6.3939e-68	-0.339304	0.294	0.434	2.34023e-63	Immune system infiltration fibroblast
ADAMTS19	7.2829e-68	-0.620387	0.185	0.307	2.66561e-63	Immune system infiltration fibroblast
MAN1A1.1	7.60553e-68	0.616413	0.463	0.364	2.7837e-63	Immune system infiltration fibroblast
RARS2	8.14058e-68	-0.350908	0.178	0.303	2.97953e-63	Immune system infiltration fibroblast
RPS5.1	8.70116e-68	0.305103	0.806	0.685	3.18471e-63	Immune system infiltration fibroblast
FCHSD2	1.13159e-67	-0.425303	0.27	0.408	4.14172e-63	Immune system infiltration fibroblast
CREB3L2	1.26698e-67	-0.356634	0.297	0.437	4.63729e-63	Immune system infiltration fibroblast
UBE3C	1.45104e-67	-0.364573	0.222	0.356	5.31094e-63	Immune system infiltration fibroblast
GOLPH3	3.49177e-67	-0.33841	0.19	0.317	1.27802e-62	Immune system infiltration fibroblast
WASF2	3.74521e-67	-0.31724	0.334	0.476	1.37078e-62	Immune system infiltration fibroblast
SSH2.1	5.62598e-67	-0.43408	0.204	0.337	2.05917e-62	Immune system infiltration fibroblast
NOL10	6.06891e-67	0.471354	0.366	0.258	2.22128e-62	Immune system infiltration fibroblast
ATP9B	8.105e-67	-0.365752	0.364	0.51	2.96651e-62	Immune system infiltration fibroblast
TOP2B	2.02202e-66	-0.307543	0.225	0.36	7.40081e-62	Immune system infiltration fibroblast
ARHGAP26.1	2.13427e-66	0.51395	0.566	0.467	7.81163e-62	Immune system infiltration fibroblast
BLOC1S6	2.24953e-66	0.615045	0.371	0.27	8.23351e-62	Immune system infiltration fibroblast
MAPRE1	3.54092e-66	0.46436	0.303	0.199	1.29601e-61	Immune system infiltration fibroblast
WDPCP	4.8456e-66	-0.447085	0.193	0.323	1.77354e-61	Immune system infiltration fibroblast
NOP56	4.85701e-66	0.49365	0.308	0.206	1.77771e-61	Immune system infiltration fibroblast
HP1BP3.1	4.94696e-66	-0.297697	0.486	0.637	1.81064e-61	Immune system infiltration fibroblast
MTDH	5.47858e-66	-0.295975	0.403	0.559	2.00522e-61	Immune system infiltration fibroblast
ITGB1BP1	5.66218e-66	-0.326014	0.192	0.315	2.07242e-61	Immune system infiltration fibroblast
RPL36A.1	7.01033e-66	0.318309	0.792	0.682	2.56585e-61	Immune system infiltration fibroblast
ADAMTSL3	8.58917e-66	-0.434257	0.307	0.445	3.14372e-61	Immune system infiltration fibroblast
RAB6A	1.94604e-65	-0.362134	0.19	0.316	7.12271e-61	Immune system infiltration fibroblast
CDK13	2.28696e-65	-0.372061	0.352	0.494	8.37049e-61	Immune system infiltration fibroblast
KLHL23	3.65777e-65	-0.392455	0.183	0.309	1.33878e-60	Immune system infiltration fibroblast
TACC1.1	5.47235e-65	-0.353088	0.426	0.566	2.00294e-60	Immune system infiltration fibroblast
RPL18A.1	6.54584e-65	0.277963	0.86	0.729	2.39584e-60	Immune system infiltration fibroblast
CLSTN1	8.60701e-65	-0.329521	0.2	0.324	3.15025e-60	Immune system infiltration fibroblast
PPP1R12A	1.44716e-64	-0.335637	0.385	0.529	5.29675e-60	Immune system infiltration fibroblast
SLC35F5	1.47732e-64	-0.296562	0.184	0.31	5.40714e-60	Immune system infiltration fibroblast
SLC25A36	1.9201e-64	-0.283883	0.241	0.378	7.02775e-60	Immune system infiltration fibroblast
TNS3	2.08203e-64	-0.375933	0.257	0.389	7.62046e-60	Immune system infiltration fibroblast
CHURC1.1	4.26427e-64	-0.317314	0.185	0.307	1.56077e-59	Immune system infiltration fibroblast
PELI1.1	4.51289e-64	0.542605	0.393	0.287	1.65176e-59	Immune system infiltration fibroblast
PAWR.1	5.49646e-64	0.777148	0.528	0.445	2.01176e-59	Immune system infiltration fibroblast
TLN2.1	6.75315e-64	-0.4019	0.275	0.41	2.47172e-59	Immune system infiltration fibroblast
MAML2.1	6.95965e-64	-0.439896	0.335	0.476	2.5473e-59	Immune system infiltration fibroblast
CENPC	7.37944e-64	-0.302127	0.281	0.425	2.70095e-59	Immune system infiltration fibroblast
VMP1.1	8.38573e-64	0.634983	0.513	0.427	3.06926e-59	Immune system infiltration fibroblast
RPL22.1	1.0896e-63	0.280812	0.855	0.742	3.98805e-59	Immune system infiltration fibroblast
CSNK1A1.1	1.38555e-63	0.595139	0.585	0.522	5.07124e-59	Immune system infiltration fibroblast
DNAJC8	1.3971e-63	0.566911	0.43	0.336	5.11352e-59	Immune system infiltration fibroblast
NR3C2	1.45943e-63	-0.335209	0.268	0.409	5.34166e-59	Immune system infiltration fibroblast
DENND1A.1	2.12918e-63	-0.437173	0.237	0.363	7.79302e-59	Immune system infiltration fibroblast
AEBP2	3.61934e-63	-0.388595	0.28	0.412	1.32471e-58	Immune system infiltration fibroblast
FARS2	6.06379e-63	-0.406864	0.18	0.303	2.21941e-58	Immune system infiltration fibroblast
YLPM1	1.27489e-62	-0.319664	0.197	0.325	4.66623e-58	Immune system infiltration fibroblast
POGZ	1.28759e-62	-0.31005	0.322	0.468	4.71269e-58	Immune system infiltration fibroblast
RAB2A	1.46429e-62	-0.299977	0.322	0.465	5.35944e-58	Immune system infiltration fibroblast
[truncated: 5,761 more rows]
