# Supplementary material for: Effect of aging on the human myometrium at single-cell resolution
Source: Nat Commun. 2024 Jan 31;15:945. doi: 10.1038/s41467-024-45143-z (PMC10830479; doi:10.1038/s41467-024-45143-z)
Supplement: Supplementary file 9 — Supplementary Data 6 [file 41467_2024_45143_MOESM9_ESM.xlsx]

## Sheet: Supp_Data_6
Supplementary Data 6: Differentially expressed genes between fibroblasts subclusters during myometrial aging.
gene	p_val	avg_log2FC	pct.1	pct.2	p_val_adj	Cluster
EGR1	0	2.17331	0.883	0.568	0	Classic fibroblast
FOS	0	1.85702	0.919	0.732	0	Classic fibroblast
JUN	0	1.70664	0.902	0.801	0	Classic fibroblast
FOSB	7.1e-322	2.13885	0.8	0.44	2.6039947e-317	Classic fibroblast
DUSP1	7.26995e-272	1.77854	0.727	0.383	2.66087e-267	Classic fibroblast
NR4A1	5.0822e-259	2.0481	0.603	0.237	1.86013e-254	Classic fibroblast
APOD	6.47619e-238	-1.57609	0.755	0.962	2.37035e-233	Classic fibroblast
CTSK	9.00999e-230	-1.57446	0.388	0.795	3.29775e-225	Classic fibroblast
ZFP36	4.54094e-212	1.60043	0.751	0.503	1.66203e-207	Classic fibroblast
JUND	2.74879e-198	0.956655	0.87	0.876	1.00608e-193	Classic fibroblast
AC104041.1	5.33607e-197	-1.69564	0.047	0.443	1.95306e-192	Classic fibroblast
AL390957.1	2.23558e-196	1.88	0.656	0.275	8.18244e-192	Classic fibroblast
S100A6	6.73047e-189	-1.02503	0.824	0.986	2.46342e-184	Classic fibroblast
JUNB	1.01825e-182	1.12172	0.802	0.609	3.72691e-178	Classic fibroblast
GPNMB	1.56742e-169	-1.09398	0.435	0.83	5.73691e-165	Classic fibroblast
NFATC2	2.91065e-163	1.91725	0.417	0.097	1.06533e-158	Classic fibroblast
BTG2	2.00211e-162	1.70164	0.568	0.342	7.32793e-158	Classic fibroblast
PMP22	3.10249e-158	-0.923642	0.51	0.851	1.13554e-153	Classic fibroblast
MMP2	5.39716e-156	-1.08015	0.413	0.776	1.97542e-151	Classic fibroblast
CCN1	1.12725e-151	1.67129	0.696	0.549	4.12585e-147	Classic fibroblast
LGALS1	8.52862e-151	-0.87473	0.82	0.985	3.12156e-146	Classic fibroblast
SYNE1	2.95173e-146	1.07695	0.829	0.729	1.08036e-141	Classic fibroblast
PTN	7.19434e-145	-1.26839	0.528	0.82	2.6332e-140	Classic fibroblast
IER2	1.70618e-142	1.10232	0.76	0.582	6.2448e-138	Classic fibroblast
TMSB10	3.41748e-140	-1.10493	0.536	0.873	1.25083e-135	Classic fibroblast
CALD1	3.84192e-135	-0.574945	0.901	0.994	1.40618e-130	Classic fibroblast
MLF1	5.36937e-135	1.26723	0.385	0.115	1.96524e-130	Classic fibroblast
GPX3	1.20353e-133	-1.13897	0.094	0.467	4.40502e-129	Classic fibroblast
PLCG2	1.39479e-129	0.902637	0.723	0.533	5.10508e-125	Classic fibroblast
MT-ATP8	3.5374e-125	0.828988	0.789	0.909	1.29472e-120	Classic fibroblast
ZBTB16	3.04414e-124	1.54934	0.545	0.255	1.11418e-119	Classic fibroblast
CD81	6.12988e-122	-0.830903	0.734	0.958	2.2436e-117	Classic fibroblast
AEBP1	2.3827e-121	-0.941882	0.449	0.804	8.72093e-117	Classic fibroblast
VCAN	2.39184e-121	-1.158	0.173	0.545	8.75436e-117	Classic fibroblast
NBL1	1.39882e-117	-0.892469	0.408	0.764	5.11982e-113	Classic fibroblast
PTGDS	1.76498e-117	-1.77799	0.059	0.374	6.46001e-113	Classic fibroblast
RAMP1	2.29757e-116	-0.85289	0.613	0.849	8.40933e-112	Classic fibroblast
TNXB	2.42372e-114	-0.695737	0.381	0.734	8.87106e-110	Classic fibroblast
COL14A1	2.20015e-112	-0.921182	0.576	0.863	8.05277e-108	Classic fibroblast
COL1A1	3.58447e-110	-1.78181	0.56	0.785	1.31195e-105	Classic fibroblast
KLF2	1.05344e-108	1.22703	0.461	0.232	3.8557e-104	Classic fibroblast
MYADM	6.23228e-107	1.01731	0.558	0.431	2.28108e-102	Classic fibroblast
PPIB	1.59481e-106	-0.813545	0.504	0.779	5.83717e-102	Classic fibroblast
FTH1	1.68439e-106	-0.722585	0.888	0.996	6.16503e-102	Classic fibroblast
RPL26	3.59339e-105	-0.675057	0.874	0.992	1.31522e-100	Classic fibroblast
COL1A2	3.17466e-104	-1.51646	0.733	0.903	1.16196e-99	Classic fibroblast
SPARC	1.11553e-103	-1.28893	0.474	0.767	4.08296e-99	Classic fibroblast
BGN	6.38004e-103	-1.10224	0.103	0.407	2.33516e-98	Classic fibroblast
COL3A1	8.94852e-102	-1.62003	0.499	0.743	3.27525e-97	Classic fibroblast
ADH1B	1.82415e-101	-1.02404	0.806	0.941	6.67656e-97	Classic fibroblast
CD63	9.21643e-99	-0.763997	0.771	0.955	3.37331e-94	Classic fibroblast
ELOB	5.55316e-98	-0.705315	0.421	0.746	2.03251e-93	Classic fibroblast
CLU	8.60748e-97	1.04505	0.421	0.198	3.15042e-92	Classic fibroblast
AC020916.1	5.84916e-96	1.02153	0.33	0.102	2.14085e-91	Classic fibroblast
PTGIS	2.03858e-94	-0.664362	0.59	0.862	7.46142e-90	Classic fibroblast
YWHAZ	6.85734e-92	0.861588	0.68	0.604	2.50986e-87	Classic fibroblast
HTRA1	7.08894e-92	-0.728117	0.501	0.796	2.59462e-87	Classic fibroblast
SPOCK1	6.7499e-91	0.253899	0.195	0.44	2.47053e-86	Classic fibroblast
ERRFI1	1.20159e-90	1.06376	0.413	0.208	4.39794e-86	Classic fibroblast
SIK3	3.15907e-90	1.03024	0.653	0.504	1.15625e-85	Classic fibroblast
IGFBP4	5.21854e-90	-0.911501	0.372	0.681	1.91004e-85	Classic fibroblast
ITM2B	2.0792e-89	-0.622269	0.837	0.984	7.61008e-85	Classic fibroblast
CST3	1.18434e-88	-0.785892	0.828	0.978	4.33481e-84	Classic fibroblast
IGFBP7	1.5731e-86	-0.992425	0.672	0.925	5.75769e-82	Classic fibroblast
DEPP1	4.14264e-86	-0.910982	0.114	0.412	1.51625e-81	Classic fibroblast
EDIL3	1.59683e-85	0.869938	0.584	0.41	5.84455e-81	Classic fibroblast
COL6A3	3.00811e-84	-0.622703	0.745	0.918	1.101e-79	Classic fibroblast
KLF4	4.38352e-84	1.04033	0.386	0.199	1.60441e-79	Classic fibroblast
WEE1	8.27477e-84	0.881317	0.287	0.105	3.02865e-79	Classic fibroblast
PPP1R15A	6.22722e-83	0.81592	0.555	0.383	2.27923e-78	Classic fibroblast
RBM3	4.38173e-82	-0.691324	0.31	0.649	1.60376e-77	Classic fibroblast
TUBA1A	7.40024e-82	1.20348	0.594	0.484	2.70856e-77	Classic fibroblast
MALAT1	8.09583e-82	0.539448	0.983	0.995	2.96315e-77	Classic fibroblast
IL1R1	1.34103e-80	-0.566477	0.061	0.336	4.90829e-76	Classic fibroblast
MAFF	9.85501e-80	0.81269	0.282	0.105	3.60703e-75	Classic fibroblast
MFGE8	7.24109e-79	-0.668562	0.466	0.769	2.65031e-74	Classic fibroblast
SMDT1	4.96151e-78	-0.752106	0.295	0.656	1.81596e-73	Classic fibroblast
YBX1	1.31257e-77	-0.651972	0.596	0.853	4.80414e-73	Classic fibroblast
SH3D19	2.39714e-77	-0.66605	0.656	0.884	8.77376e-73	Classic fibroblast
VEGFB	4.19183e-77	-0.711117	0.259	0.582	1.53425e-72	Classic fibroblast
SMPDL3A	1.41958e-76	-0.750295	0.183	0.489	5.19582e-72	Classic fibroblast
RPS10	3.31544e-76	0.453506	0.765	0.846	1.21349e-71	Classic fibroblast
MMP23B	7.81536e-76	-0.690007	0.057	0.274	2.8605e-71	Classic fibroblast
RFX2	1.94305e-75	0.964783	0.389	0.215	7.11174e-71	Classic fibroblast
PER1	1.5213e-74	0.816779	0.429	0.241	5.56811e-70	Classic fibroblast
PTGER3	3.55747e-74	0.922432	0.652	0.507	1.30207e-69	Classic fibroblast
TPT1	1.79268e-73	-0.538712	0.902	0.993	6.56139e-69	Classic fibroblast
LAMC1	2.31071e-73	-0.693111	0.412	0.727	8.45742e-69	Classic fibroblast
FTL	8.7969e-73	-0.607333	0.879	0.991	3.21975e-68	Classic fibroblast
ATP5F1E	5.84075e-72	-0.630826	0.554	0.83	2.13777e-67	Classic fibroblast
SSR4	1.9399e-71	-0.644394	0.422	0.711	7.10022e-67	Classic fibroblast
DLG2	5.54173e-71	0.908873	0.73	0.596	2.02833e-66	Classic fibroblast
S100A13	5.60002e-71	-0.636364	0.47	0.752	2.04966e-66	Classic fibroblast
SELENOM	5.74236e-71	-0.562264	0.651	0.889	2.10176e-66	Classic fibroblast
SIK2	6.94425e-71	0.877919	0.533	0.39	2.54167e-66	Classic fibroblast
SERPINF1	7.98152e-70	-0.728677	0.719	0.923	2.92131e-65	Classic fibroblast
CDH13	1.26338e-69	-0.696274	0.084	0.29	4.62411e-65	Classic fibroblast
NFKBIZ	1.47e-69	0.851282	0.513	0.338	5.38033e-65	Classic fibroblast
SDK1	3.68751e-69	-0.853281	0.115	0.371	1.34967e-64	Classic fibroblast
AL627171.2	5.919e-69	0.830796	0.4	0.206	2.16641e-64	Classic fibroblast
GPX4	1.81012e-68	-0.643616	0.469	0.768	6.62521e-64	Classic fibroblast
HMGB1	5.3992e-67	-0.512833	0.801	0.969	1.97616e-62	Classic fibroblast
RGS2	1.2749e-66	0.797106	0.581	0.411	4.66626e-62	Classic fibroblast
DKK3	3.09317e-66	-0.544239	0.063	0.289	1.13213e-61	Classic fibroblast
C9orf16	2.07301e-65	-0.566333	0.095	0.359	7.58742e-61	Classic fibroblast
RRBP1	3.59534e-65	-0.581281	0.402	0.667	1.31593e-60	Classic fibroblast
A2M	5.08933e-65	-0.89208	0.326	0.628	1.86275e-60	Classic fibroblast
GAPDH	2.27243e-64	-0.648542	0.481	0.764	8.31733e-60	Classic fibroblast
CRY1	2.31958e-64	1.05032	0.396	0.229	8.4899e-60	Classic fibroblast
IFITM1	3.05827e-64	-0.691798	0.158	0.468	1.11936e-59	Classic fibroblast
COL6A2	4.35815e-64	-0.646135	0.801	0.955	1.59513e-59	Classic fibroblast
NFKBIA	4.8562e-64	0.664407	0.463	0.313	1.77742e-59	Classic fibroblast
P4HB	6.57856e-64	-0.574781	0.226	0.499	2.40782e-59	Classic fibroblast
SOX4	4.82077e-63	-0.892808	0.314	0.636	1.76445e-58	Classic fibroblast
CTSD	5.47248e-63	-0.627317	0.221	0.528	2.00298e-58	Classic fibroblast
TXNIP	4.75569e-62	0.4811	0.863	0.919	1.74063e-57	Classic fibroblast
MIF	6.60715e-62	-0.622233	0.336	0.631	2.41828e-57	Classic fibroblast
C1S	7.26221e-62	-0.520507	0.681	0.88	2.65804e-57	Classic fibroblast
ENG	1.09168e-61	-0.586295	0.232	0.511	3.99567e-57	Classic fibroblast
SLC19A2	2.9704e-61	0.785069	0.304	0.165	1.0872e-56	Classic fibroblast
FBN1	2.57594e-60	-0.540339	0.507	0.748	9.42821e-56	Classic fibroblast
LTBP2	3.33048e-60	-0.637	0.132	0.407	1.21899e-55	Classic fibroblast
AP001347.1	2.06808e-59	0.804317	0.474	0.314	7.56937e-55	Classic fibroblast
LY6E	4.7232e-59	-0.659614	0.362	0.648	1.72874e-54	Classic fibroblast
SNX9	7.17432e-59	-0.551037	0.504	0.756	2.62587e-54	Classic fibroblast
RPL10	7.1964e-59	-0.52287	0.901	0.996	2.63395e-54	Classic fibroblast
SYNE2	9.96367e-59	0.625956	0.315	0.167	3.6468e-54	Classic fibroblast
RABAC1	1.70811e-58	-0.5736	0.441	0.712	6.25184e-54	Classic fibroblast
CNN2	1.95362e-58	-0.524635	0.074	0.319	7.15045e-54	Classic fibroblast
CFL1	3.50809e-58	-0.591308	0.396	0.669	1.284e-53	Classic fibroblast
PFN1	9.69374e-58	-0.553696	0.338	0.625	3.54801e-53	Classic fibroblast
MCL1	9.17402e-57	0.647691	0.507	0.4	3.35778e-52	Classic fibroblast
ITGB1	1.20061e-56	-0.553438	0.665	0.855	4.39434e-52	Classic fibroblast
CAVIN1	3.24435e-56	-0.582101	0.484	0.768	1.18746e-51	Classic fibroblast
PDIA3	7.28332e-56	-0.525163	0.519	0.734	2.66577e-51	Classic fibroblast
UQCR11	8.43215e-56	-0.538896	0.317	0.601	3.08625e-51	Classic fibroblast
GSTP1	2.9418e-55	-0.496165	0.608	0.852	1.07673e-50	Classic fibroblast
SEC61B	1.29599e-54	-0.526441	0.371	0.626	4.74347e-50	Classic fibroblast
LPAR1	1.75983e-54	-0.545368	0.292	0.54	6.44115e-50	Classic fibroblast
LGALS3	2.4389e-54	-0.55073	0.771	0.948	8.92662e-50	Classic fibroblast
GUK1	4.50117e-54	-0.560682	0.29	0.583	1.64747e-49	Classic fibroblast
C1R	1.17903e-53	-0.63882	0.653	0.861	4.31538e-49	Classic fibroblast
SEPTIN7	1.25209e-53	-0.479148	0.695	0.89	4.58276e-49	Classic fibroblast
EMP1	1.4723e-53	0.923172	0.553	0.477	5.38876e-49	Classic fibroblast
H3F3B	1.48857e-53	0.370543	0.893	0.985	5.4483e-49	Classic fibroblast
MTRNR2L12	1.77468e-53	0.388279	0.837	0.988	6.49549e-49	Classic fibroblast
RACK1	2.15247e-53	-0.505558	0.842	0.987	7.87824e-49	Classic fibroblast
RARRES1	6.37906e-53	-1.18838	0.235	0.445	2.3348e-48	Classic fibroblast
C12orf57	8.26808e-53	-0.507408	0.696	0.906	3.0262e-48	Classic fibroblast
SH3BGRL3	8.67431e-53	-0.542667	0.144	0.401	3.17488e-48	Classic fibroblast
SPON1	2.30528e-52	-0.548687	0.312	0.572	8.43757e-48	Classic fibroblast
NR3C2	2.35207e-52	0.714419	0.438	0.272	8.60882e-48	Classic fibroblast
SLC25A6	1.23313e-51	-0.526627	0.573	0.817	4.5134e-47	Classic fibroblast
TCEAL4	1.79795e-51	-0.620934	0.479	0.723	6.58067e-47	Classic fibroblast
RPL8	3.51001e-51	-0.484403	0.881	0.994	1.2847e-46	Classic fibroblast
FAP	1.01219e-50	-0.628555	0.501	0.73	3.7047e-46	Classic fibroblast
ITGB5	1.85344e-50	-0.485339	0.159	0.399	6.78379e-46	Classic fibroblast
MDK	2.96115e-50	0.567959	0.575	0.481	1.08381e-45	Classic fibroblast
COX4I1	1.32816e-49	-0.516132	0.516	0.761	4.86119e-45	Classic fibroblast
EEF1D	4.61795e-49	-0.474732	0.707	0.911	1.69022e-44	Classic fibroblast
DPT	1.48512e-48	0.61233	0.72	0.66	5.43569e-44	Classic fibroblast
MXRA8	1.58705e-48	-0.559097	0.43	0.703	5.80875e-44	Classic fibroblast
PLTP	3.66883e-48	-0.637394	0.385	0.665	1.34283e-43	Classic fibroblast
PCOLCE	3.89382e-48	-0.765416	0.291	0.478	1.42518e-43	Classic fibroblast
SELENOP	2.63755e-47	0.360349	0.83	0.921	9.6537e-43	Classic fibroblast
KCNMB2-AS1	2.84556e-47	0.739157	0.33	0.199	1.0415e-42	Classic fibroblast
FAM3C	4.87828e-47	-0.527313	0.366	0.617	1.7855e-42	Classic fibroblast
ABCA10	1.93124e-46	0.762474	0.647	0.553	7.06854e-42	Classic fibroblast
EIF3K	2.97757e-46	-0.464078	0.496	0.746	1.08982e-41	Classic fibroblast
FBLN5	4.04897e-46	-0.509302	0.599	0.837	1.48196e-41	Classic fibroblast
PITPNC1	4.85217e-46	-0.570823	0.125	0.335	1.77594e-41	Classic fibroblast
RPLP1	1.95579e-45	-0.45438	0.903	0.995	7.15838e-41	Classic fibroblast
PSMB1	3.2623e-45	-0.460094	0.392	0.649	1.19404e-40	Classic fibroblast
MITF	7.31227e-45	-0.485447	0.65	0.835	2.67636e-40	Classic fibroblast
GXYLT2	1.23563e-44	-0.575289	0.218	0.481	4.52253e-40	Classic fibroblast
RPS2	2.05814e-44	-0.511439	0.856	0.989	7.53301e-40	Classic fibroblast
GAS1	4.61806e-44	-0.54862	0.336	0.617	1.69026e-39	Classic fibroblast
TIMP3	4.66249e-44	-0.505143	0.76	0.948	1.70652e-39	Classic fibroblast
VLDLR-AS1	5.29086e-44	0.725413	0.351	0.22	1.93651e-39	Classic fibroblast
PDLIM2	6.03003e-44	-0.462363	0.172	0.409	2.20705e-39	Classic fibroblast
RHOC	9.76482e-44	-0.446747	0.14	0.39	3.57402e-39	Classic fibroblast
ITGA11	1.32864e-43	-0.477047	0.427	0.652	4.86296e-39	Classic fibroblast
RPS6KA5	1.54745e-43	0.690814	0.399	0.243	5.66381e-39	Classic fibroblast
ADAMTS2	1.87517e-43	-0.3657	0.174	0.388	6.86333e-39	Classic fibroblast
MTRNR2L8	3.08281e-43	-0.54946	0.734	0.94	1.12834e-38	Classic fibroblast
HLA-C	3.15806e-43	-0.534189	0.557	0.824	1.15588e-38	Classic fibroblast
SNHG29	4.48331e-43	-0.462109	0.688	0.901	1.64093e-38	Classic fibroblast
OLFML3	4.85392e-43	-0.485491	0.473	0.731	1.77658e-38	Classic fibroblast
SAT1	7.11962e-43	0.807904	0.455	0.353	2.60585e-38	Classic fibroblast
DANT2	8.24661e-43	-0.342849	0.248	0.483	3.01834e-38	Classic fibroblast
ATP5F1D	1.01492e-42	-0.48785	0.382	0.654	3.71469e-38	Classic fibroblast
DDX5	1.36586e-42	0.431916	0.834	0.871	4.9992e-38	Classic fibroblast
PRR16	1.75927e-42	0.765323	0.303	0.153	6.43912e-38	Classic fibroblast
CUX1	3.29804e-42	-0.345023	0.498	0.718	1.20712e-37	Classic fibroblast
DCXR	4.70395e-42	-0.499445	0.144	0.368	1.72169e-37	Classic fibroblast
COX6C	4.84073e-42	-0.460307	0.584	0.804	1.77176e-37	Classic fibroblast
NDUFS6	5.03069e-42	-0.410281	0.223	0.466	1.84128e-37	Classic fibroblast
CSRP1	7.7299e-42	-0.572913	0.355	0.649	2.82922e-37	Classic fibroblast
RNASEK	1.39023e-41	-0.433653	0.479	0.728	5.08837e-37	Classic fibroblast
TSC22D2	2.25797e-41	0.685369	0.353	0.241	8.2644e-37	Classic fibroblast
PDCD4	2.3316e-41	0.582611	0.505	0.41	8.5339e-37	Classic fibroblast
HIPK3	2.89527e-41	0.635494	0.572	0.535	1.0597e-36	Classic fibroblast
PDE10A	3.15012e-41	-0.637192	0.107	0.301	1.15298e-36	Classic fibroblast
NNMT	4.85471e-41	-0.45765	0.131	0.308	1.77687e-36	Classic fibroblast
ACTN1	5.16679e-41	-0.523185	0.234	0.488	1.8911e-36	Classic fibroblast
RPL29	7.29224e-41	-0.46855	0.868	0.989	2.66903e-36	Classic fibroblast
RORA	8.87013e-41	0.545481	0.911	0.927	3.24656e-36	Classic fibroblast
RPS15A	9.24394e-41	-0.435066	0.885	0.992	3.38338e-36	Classic fibroblast
PARK7	1.43076e-40	-0.426256	0.455	0.71	5.23673e-36	Classic fibroblast
GABARAP	2.12073e-40	-0.46258	0.651	0.87	7.76207e-36	Classic fibroblast
DPP7	4.91053e-40	-0.436895	0.085	0.287	1.7973e-35	Classic fibroblast
NDUFA13	6.47294e-40	-0.426043	0.493	0.752	2.36916e-35	Classic fibroblast
S100A11	7.8846e-40	-0.531111	0.359	0.54	2.88584e-35	Classic fibroblast
RNH1	8.35477e-40	-0.432273	0.321	0.564	3.05793e-35	Classic fibroblast
BSG	1.22463e-39	-0.501531	0.274	0.532	4.48228e-35	Classic fibroblast
UBA52	4.13434e-39	-0.446522	0.828	0.974	1.51321e-34	Classic fibroblast
AMD1	5.45467e-39	0.615099	0.373	0.247	1.99646e-34	Classic fibroblast
RAPGEF2	6.18134e-39	0.646624	0.352	0.247	2.26243e-34	Classic fibroblast
FNDC3B	1.77888e-38	-0.357722	0.667	0.859	6.51088e-34	Classic fibroblast
NAGLU	1.82116e-38	-0.412798	0.098	0.301	6.66564e-34	Classic fibroblast
NRP1	3.64104e-38	-0.539768	0.294	0.525	1.33266e-33	Classic fibroblast
FCGRT	4.1837e-38	-0.451032	0.525	0.748	1.53128e-33	Classic fibroblast
PDGFRB	5.32863e-38	-0.404547	0.425	0.655	1.95033e-33	Classic fibroblast
POLR2L	5.71849e-38	-0.451444	0.303	0.561	2.09302e-33	Classic fibroblast
GABPB1-AS1	5.9681e-38	-0.482873	0.139	0.351	2.18439e-33	Classic fibroblast
RPS16	7.53706e-38	-0.470122	0.88	0.984	2.75864e-33	Classic fibroblast
ERCC1	8.36232e-38	0.649628	0.424	0.312	3.06069e-33	Classic fibroblast
TIPARP	8.97961e-38	0.654319	0.353	0.255	3.28663e-33	Classic fibroblast
NME2	1.11534e-37	-0.482632	0.591	0.799	4.08225e-33	Classic fibroblast
LDB2	1.30001e-37	0.551567	0.669	0.647	4.75816e-33	Classic fibroblast
CD34	1.60783e-37	-0.416003	0.155	0.358	5.88481e-33	Classic fibroblast
MYL9	1.66606e-37	-0.566385	0.302	0.543	6.09794e-33	Classic fibroblast
DGKB	2.22988e-37	0.834237	0.359	0.215	8.16159e-33	Classic fibroblast
TMEM258	2.4977e-37	-0.423103	0.431	0.662	9.14185e-33	Classic fibroblast
KCNIP4	3.34366e-37	-0.959769	0.114	0.313	1.22381e-32	Classic fibroblast
ACP5	4.37812e-37	-0.41878	0.072	0.26	1.60244e-32	Classic fibroblast
RPLP0	4.49795e-37	-0.443359	0.787	0.955	1.6463e-32	Classic fibroblast
CAPZB	5.10163e-37	-0.317123	0.436	0.647	1.86725e-32	Classic fibroblast
TAGLN	6.10053e-37	-0.961214	0.22	0.465	2.23285e-32	Classic fibroblast
CLEC11A	7.74061e-37	-0.568258	0.237	0.42	2.83314e-32	Classic fibroblast
THBS2	1.00332e-36	-0.332033	0.362	0.63	3.67224e-32	Classic fibroblast
PLEKHH2	1.21396e-36	-0.561677	0.648	0.809	4.4432e-32	Classic fibroblast
NPC2	1.22245e-36	-0.483671	0.511	0.757	4.47428e-32	Classic fibroblast
ARPC1B	1.41161e-36	-0.44692	0.083	0.288	5.16663e-32	Classic fibroblast
SPON2	2.06406e-36	-0.486332	0.51	0.711	7.55468e-32	Classic fibroblast
TSC22D3	2.29656e-36	0.452714	0.387	0.269	8.40564e-32	Classic fibroblast
PABPC1	2.36738e-36	0.493538	0.701	0.705	8.66486e-32	Classic fibroblast
ACTG1	3.56698e-36	-0.482252	0.76	0.948	1.30555e-31	Classic fibroblast
FAM13A	4.47156e-36	0.598852	0.584	0.484	1.63664e-31	Classic fibroblast
SMOC2	5.76431e-36	-0.562022	0.478	0.698	2.1098e-31	Classic fibroblast
PRDX5	8.84358e-36	-0.411949	0.41	0.651	3.23684e-31	Classic fibroblast
REXO2	9.80184e-36	-0.43686	0.32	0.547	3.58757e-31	Classic fibroblast
EID1	1.41929e-35	-0.448484	0.688	0.882	5.19473e-31	Classic fibroblast
PLXDC2	1.73361e-35	-0.34405	0.834	0.948	6.34517e-31	Classic fibroblast
EEF2	3.79567e-35	-0.438818	0.679	0.881	1.38925e-30	Classic fibroblast
CTNNB1	3.94173e-35	0.779678	0.552	0.505	1.44271e-30	Classic fibroblast
ACTB	3.96313e-35	-0.501068	0.813	0.972	1.45054e-30	Classic fibroblast
SSBP2	4.36586e-35	0.486858	0.762	0.748	1.59795e-30	Classic fibroblast
RPL18A	5.49374e-35	-0.422269	0.879	0.993	2.01076e-30	Classic fibroblast
GAB2	9.00033e-35	-0.431335	0.263	0.491	3.29421e-30	Classic fibroblast
RPS9	1.65247e-34	-0.432633	0.867	0.986	6.04822e-30	Classic fibroblast
COPE	1.66162e-34	-0.373855	0.22	0.446	6.08169e-30	Classic fibroblast
RNASE4	1.85405e-34	-0.481379	0.54	0.795	6.78602e-30	Classic fibroblast
CTTN	2.74313e-34	-0.330599	0.284	0.502	1.00401e-29	Classic fibroblast
RWDD1	3.25894e-34	-0.421193	0.289	0.532	1.19281e-29	Classic fibroblast
TPI1	3.45868e-34	-0.424746	0.273	0.504	1.26591e-29	Classic fibroblast
ADH5	3.55831e-34	-0.428454	0.41	0.645	1.30238e-29	Classic fibroblast
RPN2	4.3149e-34	-0.389187	0.283	0.502	1.57929e-29	Classic fibroblast
KLF10	6.85189e-34	0.524798	0.257	0.156	2.50786e-29	Classic fibroblast
CCDC18-AS1	8.70644e-34	0.51243	0.422	0.311	3.18664e-29	Classic fibroblast
TMOD1	1.47257e-33	-0.5429	0.15	0.324	5.38974e-29	Classic fibroblast
JAK2	2.07417e-33	0.602067	0.399	0.277	7.59166e-29	Classic fibroblast
CARHSP1	2.65594e-33	-0.439342	0.219	0.446	9.72102e-29	Classic fibroblast
AC012409.2	3.54379e-33	0.491243	0.355	0.257	1.29706e-28	Classic fibroblast
YIF1A	3.58892e-33	-0.380328	0.108	0.308	1.31358e-28	Classic fibroblast
SRSF5	3.66899e-33	0.304645	0.753	0.819	1.34289e-28	Classic fibroblast
ADAMTSL4-AS1	4.93808e-33	0.65884	0.267	0.148	1.80739e-28	Classic fibroblast
TAX1BP3	6.37171e-33	-0.444834	0.146	0.367	2.33211e-28	Classic fibroblast
NCAM1	6.60573e-33	0.668665	0.344	0.199	2.41776e-28	Classic fibroblast
SLC25A37	6.67808e-33	-0.409618	0.109	0.316	2.44424e-28	Classic fibroblast
RALGPS2	6.76371e-33	0.607862	0.358	0.232	2.47558e-28	Classic fibroblast
PPP2CB	7.94685e-33	0.56681	0.484	0.42	2.90863e-28	Classic fibroblast
IGFBP3	9.54386e-33	0.370939	0.784	0.831	3.49315e-28	Classic fibroblast
PSMB3	1.1562e-32	-0.361629	0.156	0.364	4.23182e-28	Classic fibroblast
MFAP2	1.3325e-32	-0.430675	0.108	0.305	4.87709e-28	Classic fibroblast
MT-ND6	1.4784e-32	0.588441	0.332	0.247	5.4111e-28	Classic fibroblast
COL21A1	1.78986e-32	0.517525	0.443	0.348	6.55106e-28	Classic fibroblast
PRELP	4.98773e-32	-0.445966	0.374	0.626	1.82556e-27	Classic fibroblast
TMEM98	5.01182e-32	-0.413419	0.241	0.465	1.83438e-27	Classic fibroblast
MYH9	5.30896e-32	-0.43545	0.213	0.462	1.94313e-27	Classic fibroblast
LAMP1	9.86981e-32	-0.394856	0.288	0.521	3.61245e-27	Classic fibroblast
KCNQ1OT1	1.07993e-31	-0.550489	0.351	0.54	3.95265e-27	Classic fibroblast
DSTN	1.18429e-31	0.448164	0.721	0.716	4.3346e-27	Classic fibroblast
ZBTB20	1.53237e-31	0.375104	0.913	0.951	5.60864e-27	Classic fibroblast
ANKRD44	1.89297e-31	-0.387795	0.121	0.295	6.92845e-27	Classic fibroblast
TSPAN4	2.02194e-31	-0.411137	0.306	0.537	7.40049e-27	Classic fibroblast
YWHAB	2.08747e-31	-0.384553	0.375	0.604	7.64036e-27	Classic fibroblast
RGMA	3.19713e-31	-0.364395	0.292	0.508	1.17018e-26	Classic fibroblast
KRTCAP2	4.61647e-31	-0.402377	0.487	0.708	1.68968e-26	Classic fibroblast
CCN5	4.98829e-31	-0.641991	0.095	0.263	1.82576e-26	Classic fibroblast
PSMA7	5.72708e-31	-0.399049	0.398	0.644	2.09617e-26	Classic fibroblast
KCNMB2	5.73752e-31	0.561184	0.484	0.389	2.09999e-26	Classic fibroblast
MEIS1	6.08279e-31	-0.282191	0.744	0.868	2.22636e-26	Classic fibroblast
TMBIM4	7.13072e-31	-0.305531	0.453	0.657	2.60991e-26	Classic fibroblast
CDKN1C	1.70492e-30	-0.552764	0.556	0.766	6.24016e-26	Classic fibroblast
EMILIN1	2.27014e-30	-0.471297	0.241	0.456	8.30895e-26	Classic fibroblast
MICOS13	2.52947e-30	-0.389839	0.184	0.404	9.25812e-26	Classic fibroblast
DDX3X	3.36309e-30	0.448445	0.621	0.591	1.23093e-25	Classic fibroblast
ZNF483	3.75626e-30	0.485239	0.369	0.25	1.37483e-25	Classic fibroblast
CEBPB	4.41965e-30	0.47752	0.483	0.453	1.61763e-25	Classic fibroblast
RPL36AL	5.11547e-30	-0.37224	0.711	0.913	1.87231e-25	Classic fibroblast
RBMX	7.71547e-30	0.519432	0.643	0.597	2.82394e-25	Classic fibroblast
CHCHD2	8.14474e-30	-0.381379	0.592	0.816	2.98106e-25	Classic fibroblast
XRRA1	1.03953e-29	0.550197	0.342	0.215	3.8048e-25	Classic fibroblast
SPEF2	1.08161e-29	0.426773	0.273	0.177	3.95879e-25	Classic fibroblast
MED13L	1.10147e-29	0.642151	0.734	0.723	4.03148e-25	Classic fibroblast
CAMK1D	1.22041e-29	-0.335017	0.126	0.307	4.46681e-25	Classic fibroblast
RGCC	1.23794e-29	-0.538422	0.09	0.263	4.53099e-25	Classic fibroblast
MPG	1.35065e-29	-0.346597	0.16	0.372	4.94351e-25	Classic fibroblast
TALDO1	1.69617e-29	-0.35264	0.205	0.421	6.20816e-25	Classic fibroblast
RBMS1	1.84211e-29	-0.35595	0.572	0.785	6.74229e-25	Classic fibroblast
CYB5R3	1.85552e-29	-0.428458	0.269	0.516	6.7914e-25	Classic fibroblast
RSPO3	2.73955e-29	0.481698	0.278	0.163	1.0027e-24	Classic fibroblast
PSMB6	4.83532e-29	-0.356392	0.212	0.428	1.76977e-24	Classic fibroblast
ARPC2	5.94514e-29	-0.34434	0.308	0.495	2.17598e-24	Classic fibroblast
MAPK10	6.87898e-29	0.518045	0.737	0.704	2.51777e-24	Classic fibroblast
LMOD1	7.35764e-29	-0.470768	0.219	0.439	2.69297e-24	Classic fibroblast
BTF3	1.17327e-28	-0.341438	0.757	0.933	4.29428e-24	Classic fibroblast
CCNL1	1.21275e-28	0.470061	0.583	0.524	4.43878e-24	Classic fibroblast
FOXO3	1.22789e-28	0.733994	0.557	0.516	4.49419e-24	Classic fibroblast
SSR2	1.27244e-28	-0.3812	0.499	0.703	4.65726e-24	Classic fibroblast
ATF3	2.05291e-28	0.787445	0.266	0.16	7.51386e-24	Classic fibroblast
PRLR	2.08292e-28	0.63827	0.384	0.271	7.6237e-24	Classic fibroblast
XRN2	2.41735e-28	-0.326327	0.313	0.513	8.84776e-24	Classic fibroblast
NDUFS8	3.12078e-28	-0.362164	0.148	0.351	1.14224e-23	Classic fibroblast
COL12A1	3.20247e-28	-0.311541	0.538	0.759	1.17214e-23	Classic fibroblast
DBI	3.56288e-28	-0.368285	0.232	0.445	1.30405e-23	Classic fibroblast
NUP153	4.62492e-28	0.511131	0.371	0.287	1.69277e-23	Classic fibroblast
SEC11A	4.9584e-28	-0.367351	0.407	0.634	1.81482e-23	Classic fibroblast
HINT1	5.18172e-28	-0.335288	0.459	0.669	1.89656e-23	Classic fibroblast
ANXA2	5.86114e-28	-0.397146	0.488	0.681	2.14524e-23	Classic fibroblast
AKAP12	6.99165e-28	-0.369748	0.659	0.864	2.55901e-23	Classic fibroblast
RPS15	7.52567e-28	-0.36082	0.883	0.992	2.75447e-23	Classic fibroblast
CANX	7.57373e-28	-0.380842	0.441	0.665	2.77206e-23	Classic fibroblast
ADAMTS9-AS2	8.96666e-28	0.466882	0.78	0.778	3.28189e-23	Classic fibroblast
LEPROT	1.03889e-27	-0.416074	0.377	0.621	3.80243e-23	Classic fibroblast
THBS1	1.04122e-27	0.656957	0.542	0.628	3.81098e-23	Classic fibroblast
FOXP2	1.07997e-27	0.487335	0.538	0.431	3.9528e-23	Classic fibroblast
SERPING1	1.36219e-27	-0.372811	0.774	0.943	4.98575e-23	Classic fibroblast
DUSP16	1.37059e-27	0.548674	0.285	0.187	5.01648e-23	Classic fibroblast
DHRS3	1.69346e-27	-0.332084	0.177	0.365	6.19824e-23	Classic fibroblast
AL591501.1	1.71149e-27	0.550985	0.345	0.252	6.26421e-23	Classic fibroblast
RCN3	1.71743e-27	-0.425974	0.199	0.369	6.28598e-23	Classic fibroblast
UBXN1	1.75677e-27	-0.412531	0.403	0.633	6.42995e-23	Classic fibroblast
AC108734.4	1.80162e-27	-0.403552	0.12	0.3	6.59409e-23	Classic fibroblast
ATP5MG	1.94401e-27	-0.34411	0.6	0.804	7.11527e-23	Classic fibroblast
COL18A1	2.05704e-27	-0.331644	0.285	0.49	7.52898e-23	Classic fibroblast
PCF11	3.03758e-27	0.459966	0.34	0.254	1.11178e-22	Classic fibroblast
RAB34	4.96597e-27	-0.387698	0.272	0.5	1.81759e-22	Classic fibroblast
MCRIP1	1.2232e-26	-0.343442	0.126	0.319	4.47704e-22	Classic fibroblast
FHIT	1.73902e-26	0.625311	0.301	0.195	6.36499e-22	Classic fibroblast
SCARB2	1.76452e-26	-0.320168	0.332	0.525	6.45831e-22	Classic fibroblast
SMG6	1.79662e-26	-0.314443	0.514	0.697	6.57581e-22	Classic fibroblast
MYL12B	2.08667e-26	-0.345983	0.557	0.746	7.63742e-22	Classic fibroblast
PRDX2	2.3169e-26	-0.35136	0.403	0.612	8.48009e-22	Classic fibroblast
RPL12	2.52511e-26	-0.346063	0.882	0.987	9.24214e-22	Classic fibroblast
EDF1	2.95794e-26	-0.357666	0.551	0.761	1.08263e-21	Classic fibroblast
CDK2AP1	2.99978e-26	-0.37454	0.156	0.363	1.09795e-21	Classic fibroblast
PER2	3.10064e-26	0.525605	0.321	0.224	1.13486e-21	Classic fibroblast
ITGB1BP1	3.25602e-26	-0.316005	0.287	0.501	1.19174e-21	Classic fibroblast
PRDX4	3.97482e-26	-0.333485	0.255	0.437	1.45482e-21	Classic fibroblast
ARIH1	3.97812e-26	0.480719	0.569	0.559	1.45603e-21	Classic fibroblast
NDUFA11	4.04483e-26	-0.3526	0.403	0.63	1.48045e-21	Classic fibroblast
SOCS3	5.06185e-26	0.525859	0.25	0.177	1.85269e-21	Classic fibroblast
FLNA	5.25214e-26	-0.413976	0.171	0.387	1.92234e-21	Classic fibroblast
TRA2B	5.70722e-26	0.519958	0.505	0.472	2.0889e-21	Classic fibroblast
RNF144A	6.02136e-26	-0.319015	0.367	0.528	2.20388e-21	Classic fibroblast
ATP5MF	6.07625e-26	-0.336295	0.233	0.428	2.22397e-21	Classic fibroblast
ARF5	8.40836e-26	-0.344897	0.101	0.297	3.07754e-21	Classic fibroblast
ARL17B	8.4977e-26	-0.270272	0.24	0.417	3.11024e-21	Classic fibroblast
NDUFS7	9.07894e-26	-0.35992	0.169	0.368	3.32298e-21	Classic fibroblast
LRP1	1.0079e-25	-0.293533	0.779	0.893	3.689e-21	Classic fibroblast
EIF4A1	1.02273e-25	-0.354183	0.493	0.708	3.74329e-21	Classic fibroblast
MYDGF	1.44547e-25	-0.313231	0.329	0.492	5.29055e-21	Classic fibroblast
LATS2	1.58408e-25	0.483957	0.333	0.276	5.79788e-21	Classic fibroblast
CD151	1.64364e-25	-0.357124	0.179	0.376	6.01588e-21	Classic fibroblast
COPS9	1.67051e-25	-0.349973	0.272	0.503	6.11425e-21	Classic fibroblast
AR	1.78569e-25	0.469365	0.546	0.484	6.5358e-21	Classic fibroblast
NENF	1.7953e-25	-0.365712	0.463	0.695	6.57098e-21	Classic fibroblast
PARVA	1.82135e-25	-0.319253	0.315	0.532	6.66631e-21	Classic fibroblast
OAF	1.88977e-25	-0.331098	0.235	0.436	6.91675e-21	Classic fibroblast
ADAMTS19	2.28943e-25	-0.508118	0.248	0.449	8.37956e-21	Classic fibroblast
CTSF	2.44419e-25	-0.397921	0.364	0.604	8.94598e-21	Classic fibroblast
COL15A1	2.47289e-25	-0.371445	0.267	0.456	9.05104e-21	Classic fibroblast
BRI3	2.48529e-25	-0.371188	0.425	0.65	9.09639e-21	Classic fibroblast
ARL6IP5	2.76986e-25	-0.366139	0.435	0.623	1.0138e-20	Classic fibroblast
GYPC	3.28347e-25	-0.360541	0.359	0.576	1.20178e-20	Classic fibroblast
COP1	5.20618e-25	-0.34182	0.393	0.595	1.90552e-20	Classic fibroblast
ISLR	5.27127e-25	-0.428984	0.351	0.582	1.92934e-20	Classic fibroblast
TMED2	7.83566e-25	-0.353653	0.3	0.521	2.86793e-20	Classic fibroblast
SDF4	8.39936e-25	-0.328146	0.228	0.425	3.07425e-20	Classic fibroblast
RYBP	8.65598e-25	0.403405	0.308	0.246	3.16818e-20	Classic fibroblast
FKBP5	8.99153e-25	1.08405	0.36	0.254	3.29099e-20	Classic fibroblast
ROMO1	1.01109e-24	-0.344874	0.249	0.46	3.70068e-20	Classic fibroblast
SPCS2	1.03104e-24	-0.31323	0.51	0.7	3.77372e-20	Classic fibroblast
FAM107B	1.15122e-24	0.477461	0.284	0.207	4.21356e-20	Classic fibroblast
NDUFB7	1.33321e-24	-0.377288	0.334	0.569	4.87966e-20	Classic fibroblast
TIMP1	1.54454e-24	-0.678432	0.683	0.839	5.65319e-20	Classic fibroblast
ATRNL1	1.59488e-24	0.437252	0.255	0.17	5.8374e-20	Classic fibroblast
HES1	2.17274e-24	0.929968	0.282	0.225	7.95246e-20	Classic fibroblast
NPAS3	2.43783e-24	0.585314	0.389	0.266	8.92272e-20	Classic fibroblast
UBC	2.4904e-24	0.257568	0.799	0.911	9.1151e-20	Classic fibroblast
HEXB	2.75156e-24	-0.340429	0.183	0.376	1.0071e-19	Classic fibroblast
ELN	2.91351e-24	-0.266189	0.23	0.396	1.06637e-19	Classic fibroblast
EIF5	3.43972e-24	-0.285908	0.381	0.607	1.25897e-19	Classic fibroblast
TRIR	5.1482e-24	-0.377138	0.383	0.614	1.88429e-19	Classic fibroblast
C1orf21	5.54318e-24	0.489642	0.724	0.689	2.02886e-19	Classic fibroblast
MYL12A	5.5676e-24	-0.375914	0.405	0.598	2.0378e-19	Classic fibroblast
PLS3	7.81787e-24	-0.344341	0.407	0.616	2.86142e-19	Classic fibroblast
ATP5MC3	8.21942e-24	-0.337405	0.307	0.522	3.00839e-19	Classic fibroblast
PRDX6	1.07072e-23	-0.330209	0.44	0.636	3.91895e-19	Classic fibroblast
MGAT1	1.09398e-23	-0.30927	0.103	0.269	4.00406e-19	Classic fibroblast
COX5B	1.19399e-23	-0.347656	0.402	0.623	4.37012e-19	Classic fibroblast
DAB2	1.36412e-23	-0.340974	0.173	0.367	4.99282e-19	Classic fibroblast
H1FX	1.47668e-23	-0.516396	0.415	0.65	5.40478e-19	Classic fibroblast
TENM3	1.47863e-23	0.445101	0.291	0.204	5.41193e-19	Classic fibroblast
CERS2	1.51877e-23	-0.326925	0.132	0.292	5.55884e-19	Classic fibroblast
SRM	1.52754e-23	-0.340494	0.13	0.31	5.59096e-19	Classic fibroblast
COX7B	2.11259e-23	-0.322577	0.277	0.497	7.73231e-19	Classic fibroblast
AFAP1	2.12015e-23	-0.281759	0.117	0.265	7.75996e-19	Classic fibroblast
ATP5PF	2.22639e-23	-0.339891	0.395	0.615	8.1488e-19	Classic fibroblast
SPRED2	2.38696e-23	0.505572	0.384	0.325	8.73652e-19	Classic fibroblast
H3F3A	2.40088e-23	-0.349798	0.687	0.887	8.78747e-19	Classic fibroblast
PDIA6	2.45094e-23	-0.321489	0.33	0.51	8.97067e-19	Classic fibroblast
TLE1	2.67049e-23	-0.354317	0.17	0.328	9.77426e-19	Classic fibroblast
DRAP1	2.99883e-23	-0.325605	0.202	0.409	1.0976e-18	Classic fibroblast
SLC25A5	3.02526e-23	-0.345316	0.16	0.359	1.10728e-18	Classic fibroblast
VAMP2	3.07274e-23	0.303426	0.481	0.463	1.12465e-18	Classic fibroblast
PDK4	3.12576e-23	0.281407	0.269	0.218	1.14406e-18	Classic fibroblast
EIF3G	3.55511e-23	-0.348298	0.394	0.62	1.30121e-18	Classic fibroblast
XRCC5	3.85006e-23	-0.318546	0.524	0.736	1.40916e-18	Classic fibroblast
TIMP2	4.19725e-23	-0.416868	0.646	0.813	1.53624e-18	Classic fibroblast
SEPTIN2	5.38927e-23	-0.299609	0.423	0.625	1.97253e-18	Classic fibroblast
MRPL41	6.23614e-23	-0.328333	0.151	0.343	2.28249e-18	Classic fibroblast
LONRF1	6.70166e-23	0.415373	0.37	0.317	2.45287e-18	Classic fibroblast
PTTG1IP	7.64428e-23	-0.3012	0.3	0.503	2.79788e-18	Classic fibroblast
GNG5	7.71107e-23	-0.326448	0.271	0.475	2.82233e-18	Classic fibroblast
ROBO1	1.14049e-22	0.546272	0.424	0.342	4.17431e-18	Classic fibroblast
ARPC3	1.23992e-22	-0.317264	0.324	0.517	4.53821e-18	Classic fibroblast
SPCS1	1.27897e-22	-0.337222	0.371	0.598	4.68116e-18	Classic fibroblast
H2AFJ	1.38242e-22	-0.368799	0.317	0.519	5.0598e-18	Classic fibroblast
HCFC1R1	1.5121e-22	-0.379558	0.201	0.388	5.53445e-18	Classic fibroblast
TOR1AIP1	1.51585e-22	0.370129	0.38	0.318	5.54816e-18	Classic fibroblast
WWOX	1.69186e-22	0.585659	0.511	0.423	6.19237e-18	Classic fibroblast
UBL5	1.80067e-22	-0.324461	0.463	0.673	6.59064e-18	Classic fibroblast
COX6A1	2.01046e-22	-0.317067	0.429	0.636	7.35847e-18	Classic fibroblast
PPP1R12B	2.06878e-22	0.52886	0.485	0.468	7.57194e-18	Classic fibroblast
SLC25A13	2.22393e-22	-0.280369	0.226	0.396	8.1398e-18	Classic fibroblast
RPS26	2.59054e-22	0.335139	0.681	0.752	9.48163e-18	Classic fibroblast
DNAJC3	3.58529e-22	-0.27494	0.317	0.524	1.31225e-17	Classic fibroblast
PNISR	3.90943e-22	0.328338	0.735	0.785	1.43089e-17	Classic fibroblast
RCN1	4.12615e-22	-0.328522	0.284	0.465	1.51021e-17	Classic fibroblast
COX6B1	4.18544e-22	-0.298828	0.414	0.628	1.53191e-17	Classic fibroblast
ATP5MD	4.47003e-22	-0.326296	0.352	0.559	1.63608e-17	Classic fibroblast
TRAM1	5.70687e-22	-0.30931	0.343	0.539	2.08877e-17	Classic fibroblast
SUPT3H	5.79924e-22	0.44763	0.322	0.237	2.12258e-17	Classic fibroblast
SCAND1	6.05869e-22	-0.318661	0.177	0.362	2.21754e-17	Classic fibroblast
SNHG8	6.31108e-22	0.377361	0.525	0.518	2.30992e-17	Classic fibroblast
PSMD8	7.43132e-22	-0.311855	0.25	0.453	2.71994e-17	Classic fibroblast
RAC1	8.04246e-22	-0.325809	0.541	0.745	2.94362e-17	Classic fibroblast
SRSF7	8.53803e-22	0.439406	0.605	0.59	3.12501e-17	Classic fibroblast
POLD4	8.57914e-22	-0.32257	0.145	0.32	3.14005e-17	Classic fibroblast
CXCL12	8.8741e-22	-0.412254	0.677	0.873	3.24801e-17	Classic fibroblast
HOXA10	1.21617e-21	-0.435687	0.242	0.433	4.45132e-17	Classic fibroblast
ZFP36L1	1.29298e-21	0.330986	0.771	0.848	4.73242e-17	Classic fibroblast
ABCA6	1.46878e-21	-0.374275	0.512	0.723	5.37586e-17	Classic fibroblast
TAF10	1.46909e-21	-0.298535	0.12	0.275	5.37703e-17	Classic fibroblast
TUFM	1.50022e-21	-0.336173	0.207	0.399	5.49094e-17	Classic fibroblast
ATP5F1C	1.64098e-21	-0.312979	0.285	0.5	6.00613e-17	Classic fibroblast
CUTA	1.75084e-21	-0.342913	0.306	0.533	6.40823e-17	Classic fibroblast
AC025159.1	2.03362e-21	-0.439074	0.164	0.331	7.44326e-17	Classic fibroblast
BLOC1S1	2.22937e-21	-0.308445	0.183	0.367	8.15972e-17	Classic fibroblast
CNN3	2.51442e-21	-0.298831	0.421	0.641	9.20302e-17	Classic fibroblast
GPC6	2.97691e-21	0.634768	0.273	0.172	1.08958e-16	Classic fibroblast
ARPC5	3.94988e-21	-0.322163	0.23	0.427	1.44569e-16	Classic fibroblast
SMS	4.06168e-21	-0.406491	0.308	0.497	1.48662e-16	Classic fibroblast
ZNF503	4.13965e-21	-0.460693	0.328	0.538	1.51515e-16	Classic fibroblast
TMEM147	4.48091e-21	-0.326701	0.137	0.321	1.64006e-16	Classic fibroblast
ATP6AP2	5.22082e-21	-0.30315	0.371	0.569	1.91087e-16	Classic fibroblast
CDH11	5.52909e-21	-0.316833	0.391	0.582	2.0237e-16	Classic fibroblast
ARPC4	5.64919e-21	-0.267156	0.129	0.293	2.06766e-16	Classic fibroblast
FAM171B	6.68231e-21	0.306757	0.347	0.296	2.44579e-16	Classic fibroblast
ADGRL2	8.96167e-21	0.451421	0.27	0.185	3.28006e-16	Classic fibroblast
CYBRD1	9.11969e-21	-0.34736	0.488	0.692	3.3379e-16	Classic fibroblast
PSAP	9.55207e-21	-0.350219	0.734	0.894	3.49615e-16	Classic fibroblast
RIN2	1.02439e-20	-0.323497	0.428	0.605	3.74936e-16	Classic fibroblast
SEPTIN11	1.03351e-20	-0.267466	0.456	0.633	3.78274e-16	Classic fibroblast
POLR2J3	1.34949e-20	-0.275658	0.251	0.422	4.93927e-16	Classic fibroblast
ACSS3	1.6517e-20	0.425608	0.647	0.603	6.04539e-16	Classic fibroblast
IGF1R	1.76271e-20	0.468284	0.562	0.497	6.45168e-16	Classic fibroblast
ARHGAP6	1.78563e-20	0.487186	0.469	0.407	6.53559e-16	Classic fibroblast
KANK2	1.84247e-20	-0.36424	0.365	0.579	6.74362e-16	Classic fibroblast
LIN7A	1.87421e-20	0.393614	0.271	0.199	6.8598e-16	Classic fibroblast
JUP	2.07995e-20	-0.353997	0.145	0.307	7.61281e-16	Classic fibroblast
SNRPB	2.08035e-20	-0.327152	0.226	0.433	7.61427e-16	Classic fibroblast
NDUFB11	2.11009e-20	-0.319218	0.282	0.476	7.72314e-16	Classic fibroblast
CIRBP	2.15932e-20	-0.35217	0.789	0.941	7.90331e-16	Classic fibroblast
CLIC1	2.44371e-20	-0.313966	0.342	0.527	8.94424e-16	Classic fibroblast
CCN4	2.63624e-20	-0.254111	0.119	0.274	9.6489e-16	Classic fibroblast
MEG8	3.21135e-20	-0.518412	0.321	0.457	1.17539e-15	Classic fibroblast
VASN	3.47511e-20	-0.327179	0.101	0.257	1.27192e-15	Classic fibroblast
C1QBP	3.76663e-20	-0.273107	0.155	0.335	1.37862e-15	Classic fibroblast
PROS1	3.89071e-20	0.415818	0.308	0.247	1.42404e-15	Classic fibroblast
CRISPLD2	3.94643e-20	0.292112	0.548	0.728	1.44443e-15	Classic fibroblast
RPL13	3.97856e-20	-0.317961	0.907	0.997	1.45619e-15	Classic fibroblast
WT1	4.35122e-20	-0.257316	0.154	0.284	1.59259e-15	Classic fibroblast
ASAH1	5.10594e-20	-0.331877	0.257	0.449	1.86883e-15	Classic fibroblast
C3	5.58091e-20	-0.372352	0.453	0.611	2.04267e-15	Classic fibroblast
CCN2	5.77556e-20	0.816843	0.294	0.307	2.11391e-15	Classic fibroblast
NR3C1	5.88028e-20	0.40471	0.533	0.5	2.15224e-15	Classic fibroblast
PREX2	6.51042e-20	0.398886	0.283	0.22	2.38288e-15	Classic fibroblast
TMEM50A	7.02472e-20	-0.310045	0.328	0.521	2.57112e-15	Classic fibroblast
TGFB1I1	7.55485e-20	-0.311386	0.137	0.306	2.76515e-15	Classic fibroblast
IGF1	8.61501e-20	-0.484511	0.628	0.767	3.15318e-15	Classic fibroblast
LAMTOR1	8.64399e-20	-0.299188	0.239	0.446	3.16379e-15	Classic fibroblast
CAST	9.92716e-20	-0.306384	0.556	0.757	3.63344e-15	Classic fibroblast
ZFPM2-AS1	1.01233e-19	0.494803	0.491	0.44	3.70522e-15	Classic fibroblast
ANXA5	1.01785e-19	-0.315637	0.666	0.823	3.72543e-15	Classic fibroblast
RPS5	1.02574e-19	-0.350441	0.849	0.984	3.75432e-15	Classic fibroblast
MXRA7	1.23137e-19	-0.299648	0.478	0.674	4.50694e-15	Classic fibroblast
NDUFB8	1.41025e-19	-0.29101	0.373	0.585	5.16164e-15	Classic fibroblast
SAMD4A	1.74642e-19	0.710716	0.428	0.393	6.39206e-15	Classic fibroblast
VPS51	2.31717e-19	-0.286095	0.212	0.401	8.48107e-15	Classic fibroblast
FIS1	2.48677e-19	-0.273531	0.349	0.551	9.10183e-15	Classic fibroblast
LMNA	2.99515e-19	0.364473	0.617	0.748	1.09625e-14	Classic fibroblast
FKBP9	3.11114e-19	-0.287071	0.149	0.3	1.13871e-14	Classic fibroblast
FILIP1L	3.3782e-19	0.509818	0.388	0.369	1.23646e-14	Classic fibroblast
HIGD2A	3.54397e-19	-0.302206	0.157	0.337	1.29713e-14	Classic fibroblast
DPYSL3	3.742e-19	0.597492	0.434	0.399	1.36961e-14	Classic fibroblast
PLPP1	4.64727e-19	-0.329043	0.374	0.575	1.70095e-14	Classic fibroblast
PLAC9	4.89452e-19	-0.501649	0.32	0.417	1.79144e-14	Classic fibroblast
ANP32B	4.96832e-19	-0.302718	0.419	0.618	1.81845e-14	Classic fibroblast
RFX3	5.04761e-19	0.500309	0.441	0.382	1.84748e-14	Classic fibroblast
GNAI1	5.29278e-19	-0.284782	0.177	0.349	1.93721e-14	Classic fibroblast
HMGN2	5.3672e-19	0.336977	0.632	0.658	1.96445e-14	Classic fibroblast
TMEM165	5.82703e-19	-0.267402	0.282	0.479	2.13275e-14	Classic fibroblast
RBP1	5.93761e-19	-0.359055	0.335	0.545	2.17322e-14	Classic fibroblast
NUPR1	6.32436e-19	-0.344632	0.484	0.691	2.31478e-14	Classic fibroblast
GSTM5	6.66138e-19	0.324285	0.329	0.297	2.43813e-14	Classic fibroblast
SYTL4	6.87293e-19	0.4187	0.485	0.413	2.51556e-14	Classic fibroblast
SSR3	8.03576e-19	-0.351809	0.376	0.556	2.94117e-14	Classic fibroblast
AXL	8.8484e-19	-0.254681	0.277	0.468	3.2386e-14	Classic fibroblast
ERH	9.02509e-19	-0.277258	0.362	0.539	3.30327e-14	Classic fibroblast
MEG3	9.32479e-19	0.806223	0.607	0.587	3.41297e-14	Classic fibroblast
KIAA0232	9.78052e-19	0.385966	0.376	0.324	3.57977e-14	Classic fibroblast
SUN2	1.11731e-18	-0.28889	0.118	0.273	4.08948e-14	Classic fibroblast
COX7C	1.16871e-18	-0.2891	0.742	0.935	4.2776e-14	Classic fibroblast
NDUFA2	1.17981e-18	-0.284508	0.209	0.409	4.31824e-14	Classic fibroblast
H2AFY	1.19187e-18	-0.305339	0.136	0.298	4.36236e-14	Classic fibroblast
HNRNPAB	1.19245e-18	-0.289952	0.198	0.385	4.36448e-14	Classic fibroblast
MGP	1.20119e-18	-0.522687	0.883	0.983	4.39648e-14	Classic fibroblast
PRELID1	1.23258e-18	-0.253721	0.221	0.406	4.51136e-14	Classic fibroblast
TGM2	1.34644e-18	-0.40153	0.302	0.508	4.92812e-14	Classic fibroblast
TXN	1.37796e-18	-0.280828	0.335	0.531	5.04348e-14	Classic fibroblast
NDUFS5	1.38585e-18	-0.268221	0.48	0.671	5.07234e-14	Classic fibroblast
EIF5A	1.46768e-18	-0.261704	0.206	0.378	5.37184e-14	Classic fibroblast
RARRES2	1.4993e-18	-0.25129	0.792	0.967	5.4876e-14	Classic fibroblast
RHOB	1.55349e-18	0.531739	0.475	0.454	5.68594e-14	Classic fibroblast
LINC01798	1.79782e-18	-0.367819	0.21	0.356	6.58018e-14	Classic fibroblast
PRRX1	1.95646e-18	-0.281732	0.673	0.82	7.16082e-14	Classic fibroblast
CD9	2.1461e-18	-0.339976	0.364	0.55	7.85495e-14	Classic fibroblast
FKBP8	2.26701e-18	-0.302447	0.332	0.534	8.2975e-14	Classic fibroblast
SCPEP1	2.34898e-18	-0.331409	0.265	0.441	8.59749e-14	Classic fibroblast
ZSWIM6	2.57179e-18	0.686582	0.328	0.259	9.41302e-14	Classic fibroblast
GNG11	2.58046e-18	-0.341844	0.377	0.585	9.44476e-14	Classic fibroblast
PET100	2.70608e-18	-0.273198	0.288	0.49	9.90451e-14	Classic fibroblast
RLF	3.04529e-18	0.375016	0.387	0.332	1.11461e-13	Classic fibroblast
PLEC	3.2585e-18	-0.298742	0.15	0.317	1.19265e-13	Classic fibroblast
ITGA1	3.52781e-18	-0.292935	0.196	0.365	1.29121e-13	Classic fibroblast
TSPYL2	3.7478e-18	0.406031	0.396	0.339	1.37173e-13	Classic fibroblast
GBE1	4.40739e-18	-0.32797	0.183	0.351	1.61315e-13	Classic fibroblast
LINC01473	4.42273e-18	0.462726	0.376	0.3	1.61876e-13	Classic fibroblast
CHMP2A	4.61618e-18	-0.28677	0.228	0.417	1.68957e-13	Classic fibroblast
MYL6	6.49e-18	-0.44773	0.615	0.785	2.3754e-13	Classic fibroblast
LAPTM4A	6.61002e-18	-0.318936	0.732	0.905	2.41933e-13	Classic fibroblast
MZT2B	6.8318e-18	-0.318355	0.521	0.715	2.50051e-13	Classic fibroblast
LINC00513	7.02884e-18	0.432819	0.312	0.236	2.57263e-13	Classic fibroblast
LMAN1	8.0861e-18	-0.260294	0.45	0.629	2.95959e-13	Classic fibroblast
TRAPPC5	8.23413e-18	-0.282476	0.223	0.409	3.01377e-13	Classic fibroblast
APRT	8.64281e-18	-0.314796	0.265	0.461	3.16335e-13	Classic fibroblast
DST	9.49408e-18	0.386225	0.652	0.659	3.47493e-13	Classic fibroblast
TMEM179B	9.86388e-18	-0.273627	0.217	0.385	3.61028e-13	Classic fibroblast
INAFM1	1.02816e-17	-0.284441	0.15	0.303	3.76317e-13	Classic fibroblast
LMO3	1.10827e-17	0.507531	0.315	0.215	4.05639e-13	Classic fibroblast
AP2M1	1.12712e-17	-0.265523	0.264	0.446	4.12536e-13	Classic fibroblast
VKORC1	1.17271e-17	-0.317864	0.306	0.465	4.29223e-13	Classic fibroblast
RAB11A	1.6522e-17	0.487197	0.422	0.375	6.04723e-13	Classic fibroblast
KLF9	2.1853e-17	0.392774	0.418	0.372	7.99842e-13	Classic fibroblast
GHR	2.35122e-17	0.486849	0.354	0.307	8.60571e-13	Classic fibroblast
NDUFB10	3.3664e-17	-0.272921	0.3	0.476	1.23214e-12	Classic fibroblast
UBAP1	3.40523e-17	0.4474	0.353	0.289	1.24635e-12	Classic fibroblast
IGFBP6	3.77807e-17	-0.293791	0.433	0.647	1.38281e-12	Classic fibroblast
GNB2	3.81692e-17	-0.306765	0.189	0.367	1.39703e-12	Classic fibroblast
UXT	4.35138e-17	-0.303172	0.273	0.461	1.59265e-12	Classic fibroblast
FREM1	4.58244e-17	-0.43331	0.476	0.643	1.67722e-12	Classic fibroblast
CALR	4.88295e-17	-0.30929	0.468	0.654	1.78721e-12	Classic fibroblast
PSMC5	4.92962e-17	-0.280511	0.178	0.351	1.80429e-12	Classic fibroblast
FBXO11	5.22834e-17	0.431681	0.497	0.509	1.91362e-12	Classic fibroblast
RPL28	6.50223e-17	-0.324597	0.879	0.989	2.37988e-12	Classic fibroblast
LRRFIP1	7.27248e-17	0.428847	0.387	0.378	2.6618e-12	Classic fibroblast
LINC00342	7.77616e-17	0.386161	0.322	0.264	2.84615e-12	Classic fibroblast
ARHGDIA	8.39048e-17	-0.262639	0.153	0.329	3.071e-12	Classic fibroblast
MYH10	8.82757e-17	-0.289622	0.33	0.518	3.23098e-12	Classic fibroblast
SEC61G	8.92625e-17	-0.265952	0.315	0.459	3.2671e-12	Classic fibroblast
SSBP4	9.18876e-17	-0.262789	0.155	0.324	3.36318e-12	Classic fibroblast
CYC1	9.72801e-17	-0.259066	0.178	0.358	3.56055e-12	Classic fibroblast
LRP10	1.26584e-16	-0.279015	0.166	0.345	4.63311e-12	Classic fibroblast
TCEAL3	1.36371e-16	-0.292739	0.196	0.369	4.99132e-12	Classic fibroblast
PFDN5	1.58614e-16	-0.285239	0.764	0.937	5.80542e-12	Classic fibroblast
EFEMP2	1.73955e-16	-0.302986	0.247	0.419	6.36692e-12	Classic fibroblast
KLF3	1.84847e-16	-0.346266	0.221	0.396	6.76558e-12	Classic fibroblast
REEP3	1.84897e-16	-0.31802	0.246	0.425	6.76741e-12	Classic fibroblast
ERLEC1	1.86183e-16	-0.273534	0.277	0.444	6.81449e-12	Classic fibroblast
ADAMTS1	2.2452e-16	0.617843	0.351	0.369	8.21765e-12	Classic fibroblast
NDUFB4	2.37009e-16	-0.279979	0.424	0.604	8.67475e-12	Classic fibroblast
PIGT	2.41269e-16	-0.256638	0.114	0.252	8.83067e-12	Classic fibroblast
EEF1G	2.54825e-16	-0.342489	0.77	0.931	9.32684e-12	Classic fibroblast
RBM39	2.70398e-16	0.276452	0.779	0.837	9.89682e-12	Classic fibroblast
CMYA5	2.96159e-16	0.430398	0.384	0.319	1.08397e-11	Classic fibroblast
ARHGAP20	2.96815e-16	-0.389649	0.119	0.257	1.08637e-11	Classic fibroblast
NDN	3.27932e-16	-0.267729	0.324	0.483	1.20026e-11	Classic fibroblast
TLE5	3.56749e-16	-0.263067	0.476	0.68	1.30574e-11	Classic fibroblast
HSPA5	4.16994e-16	-0.324812	0.469	0.634	1.52624e-11	Classic fibroblast
CAP1	4.21009e-16	-0.275188	0.212	0.382	1.54093e-11	Classic fibroblast
CALCRL	4.45359e-16	0.341376	0.366	0.315	1.63006e-11	Classic fibroblast
AFF3	4.67121e-16	0.514572	0.523	0.463	1.70971e-11	Classic fibroblast
TMEM59	4.89404e-16	-0.307449	0.576	0.76	1.79127e-11	Classic fibroblast
RPS13	5.19151e-16	-0.307284	0.877	0.993	1.90014e-11	Classic fibroblast
GSTO1	5.36588e-16	-0.275802	0.254	0.441	1.96397e-11	Classic fibroblast
CALU	6.0219e-16	-0.252829	0.356	0.502	2.20408e-11	Classic fibroblast
ATP5MPL	6.289e-16	-0.265132	0.374	0.574	2.30184e-11	Classic fibroblast
UBXN4	7.36372e-16	-0.260216	0.518	0.7	2.69519e-11	Classic fibroblast
OS9	9.06585e-16	-0.2585	0.364	0.55	3.31819e-11	Classic fibroblast
NDUFA1	9.33012e-16	-0.252218	0.387	0.562	3.41492e-11	Classic fibroblast
MIPOL1	1.05306e-15	0.390554	0.431	0.37	3.8543e-11	Classic fibroblast
ST3GAL5	1.43056e-15	-0.40728	0.229	0.369	5.23599e-11	Classic fibroblast
DNAJC8	1.49629e-15	-0.267697	0.388	0.584	5.47657e-11	Classic fibroblast
HLA-A	1.50516e-15	-0.283576	0.609	0.819	5.50904e-11	Classic fibroblast
ENO1	1.76433e-15	-0.263538	0.222	0.401	6.45761e-11	Classic fibroblast
MFAP4	1.77071e-15	-0.311807	0.495	0.715	6.48098e-11	Classic fibroblast
PDLIM5	1.77863e-15	-0.353281	0.369	0.559	6.50997e-11	Classic fibroblast
IFRD1	1.90307e-15	0.425225	0.29	0.237	6.96541e-11	Classic fibroblast
PLXNA2	1.97124e-15	0.580204	0.251	0.158	7.21492e-11	Classic fibroblast
HSP90AB1	2.0494e-15	0.267306	0.799	0.892	7.501e-11	Classic fibroblast
STEAP2	2.11139e-15	-0.303745	0.265	0.393	7.72789e-11	Classic fibroblast
DANCR	2.24971e-15	-0.283431	0.16	0.321	8.23415e-11	Classic fibroblast
H1F0	2.63084e-15	-0.319505	0.141	0.297	9.62914e-11	Classic fibroblast
NFIA	2.63466e-15	0.320309	0.825	0.841	9.64311e-11	Classic fibroblast
KDELR2	2.90171e-15	-0.318319	0.249	0.438	1.06206e-10	Classic fibroblast
NDUFC2	2.94699e-15	-0.271625	0.414	0.606	1.07863e-10	Classic fibroblast
DNAJB1	3.04158e-15	0.805473	0.369	0.305	1.11325e-10	Classic fibroblast
ZFHX4	3.35201e-15	0.406431	0.34	0.281	1.22687e-10	Classic fibroblast
PKD2	3.47755e-15	-0.251357	0.516	0.705	1.27282e-10	Classic fibroblast
C4orf3	3.4952e-15	-0.289572	0.35	0.53	1.27928e-10	Classic fibroblast
IMPAD1	3.5924e-15	-0.278588	0.118	0.267	1.31485e-10	Classic fibroblast
LRRFIP2	3.71757e-15	-0.254774	0.373	0.548	1.36067e-10	Classic fibroblast
PSMD7	3.79374e-15	-0.251832	0.149	0.313	1.38855e-10	Classic fibroblast
PTMS	3.80055e-15	-0.301954	0.633	0.817	1.39104e-10	Classic fibroblast
ATP5PD	4.80844e-15	-0.2696	0.306	0.503	1.75994e-10	Classic fibroblast
PLCB1	5.00186e-15	0.425854	0.457	0.407	1.83073e-10	Classic fibroblast
ANK2	5.74029e-15	0.497053	0.305	0.265	2.101e-10	Classic fibroblast
CCDC85B	8.35388e-15	-0.274181	0.214	0.385	3.0576e-10	Classic fibroblast
PDE3A	1.277e-14	0.489228	0.305	0.239	4.67396e-10	Classic fibroblast
NTAN1	1.28246e-14	-0.270087	0.14	0.295	4.69393e-10	Classic fibroblast
IMMP2L	1.50807e-14	0.442595	0.672	0.65	5.51968e-10	Classic fibroblast
PSD3	1.65684e-14	-0.339904	0.266	0.428	6.0642e-10	Classic fibroblast
SLC25A3	1.67817e-14	-0.294508	0.485	0.684	6.14228e-10	Classic fibroblast
ADAM10	1.68616e-14	-0.3092	0.173	0.357	6.17153e-10	Classic fibroblast
IRS2	1.85356e-14	-0.254093	0.263	0.423	6.78421e-10	Classic fibroblast
RPLP2	2.09561e-14	-0.28764	0.879	0.989	7.67013e-10	Classic fibroblast
GABARAPL2	2.17414e-14	-0.262027	0.316	0.471	7.95756e-10	Classic fibroblast
SGIP1	2.23841e-14	-0.409877	0.297	0.436	8.19282e-10	Classic fibroblast
PGLS	2.44349e-14	-0.273649	0.189	0.359	8.94343e-10	Classic fibroblast
NDUFB1	2.5378e-14	-0.250412	0.331	0.522	9.28859e-10	Classic fibroblast
TLN2	2.64414e-14	0.521894	0.391	0.319	9.67783e-10	Classic fibroblast
RPSA	3.11557e-14	-0.301763	0.81	0.956	1.14033e-09	Classic fibroblast
BTAF1	3.84193e-14	0.268243	0.32	0.273	1.40618e-09	Classic fibroblast
NOP53	3.88301e-14	-0.301019	0.681	0.859	1.42122e-09	Classic fibroblast
IL15RA	3.89689e-14	-0.313948	0.159	0.3	1.4263e-09	Classic fibroblast
LDHA	3.98262e-14	-0.299175	0.243	0.401	1.45768e-09	Classic fibroblast
CD59	4.26944e-14	-0.329953	0.4	0.571	1.56266e-09	Classic fibroblast
PLD5	4.55642e-14	0.354579	0.369	0.336	1.66769e-09	Classic fibroblast
SERF2	4.71118e-14	-0.329174	0.74	0.893	1.72434e-09	Classic fibroblast
LRRN4CL	4.88072e-14	-0.282819	0.177	0.334	1.78639e-09	Classic fibroblast
TBRG1	4.93098e-14	-0.270851	0.219	0.38	1.80479e-09	Classic fibroblast
APP	5.28372e-14	-0.26364	0.526	0.697	1.93389e-09	Classic fibroblast
BASP1	5.38282e-14	-0.281548	0.131	0.274	1.97016e-09	Classic fibroblast
KAT6A	5.65401e-14	0.401645	0.474	0.444	2.06943e-09	Classic fibroblast
ATP6V0B	6.86655e-14	-0.250788	0.126	0.284	2.51323e-09	Classic fibroblast
DNAJA1	6.96478e-14	0.512271	0.435	0.405	2.54918e-09	Classic fibroblast
ISCU	7.69188e-14	-0.268285	0.351	0.53	2.81531e-09	Classic fibroblast
LBR	9.25907e-14	-0.280112	0.17	0.318	3.38891e-09	Classic fibroblast
BCAS2	1.01216e-13	0.254469	0.267	0.244	3.70459e-09	Classic fibroblast
MSRB3	1.25991e-13	-0.272091	0.233	0.415	4.6114e-09	Classic fibroblast
NR2F2	1.26909e-13	-0.333199	0.608	0.801	4.64501e-09	Classic fibroblast
CCDC50	1.43696e-13	-0.286909	0.326	0.506	5.25941e-09	Classic fibroblast
SPARCL1	1.52797e-13	-0.326756	0.764	0.933	5.59251e-09	Classic fibroblast
PRKN	1.57893e-13	0.521362	0.523	0.466	5.77903e-09	Classic fibroblast
LDHB	1.592e-13	-0.260032	0.4	0.585	5.82687e-09	Classic fibroblast
FKBP10	1.65354e-13	-0.267306	0.166	0.324	6.05213e-09	Classic fibroblast
LINC00486	1.68726e-13	0.576738	0.397	0.398	6.17553e-09	Classic fibroblast
CADPS2	2.15778e-13	0.378078	0.512	0.471	7.89769e-09	Classic fibroblast
SMARCE1	2.17563e-13	-0.25117	0.291	0.465	7.96303e-09	Classic fibroblast
RPS4X	2.28421e-13	-0.336231	0.884	0.992	8.36045e-09	Classic fibroblast
NDUFAF3	3.08095e-13	-0.254106	0.219	0.396	1.12766e-08	Classic fibroblast
RPL27	3.11763e-13	-0.310499	0.797	0.961	1.14108e-08	Classic fibroblast
ASPN	3.55606e-13	-0.376333	0.26	0.379	1.30155e-08	Classic fibroblast
C11orf96	3.79297e-13	-0.252938	0.118	0.257	1.38826e-08	Classic fibroblast
TFPI	4.01564e-13	-0.260875	0.647	0.813	1.46976e-08	Classic fibroblast
HSPA1A	4.02069e-13	-0.396297	0.372	0.492	1.47161e-08	Classic fibroblast
SLC2A4RG	4.59784e-13	-0.251674	0.19	0.343	1.68285e-08	Classic fibroblast
REEP5	4.93578e-13	-0.260223	0.343	0.535	1.80655e-08	Classic fibroblast
PTP4A2	5.94901e-13	-0.259797	0.307	0.478	2.1774e-08	Classic fibroblast
NR2F1	6.45164e-13	0.327714	0.627	0.642	2.36136e-08	Classic fibroblast
OSR2	6.48468e-13	0.328617	0.404	0.384	2.37346e-08	Classic fibroblast
CYP1B1	6.62753e-13	-0.455242	0.261	0.444	2.42574e-08	Classic fibroblast
HMGN1	6.71872e-13	0.262954	0.412	0.401	2.45912e-08	Classic fibroblast
SLC9A9	6.79811e-13	0.328116	0.312	0.264	2.48818e-08	Classic fibroblast
HPGD	7.81394e-13	0.258331	0.405	0.356	2.85998e-08	Classic fibroblast
FBXW7	1.03103e-12	0.359413	0.328	0.287	3.77368e-08	Classic fibroblast
PPP1R10	1.03148e-12	0.342334	0.389	0.359	3.77531e-08	Classic fibroblast
CROCC	1.08206e-12	0.411207	0.291	0.241	3.96044e-08	Classic fibroblast
PTMA	1.12503e-12	-0.285611	0.854	0.984	4.11773e-08	Classic fibroblast
CAVIN3	1.22784e-12	-0.279842	0.248	0.411	4.49401e-08	Classic fibroblast
CHIC2	1.25212e-12	0.429394	0.358	0.364	4.58289e-08	Classic fibroblast
PGAM1	1.28618e-12	-0.264281	0.165	0.328	4.70754e-08	Classic fibroblast
SDCBP	1.44634e-12	-0.271427	0.289	0.476	5.29374e-08	Classic fibroblast
TRA2A	1.66603e-12	0.366214	0.527	0.506	6.09783e-08	Classic fibroblast
CAPNS1	1.81327e-12	-0.255236	0.156	0.314	6.63675e-08	Classic fibroblast
PHB2	2.17608e-12	-0.284511	0.315	0.511	7.96468e-08	Classic fibroblast
POGZ	2.2872e-12	0.31896	0.457	0.434	8.37138e-08	Classic fibroblast
CREBRF	2.53672e-12	0.261464	0.474	0.482	9.28464e-08	Classic fibroblast
ARID5B	2.54828e-12	-0.263552	0.684	0.852	9.32697e-08	Classic fibroblast
ARL6IP4	2.61007e-12	-0.264594	0.429	0.635	9.55312e-08	Classic fibroblast
ATP5PO	2.68226e-12	-0.252146	0.361	0.559	9.81733e-08	Classic fibroblast
TET2	2.94692e-12	0.282301	0.287	0.243	1.0786e-07	Classic fibroblast
NR2F2-AS1	3.02319e-12	0.327141	0.626	0.628	1.10652e-07	Classic fibroblast
TBC1D5	3.39913e-12	0.401484	0.558	0.529	1.24411e-07	Classic fibroblast
PDE1A	3.98774e-12	-0.338576	0.375	0.515	1.45955e-07	Classic fibroblast
BRD2	4.26779e-12	0.326433	0.344	0.325	1.56205e-07	Classic fibroblast
LAMB2	4.3696e-12	-0.269054	0.194	0.352	1.59932e-07	Classic fibroblast
TBC1D23	4.56838e-12	0.265345	0.284	0.243	1.67207e-07	Classic fibroblast
SLC8A1	4.93834e-12	0.368681	0.587	0.546	1.80748e-07	Classic fibroblast
ABHD14B	5.58501e-12	-0.283426	0.129	0.283	2.04417e-07	Classic fibroblast
MAP3K20	5.63209e-12	0.338351	0.496	0.507	2.0614e-07	Classic fibroblast
HPSE2	6.73328e-12	-0.382556	0.294	0.431	2.46445e-07	Classic fibroblast
KRT10	7.22713e-12	-0.264509	0.341	0.515	2.6452e-07	Classic fibroblast
PDZRN3	7.47486e-12	0.338083	0.647	0.648	2.73587e-07	Classic fibroblast
RPL19	8.75952e-12	-0.304161	0.884	0.995	3.20607e-07	Classic fibroblast
TLN1	8.8338e-12	-0.252045	0.398	0.578	3.23326e-07	Classic fibroblast
AP2B1	9.30199e-12	0.297942	0.429	0.401	3.40462e-07	Classic fibroblast
WWP1	9.31355e-12	0.371859	0.372	0.332	3.40885e-07	Classic fibroblast
DLEU2	9.37603e-12	0.373352	0.396	0.343	3.43172e-07	Classic fibroblast
NUP98	1.20472e-11	0.291409	0.379	0.348	4.40939e-07	Classic fibroblast
ANKRD36C	1.24335e-11	0.328568	0.337	0.292	4.55078e-07	Classic fibroblast
EFEMP1	1.3098e-11	-0.263519	0.468	0.631	4.79402e-07	Classic fibroblast
INTS6	1.34683e-11	0.425425	0.363	0.32	4.92953e-07	Classic fibroblast
LGALS3BP	1.36756e-11	-0.286056	0.388	0.54	5.0054e-07	Classic fibroblast
PREPL	1.44164e-11	0.293247	0.3	0.257	5.27655e-07	Classic fibroblast
C1QTNF4	1.59835e-11	-0.274749	0.14	0.287	5.85011e-07	Classic fibroblast
CEP112	1.68496e-11	0.370751	0.335	0.295	6.16712e-07	Classic fibroblast
MT-CO2	1.74011e-11	-0.261477	0.867	0.991	6.36897e-07	Classic fibroblast
RPS14	1.84217e-11	-0.267252	0.888	0.986	6.74254e-07	Classic fibroblast
AC007319.1	1.94464e-11	0.408875	0.362	0.323	7.11757e-07	Classic fibroblast
HNRNPU	1.98629e-11	0.307525	0.658	0.713	7.27001e-07	Classic fibroblast
BBX	2.09799e-11	0.313828	0.518	0.509	7.67885e-07	Classic fibroblast
IFITM3	2.33916e-11	-0.460104	0.769	0.928	8.56157e-07	Classic fibroblast
ALDH1A1	2.98395e-11	-0.330283	0.733	0.864	1.09215e-06	Classic fibroblast
EIF3F	2.99764e-11	-0.2514	0.525	0.719	1.09717e-06	Classic fibroblast
LTBP1	3.10121e-11	-0.284396	0.17	0.308	1.13507e-06	Classic fibroblast
COX8A	3.53179e-11	-0.250593	0.355	0.529	1.29267e-06	Classic fibroblast
NDEL1	4.36917e-11	0.276411	0.259	0.219	1.59916e-06	Classic fibroblast
RABGAP1L	4.58931e-11	0.394906	0.481	0.463	1.67973e-06	Classic fibroblast
PGRMC1	4.95221e-11	-0.255632	0.325	0.507	1.81256e-06	Classic fibroblast
CSAD	6.54661e-11	0.29316	0.335	0.29	2.39612e-06	Classic fibroblast
AC068587.4	6.80091e-11	0.277005	0.252	0.212	2.4892e-06	Classic fibroblast
KLHL23	7.99077e-11	0.294464	0.37	0.329	2.9247e-06	Classic fibroblast
PER3	8.92863e-11	0.30498	0.45	0.429	3.26797e-06	Classic fibroblast
PTPN13	1.07562e-10	0.349732	0.386	0.355	3.93689e-06	Classic fibroblast
SOX5	1.21735e-10	0.338516	0.663	0.668	4.45561e-06	Classic fibroblast
SET	1.3169e-10	-0.255833	0.476	0.654	4.81997e-06	Classic fibroblast
GTF2B	1.32977e-10	0.353726	0.254	0.236	4.86709e-06	Classic fibroblast
TFDP2	1.33735e-10	0.333905	0.446	0.427	4.89482e-06	Classic fibroblast
EDA	1.43526e-10	0.437215	0.364	0.299	5.25321e-06	Classic fibroblast
PLD1	1.59631e-10	-0.406798	0.212	0.328	5.84267e-06	Classic fibroblast
FN1	1.60009e-10	-0.280382	0.354	0.503	5.85649e-06	Classic fibroblast
S100A4	1.75797e-10	-0.330221	0.55	0.68	6.43434e-06	Classic fibroblast
POLR2A	1.86971e-10	0.373866	0.37	0.337	6.84333e-06	Classic fibroblast
IQGAP1	1.99599e-10	0.30641	0.524	0.555	7.30553e-06	Classic fibroblast
TMSB4X	2.00588e-10	-0.425836	0.878	0.987	7.34172e-06	Classic fibroblast
MOB3B	2.09444e-10	-0.277647	0.364	0.531	7.66586e-06	Classic fibroblast
BBS9	2.1566e-10	0.304037	0.418	0.383	7.89339e-06	Classic fibroblast
CHD1	2.5048e-10	0.326466	0.429	0.447	9.16783e-06	Classic fibroblast
SNHG14	2.55203e-10	0.328292	0.532	0.498	9.34069e-06	Classic fibroblast
RPL35A	2.78181e-10	-0.265015	0.89	0.993	1.01817e-05	Classic fibroblast
NUFIP2	3.03341e-10	0.37286	0.353	0.332	1.11026e-05	Classic fibroblast
CYTH3	3.17238e-10	0.320888	0.311	0.286	1.16112e-05	Classic fibroblast
NACA	3.55964e-10	-0.268227	0.858	0.983	1.30286e-05	Classic fibroblast
CLK1	3.96508e-10	0.298944	0.354	0.324	1.45126e-05	Classic fibroblast
LYPLAL1	4.03686e-10	-0.265811	0.251	0.396	1.47753e-05	Classic fibroblast
AASS	4.27417e-10	0.403154	0.51	0.51	1.56439e-05	Classic fibroblast
CWF19L2	4.53705e-10	0.325462	0.47	0.455	1.6606e-05	Classic fibroblast
STX16	4.72492e-10	0.286502	0.283	0.247	1.72937e-05	Classic fibroblast
TRPC1	5.25634e-10	0.282755	0.458	0.444	1.92387e-05	Classic fibroblast
RNF19A	5.69382e-10	0.277386	0.522	0.539	2.08399e-05	Classic fibroblast
SNCAIP	5.82017e-10	0.294235	0.281	0.251	2.13024e-05	Classic fibroblast
CLASP2	6.47826e-10	0.298296	0.519	0.514	2.37111e-05	Classic fibroblast
SMYD3	8.44341e-10	0.39893	0.437	0.396	3.09037e-05	Classic fibroblast
TRERF1	9.00029e-10	0.283265	0.311	0.268	3.2942e-05	Classic fibroblast
ANKRD36	9.11276e-10	0.288849	0.371	0.342	3.33536e-05	Classic fibroblast
FXR1	9.71082e-10	0.309992	0.451	0.447	3.55426e-05	Classic fibroblast
AKAP9	1.54625e-09	0.343142	0.628	0.649	5.65942e-05	Classic fibroblast
DSE	1.57045e-09	0.290271	0.27	0.243	5.74799e-05	Classic fibroblast
TAF3	1.63574e-09	0.299505	0.335	0.317	5.98697e-05	Classic fibroblast
KMT2A	1.68345e-09	0.26441	0.562	0.589	6.1616e-05	Classic fibroblast
PAPPA	1.70892e-09	0.256333	0.29	0.264	6.25481e-05	Classic fibroblast
NID1	1.86587e-09	0.369085	0.52	0.644	6.82927e-05	Classic fibroblast
JAK1	1.93586e-09	0.255157	0.766	0.821	7.08543e-05	Classic fibroblast
SVEP1	1.97277e-09	-0.258096	0.574	0.705	7.22055e-05	Classic fibroblast
IFITM2	2.91082e-09	-0.323407	0.587	0.713	0.000106539	Classic fibroblast
TANC1	3.97041e-09	-0.299225	0.178	0.308	0.000145321	Classic fibroblast
CCDC91	5.01279e-09	-0.25188	0.3	0.442	0.000183473	Classic fibroblast
CNTN1	5.73205e-09	0.281683	0.257	0.237	0.000209799	Classic fibroblast
RPL3	6.00817e-09	-0.309378	0.875	0.991	0.000219905	Classic fibroblast
CRY2	6.68866e-09	0.28641	0.269	0.219	0.000244812	Classic fibroblast
DENND5B	7.41961e-09	0.289867	0.29	0.251	0.000271565	Classic fibroblast
XPO1	9.07252e-09	0.266217	0.352	0.337	0.000332063	Classic fibroblast
BCL6	1.19489e-08	0.334335	0.324	0.3	0.000437342	Classic fibroblast
TMEM263	1.22282e-08	0.260604	0.352	0.347	0.000447565	Classic fibroblast
TXLNG	1.33387e-08	0.275906	0.3	0.263	0.000488208	Classic fibroblast
NMT1	1.43397e-08	0.275012	0.253	0.224	0.000524848	Classic fibroblast
TP53BP1	1.64492e-08	0.290132	0.272	0.241	0.000602056	Classic fibroblast
XIST	1.69102e-08	0.275484	0.717	0.767	0.000618929	Classic fibroblast
MBD5	2.20021e-08	0.358108	0.542	0.563	0.000805298	Classic fibroblast
VIM	2.42303e-08	-0.296946	0.911	0.997	0.000886853	Classic fibroblast
DENND4A	2.46374e-08	0.291352	0.394	0.404	0.000901753	Classic fibroblast
CENPC	2.63216e-08	0.270022	0.441	0.441	0.000963396	Classic fibroblast
FOXO1	3.73631e-08	0.585641	0.575	0.58	0.00136753	Classic fibroblast
ATF7IP	3.83117e-08	0.254067	0.421	0.4	0.00140225	Classic fibroblast
SAMHD1	4.12209e-08	0.516817	0.306	0.276	0.00150873	Classic fibroblast
HSP90AA1	4.55754e-08	0.462522	0.746	0.781	0.0016681	Classic fibroblast
GULP1	4.58379e-08	-0.261396	0.58	0.707	0.00167771	Classic fibroblast
ARHGAP5	6.44894e-08	0.295333	0.364	0.356	0.00236038	Classic fibroblast
GARNL3	6.67482e-08	0.348424	0.302	0.249	0.00244305	Classic fibroblast
ECHDC2	7.33e-08	0.322389	0.512	0.5	0.00268286	Classic fibroblast
ANXA1	7.46117e-08	0.446222	0.454	0.503	0.00273086	Classic fibroblast
FERMT2	8.25806e-08	0.291549	0.45	0.465	0.00302253	Classic fibroblast
BTRC	8.46799e-08	0.326223	0.297	0.263	0.00309937	Classic fibroblast
PABPC4	1.10883e-07	0.277112	0.29	0.271	0.00405844	Classic fibroblast
MYO1E	1.1591e-07	-0.259087	0.231	0.359	0.00424242	Classic fibroblast
KIAA1328	1.27511e-07	0.345309	0.407	0.368	0.00466702	Classic fibroblast
FHL1	1.35578e-07	0.276495	0.496	0.568	0.00496231	Classic fibroblast
TACC1	2.59859e-07	0.260295	0.513	0.626	0.00951109	Classic fibroblast
ITPR1	3.66596e-07	0.277271	0.304	0.287	0.0134178	Classic fibroblast
AC083870.1	4.3281e-07	0.290743	0.313	0.297	0.0158413	Classic fibroblast
BST2	4.74715e-07	-0.290178	0.155	0.282	0.0173751	Classic fibroblast
CACNB2	5.30379e-07	0.257572	0.31	0.266	0.0194124	Classic fibroblast
RAB8B	5.71096e-07	0.355113	0.389	0.369	0.0209027	Classic fibroblast
OSBPL9	5.73786e-07	0.37809	0.539	0.545	0.0210012	Classic fibroblast
ADAMTS5	5.89169e-07	-0.317738	0.377	0.529	0.0215642	Classic fibroblast
DPYSL2	6.3772e-07	0.327474	0.48	0.475	0.0233412	Classic fibroblast
NBEA	6.44464e-07	0.266487	0.514	0.524	0.023588	Classic fibroblast
MAGI3	7.10113e-07	0.364754	0.311	0.279	0.0259908	Classic fibroblast
RSRC2	7.96028e-07	0.275122	0.504	0.505	0.0291354	Classic fibroblast
DCLK1	9.06306e-07	0.26549	0.321	0.304	0.0331717	Classic fibroblast
C11orf96	7.27534e-109	-1.50238	0.561	0.929	2.66285e-104	Immune system infiltration fibroblast
AL390957.1	3.30496e-93	1.45212	0.332	0.199	1.20965e-88	Immune system infiltration fibroblast
SYNE1	2.28922e-92	0.956824	0.602	0.68	8.37876e-88	Immune system infiltration fibroblast
NNMT	1.27611e-91	-1.85181	0.172	0.749	4.67071e-87	Immune system infiltration fibroblast
ZBTB16	3.80613e-81	0.729733	0.269	0.23	1.39308e-76	Immune system infiltration fibroblast
FOSB	1.18225e-80	0.497885	0.831	0.866	4.32715e-76	Immune system infiltration fibroblast
SOD2	1.61837e-78	-1.51241	0.641	0.948	5.92341e-74	Immune system infiltration fibroblast
IER3	8.56201e-74	-2.14626	0.156	0.658	3.13378e-69	Immune system infiltration fibroblast
MALAT1	1.54697e-73	0.77269	1	0.999	5.66206e-69	Immune system infiltration fibroblast
AC104041.1	4.94326e-72	-1.2918	0.032	0.392	1.80928e-67	Immune system infiltration fibroblast
APOD	9.89599e-71	-2.23094	0.421	0.888	3.62203e-66	Immune system infiltration fibroblast
RARRES1	4.41484e-69	-2.54275	0.109	0.582	1.61587e-64	Immune system infiltration fibroblast
GPX3	4.28453e-67	-1.16029	0.067	0.535	1.56818e-62	Immune system infiltration fibroblast
DUSP1	2.78164e-66	0.370026	0.377	0.552	1.01811e-61	Immune system infiltration fibroblast
CCL2	5.98495e-65	-1.43489	0.391	0.787	2.19055e-60	Immune system infiltration fibroblast
SLC39A14	9.20159e-65	-0.822541	0.169	0.649	3.36787e-60	Immune system infiltration fibroblast
SPOCK1	2.35318e-62	-0.334995	0.198	0.639	8.61289e-58	Immune system infiltration fibroblast
NAMPT	8.13311e-62	-1.20223	0.558	0.956	2.9768e-57	Immune system infiltration fibroblast
DLG2	3.05345e-61	1.05603	0.63	0.556	1.11759e-56	Immune system infiltration fibroblast
MTRNR2L1	1.21314e-58	-0.733504	0.113	0.567	4.44022e-54	Immune system infiltration fibroblast
OGN	5.42483e-57	0.676927	0.576	0.624	1.98554e-52	Immune system infiltration fibroblast
IGFBP4	2.33803e-56	-1.4652	0.267	0.797	8.55743e-52	Immune system infiltration fibroblast
NRP1	2.07713e-55	-1.03807	0.218	0.724	7.6025e-51	Immune system infiltration fibroblast
MYADM	2.67449e-55	0.466408	0.432	0.592	9.7889e-51	Immune system infiltration fibroblast
SIK3	9.64538e-55	0.920142	0.835	0.884	3.53031e-50	Immune system infiltration fibroblast
HES4	3.77913e-54	-1.02103	0.057	0.402	1.3832e-49	Immune system infiltration fibroblast
ID2	4.9299e-54	-0.99128	0.334	0.791	1.80439e-49	Immune system infiltration fibroblast
ZBTB20	1.93523e-53	0.366744	0.776	0.938	7.08315e-49	Immune system infiltration fibroblast
RFX2	1.49739e-52	0.738803	0.339	0.423	5.48058e-48	Immune system infiltration fibroblast
LDLR	2.29483e-52	-0.814368	0.133	0.571	8.3993e-48	Immune system infiltration fibroblast
EIF4A3	2.71343e-52	-1.70121	0.3	0.725	9.93143e-48	Immune system infiltration fibroblast
ESR1	3.20854e-51	0.353222	0.482	0.689	1.17436e-46	Immune system infiltration fibroblast
FTH1	2.03455e-46	-0.78975	0.88	0.99	7.44664e-42	Immune system infiltration fibroblast
CCN1	1.54997e-45	0.57141	0.398	0.618	5.67304e-41	Immune system infiltration fibroblast
MLF1	1.46004e-44	0.62286	0.349	0.399	5.34388e-40	Immune system infiltration fibroblast
ID4	2.25876e-44	-0.745918	0.095	0.44	8.2673e-40	Immune system infiltration fibroblast
ICAM1	3.80541e-44	-0.900397	0.254	0.633	1.39282e-39	Immune system infiltration fibroblast
OSMR	5.6008e-44	-0.893936	0.277	0.748	2.04995e-39	Immune system infiltration fibroblast
IFITM1	7.28585e-44	-0.885954	0.088	0.563	2.6667e-39	Immune system infiltration fibroblast
EGR1	7.37854e-44	0.365731	0.83	0.94	2.70062e-39	Immune system infiltration fibroblast
RORA	7.68935e-44	0.381008	0.715	0.917	2.81438e-39	Immune system infiltration fibroblast
MAPK10	5.31119e-43	0.350082	0.423	0.57	1.94395e-38	Immune system infiltration fibroblast
HSPA1A	7.58762e-43	-0.887377	0.681	0.876	2.77715e-38	Immune system infiltration fibroblast
WEE1	3.96547e-42	0.527804	0.258	0.256	1.4514e-37	Immune system infiltration fibroblast
NFATC2	7.10144e-41	1.1605	0.449	0.473	2.5992e-36	Immune system infiltration fibroblast
STEAP2	1.34107e-40	-1.28219	0.099	0.447	4.90845e-36	Immune system infiltration fibroblast
SEMA4A	4.14264e-40	1.08358	0.386	0.291	1.51625e-35	Immune system infiltration fibroblast
PDZRN3	9.11269e-40	0.58758	0.413	0.544	3.33534e-35	Immune system infiltration fibroblast
EDIL3	1.69206e-38	1.16284	0.454	0.381	6.1931e-34	Immune system infiltration fibroblast
RDH10	2.88451e-38	-1.0926	0.091	0.405	1.05576e-33	Immune system infiltration fibroblast
SSBP2	5.47451e-38	0.287743	0.449	0.632	2.00373e-33	Immune system infiltration fibroblast
TXNIP	1.5316e-37	-0.304899	0.271	0.522	5.60582e-33	Immune system infiltration fibroblast
SIK2	2.58485e-37	0.705447	0.422	0.49	9.4608e-33	Immune system infiltration fibroblast
CCDC71L	5.2532e-37	-1.29135	0.069	0.443	1.92272e-32	Immune system infiltration fibroblast
S100A6	6.72723e-37	-0.917075	0.646	0.964	2.46223e-32	Immune system infiltration fibroblast
DST	2.22309e-36	0.436603	0.481	0.647	8.13672e-32	Immune system infiltration fibroblast
TNFAIP2	3.20502e-36	-1.18873	0.13	0.516	1.17307e-31	Immune system infiltration fibroblast
RPS10	1.87674e-35	-0.507801	0.348	0.851	6.86906e-31	Immune system infiltration fibroblast
YWHAZ	1.005e-34	0.294506	0.531	0.794	3.6784e-30	Immune system infiltration fibroblast
RBM3	2.31138e-34	-0.61955	0.244	0.749	8.4599e-30	Immune system infiltration fibroblast
IFITM2	4.72676e-34	-1.18721	0.299	0.846	1.73004e-29	Immune system infiltration fibroblast
FADS3	2.02217e-33	-0.30782	0.043	0.256	7.40133e-29	Immune system infiltration fibroblast
RPS26	3.70713e-33	0.977787	0.75	0.787	1.35685e-28	Immune system infiltration fibroblast
AFF3	2.9635e-32	0.843348	0.37	0.372	1.08467e-27	Immune system infiltration fibroblast
RPS2	3.51207e-32	-0.546909	0.817	0.964	1.28545e-27	Immune system infiltration fibroblast
WWOX	5.82547e-32	0.72172	0.388	0.369	2.13218e-27	Immune system infiltration fibroblast
KIAA0232	8.14203e-32	0.685629	0.414	0.52	2.98007e-27	Immune system infiltration fibroblast
RPL29	8.38038e-32	-0.731286	0.767	0.964	3.0673e-27	Immune system infiltration fibroblast
TAGLN	1.10637e-31	-1.65456	0.112	0.626	4.04943e-27	Immune system infiltration fibroblast
THBS1	3.65397e-31	-0.675791	0.714	0.945	1.33739e-26	Immune system infiltration fibroblast
TUBA1A	4.87723e-31	0.448884	0.407	0.557	1.78512e-26	Immune system infiltration fibroblast
RPS9	1.22112e-30	-0.700431	0.778	0.96	4.46942e-26	Immune system infiltration fibroblast
CCL11	1.58417e-30	-1.61414	0.085	0.333	5.79822e-26	Immune system infiltration fibroblast
EIF4A1	1.9152e-30	-0.251189	0.717	0.937	7.00981e-26	Immune system infiltration fibroblast
CDC42EP4	5.60584e-30	-0.555101	0.181	0.563	2.05179e-25	Immune system infiltration fibroblast
ERRFI1	1.29079e-29	1.06694	0.672	0.66	4.72441e-25	Immune system infiltration fibroblast
MED13L	2.79368e-29	0.580406	0.639	0.816	1.02251e-24	Immune system infiltration fibroblast
MDK	3.71529e-29	0.326929	0.269	0.381	1.35983e-24	Immune system infiltration fibroblast
PTGER3	3.81652e-29	0.5296	0.349	0.396	1.39688e-24	Immune system infiltration fibroblast
SMDT1	5.32058e-29	-0.562092	0.202	0.674	1.94738e-24	Immune system infiltration fibroblast
RPL8	9.22115e-29	-0.5484	0.838	0.971	3.37503e-24	Immune system infiltration fibroblast
BGN	1.77429e-28	-0.800822	0.072	0.434	6.49408e-24	Immune system infiltration fibroblast
ADH1B	2.06836e-28	-1.44773	0.329	0.857	7.5704e-24	Immune system infiltration fibroblast
RAPGEF2	3.54872e-28	0.873716	0.428	0.44	1.29887e-23	Immune system infiltration fibroblast
MAFF	4.80088e-28	0.503571	0.608	0.751	1.75717e-23	Immune system infiltration fibroblast
RPLP0	5.16322e-28	-0.655117	0.623	0.927	1.88979e-23	Immune system infiltration fibroblast
SOX5	6.71051e-28	0.501987	0.542	0.626	2.45612e-23	Immune system infiltration fibroblast
FOXP2	8.25711e-28	0.30867	0.295	0.341	3.02218e-23	Immune system infiltration fibroblast
FTL	1.13888e-27	-0.555706	0.866	0.979	4.16841e-23	Immune system infiltration fibroblast
MT2A	1.79486e-27	-2.35386	0.202	0.634	6.56939e-23	Immune system infiltration fibroblast
VCAN	2.16436e-27	-1.12204	0.205	0.583	7.92178e-23	Immune system infiltration fibroblast
SLC8A1	5.27183e-27	0.446057	0.342	0.42	1.92954e-22	Immune system infiltration fibroblast
LITAF	2.69591e-26	-0.639154	0.491	0.863	9.86731e-22	Immune system infiltration fibroblast
RPL3	5.95173e-26	-0.875067	0.79	0.975	2.17839e-21	Immune system infiltration fibroblast
ARHGAP10	6.91826e-26	0.604179	0.426	0.553	2.53215e-21	Immune system infiltration fibroblast
SIPA1L2	7.74676e-26	-0.500817	0.096	0.316	2.83539e-21	Immune system infiltration fibroblast
AC087521.3	8.40341e-26	-0.360829	0.051	0.261	3.07573e-21	Immune system infiltration fibroblast
ENG	9.30258e-26	-0.719387	0.108	0.488	3.40484e-21	Immune system infiltration fibroblast
CALD1	1.02761e-25	-0.948458	0.608	0.985	3.76115e-21	Immune system infiltration fibroblast
DNTTIP2	1.4046e-25	-0.319168	0.21	0.563	5.14099e-21	Immune system infiltration fibroblast
RFX3	1.63969e-25	0.512338	0.345	0.464	6.00144e-21	Immune system infiltration fibroblast
HSPA5	1.71424e-25	-0.781085	0.4	0.842	6.27428e-21	Immune system infiltration fibroblast
PTGDS	2.06216e-25	-1.0231	0.034	0.316	7.5477e-21	Immune system infiltration fibroblast
PAMR1	2.10269e-25	-0.484705	0.038	0.259	7.69604e-21	Immune system infiltration fibroblast
RACK1	2.5005e-25	-0.628638	0.699	0.956	9.15208e-21	Immune system infiltration fibroblast
LDB2	3.66876e-25	0.304886	0.351	0.529	1.3428e-20	Immune system infiltration fibroblast
PDE4C	3.95862e-25	1.35535	0.319	0.123	1.4489e-20	Immune system infiltration fibroblast
FAM13A	4.71888e-25	0.330205	0.252	0.322	1.72716e-20	Immune system infiltration fibroblast
BCL3	4.87555e-25	-0.570965	0.072	0.352	1.7845e-20	Immune system infiltration fibroblast
MMP19	4.97206e-25	0.552387	0.214	0.34	1.81983e-20	Immune system infiltration fibroblast
MIF	1.80643e-24	-0.570044	0.252	0.731	6.61173e-20	Immune system infiltration fibroblast
CEBPD	3.47652e-24	-1.13697	0.495	0.914	1.27244e-19	Immune system infiltration fibroblast
RPS16	4.03597e-24	-0.503951	0.827	0.978	1.47721e-19	Immune system infiltration fibroblast
AC020916.1	6.68763e-24	0.343114	0.273	0.377	2.44774e-19	Immune system infiltration fibroblast
FAM20C	8.17891e-24	-0.366491	0.114	0.384	2.99356e-19	Immune system infiltration fibroblast
IL4R	9.64496e-24	-0.405018	0.122	0.4	3.53015e-19	Immune system infiltration fibroblast
ETV6	9.98468e-24	-0.426208	0.258	0.628	3.65449e-19	Immune system infiltration fibroblast
RPS6KA5	1.03402e-23	0.5579	0.296	0.299	3.78462e-19	Immune system infiltration fibroblast
DAB2	1.06161e-23	-0.361225	0.256	0.604	3.8856e-19	Immune system infiltration fibroblast
NFKB1	1.246e-23	-0.868012	0.384	0.709	4.56047e-19	Immune system infiltration fibroblast
PPP1R12B	1.64173e-23	0.389453	0.293	0.44	6.0089e-19	Immune system infiltration fibroblast
LINC00486	2.88546e-23	1.00697	0.514	0.514	1.05611e-18	Immune system infiltration fibroblast
XBP1	3.88834e-23	-0.371245	0.439	0.807	1.42317e-18	Immune system infiltration fibroblast
TUBA1C	5.07559e-23	-0.367907	0.076	0.337	1.85772e-18	Immune system infiltration fibroblast
RPL10	8.84322e-23	-0.698485	0.886	0.978	3.23671e-18	Immune system infiltration fibroblast
UBA52	9.66111e-23	-0.538065	0.674	0.942	3.53606e-18	Immune system infiltration fibroblast
DPT	1.04679e-22	0.482069	0.507	0.665	3.83137e-18	Immune system infiltration fibroblast
ARHGAP6	1.40863e-22	0.448765	0.32	0.374	5.15574e-18	Immune system infiltration fibroblast
GADD45B	1.42815e-22	-0.393073	0.448	0.846	5.22719e-18	Immune system infiltration fibroblast
RPL18A	1.73421e-22	-0.439042	0.834	0.974	6.34738e-18	Immune system infiltration fibroblast
CNN2	1.80854e-22	-0.394983	0.041	0.287	6.61945e-18	Immune system infiltration fibroblast
RPL26	2.1217e-22	-0.544587	0.836	0.956	7.76563e-18	Immune system infiltration fibroblast
PDLIM1	2.14118e-22	-0.42367	0.062	0.328	7.83692e-18	Immune system infiltration fibroblast
SLC9B2	2.50298e-22	-0.499999	0.138	0.418	9.16117e-18	Immune system infiltration fibroblast
FOXN3	4.14723e-22	0.40036	0.47	0.685	1.51793e-17	Immune system infiltration fibroblast
TXNRD1	4.33491e-22	-0.36196	0.417	0.683	1.58662e-17	Immune system infiltration fibroblast
PDE10A	8.65947e-22	-0.733225	0.155	0.417	3.16945e-17	Immune system infiltration fibroblast
TNXB	1.40222e-21	-0.702824	0.208	0.663	5.13227e-17	Immune system infiltration fibroblast
MMP2	1.40851e-21	-0.902696	0.262	0.735	5.15529e-17	Immune system infiltration fibroblast
ADIRF	1.48504e-21	-0.93206	0.26	0.799	5.4354e-17	Immune system infiltration fibroblast
C1R	1.60146e-21	-1.25369	0.327	0.852	5.86151e-17	Immune system infiltration fibroblast
RPS5	2.12851e-21	-0.468869	0.773	0.947	7.79056e-17	Immune system infiltration fibroblast
AEBP1	2.31755e-21	-0.902104	0.277	0.771	8.48247e-17	Immune system infiltration fibroblast
NBL1	2.38981e-21	-0.790593	0.261	0.714	8.74696e-17	Immune system infiltration fibroblast
MT-ND3	3.03994e-21	0.516545	0.936	0.998	1.11265e-16	Immune system infiltration fibroblast
ANK2	4.01898e-21	0.509007	0.284	0.381	1.47099e-16	Immune system infiltration fibroblast
FILIP1L	4.41395e-21	0.378715	0.376	0.506	1.61555e-16	Immune system infiltration fibroblast
NOD1	6.04273e-21	-0.516932	0.048	0.266	2.2117e-16	Immune system infiltration fibroblast
YBX3	7.26005e-21	-0.404459	0.652	0.951	2.65725e-16	Immune system infiltration fibroblast
GPX4	7.84785e-21	-0.852142	0.236	0.744	2.87239e-16	Immune system infiltration fibroblast
NR3C2	1.13968e-20	0.787861	0.275	0.239	4.17133e-16	Immune system infiltration fibroblast
SBNO2	1.22412e-20	-0.280817	0.119	0.377	4.48042e-16	Immune system infiltration fibroblast
CDH13	1.27771e-20	-0.691511	0.105	0.379	4.67655e-16	Immune system infiltration fibroblast
CRIP1	1.37335e-20	-0.341915	0.055	0.256	5.02659e-16	Immune system infiltration fibroblast
WTAP	1.52281e-20	-0.664671	0.432	0.828	5.57364e-16	Immune system infiltration fibroblast
IGFBP7	1.64714e-20	-1.17077	0.409	0.892	6.02869e-16	Immune system infiltration fibroblast
EBF1	1.95949e-20	0.538522	0.533	0.683	7.17194e-16	Immune system infiltration fibroblast
SMARCA2	2.71468e-20	0.257335	0.338	0.509	9.93602e-16	Immune system infiltration fibroblast
SLC2A3	2.83746e-20	-0.569166	0.294	0.711	1.03854e-15	Immune system infiltration fibroblast
DEPP1	2.98932e-20	-0.932214	0.055	0.326	1.09412e-15	Immune system infiltration fibroblast
PEG10	3.13724e-20	2.01442	0.329	0.133	1.14826e-15	Immune system infiltration fibroblast
CRISPLD2	6.32222e-20	-0.592896	0.59	0.94	2.31399e-15	Immune system infiltration fibroblast
C12orf57	8.33069e-20	-0.531888	0.486	0.868	3.04912e-15	Immune system infiltration fibroblast
LMCD1	2.08114e-19	-0.293925	0.211	0.454	7.61717e-15	Immune system infiltration fibroblast
TMBIM4	2.42158e-19	-0.693044	0.174	0.636	8.86324e-15	Immune system infiltration fibroblast
PSMB3	2.51556e-19	-0.382225	0.122	0.471	9.20719e-15	Immune system infiltration fibroblast
LDHA	2.53953e-19	-0.403812	0.416	0.775	9.29494e-15	Immune system infiltration fibroblast
CSRP1	3.82307e-19	-0.882539	0.168	0.643	1.39928e-14	Immune system infiltration fibroblast
ARIH1	6.51085e-19	0.470737	0.702	0.851	2.38304e-14	Immune system infiltration fibroblast
DGKB	7.07389e-19	0.766304	0.293	0.224	2.58911e-14	Immune system infiltration fibroblast
SRPRA	9.15083e-19	-0.390435	0.086	0.4	3.34929e-14	Immune system infiltration fibroblast
LGALS1	1.12699e-18	-0.691289	0.664	0.955	4.12489e-14	Immune system infiltration fibroblast
SDC4	1.15883e-18	-0.543345	0.083	0.363	4.24145e-14	Immune system infiltration fibroblast
MT-CO1	1.88971e-18	0.270226	0.918	0.995	6.91653e-14	Immune system infiltration fibroblast
GPC6	2.59414e-18	0.774761	0.311	0.228	9.49482e-14	Immune system infiltration fibroblast
HLA-C	3.18818e-18	-0.810005	0.275	0.801	1.1669e-13	Immune system infiltration fibroblast
RRBP1	3.29127e-18	-0.455714	0.395	0.789	1.20464e-13	Immune system infiltration fibroblast
TMEM165	3.29942e-18	-0.397223	0.333	0.746	1.20762e-13	Immune system infiltration fibroblast
CD81	3.4654e-18	-1.04283	0.356	0.899	1.26837e-13	Immune system infiltration fibroblast
LAMA2	4.33677e-18	0.254874	0.523	0.785	1.5873e-13	Immune system infiltration fibroblast
STOM	4.37762e-18	-0.421731	0.238	0.667	1.60225e-13	Immune system infiltration fibroblast
DNAJB9	4.43738e-18	-0.384774	0.108	0.407	1.62412e-13	Immune system infiltration fibroblast
FLOT1	4.44284e-18	-0.551463	0.131	0.489	1.62612e-13	Immune system infiltration fibroblast
XIST	6.81453e-18	0.25384	0.638	0.841	2.49418e-13	Immune system infiltration fibroblast
UBXN1	8.42648e-18	-0.6428	0.206	0.67	3.08418e-13	Immune system infiltration fibroblast
ARHGDIA	1.54521e-17	-0.317629	0.112	0.442	5.65562e-13	Immune system infiltration fibroblast
KCNN3	2.10106e-17	0.38216	0.351	0.445	7.6901e-13	Immune system infiltration fibroblast
TPM1	2.29591e-17	-0.540363	0.169	0.573	8.40327e-13	Immune system infiltration fibroblast
CLU	3.19189e-17	0.738347	0.319	0.381	1.16826e-12	Immune system infiltration fibroblast
PPP2CB	3.41406e-17	0.354093	0.459	0.662	1.24958e-12	Immune system infiltration fibroblast
PSMB6	3.83229e-17	-0.28724	0.133	0.479	1.40266e-12	Immune system infiltration fibroblast
HSPA1B	5.11193e-17	-0.775249	0.477	0.751	1.87102e-12	Immune system infiltration fibroblast
BBX	5.19996e-17	0.263504	0.312	0.486	1.90324e-12	Immune system infiltration fibroblast
MT1X	5.25533e-17	-1.40042	0.057	0.3	1.9235e-12	Immune system infiltration fibroblast
PLSCR1	5.37474e-17	-0.419116	0.365	0.764	1.96721e-12	Immune system infiltration fibroblast
COPE	6.30557e-17	-0.472358	0.129	0.507	2.3079e-12	Immune system infiltration fibroblast
C1S	6.41829e-17	-1.02041	0.326	0.838	2.34916e-12	Immune system infiltration fibroblast
SLC19A2	7.8332e-17	0.639497	0.498	0.575	2.86703e-12	Immune system infiltration fibroblast
UGCG	8.60441e-17	-0.463723	0.375	0.729	3.1493e-12	Immune system infiltration fibroblast
COX7B	8.64035e-17	-0.383897	0.183	0.587	3.16245e-12	Immune system infiltration fibroblast
MYL9	8.81987e-17	-0.839858	0.108	0.547	3.22816e-12	Immune system infiltration fibroblast
VEGFB	1.07801e-16	-0.669702	0.085	0.46	3.94562e-12	Immune system infiltration fibroblast
ARHGAP26	1.36263e-16	0.928432	0.562	0.582	4.98737e-12	Immune system infiltration fibroblast
PTP4A2	1.41909e-16	-0.512762	0.201	0.598	5.194e-12	Immune system infiltration fibroblast
SPON1	1.49296e-16	-0.567013	0.243	0.593	5.46437e-12	Immune system infiltration fibroblast
CTSK	1.61245e-16	-1.19177	0.191	0.616	5.90175e-12	Immune system infiltration fibroblast
BHLHE40	1.85883e-16	-0.440085	0.238	0.608	6.8035e-12	Immune system infiltration fibroblast
SPRED2	2.10956e-16	1.13595	0.427	0.397	7.7212e-12	Immune system infiltration fibroblast
FAP	2.25404e-16	-0.839326	0.342	0.704	8.25001e-12	Immune system infiltration fibroblast
H2AFJ	2.26944e-16	-0.575462	0.121	0.524	8.30639e-12	Immune system infiltration fibroblast
RSRC2	2.44149e-16	0.513707	0.516	0.675	8.93611e-12	Immune system infiltration fibroblast
ARPC1B	2.47849e-16	-0.431943	0.048	0.295	9.07151e-12	Immune system infiltration fibroblast
AFAP1	2.54788e-16	-0.499155	0.097	0.354	9.32549e-12	Immune system infiltration fibroblast
RALGPS2	2.65329e-16	0.686266	0.262	0.236	9.71131e-12	Immune system infiltration fibroblast
SLC25A6	2.87121e-16	-0.373972	0.429	0.857	1.05089e-11	Immune system infiltration fibroblast
PNO1	3.28597e-16	0.386068	0.248	0.419	1.2027e-11	Immune system infiltration fibroblast
COL6A2	4.02373e-16	-0.800866	0.523	0.961	1.47273e-11	Immune system infiltration fibroblast
GGCT	4.10548e-16	-0.316663	0.071	0.296	1.50265e-11	Immune system infiltration fibroblast
CTSD	6.53717e-16	-0.536114	0.093	0.445	2.39267e-11	Immune system infiltration fibroblast
MAF	6.91106e-16	0.250721	0.192	0.271	2.52952e-11	Immune system infiltration fibroblast
B4GALT5	8.94385e-16	-0.380897	0.152	0.445	3.27354e-11	Immune system infiltration fibroblast
SDF2L1	9.71247e-16	-0.3151	0.037	0.25	3.55486e-11	Immune system infiltration fibroblast
PALLD	1.15886e-15	0.273522	0.564	0.779	4.24154e-11	Immune system infiltration fibroblast
ERF	1.37795e-15	0.60788	0.278	0.34	5.04342e-11	Immune system infiltration fibroblast
NID1	1.4053e-15	0.288355	0.33	0.581	5.14352e-11	Immune system infiltration fibroblast
HMGN2	1.62086e-15	0.256641	0.375	0.631	5.93252e-11	Immune system infiltration fibroblast
ELOB	1.71732e-15	-0.720362	0.184	0.668	6.28555e-11	Immune system infiltration fibroblast
CCT6A	1.84065e-15	-0.25957	0.156	0.465	6.73696e-11	Immune system infiltration fibroblast
TLN2	2.10389e-15	0.50172	0.268	0.307	7.70046e-11	Immune system infiltration fibroblast
CADPS2	2.13891e-15	0.604904	0.483	0.568	7.82861e-11	Immune system infiltration fibroblast
FGF7	2.20252e-15	-1.37303	0.157	0.49	8.06145e-11	Immune system infiltration fibroblast
PPIB	2.3192e-15	-0.820088	0.23	0.715	8.48849e-11	Immune system infiltration fibroblast
TPT1	3.03338e-15	-0.415703	0.908	0.979	1.11025e-10	Immune system infiltration fibroblast
EIF3K	3.34948e-15	-0.44607	0.281	0.754	1.22594e-10	Immune system infiltration fibroblast
RBMX	4.05919e-15	0.273628	0.459	0.688	1.48571e-10	Immune system infiltration fibroblast
TANK	4.35639e-15	-0.568228	0.156	0.524	1.59448e-10	Immune system infiltration fibroblast
MFGE8	4.83802e-15	-0.644425	0.234	0.714	1.77076e-10	Immune system infiltration fibroblast
LBR	5.66482e-15	-0.266952	0.106	0.389	2.07338e-10	Immune system infiltration fibroblast
C3	8.44645e-15	-1.07465	0.283	0.689	3.09148e-10	Immune system infiltration fibroblast
INTS6	8.6751e-15	0.319582	0.466	0.673	3.17517e-10	Immune system infiltration fibroblast
IMMP2L	8.67757e-15	0.280222	0.512	0.655	3.17608e-10	Immune system infiltration fibroblast
FSTL3	8.88499e-15	-0.373553	0.047	0.264	3.252e-10	Immune system infiltration fibroblast
RAMP1	9.29419e-15	-0.889663	0.322	0.749	3.40177e-10	Immune system infiltration fibroblast
GAPDH	9.73919e-15	-0.340611	0.421	0.83	3.56464e-10	Immune system infiltration fibroblast
GUK1	1.07472e-14	-0.46467	0.183	0.608	3.93359e-10	Immune system infiltration fibroblast
TNS1	1.20853e-14	-0.419377	0.198	0.56	4.42335e-10	Immune system infiltration fibroblast
RPL7A	1.21412e-14	-0.629121	0.782	0.951	4.44381e-10	Immune system infiltration fibroblast
ATP5F1D	1.46084e-14	-0.551093	0.163	0.603	5.34682e-10	Immune system infiltration fibroblast
RYBP	1.54287e-14	1.04079	0.658	0.705	5.64707e-10	Immune system infiltration fibroblast
MYC	1.55951e-14	-0.601856	0.405	0.746	5.70795e-10	Immune system infiltration fibroblast
PRKG1	2.15868e-14	0.462027	0.698	0.802	7.90099e-10	Immune system infiltration fibroblast
RPS15	2.28661e-14	-0.416156	0.846	0.971	8.36923e-10	Immune system infiltration fibroblast
ALDH1A3	2.38343e-14	-0.622597	0.092	0.325	8.72358e-10	Immune system infiltration fibroblast
SSR4	2.46386e-14	-0.630151	0.179	0.644	9.01797e-10	Immune system infiltration fibroblast
AKAP9	2.68369e-14	0.283677	0.405	0.578	9.82257e-10	Immune system infiltration fibroblast
HSD17B10	3.12846e-14	-0.301247	0.054	0.295	1.14505e-09	Immune system infiltration fibroblast
SARNP	3.14809e-14	0.402582	0.218	0.363	1.15223e-09	Immune system infiltration fibroblast
PIM1	3.3235e-14	-0.554778	0.202	0.515	1.21643e-09	Immune system infiltration fibroblast
CD63	3.37185e-14	-0.373562	0.714	0.951	1.23413e-09	Immune system infiltration fibroblast
NAP1L1	5.21415e-14	0.440384	0.645	0.826	1.90843e-09	Immune system infiltration fibroblast
PDIA3	5.43839e-14	-0.533932	0.375	0.817	1.9905e-09	Immune system infiltration fibroblast
SUN2	5.47386e-14	-0.275611	0.085	0.341	2.00349e-09	Immune system infiltration fibroblast
ST3GAL4	5.89961e-14	-0.371566	0.051	0.257	2.15932e-09	Immune system infiltration fibroblast
RHOU	5.95133e-14	-0.359285	0.081	0.32	2.17825e-09	Immune system infiltration fibroblast
RPS29	6.32426e-14	0.752119	0.877	0.944	2.31474e-09	Immune system infiltration fibroblast
REEP3	7.57257e-14	-0.365963	0.157	0.46	2.77164e-09	Immune system infiltration fibroblast
SLC36A4	7.65365e-14	-0.279978	0.086	0.292	2.80131e-09	Immune system infiltration fibroblast
PSMB1	8.46205e-14	-0.470322	0.206	0.644	3.09719e-09	Immune system infiltration fibroblast
TIPARP	9.21981e-14	0.343861	0.44	0.626	3.37454e-09	Immune system infiltration fibroblast
TUFM	9.30157e-14	-0.338707	0.084	0.382	3.40447e-09	Immune system infiltration fibroblast
EEF1D	9.45516e-14	-0.44526	0.548	0.913	3.46068e-09	Immune system infiltration fibroblast
GPNMB	1.00941e-13	-0.757227	0.279	0.757	3.69453e-09	Immune system infiltration fibroblast
ADAMTS4	1.03238e-13	-0.323577	0.187	0.394	3.77861e-09	Immune system infiltration fibroblast
MEIS2	1.15193e-13	0.639629	0.666	0.791	4.21618e-09	Immune system infiltration fibroblast
TRA2B	1.38201e-13	0.33607	0.442	0.664	5.05828e-09	Immune system infiltration fibroblast
C7	1.38285e-13	-1.27016	0.425	0.873	5.06138e-09	Immune system infiltration fibroblast
MSRB3	1.49594e-13	-0.415216	0.138	0.448	5.47528e-09	Immune system infiltration fibroblast
PABPC1	1.50716e-13	0.393538	0.741	0.902	5.51635e-09	Immune system infiltration fibroblast
FLNA	1.5395e-13	-0.41989	0.156	0.536	5.63472e-09	Immune system infiltration fibroblast
P4HB	1.7254e-13	-0.502475	0.118	0.463	6.31513e-09	Immune system infiltration fibroblast
RGCC	1.72699e-13	-0.587332	0.159	0.439	6.32097e-09	Immune system infiltration fibroblast
HIST1H1C	1.76746e-13	-0.356477	0.059	0.267	6.46907e-09	Immune system infiltration fibroblast
TAF10	2.10792e-13	-0.289609	0.055	0.3	7.71519e-09	Immune system infiltration fibroblast
RBM7	2.22034e-13	-0.305073	0.103	0.371	8.12667e-09	Immune system infiltration fibroblast
SAFB2	2.34312e-13	0.405375	0.288	0.429	8.57604e-09	Immune system infiltration fibroblast
SAMD4A	2.45087e-13	0.946519	0.812	0.84	8.97043e-09	Immune system infiltration fibroblast
SCAND1	2.47844e-13	-0.315025	0.078	0.342	9.07132e-09	Immune system infiltration fibroblast
RPL19	2.49328e-13	-0.517013	0.825	0.965	9.12565e-09	Immune system infiltration fibroblast
SKI	2.60088e-13	0.445154	0.303	0.387	9.51947e-09	Immune system infiltration fibroblast
HNRNPF	2.60164e-13	-0.400223	0.319	0.743	9.52228e-09	Immune system infiltration fibroblast
MGP	2.83145e-13	-1.44178	0.654	0.973	1.03634e-08	Immune system infiltration fibroblast
TFPI	2.91611e-13	-0.484866	0.461	0.792	1.06732e-08	Immune system infiltration fibroblast
AC138512.1	3.34805e-13	-0.329132	0.082	0.264	1.22542e-08	Immune system infiltration fibroblast
SELENOM	3.59726e-13	-0.791192	0.3	0.82	1.31663e-08	Immune system infiltration fibroblast
NDUFS8	4.06963e-13	-0.420865	0.055	0.326	1.48952e-08	Immune system infiltration fibroblast
FER	4.13236e-13	0.924724	0.506	0.558	1.51248e-08	Immune system infiltration fibroblast
RPN2	4.24495e-13	-0.388804	0.163	0.516	1.55369e-08	Immune system infiltration fibroblast
FAM107B	4.45567e-13	0.772977	0.428	0.398	1.63082e-08	Immune system infiltration fibroblast
MAN2A1	4.95959e-13	0.534982	0.34	0.458	1.81526e-08	Immune system infiltration fibroblast
YARS	5.25054e-13	0.612388	0.282	0.4	1.92175e-08	Immune system infiltration fibroblast
EEF1G	6.42775e-13	-0.63622	0.525	0.913	2.35262e-08	Immune system infiltration fibroblast
CRY1	6.85515e-13	0.609653	0.679	0.75	2.50906e-08	Immune system infiltration fibroblast
C9orf16	7.02778e-13	-0.372766	0.054	0.318	2.57224e-08	Immune system infiltration fibroblast
UBR5	7.86336e-13	0.373017	0.471	0.694	2.87807e-08	Immune system infiltration fibroblast
FAM241A	8.03849e-13	1.05165	0.444	0.42	2.94217e-08	Immune system infiltration fibroblast
OLFML3	8.53107e-13	-0.687482	0.171	0.611	3.12246e-08	Immune system infiltration fibroblast
PER2	8.56623e-13	0.25933	0.321	0.511	3.13533e-08	Immune system infiltration fibroblast
EIF3G	8.86474e-13	-0.52796	0.222	0.677	3.24458e-08	Immune system infiltration fibroblast
LRRN4CL	9.587e-13	-0.361873	0.074	0.341	3.50894e-08	Immune system infiltration fibroblast
RPSA	1.066e-12	-0.376451	0.666	0.929	3.90167e-08	Immune system infiltration fibroblast
TFDP2	1.11986e-12	0.291354	0.277	0.394	4.0988e-08	Immune system infiltration fibroblast
DUSP16	1.23601e-12	0.37933	0.272	0.371	4.52392e-08	Immune system infiltration fibroblast
ATP5MG	1.25829e-12	-0.533165	0.315	0.803	4.60548e-08	Immune system infiltration fibroblast
RPL13	1.41963e-12	-0.483561	0.899	0.988	5.196e-08	Immune system infiltration fibroblast
SERP1	1.50231e-12	-0.300614	0.239	0.634	5.49862e-08	Immune system infiltration fibroblast
TUBB6	1.5164e-12	0.310836	0.534	0.754	5.55019e-08	Immune system infiltration fibroblast
SH3BGRL3	1.60957e-12	-0.33663	0.073	0.336	5.89118e-08	Immune system infiltration fibroblast
ST13	1.67477e-12	0.305098	0.582	0.83	6.12984e-08	Immune system infiltration fibroblast
SEC61B	2.04909e-12	-0.371086	0.285	0.692	7.49988e-08	Immune system infiltration fibroblast
SGCD	2.08672e-12	0.261278	0.239	0.322	7.6376e-08	Immune system infiltration fibroblast
ADAMTS19	2.4137e-12	-0.566407	0.134	0.399	8.83437e-08	Immune system infiltration fibroblast
LTBP2	2.51494e-12	-0.496452	0.085	0.366	9.20494e-08	Immune system infiltration fibroblast
NR2F1-AS1	2.5418e-12	0.260193	0.281	0.386	9.30325e-08	Immune system infiltration fibroblast
PIM3	2.54767e-12	-0.295437	0.138	0.391	9.32473e-08	Immune system infiltration fibroblast
HNRNPH3	2.73898e-12	0.389914	0.471	0.7	1.00249e-07	Immune system infiltration fibroblast
MLF2	2.976e-12	-0.323658	0.099	0.405	1.08925e-07	Immune system infiltration fibroblast
SSBP4	3.16478e-12	-0.375896	0.08	0.336	1.15834e-07	Immune system infiltration fibroblast
ACTN1	3.37038e-12	-0.446105	0.242	0.618	1.23359e-07	Immune system infiltration fibroblast
SMYD3	3.40168e-12	0.396712	0.311	0.35	1.24505e-07	Immune system infiltration fibroblast
CHORDC1	3.53224e-12	-0.278969	0.174	0.466	1.29284e-07	Immune system infiltration fibroblast
ST6GALNAC6	4.01145e-12	-0.254636	0.06	0.281	1.46823e-07	Immune system infiltration fibroblast
RPLP1	4.23601e-12	-0.44151	0.895	0.975	1.55042e-07	Immune system infiltration fibroblast
TRA2A	4.81359e-12	0.365863	0.449	0.641	1.76182e-07	Immune system infiltration fibroblast
RAD23A	5.08235e-12	-0.329101	0.12	0.453	1.86019e-07	Immune system infiltration fibroblast
FBXO11	5.70491e-12	0.656083	0.604	0.721	2.08805e-07	Immune system infiltration fibroblast
RNASEK	5.89002e-12	-0.534226	0.217	0.664	2.15581e-07	Immune system infiltration fibroblast
SOCS3	6.06415e-12	-0.42816	0.298	0.693	2.21954e-07	Immune system infiltration fibroblast
FAM3C	6.09796e-12	-0.558739	0.224	0.618	2.23191e-07	Immune system infiltration fibroblast
PGK1	6.17076e-12	-0.324923	0.124	0.435	2.25856e-07	Immune system infiltration fibroblast
WNT9A	6.45577e-12	0.697588	0.28	0.248	2.36288e-07	Immune system infiltration fibroblast
TCF7L1	6.62019e-12	0.390604	0.236	0.306	2.42306e-07	Immune system infiltration fibroblast
UBE2M	6.71853e-12	-0.348801	0.057	0.299	2.45905e-07	Immune system infiltration fibroblast
LONRF3	6.78175e-12	0.835948	0.492	0.524	2.48219e-07	Immune system infiltration fibroblast
PAM	8.12973e-12	1.02038	0.441	0.512	2.97556e-07	Immune system infiltration fibroblast
TSHZ3	8.42952e-12	-0.343407	0.163	0.434	3.08529e-07	Immune system infiltration fibroblast
FAU	9.30307e-12	-0.419266	0.795	0.951	3.40502e-07	Immune system infiltration fibroblast
PACSIN2	9.66111e-12	0.453247	0.241	0.31	3.53606e-07	Immune system infiltration fibroblast
TNFAIP3	1.05491e-11	-0.698928	0.067	0.301	3.86108e-07	Immune system infiltration fibroblast
MEG3	1.07685e-11	1.40567	0.868	0.84	3.9414e-07	Immune system infiltration fibroblast
A2M	1.11816e-11	-0.914907	0.163	0.534	4.09257e-07	Immune system infiltration fibroblast
CNN1	1.15286e-11	0.283683	0.197	0.321	4.21959e-07	Immune system infiltration fibroblast
LAMB2	1.23049e-11	-0.264478	0.096	0.362	4.5037e-07	Immune system infiltration fibroblast
S100A13	1.37889e-11	-0.518959	0.266	0.69	5.04688e-07	Immune system infiltration fibroblast
SERPINF1	1.38251e-11	-0.979469	0.349	0.852	5.06014e-07	Immune system infiltration fibroblast
TKT	1.39135e-11	-0.292273	0.122	0.419	5.09246e-07	Immune system infiltration fibroblast
NFKBIA	1.40038e-11	-0.861055	0.419	0.796	5.12552e-07	Immune system infiltration fibroblast
GPATCH4	1.64115e-11	0.250793	0.216	0.391	6.00676e-07	Immune system infiltration fibroblast
NASP	1.69449e-11	0.640716	0.539	0.641	6.20201e-07	Immune system infiltration fibroblast
ACTG1	1.69512e-11	-0.72869	0.54	0.927	6.2043e-07	Immune system infiltration fibroblast
TP53BP1	1.70244e-11	0.280129	0.212	0.305	6.23109e-07	Immune system infiltration fibroblast
B4GALT1	1.77879e-11	-0.449919	0.38	0.769	6.51053e-07	Immune system infiltration fibroblast
NDUFS6	1.86513e-11	-0.363031	0.105	0.432	6.82658e-07	Immune system infiltration fibroblast
SLC39A1	2.01655e-11	-0.308827	0.055	0.299	7.38079e-07	Immune system infiltration fibroblast
KPNA1	2.07799e-11	0.256829	0.327	0.551	7.60564e-07	Immune system infiltration fibroblast
ROBO1	2.09202e-11	0.678494	0.401	0.456	7.657e-07	Immune system infiltration fibroblast
NDUFA13	2.29589e-11	-0.638002	0.234	0.739	8.40317e-07	Immune system infiltration fibroblast
MICOS13	2.3683e-11	-0.316052	0.067	0.327	8.66821e-07	Immune system infiltration fibroblast
ADAMTS9-AS2	2.46577e-11	0.376526	0.647	0.805	9.02497e-07	Immune system infiltration fibroblast
RAB5C	2.53049e-11	-0.26612	0.127	0.43	9.26185e-07	Immune system infiltration fibroblast
VEGFA	2.60099e-11	0.252683	0.284	0.502	9.51988e-07	Immune system infiltration fibroblast
GNB2	2.89752e-11	-0.409493	0.099	0.424	1.06052e-06	Immune system infiltration fibroblast
TNFRSF1A	2.9203e-11	-0.261677	0.194	0.512	1.06886e-06	Immune system infiltration fibroblast
COPS6	3.24282e-11	-0.27723	0.095	0.371	1.1869e-06	Immune system infiltration fibroblast
ADAMTSL4-AS1	3.43898e-11	0.452813	0.4	0.464	1.2587e-06	Immune system infiltration fibroblast
COL14A1	3.44761e-11	-0.914495	0.286	0.776	1.26186e-06	Immune system infiltration fibroblast
MAP2K2	3.48231e-11	-0.336413	0.103	0.399	1.27456e-06	Immune system infiltration fibroblast
NDUFS5	3.57573e-11	-0.650613	0.237	0.698	1.30875e-06	Immune system infiltration fibroblast
RFX1	3.98161e-11	0.576226	0.239	0.254	1.45731e-06	Immune system infiltration fibroblast
PRMT1	4.1997e-11	-0.418859	0.126	0.473	1.53713e-06	Immune system infiltration fibroblast
CRYAB	4.4156e-11	-0.263938	0.09	0.32	1.61615e-06	Immune system infiltration fibroblast
RTRAF	4.44135e-11	-0.277639	0.172	0.509	1.62558e-06	Immune system infiltration fibroblast
CANX	4.87013e-11	-0.482674	0.244	0.675	1.78252e-06	Immune system infiltration fibroblast
ARL17B	5.12576e-11	-0.310982	0.103	0.342	1.87608e-06	Immune system infiltration fibroblast
TGFB3	5.2527e-11	-0.340603	0.098	0.318	1.92254e-06	Immune system infiltration fibroblast
HIGD2A	5.83365e-11	-0.330494	0.088	0.366	2.13517e-06	Immune system infiltration fibroblast
PRELP	6.49362e-11	-0.728966	0.138	0.536	2.37673e-06	Immune system infiltration fibroblast
RND3	6.73022e-11	-0.39911	0.397	0.731	2.46333e-06	Immune system infiltration fibroblast
LATS2	6.76084e-11	0.349846	0.231	0.337	2.47453e-06	Immune system infiltration fibroblast
GULP1	7.43625e-11	0.426602	0.355	0.529	2.72174e-06	Immune system infiltration fibroblast
IFNGR1	7.45436e-11	-0.351524	0.145	0.455	2.72837e-06	Immune system infiltration fibroblast
RWDD1	7.82712e-11	-0.321917	0.177	0.524	2.86481e-06	Immune system infiltration fibroblast
FKBP8	8.00454e-11	-0.444794	0.135	0.501	2.92974e-06	Immune system infiltration fibroblast
RPL36AL	8.08853e-11	-0.281901	0.589	0.896	2.96048e-06	Immune system infiltration fibroblast
PHB2	8.96293e-11	-0.307126	0.151	0.495	3.28052e-06	Immune system infiltration fibroblast
TMEM205	9.067e-11	-0.264269	0.068	0.308	3.31861e-06	Immune system infiltration fibroblast
MZT2B	9.07258e-11	-0.565486	0.23	0.708	3.32066e-06	Immune system infiltration fibroblast
TUSC3	9.35339e-11	0.341828	0.225	0.276	3.42343e-06	Immune system infiltration fibroblast
CAMK2N1	9.67727e-11	-0.343875	0.129	0.44	3.54198e-06	Immune system infiltration fibroblast
MIR22HG	1.02997e-10	-0.260073	0.187	0.481	3.7698e-06	Immune system infiltration fibroblast
NFAT5	1.08808e-10	0.347372	0.619	0.832	3.98248e-06	Immune system infiltration fibroblast
NUP98	1.12045e-10	0.26767	0.499	0.748	4.10096e-06	Immune system infiltration fibroblast
SEPTIN9	1.12316e-10	0.258196	0.289	0.526	4.11089e-06	Immune system infiltration fibroblast
MAPK9	1.2466e-10	-0.337184	0.066	0.26	4.5627e-06	Immune system infiltration fibroblast
SOCS2	1.38848e-10	-0.346813	0.108	0.378	5.08199e-06	Immune system infiltration fibroblast
SDF4	1.47016e-10	-0.33636	0.1	0.397	5.38095e-06	Immune system infiltration fibroblast
PELI2	1.50185e-10	0.669166	0.48	0.531	5.49693e-06	Immune system infiltration fibroblast
RSL24D1	1.53801e-10	0.306002	0.402	0.65	5.62927e-06	Immune system infiltration fibroblast
POLR2A	1.55405e-10	0.455003	0.397	0.545	5.68798e-06	Immune system infiltration fibroblast
ALDH2	1.60117e-10	-0.451498	0.133	0.485	5.86043e-06	Immune system infiltration fibroblast
RPS15A	1.64171e-10	-0.337588	0.857	0.955	6.00884e-06	Immune system infiltration fibroblast
NDUFS7	1.68244e-10	-0.30014	0.069	0.308	6.15792e-06	Immune system infiltration fibroblast
PLD5	1.70921e-10	0.626535	0.27	0.271	6.25589e-06	Immune system infiltration fibroblast
CERS2	1.74945e-10	-0.326363	0.076	0.32	6.40315e-06	Immune system infiltration fibroblast
EIF3M	1.83121e-10	-0.374208	0.22	0.621	6.70241e-06	Immune system infiltration fibroblast
SERPING1	1.87145e-10	-0.77117	0.495	0.925	6.84969e-06	Immune system infiltration fibroblast
KLF12	1.97868e-10	0.314803	0.218	0.27	7.24218e-06	Immune system infiltration fibroblast
SEC11A	2.07982e-10	-0.344612	0.237	0.639	7.61237e-06	Immune system infiltration fibroblast
PFN1	2.09483e-10	-0.422253	0.225	0.652	7.6673e-06	Immune system infiltration fibroblast
AHNAK	2.21376e-10	-0.28846	0.512	0.863	8.10257e-06	Immune system infiltration fibroblast
BBS9	2.34814e-10	0.281351	0.222	0.297	8.59442e-06	Immune system infiltration fibroblast
IRF1	2.48297e-10	-0.299195	0.481	0.731	9.08793e-06	Immune system infiltration fibroblast
TIMP3	2.70724e-10	-0.447498	0.652	0.943	9.90878e-06	Immune system infiltration fibroblast
SH3D19	2.80529e-10	-0.463775	0.33	0.761	1.02676e-05	Immune system infiltration fibroblast
EMILIN1	2.84839e-10	-0.607349	0.076	0.386	1.04254e-05	Immune system infiltration fibroblast
DIS3	3.01348e-10	-0.27749	0.159	0.423	1.10296e-05	Immune system infiltration fibroblast
GLIS3	3.07769e-10	0.401047	0.623	0.777	1.12646e-05	Immune system infiltration fibroblast
HIF1A	3.35575e-10	-0.33255	0.137	0.409	1.22824e-05	Immune system infiltration fibroblast
RPL35A	3.79861e-10	-0.273517	0.866	0.976	1.39033e-05	Immune system infiltration fibroblast
HSPD1	4.14292e-10	0.732503	0.796	0.877	1.51635e-05	Immune system infiltration fibroblast
TALDO1	4.70816e-10	-0.399565	0.076	0.362	1.72324e-05	Immune system infiltration fibroblast
CCNL1	4.76754e-10	-0.547702	0.593	0.96	1.74497e-05	Immune system infiltration fibroblast
FAF2	4.91549e-10	-0.318627	0.092	0.33	1.79912e-05	Immune system infiltration fibroblast
HK1	5.24521e-10	0.407479	0.281	0.424	1.9198e-05	Immune system infiltration fibroblast
RLF	5.25804e-10	0.630241	0.569	0.679	1.9245e-05	Immune system infiltration fibroblast
UBASH3B	5.60934e-10	0.434674	0.255	0.354	2.05307e-05	Immune system infiltration fibroblast
SPCS2	5.72469e-10	-0.502664	0.248	0.688	2.09529e-05	Immune system infiltration fibroblast
WDR43	5.83398e-10	0.667277	0.444	0.617	2.1353e-05	Immune system infiltration fibroblast
ATP5PF	6.40507e-10	-0.391074	0.191	0.603	2.34432e-05	Immune system infiltration fibroblast
HNRNPA0	6.44085e-10	-0.372692	0.268	0.688	2.35741e-05	Immune system infiltration fibroblast
USP36	6.54553e-10	0.75791	0.414	0.527	2.39573e-05	Immune system infiltration fibroblast
COX6A1	6.57259e-10	-0.350619	0.226	0.638	2.40563e-05	Immune system infiltration fibroblast
FBLN5	6.89648e-10	-0.720661	0.236	0.693	2.52418e-05	Immune system infiltration fibroblast
CIRBP	6.99619e-10	-0.535254	0.491	0.898	2.56068e-05	Immune system infiltration fibroblast
YWHAG	7.05858e-10	0.251176	0.381	0.606	2.58351e-05	Immune system infiltration fibroblast
MAML3	7.1053e-10	0.404935	0.237	0.284	2.60061e-05	Immune system infiltration fibroblast
IFITM3	8.41636e-10	-1.0485	0.459	0.892	3.08047e-05	Immune system infiltration fibroblast
TMED2	8.50785e-10	-0.40286	0.145	0.509	3.11396e-05	Immune system infiltration fibroblast
IPO7	8.56162e-10	0.39232	0.456	0.679	3.13364e-05	Immune system infiltration fibroblast
ATF6	8.66708e-10	0.305789	0.427	0.669	3.17224e-05	Immune system infiltration fibroblast
AHCYL1	9.04607e-10	0.663028	0.498	0.647	3.31095e-05	Immune system infiltration fibroblast
NUP107	9.2061e-10	-0.305938	0.108	0.325	3.36953e-05	Immune system infiltration fibroblast
NUP153	9.33258e-10	0.386279	0.433	0.601	3.41582e-05	Immune system infiltration fibroblast
PNRC1	9.43356e-10	-0.359863	0.674	0.924	3.45278e-05	Immune system infiltration fibroblast
RABGAP1L	9.47981e-10	0.524739	0.415	0.51	3.4697e-05	Immune system infiltration fibroblast
COL6A3	9.59704e-10	-0.928095	0.432	0.896	3.51261e-05	Immune system infiltration fibroblast
RNH1	1.01008e-09	-0.567382	0.161	0.567	3.69699e-05	Immune system infiltration fibroblast
GOLGB1	1.15627e-09	0.286464	0.447	0.659	4.23205e-05	Immune system infiltration fibroblast
SERPINB1	1.31014e-09	-0.365956	0.116	0.371	4.79523e-05	Immune system infiltration fibroblast
ROR1	1.3807e-09	0.446302	0.25	0.29	5.05351e-05	Immune system infiltration fibroblast
TP53BP2	1.39129e-09	0.760285	0.442	0.522	5.09224e-05	Immune system infiltration fibroblast
BAIAP2	1.39269e-09	0.628614	0.244	0.261	5.09739e-05	Immune system infiltration fibroblast
CYTH3	1.46291e-09	0.366428	0.239	0.313	5.3544e-05	Immune system infiltration fibroblast
IL15RA	1.52834e-09	-0.436336	0.073	0.286	5.59387e-05	Immune system infiltration fibroblast
UQCR11	1.55943e-09	-0.594092	0.12	0.495	5.70765e-05	Immune system infiltration fibroblast
BOD1L1	1.6376e-09	-0.267483	0.208	0.524	5.99379e-05	Immune system infiltration fibroblast
AZIN1	1.76913e-09	0.351484	0.233	0.325	6.4752e-05	Immune system infiltration fibroblast
CHCHD2	1.85579e-09	-0.422226	0.399	0.846	6.79237e-05	Immune system infiltration fibroblast
TSHZ2	1.91159e-09	-0.436561	0.682	0.929	6.99662e-05	Immune system infiltration fibroblast
SSR2	1.96643e-09	-0.566371	0.249	0.711	7.19733e-05	Immune system infiltration fibroblast
ITGA1	1.99368e-09	-0.422439	0.096	0.369	7.29707e-05	Immune system infiltration fibroblast
JUNB	2.04609e-09	-0.998848	0.539	0.981	7.48891e-05	Immune system infiltration fibroblast
CD99	2.13296e-09	-0.29826	0.354	0.733	7.80686e-05	Immune system infiltration fibroblast
SNX9	2.13551e-09	0.449185	0.718	0.873	7.81617e-05	Immune system infiltration fibroblast
RPS18	2.27871e-09	-0.514866	0.879	0.969	8.3403e-05	Immune system infiltration fibroblast
H6PD	2.32184e-09	-0.403838	0.085	0.333	8.49818e-05	Immune system infiltration fibroblast
CEBPB	2.37253e-09	-0.427829	0.607	0.873	8.6837e-05	Immune system infiltration fibroblast
PSMC5	2.46198e-09	-0.345915	0.073	0.34	9.01109e-05	Immune system infiltration fibroblast
VPS51	2.46583e-09	-0.289058	0.119	0.392	9.02518e-05	Immune system infiltration fibroblast
ID3	2.4776e-09	-0.547153	0.176	0.468	9.06827e-05	Immune system infiltration fibroblast
MYL6	2.79365e-09	-0.261598	0.468	0.873	0.00010225	Immune system infiltration fibroblast
RERG	2.84955e-09	-0.389357	0.307	0.619	0.000104296	Immune system infiltration fibroblast
CYB5R3	2.89591e-09	-0.340974	0.133	0.463	0.000105993	Immune system infiltration fibroblast
HM13	3.02712e-09	-0.293076	0.152	0.438	0.000110796	Immune system infiltration fibroblast
NORAD	3.10669e-09	-0.373157	0.259	0.667	0.000113708	Immune system infiltration fibroblast
ARL6IP4	3.1815e-09	-0.485212	0.185	0.613	0.000116446	Immune system infiltration fibroblast
HSPB6	3.28401e-09	-0.280399	0.19	0.515	0.000120198	Immune system infiltration fibroblast
NFIL3	3.66647e-09	-0.315388	0.399	0.764	0.000134197	Immune system infiltration fibroblast
MCU	3.66871e-09	0.64051	0.327	0.328	0.000134278	Immune system infiltration fibroblast
PGAM1	3.67853e-09	-0.316016	0.066	0.326	0.000134638	Immune system infiltration fibroblast
HDGF	3.74757e-09	-0.272727	0.112	0.398	0.000137165	Immune system infiltration fibroblast
EIF4B	3.94153e-09	-0.391057	0.359	0.805	0.000144264	Immune system infiltration fibroblast
PDLIM3	4.05256e-09	-0.441603	0.179	0.478	0.000148328	Immune system infiltration fibroblast
GSN	4.35119e-09	-0.652477	0.607	0.944	0.000159258	Immune system infiltration fibroblast
BSG	4.46724e-09	-0.359768	0.154	0.506	0.000163505	Immune system infiltration fibroblast
ATP5F1E	4.83007e-09	-0.512978	0.356	0.792	0.000176785	Immune system infiltration fibroblast
IDH3G	4.97053e-09	-0.264928	0.06	0.274	0.000181926	Immune system infiltration fibroblast
BTF3	5.11174e-09	-0.334196	0.583	0.907	0.000187095	Immune system infiltration fibroblast
PRKN	5.21947e-09	0.372329	0.344	0.461	0.000191038	Immune system infiltration fibroblast
NDUFA11	5.23052e-09	-0.483015	0.175	0.592	0.000191442	Immune system infiltration fibroblast
ZNRF2	5.49314e-09	-0.251444	0.15	0.377	0.000201054	Immune system infiltration fibroblast
RPL18	5.59683e-09	-0.284543	0.837	0.961	0.00020485	Immune system infiltration fibroblast
GYPC	5.65509e-09	-0.330024	0.161	0.506	0.000206982	Immune system infiltration fibroblast
SLC7A2	5.76646e-09	-0.518591	0.102	0.343	0.000211058	Immune system infiltration fibroblast
SYNE2	5.79146e-09	0.29807	0.256	0.389	0.000211973	Immune system infiltration fibroblast
PDLIM2	5.89314e-09	-0.327104	0.065	0.305	0.000215695	Immune system infiltration fibroblast
LGALS3	6.66608e-09	-0.659546	0.536	0.923	0.000243985	Immune system infiltration fibroblast
HOMER1	6.97407e-09	1.08324	0.512	0.475	0.000255258	Immune system infiltration fibroblast
ERO1B	7.13967e-09	0.723891	0.391	0.469	0.000261319	Immune system infiltration fibroblast
MYDGF	7.2043e-09	-0.354694	0.191	0.545	0.000263684	Immune system infiltration fibroblast
MFHAS1	7.4054e-09	0.518827	0.321	0.458	0.000271045	Immune system infiltration fibroblast
C19orf53	7.63091e-09	-0.399793	0.153	0.521	0.000279299	Immune system infiltration fibroblast
EPHX1	7.7977e-09	-0.406763	0.19	0.578	0.000285404	Immune system infiltration fibroblast
CAMTA1	8.15108e-09	0.303512	0.423	0.658	0.000298338	Immune system infiltration fibroblast
CHKA	8.17582e-09	0.593647	0.275	0.318	0.000299243	Immune system infiltration fibroblast
TLE5	8.72309e-09	-0.513589	0.193	0.609	0.000319274	Immune system infiltration fibroblast
RPS19	9.26459e-09	-0.477715	0.813	0.966	0.000339093	Immune system infiltration fibroblast
INAFM1	9.50613e-09	-0.279115	0.087	0.313	0.000347934	Immune system infiltration fibroblast
GORASP2	1.07255e-08	-0.295631	0.079	0.31	0.000392565	Immune system infiltration fibroblast
MARCH3	1.14851e-08	0.345751	0.611	0.724	0.000420366	Immune system infiltration fibroblast
ZFAND5	1.15785e-08	0.375096	0.459	0.688	0.000423785	Immune system infiltration fibroblast
GABARAP	1.26486e-08	-0.574953	0.324	0.807	0.000462951	Immune system infiltration fibroblast
SNHG29	1.28449e-08	-0.482162	0.442	0.864	0.000470138	Immune system infiltration fibroblast
RABAC1	1.30451e-08	-0.604362	0.173	0.601	0.000477465	Immune system infiltration fibroblast
RPS13	1.30574e-08	-0.337541	0.822	0.95	0.000477913	Immune system infiltration fibroblast
MAPKAPK2	1.34664e-08	0.412836	0.448	0.649	0.000492883	Immune system infiltration fibroblast
ITM2B	1.35181e-08	-0.796101	0.519	0.942	0.000494776	Immune system infiltration fibroblast
UQCRQ	1.35215e-08	-0.330272	0.146	0.475	0.000494902	Immune system infiltration fibroblast
CTSF	1.37481e-08	-0.426765	0.13	0.486	0.000503195	Immune system infiltration fibroblast
AMD1	1.50057e-08	0.545914	0.551	0.693	0.000549225	Immune system infiltration fibroblast
CALU	1.58561e-08	-0.266968	0.266	0.596	0.00058035	Immune system infiltration fibroblast
LAMTOR1	1.62107e-08	-0.304746	0.092	0.376	0.000593328	Immune system infiltration fibroblast
CCDC85B	1.66989e-08	-0.270438	0.148	0.471	0.000611195	Immune system infiltration fibroblast
SDCBP	1.69511e-08	-0.320839	0.275	0.628	0.000620427	Immune system infiltration fibroblast
PRDX4	1.70485e-08	-0.282392	0.102	0.378	0.000623994	Immune system infiltration fibroblast
RAB34	1.70562e-08	-0.431023	0.113	0.456	0.000624275	Immune system infiltration fibroblast
ARL5B	1.81246e-08	-0.386877	0.122	0.383	0.000663378	Immune system infiltration fibroblast
CWF19L2	1.83332e-08	0.279164	0.263	0.364	0.000671012	Immune system infiltration fibroblast
COX6C	1.90923e-08	-0.579587	0.287	0.756	0.000698796	Immune system infiltration fibroblast
SLC25A33	1.93345e-08	0.434705	0.352	0.474	0.00070766	Immune system infiltration fibroblast
CLMP	1.94464e-08	1.80189	0.616	0.598	0.000711759	Immune system infiltration fibroblast
CLIC1	2.10305e-08	-0.348136	0.172	0.536	0.000769738	Immune system infiltration fibroblast
MT-CO2	2.16055e-08	-0.322485	0.923	0.995	0.000790783	Immune system infiltration fibroblast
FAM133B	2.36216e-08	0.517072	0.462	0.6	0.000864575	Immune system infiltration fibroblast
RCN3	2.46305e-08	-0.286791	0.073	0.292	0.000901502	Immune system infiltration fibroblast
HES1	2.48897e-08	0.361368	0.273	0.394	0.000910987	Immune system infiltration fibroblast
PVT1	2.93024e-08	0.492054	0.326	0.485	0.0010725	Immune system infiltration fibroblast
NDUFB10	3.00989e-08	-0.305815	0.115	0.424	0.00110165	Immune system infiltration fibroblast
REX1BD	3.10057e-08	-0.297277	0.123	0.425	0.00113484	Immune system infiltration fibroblast
NAA15	3.13163e-08	0.330922	0.385	0.595	0.00114621	Immune system infiltration fibroblast
CNN3	3.15289e-08	-0.48373	0.314	0.718	0.00115399	Immune system infiltration fibroblast
SH3BP5	3.17794e-08	-0.366609	0.306	0.683	0.00116316	Immune system infiltration fibroblast
ZFPM2-AS1	3.38927e-08	1.1252	0.424	0.491	0.00124051	Immune system infiltration fibroblast
SRSF9	3.40408e-08	-0.295665	0.135	0.45	0.00124593	Immune system infiltration fibroblast
SEPTIN11	3.45234e-08	0.296343	0.379	0.632	0.00126359	Immune system infiltration fibroblast
GSTP1	3.47031e-08	-0.370234	0.412	0.847	0.00127017	Immune system infiltration fibroblast
EPB41L5	3.66997e-08	0.667018	0.308	0.354	0.00134325	Immune system infiltration fibroblast
KAT6A	3.73277e-08	0.520914	0.486	0.646	0.00136623	Immune system infiltration fibroblast
RBM17	3.92324e-08	-0.356666	0.16	0.451	0.00143594	Immune system infiltration fibroblast
TRIB1	4.03345e-08	0.686939	0.383	0.461	0.00147628	Immune system infiltration fibroblast
RARRES2	4.93063e-08	-0.690029	0.425	0.9	0.00180466	Immune system infiltration fibroblast
BRAF	4.94883e-08	0.367731	0.61	0.794	0.00181132	Immune system infiltration fibroblast
IGF1R	5.01861e-08	0.56038	0.513	0.631	0.00183686	Immune system infiltration fibroblast
NOP53	5.10668e-08	-0.661396	0.382	0.846	0.0018691	Immune system infiltration fibroblast
RASSF8	5.18618e-08	0.490045	0.465	0.697	0.00189819	Immune system infiltration fibroblast
PEBP1	5.51644e-08	-0.650415	0.255	0.73	0.00201907	Immune system infiltration fibroblast
ATXN7	5.58541e-08	0.302556	0.289	0.437	0.00204432	Immune system infiltration fibroblast
DDT	6.07789e-08	-0.295295	0.09	0.351	0.00222457	Immune system infiltration fibroblast
UST	6.11072e-08	0.940593	0.572	0.578	0.00223658	Immune system infiltration fibroblast
RPL27	6.28673e-08	-0.590813	0.561	0.913	0.00230101	Immune system infiltration fibroblast
ATP5F1B	6.51978e-08	-0.283265	0.16	0.49	0.00238631	Immune system infiltration fibroblast
GRINA	6.96099e-08	-0.258973	0.086	0.348	0.00254779	Immune system infiltration fibroblast
PSMA7	7.26616e-08	-0.298069	0.271	0.667	0.00265949	Immune system infiltration fibroblast
ATP5PO	7.35862e-08	-0.283534	0.188	0.546	0.00269333	Immune system infiltration fibroblast
NACA	7.90467e-08	-0.469137	0.737	0.945	0.00289319	Immune system infiltration fibroblast
ABL2	8.28093e-08	0.531131	0.512	0.644	0.0030309	Immune system infiltration fibroblast
CRIM1	8.54458e-08	0.771729	0.351	0.429	0.0031274	Immune system infiltration fibroblast
APEX1	8.72691e-08	-0.270347	0.096	0.347	0.00319413	Immune system infiltration fibroblast
BPTF	8.83717e-08	0.254694	0.495	0.716	0.00323449	Immune system infiltration fibroblast
HNRNPM	9.02746e-08	0.406054	0.509	0.729	0.00330414	Immune system infiltration fibroblast
FNBP1	9.36065e-08	0.440441	0.349	0.471	0.00342609	Immune system infiltration fibroblast
MAST2	9.38865e-08	0.680057	0.284	0.317	0.00343634	Immune system infiltration fibroblast
POLR2J3	9.52415e-08	-0.279152	0.153	0.41	0.00348593	Immune system infiltration fibroblast
SCPEP1	9.7538e-08	-0.302778	0.124	0.418	0.00356999	Immune system infiltration fibroblast
ACTB	1.0559e-07	-0.708228	0.607	0.948	0.00386469	Immune system infiltration fibroblast
EDF1	1.08216e-07	-0.492521	0.254	0.715	0.00396081	Immune system infiltration fibroblast
KCMF1	1.08318e-07	0.271712	0.316	0.519	0.00396456	Immune system infiltration fibroblast
PLTP	1.09124e-07	-0.283459	0.217	0.542	0.00399404	Immune system infiltration fibroblast
CSNK2B	1.09683e-07	-0.279426	0.124	0.422	0.0040145	Immune system infiltration fibroblast
ELL2	1.12331e-07	0.697158	0.593	0.678	0.00411144	Immune system infiltration fibroblast
FBXW7	1.1734e-07	0.418553	0.34	0.478	0.00429475	Immune system infiltration fibroblast
WNK1	1.19235e-07	0.349491	0.409	0.627	0.00436414	Immune system infiltration fibroblast
PPP2R2A	1.27381e-07	0.373277	0.426	0.604	0.00466226	Immune system infiltration fibroblast
TMEM258	1.30157e-07	-0.486827	0.206	0.632	0.00476389	Immune system infiltration fibroblast
MT-ND1	1.31461e-07	-0.384439	0.898	0.998	0.00481162	Immune system infiltration fibroblast
C1RL	1.3251e-07	-0.460401	0.079	0.322	0.00485	Immune system infiltration fibroblast
COX4I1	1.33349e-07	-0.41813	0.307	0.752	0.00488071	Immune system infiltration fibroblast
KIF13A	1.379e-07	0.476746	0.323	0.443	0.00504727	Immune system infiltration fibroblast
FRYL	1.45397e-07	0.305899	0.275	0.43	0.00532168	Immune system infiltration fibroblast
MRPS6	1.53137e-07	0.309405	0.196	0.315	0.00560497	Immune system infiltration fibroblast
NME2	1.54035e-07	-0.485932	0.393	0.812	0.00563783	Immune system infiltration fibroblast
IGFBP6	1.61001e-07	-0.738208	0.233	0.633	0.0058928	Immune system infiltration fibroblast
PTGIS	1.67412e-07	-0.886785	0.252	0.7	0.00612743	Immune system infiltration fibroblast
RPS23	1.70226e-07	-0.383279	0.87	0.975	0.00623044	Immune system infiltration fibroblast
TAX1BP3	1.71987e-07	-0.314629	0.061	0.284	0.0062949	Immune system infiltration fibroblast
TUBB4B	1.75124e-07	0.700753	0.572	0.677	0.00640972	Immune system infiltration fibroblast
GNA14	1.76457e-07	-0.505563	0.088	0.28	0.00645849	Immune system infiltration fibroblast
SPTBN1	1.91956e-07	-0.289853	0.481	0.85	0.00702577	Immune system infiltration fibroblast
GRASP	1.92145e-07	-0.268767	0.141	0.381	0.00703271	Immune system infiltration fibroblast
ATP1B3	2.00476e-07	0.548652	0.584	0.728	0.00733762	Immune system infiltration fibroblast
PDIA6	2.0077e-07	-0.504237	0.147	0.514	0.00734837	Immune system infiltration fibroblast
ADK	2.06161e-07	0.975283	0.368	0.378	0.00754572	Immune system infiltration fibroblast
ANKRD44	2.08309e-07	-0.370757	0.099	0.287	0.00762431	Immune system infiltration fibroblast
SUCO	2.0851e-07	0.33285	0.208	0.305	0.00763166	Immune system infiltration fibroblast
OTUD4	2.11535e-07	0.302477	0.264	0.444	0.00774238	Immune system infiltration fibroblast
AGO2	2.17536e-07	0.415491	0.374	0.516	0.00796204	Immune system infiltration fibroblast
SLC16A1	2.23321e-07	0.382924	0.288	0.433	0.00817376	Immune system infiltration fibroblast
EIF3J	2.39036e-07	0.941107	0.584	0.658	0.00874897	Immune system infiltration fibroblast
COL6A1	2.45695e-07	-0.316005	0.532	0.902	0.0089927	Immune system infiltration fibroblast
GXYLT2	2.56774e-07	-0.412034	0.127	0.418	0.00939817	Immune system infiltration fibroblast
XYLT1	2.67077e-07	0.692028	0.598	0.703	0.0097753	Immune system infiltration fibroblast
EMP3	2.76419e-07	0.43675	0.358	0.536	0.0101172	Immune system infiltration fibroblast
JMJD1C	2.8969e-07	0.851538	0.945	0.966	0.010603	Immune system infiltration fibroblast
MPG	2.95052e-07	-0.285447	0.056	0.274	0.0107992	Immune system infiltration fibroblast
VDAC2	3.19889e-07	-0.267478	0.177	0.502	0.0117082	Immune system infiltration fibroblast
MAPK8	3.32675e-07	0.875552	0.546	0.566	0.0121762	Immune system infiltration fibroblast
ARPC3	3.34329e-07	-0.354713	0.124	0.427	0.0122368	Immune system infiltration fibroblast
PHLDB2	3.34708e-07	-0.320181	0.086	0.272	0.0122506	Immune system infiltration fibroblast
PFDN5	3.35907e-07	-0.525873	0.506	0.907	0.0122945	Immune system infiltration fibroblast
RCOR1	3.39918e-07	0.352508	0.269	0.379	0.0124413	Immune system infiltration fibroblast
TCF7L2	3.46711e-07	0.292175	0.417	0.632	0.01269	Immune system infiltration fibroblast
COX5B	3.5394e-07	-0.444716	0.155	0.537	0.0129546	Immune system infiltration fibroblast
RPF2	3.54152e-07	0.312536	0.219	0.381	0.0129623	Immune system infiltration fibroblast
TNKS	3.58102e-07	0.302221	0.365	0.521	0.0131069	Immune system infiltration fibroblast
RNF122	3.83563e-07	-0.260266	0.129	0.315	0.0140388	Immune system infiltration fibroblast
LY6E	3.9028e-07	-0.657924	0.15	0.532	0.0142846	Immune system infiltration fibroblast
ATP5MC3	3.93812e-07	-0.461537	0.113	0.44	0.0144139	Immune system infiltration fibroblast
PER3	3.98811e-07	0.273756	0.349	0.496	0.0145969	Immune system infiltration fibroblast
ANKRD11	4.16371e-07	0.554138	0.527	0.711	0.0152396	Immune system infiltration fibroblast
SLC25A13	4.32494e-07	-0.446089	0.114	0.352	0.0158297	Immune system infiltration fibroblast
GSTO1	4.43027e-07	-0.257237	0.128	0.412	0.0162152	Immune system infiltration fibroblast
SSBP1	4.50114e-07	-0.30764	0.179	0.535	0.0164746	Immune system infiltration fibroblast
FMNL2	4.55442e-07	0.762607	0.374	0.409	0.0166697	Immune system infiltration fibroblast
SOAT1	4.60244e-07	0.446809	0.306	0.438	0.0168454	Immune system infiltration fibroblast
CEP112	4.6271e-07	0.294798	0.214	0.256	0.0169357	Immune system infiltration fibroblast
GLS	4.63416e-07	0.335366	0.563	0.718	0.0169615	Immune system infiltration fibroblast
ARPC2	5.04061e-07	-0.282893	0.23	0.572	0.0184491	Immune system infiltration fibroblast
TMEM50A	5.37671e-07	-0.363753	0.126	0.425	0.0196793	Immune system infiltration fibroblast
DDX17	5.51078e-07	-0.278142	0.425	0.835	0.02017	Immune system infiltration fibroblast
EXOC6B	5.56615e-07	0.390001	0.5	0.626	0.0203727	Immune system infiltration fibroblast
POLD4	5.58146e-07	-0.277859	0.06	0.26	0.0204287	Immune system infiltration fibroblast
PLCB1	5.64151e-07	-0.479366	0.267	0.396	0.0206485	Immune system infiltration fibroblast
HIBCH	5.77445e-07	0.327822	0.225	0.287	0.0211351	Immune system infiltration fibroblast
BRK1	5.85452e-07	-0.287278	0.166	0.506	0.0214281	Immune system infiltration fibroblast
CEP85L	5.89151e-07	0.473068	0.281	0.358	0.0215635	Immune system infiltration fibroblast
EEF2	5.89644e-07	-0.395928	0.557	0.903	0.0215816	Immune system infiltration fibroblast
HMGA1	6.05558e-07	0.559993	0.212	0.25	0.022164	Immune system infiltration fibroblast
MXRA7	6.06064e-07	-0.649539	0.192	0.628	0.0221825	Immune system infiltration fibroblast
OSBPL9	6.40865e-07	0.269566	0.366	0.534	0.0234563	Immune system infiltration fibroblast
CDK17	6.49994e-07	0.270078	0.401	0.631	0.0237904	Immune system infiltration fibroblast
IER2	6.50435e-07	-0.655685	0.453	0.868	0.0238066	Immune system infiltration fibroblast
COPS9	6.51338e-07	-0.291537	0.138	0.461	0.0238396	Immune system infiltration fibroblast
RNASE4	6.9658e-07	-0.580585	0.18	0.612	0.0254955	Immune system infiltration fibroblast
OS9	6.98988e-07	-0.352446	0.157	0.495	0.0255836	Immune system infiltration fibroblast
ABCA6	7.04371e-07	-0.331412	0.218	0.504	0.0257807	Immune system infiltration fibroblast
KRT10	7.6852e-07	-0.252786	0.186	0.525	0.0281286	Immune system infiltration fibroblast
STX18	7.75902e-07	0.291841	0.177	0.266	0.0283988	Immune system infiltration fibroblast
ZMIZ1	7.79107e-07	0.434289	0.284	0.392	0.0285161	Immune system infiltration fibroblast
CAST	8.22802e-07	0.720225	0.639	0.816	0.0301154	Immune system infiltration fibroblast
CTDSP2	8.40433e-07	-0.284465	0.085	0.318	0.0307607	Immune system infiltration fibroblast
COX6B1	8.52459e-07	-0.45524	0.185	0.595	0.0312009	Immune system infiltration fibroblast
SPSB3	8.73661e-07	-0.306591	0.061	0.251	0.0319769	Immune system infiltration fibroblast
DYRK1A	8.83766e-07	0.280734	0.318	0.491	0.0323467	Immune system infiltration fibroblast
CAVIN1	8.86438e-07	-0.436455	0.318	0.75	0.0324445	Immune system infiltration fibroblast
IFNAR1	8.90098e-07	-0.322527	0.143	0.435	0.0325785	Immune system infiltration fibroblast
LPCAT2	8.97288e-07	-0.436081	0.196	0.423	0.0328416	Immune system infiltration fibroblast
NRDC	9.00174e-07	-0.303632	0.231	0.557	0.0329473	Immune system infiltration fibroblast
EPB41L2	9.05088e-07	0.287307	0.592	0.787	0.0331271	Immune system infiltration fibroblast
ITGA5	9.14992e-07	0.327503	0.18	0.264	0.0334896	Immune system infiltration fibroblast
SBDS	9.62592e-07	-0.284242	0.215	0.57	0.0352318	Immune system infiltration fibroblast
TOMM20	1.0273e-06	-0.25947	0.299	0.704	0.0376002	Immune system infiltration fibroblast
SF3B1	1.03111e-06	-0.365761	0.373	0.811	0.0377397	Immune system infiltration fibroblast
SPCS3	1.03392e-06	-0.474831	0.099	0.379	0.0378426	Immune system infiltration fibroblast
ADM	1.09709e-06	-0.397746	0.093	0.271	0.0401546	Immune system infiltration fibroblast
SENP5	1.10166e-06	0.487449	0.419	0.573	0.0403219	Immune system infiltration fibroblast
PMF1	1.12099e-06	0.392011	0.189	0.285	0.0410295	Immune system infiltration fibroblast
NOVA1	1.12856e-06	0.339686	0.275	0.413	0.0413066	Immune system infiltration fibroblast
EIF3F	1.14486e-06	-0.317726	0.333	0.744	0.0419031	Immune system infiltration fibroblast
IFNGR2	1.18612e-06	-0.285451	0.125	0.358	0.043413	Immune system infiltration fibroblast
ZEB2	1.19512e-06	0.434268	0.484	0.612	0.0437427	Immune system infiltration fibroblast
FOXO3	1.20788e-06	0.400541	0.484	0.629	0.0442095	Immune system infiltration fibroblast
SFMBT2	1.25981e-06	-0.29498	0.143	0.322	0.0461101	Immune system infiltration fibroblast
RPL30	1.27313e-06	-0.410905	0.874	0.969	0.046598	Immune system infiltration fibroblast
AP2M1	1.27465e-06	-0.369285	0.106	0.4	0.0466535	Immune system infiltration fibroblast
ST3GAL1	1.28154e-06	0.518612	0.249	0.383	0.0469058	Immune system infiltration fibroblast
ATP1A1	1.34426e-06	0.566523	0.427	0.556	0.0492013	Immune system infiltration fibroblast
CLIP1	1.35047e-06	0.545645	0.665	0.795	0.0494285	Immune system infiltration fibroblast
FOS	2.90537e-55	1.87248	0.877	0.608	1.0634e-50	NRP1+ intermediate fibroblast
APOE	8.90573e-55	-2.93984	0.071	0.674	3.25959e-50	NRP1+ intermediate fibroblast
EGR1	6.29182e-45	1.72523	0.821	0.492	2.30287e-40	NRP1+ intermediate fibroblast
FOSB	2.14091e-40	1.74863	0.799	0.355	7.83595e-36	NRP1+ intermediate fibroblast
NR4A1	4.80655e-36	2.0813	0.542	0.169	1.75925e-31	NRP1+ intermediate fibroblast
DUSP1	5.64257e-36	1.63527	0.662	0.329	2.06524e-31	NRP1+ intermediate fibroblast
ZFP36	1.24253e-33	1.46205	0.772	0.458	4.5478e-29	NRP1+ intermediate fibroblast
JUN	3.17092e-27	1.37158	0.841	0.711	1.16059e-22	NRP1+ intermediate fibroblast
TMSB10	6.49558e-27	-1.36942	0.385	0.728	2.37745e-22	NRP1+ intermediate fibroblast
JUNB	2.7463e-25	1.12492	0.711	0.482	1.00517e-20	NRP1+ intermediate fibroblast
NFATC2	4.29999e-23	1.75287	0.483	0.153	1.57384e-18	NRP1+ intermediate fibroblast
IER2	1.46746e-21	1.20607	0.652	0.405	5.37104e-17	NRP1+ intermediate fibroblast
THY1	1.83101e-20	-1.0545	0.037	0.292	6.70166e-16	NRP1+ intermediate fibroblast
S100A6	3.47033e-19	-1.12357	0.642	0.914	1.27018e-14	NRP1+ intermediate fibroblast
CST3	6.9463e-19	-1.11973	0.647	0.867	2.54242e-14	NRP1+ intermediate fibroblast
CALD1	1.0285e-17	-0.572489	0.946	0.993	3.76443e-13	NRP1+ intermediate fibroblast
CCN1	1.32126e-17	1.13308	0.701	0.515	4.83595e-13	NRP1+ intermediate fibroblast
BTG2	1.43107e-17	1.38406	0.507	0.276	5.23787e-13	NRP1+ intermediate fibroblast
LGALS1	1.88558e-17	-0.990743	0.61	0.864	6.90142e-13	NRP1+ intermediate fibroblast
JUND	1.22013e-16	0.850299	0.806	0.728	4.46579e-12	NRP1+ intermediate fibroblast
AC020916.1	2.09231e-16	1.06878	0.368	0.096	7.65807e-12	NRP1+ intermediate fibroblast
VCAN	3.88958e-16	-1.11231	0.132	0.412	1.42363e-11	NRP1+ intermediate fibroblast
GRM7	4.21904e-16	-0.904965	0.044	0.279	1.54421e-11	NRP1+ intermediate fibroblast
COL14A1	5.41567e-16	-0.881152	0.52	0.854	1.98219e-11	NRP1+ intermediate fibroblast
AC104041.1	1.04995e-15	-1.63801	0.059	0.352	3.84291e-11	NRP1+ intermediate fibroblast
SIK3	1.73907e-15	1.02257	0.718	0.475	6.36516e-11	NRP1+ intermediate fibroblast
MAFF	2.32761e-15	0.935813	0.338	0.116	8.51927e-11	NRP1+ intermediate fibroblast
NRP1	2.62883e-15	-0.7043	0.752	0.94	9.62179e-11	NRP1+ intermediate fibroblast
APOD	3.04285e-15	-1.26988	0.52	0.811	1.11371e-10	NRP1+ intermediate fibroblast
BGN	6.05075e-15	-1.0639	0.142	0.409	2.21463e-10	NRP1+ intermediate fibroblast
RPLP0	6.62758e-15	-0.995828	0.588	0.877	2.42576e-10	NRP1+ intermediate fibroblast
YWHAZ	1.2349e-14	0.903628	0.676	0.498	4.51988e-10	NRP1+ intermediate fibroblast
PPP1R15A	2.33132e-14	0.792528	0.529	0.302	8.53288e-10	NRP1+ intermediate fibroblast
SPARCL1	2.4906e-14	-0.971931	0.762	0.934	9.11584e-10	NRP1+ intermediate fibroblast
SLC25A37	2.57461e-14	-0.586464	0.152	0.419	9.42333e-10	NRP1+ intermediate fibroblast
COL3A1	3.37113e-14	-1.18913	0.696	0.797	1.23387e-09	NRP1+ intermediate fibroblast
TENM3	8.38778e-14	0.923973	0.355	0.136	3.07001e-09	NRP1+ intermediate fibroblast
EYA2	1.0824e-13	0.85348	0.297	0.09	3.96168e-09	NRP1+ intermediate fibroblast
MLF1	1.18318e-13	0.977248	0.331	0.093	4.33055e-09	NRP1+ intermediate fibroblast
A2M	2.3964e-13	-0.880191	0.333	0.601	8.77107e-09	NRP1+ intermediate fibroblast
SOCS3	3.52416e-13	0.966771	0.353	0.176	1.28988e-08	NRP1+ intermediate fibroblast
IFITM1	6.49273e-13	-0.765622	0.201	0.488	2.37641e-08	NRP1+ intermediate fibroblast
MTRNR2L1	1.60619e-12	-0.614386	0.25	0.581	5.87882e-08	NRP1+ intermediate fibroblast
CD81	2.78894e-12	-0.795379	0.591	0.867	1.02078e-07	NRP1+ intermediate fibroblast
PER1	3.17105e-12	0.662623	0.537	0.269	1.16064e-07	NRP1+ intermediate fibroblast
ATP5F1E	4.40014e-12	-0.76086	0.35	0.635	1.61049e-07	NRP1+ intermediate fibroblast
PTGER3	5.97084e-12	1.26134	0.49	0.279	2.18539e-07	NRP1+ intermediate fibroblast
COL1A2	6.85042e-12	-1.03529	0.816	0.9	2.50732e-07	NRP1+ intermediate fibroblast
GPNMB	6.98856e-12	-0.798528	0.402	0.654	2.55788e-07	NRP1+ intermediate fibroblast
PPIB	9.45353e-12	-0.769279	0.39	0.654	3.46009e-07	NRP1+ intermediate fibroblast
PAMR1	1.11161e-11	-0.981645	0.172	0.488	4.06859e-07	NRP1+ intermediate fibroblast
COL1A1	1.16918e-11	-1.0589	0.659	0.807	4.27932e-07	NRP1+ intermediate fibroblast
VLDLR-AS1	1.52263e-11	0.922329	0.48	0.266	5.57299e-07	NRP1+ intermediate fibroblast
MYADM	2.34892e-11	0.796911	0.532	0.409	8.59727e-07	NRP1+ intermediate fibroblast
HLA-C	2.57647e-11	-0.720258	0.407	0.718	9.43012e-07	NRP1+ intermediate fibroblast
GPX4	7.4545e-11	-0.837589	0.316	0.591	2.72842e-06	NRP1+ intermediate fibroblast
ITGB1	8.13754e-11	-0.662877	0.647	0.787	2.97842e-06	NRP1+ intermediate fibroblast
MTRNR2L8	9.92373e-11	-0.785692	0.61	0.897	3.63218e-06	NRP1+ intermediate fibroblast
GPX3	1.15627e-10	-0.998372	0.262	0.548	4.23205e-06	NRP1+ intermediate fibroblast
MGP	1.34368e-10	-0.840532	0.799	0.96	4.91801e-06	NRP1+ intermediate fibroblast
EEF2	1.38017e-10	-0.674454	0.515	0.791	5.05157e-06	NRP1+ intermediate fibroblast
TIMP1	1.65716e-10	-0.911386	0.468	0.668	6.06537e-06	NRP1+ intermediate fibroblast
IQCN	1.72618e-10	0.696948	0.26	0.07	6.31798e-06	NRP1+ intermediate fibroblast
DEPP1	1.77825e-10	-0.776174	0.167	0.439	6.50857e-06	NRP1+ intermediate fibroblast
SLC19A2	2.05302e-10	1.02041	0.426	0.226	7.51427e-06	NRP1+ intermediate fibroblast
CDH13	2.76867e-10	-0.919259	0.093	0.339	1.01336e-05	NRP1+ intermediate fibroblast
RACK1	2.8054e-10	-0.758481	0.674	0.887	1.0268e-05	NRP1+ intermediate fibroblast
NFKBIZ	2.9298e-10	0.513279	0.505	0.292	1.07234e-05	NRP1+ intermediate fibroblast
FTH1	2.99549e-10	-0.780754	0.725	0.93	1.09638e-05	NRP1+ intermediate fibroblast
ATP5F1D	4.40362e-10	-0.601956	0.221	0.455	1.61177e-05	NRP1+ intermediate fibroblast
EDIL3	4.46551e-10	0.702983	0.412	0.296	1.63442e-05	NRP1+ intermediate fibroblast
ID4	4.77695e-10	-0.739108	0.189	0.468	1.74841e-05	NRP1+ intermediate fibroblast
SDK1	4.92054e-10	-0.989386	0.208	0.458	1.80097e-05	NRP1+ intermediate fibroblast
RHOC	5.13242e-10	-0.508123	0.074	0.286	1.87852e-05	NRP1+ intermediate fibroblast
IL1R1	6.93287e-10	-0.511461	0.132	0.382	2.5375e-05	NRP1+ intermediate fibroblast
AL390957.1	9.35679e-10	1.3106	0.414	0.223	3.42468e-05	NRP1+ intermediate fibroblast
ELOB	9.94753e-10	-0.598827	0.272	0.558	3.6409e-05	NRP1+ intermediate fibroblast
PCOLCE	1.41659e-09	-0.617165	0.304	0.512	5.18484e-05	NRP1+ intermediate fibroblast
THBS1	2.04828e-09	0.779653	0.571	0.641	7.49692e-05	NRP1+ intermediate fibroblast
DLG2	2.5248e-09	0.895554	0.73	0.555	9.24102e-05	NRP1+ intermediate fibroblast
JAG1	2.67706e-09	-0.660949	0.211	0.445	9.7983e-05	NRP1+ intermediate fibroblast
SERPINF1	4.35567e-09	-0.704462	0.571	0.767	0.000159422	NRP1+ intermediate fibroblast
RPL28	4.59709e-09	-0.719405	0.713	0.907	0.000168258	NRP1+ intermediate fibroblast
CLEC11A	4.77254e-09	-0.577625	0.125	0.349	0.00017468	NRP1+ intermediate fibroblast
H3F3B	5.75064e-09	0.276243	0.755	0.917	0.000210479	NRP1+ intermediate fibroblast
RHOB	6.52754e-09	0.763382	0.547	0.449	0.000238914	NRP1+ intermediate fibroblast
C9orf16	6.6644e-09	-0.485172	0.061	0.252	0.000243924	NRP1+ intermediate fibroblast
IGFBP3	7.25178e-09	0.383304	0.706	0.781	0.000265422	NRP1+ intermediate fibroblast
SYNE1	8.43305e-09	0.581258	0.833	0.794	0.000308658	NRP1+ intermediate fibroblast
AP001347.1	1.02992e-08	0.794668	0.529	0.395	0.000376961	NRP1+ intermediate fibroblast
RPS2	1.07631e-08	-0.85118	0.681	0.874	0.000393939	NRP1+ intermediate fibroblast
ERRFI1	1.08443e-08	0.653134	0.434	0.243	0.000396911	NRP1+ intermediate fibroblast
DLC1	1.22257e-08	-0.689524	0.635	0.831	0.000447472	NRP1+ intermediate fibroblast
KLF2	1.22673e-08	0.72022	0.346	0.196	0.000448995	NRP1+ intermediate fibroblast
ITM2B	1.26573e-08	-0.685178	0.74	0.934	0.000463269	NRP1+ intermediate fibroblast
SLC25A6	1.85179e-08	-0.710637	0.397	0.648	0.000677775	NRP1+ intermediate fibroblast
CTSK	2.23908e-08	-0.781134	0.282	0.535	0.000819525	NRP1+ intermediate fibroblast
WEE1	2.51202e-08	0.687097	0.282	0.136	0.000919425	NRP1+ intermediate fibroblast
CYP7B1	2.75636e-08	-0.526171	0.417	0.648	0.00100885	NRP1+ intermediate fibroblast
KLF4	2.76379e-08	0.653796	0.321	0.173	0.00101158	NRP1+ intermediate fibroblast
CCN5	2.89454e-08	-0.874052	0.137	0.352	0.00105943	NRP1+ intermediate fibroblast
LY6E	3.46987e-08	-0.623982	0.272	0.495	0.00127001	NRP1+ intermediate fibroblast
GEM	3.52985e-08	-0.841621	0.201	0.482	0.00129196	NRP1+ intermediate fibroblast
EEF1D	3.80064e-08	-0.666652	0.539	0.744	0.00139107	NRP1+ intermediate fibroblast
IGFBP4	4.06159e-08	-0.584641	0.39	0.548	0.00148658	NRP1+ intermediate fibroblast
RNASEK	4.63876e-08	-0.597846	0.321	0.565	0.00169783	NRP1+ intermediate fibroblast
PARK7	4.72547e-08	-0.494305	0.328	0.548	0.00172957	NRP1+ intermediate fibroblast
RPL29	4.74731e-08	-0.797713	0.684	0.887	0.00173756	NRP1+ intermediate fibroblast
UBA52	4.78679e-08	-0.698608	0.64	0.87	0.00175201	NRP1+ intermediate fibroblast
COL6A2	4.86398e-08	-0.598493	0.799	0.9	0.00178027	NRP1+ intermediate fibroblast
EDNRA	4.99321e-08	-0.613206	0.113	0.322	0.00182756	NRP1+ intermediate fibroblast
MXRA5	5.94799e-08	-0.60283	0.091	0.276	0.00217703	NRP1+ intermediate fibroblast
RPS10	6.43048e-08	0.252334	0.574	0.651	0.00235362	NRP1+ intermediate fibroblast
ZFP36L1	6.67282e-08	0.375761	0.65	0.684	0.00244232	NRP1+ intermediate fibroblast
ERCC1	6.93866e-08	0.611339	0.431	0.286	0.00253962	NRP1+ intermediate fibroblast
CD151	7.03701e-08	-0.496794	0.12	0.339	0.00257562	NRP1+ intermediate fibroblast
NBEA	8.23474e-08	0.560639	0.586	0.435	0.003014	NRP1+ intermediate fibroblast
DIAPH2	9.99644e-08	-0.364147	0.51	0.718	0.0036588	NRP1+ intermediate fibroblast
EFEMP1	1.03473e-07	-0.634094	0.517	0.731	0.00378722	NRP1+ intermediate fibroblast
RPL36AL	1.08682e-07	-0.752444	0.488	0.757	0.00397789	NRP1+ intermediate fibroblast
RPL3	1.11262e-07	-0.739107	0.679	0.934	0.00407228	NRP1+ intermediate fibroblast
RGS2	1.15211e-07	0.683322	0.368	0.256	0.00421683	NRP1+ intermediate fibroblast
SUGCT	1.22236e-07	0.681038	0.333	0.173	0.00447395	NRP1+ intermediate fibroblast
CD63	1.23604e-07	-0.677612	0.637	0.827	0.00452404	NRP1+ intermediate fibroblast
RFX2	1.28396e-07	0.750261	0.417	0.236	0.00469943	NRP1+ intermediate fibroblast
ADH1B	1.30799e-07	-0.946971	0.868	0.947	0.00478736	NRP1+ intermediate fibroblast
HIPK3	1.31631e-07	0.717502	0.65	0.558	0.00481783	NRP1+ intermediate fibroblast
CYBA	1.49204e-07	-0.363239	0.076	0.262	0.005461	NRP1+ intermediate fibroblast
ABCA10	1.53089e-07	0.606473	0.853	0.827	0.00560321	NRP1+ intermediate fibroblast
CACNB2	1.79275e-07	0.42847	0.328	0.163	0.00656164	NRP1+ intermediate fibroblast
EID1	1.82328e-07	-0.512303	0.51	0.771	0.00667338	NRP1+ intermediate fibroblast
RPS5	1.98167e-07	-0.770357	0.657	0.894	0.00725311	NRP1+ intermediate fibroblast
MIF	1.99545e-07	-0.557598	0.223	0.472	0.00730356	NRP1+ intermediate fibroblast
LEPROT	2.01069e-07	-0.608195	0.319	0.551	0.00735932	NRP1+ intermediate fibroblast
FHIT	2.44205e-07	0.562294	0.301	0.14	0.00893816	NRP1+ intermediate fibroblast
RPL8	2.55988e-07	-0.723726	0.703	0.92	0.00936942	NRP1+ intermediate fibroblast
LMNA	2.93238e-07	0.780411	0.564	0.588	0.0107328	NRP1+ intermediate fibroblast
COX4I1	3.12426e-07	-0.580222	0.4	0.615	0.0114351	NRP1+ intermediate fibroblast
COL12A1	3.14866e-07	-0.439493	0.512	0.728	0.0115244	NRP1+ intermediate fibroblast
FOXP2	3.69223e-07	0.330363	0.669	0.525	0.0135139	NRP1+ intermediate fibroblast
SLC8A1	4.00015e-07	0.756454	0.657	0.508	0.0146409	NRP1+ intermediate fibroblast
DPT	4.49085e-07	0.566732	0.647	0.558	0.016437	NRP1+ intermediate fibroblast
CRY1	4.95146e-07	0.802938	0.38	0.209	0.0181228	NRP1+ intermediate fibroblast
MMP2	5.31022e-07	-0.469936	0.319	0.512	0.019436	NRP1+ intermediate fibroblast
C1R	6.15524e-07	-0.512391	0.63	0.807	0.0225288	NRP1+ intermediate fibroblast
MT-ND4L	6.68473e-07	-0.309716	0.65	0.91	0.0244668	NRP1+ intermediate fibroblast
IGFBP7	7.36001e-07	-0.873934	0.819	0.93	0.0269384	NRP1+ intermediate fibroblast
AL356124.1	7.61926e-07	0.652973	0.282	0.11	0.0278873	NRP1+ intermediate fibroblast
ZBTB16	8.71647e-07	0.947549	0.716	0.435	0.0319032	NRP1+ intermediate fibroblast
GGT5	9.28694e-07	-0.363585	0.147	0.339	0.0339911	NRP1+ intermediate fibroblast
PSMB1	9.37951e-07	-0.47401	0.314	0.498	0.0343299	NRP1+ intermediate fibroblast
LAPTM4A	9.74612e-07	-0.630709	0.61	0.797	0.0356718	NRP1+ intermediate fibroblast
GAPDH	1.01035e-06	-0.589599	0.39	0.611	0.0369799	NRP1+ intermediate fibroblast
COP1	1.02884e-06	-0.393616	0.547	0.738	0.0376565	NRP1+ intermediate fibroblast
SRSF7	1.04966e-06	0.66886	0.574	0.475	0.0384185	NRP1+ intermediate fibroblast
LPAR1	1.15066e-06	-0.433653	0.326	0.485	0.0421154	NRP1+ intermediate fibroblast
MEG3	1.15392e-06	1.20982	0.618	0.442	0.0422347	NRP1+ intermediate fibroblast
BRI3	1.16637e-06	-0.573998	0.297	0.518	0.0426904	NRP1+ intermediate fibroblast
TPT1	1.20113e-06	-0.802293	0.699	0.93	0.0439625	NRP1+ intermediate fibroblast
PTGDS	1.20433e-06	-0.892942	0.152	0.382	0.0440795	NRP1+ intermediate fibroblast
IL1RAPL1	1.2269e-06	0.750529	0.306	0.169	0.0449056	NRP1+ intermediate fibroblast
MT-CO2	1.28863e-06	-0.631033	0.787	0.987	0.0471653	NRP1+ intermediate fibroblast
TCEAL4	1.34737e-06	-0.602129	0.387	0.618	0.0493152	NRP1+ intermediate fibroblast
NR4A1	3.65031e-139	1.64153	0.568	0.425	1.33605e-134	Myofibroblast
APOE	2.77119e-99	-1.1322	0.068	0.361	1.01428e-94	Myofibroblast
EGR1	8.72888e-98	0.973947	0.754	0.708	3.19486e-93	Myofibroblast
S100A6	1.47587e-82	-1.21644	0.571	0.915	5.40183e-78	Myofibroblast
TMSB10	5.3869e-81	-0.969101	0.416	0.813	1.97166e-76	Myofibroblast
PTGDS	7.08706e-81	-1.49385	0.081	0.397	2.59394e-76	Myofibroblast
THY1	1.9495e-79	-0.771438	0.029	0.276	7.13536e-75	Myofibroblast
COL1A2	1.65878e-78	-1.6422	0.579	0.876	6.0713e-74	Myofibroblast
MT-ATP8	3.48727e-77	0.536641	0.652	0.858	1.27637e-72	Myofibroblast
SYNE1	1.50759e-71	0.796801	0.703	0.733	5.51794e-67	Myofibroblast
LGALS1	2.17696e-71	-0.994592	0.623	0.924	7.96788e-67	Myofibroblast
CD63	4.95565e-71	-1.0174	0.507	0.877	1.81382e-66	Myofibroblast
AC104041.1	4.2117e-69	-1.17163	0.078	0.354	1.54153e-64	Myofibroblast
COL1A1	2.11464e-66	-1.21713	0.636	0.869	7.73978e-62	Myofibroblast
GPX3	1.52362e-64	-0.696559	0.041	0.293	5.5766e-60	Myofibroblast
ADH1B	2.11692e-64	-1.58513	0.362	0.695	7.74814e-60	Myofibroblast
CD81	9.60271e-62	-0.92605	0.511	0.889	3.51469e-57	Myofibroblast
FOS	1.90206e-60	0.314104	0.785	0.837	6.96173e-56	Myofibroblast
MTRNR2L1	2.2717e-60	-0.369009	0.247	0.597	8.31465e-56	Myofibroblast
CRIP1	2.44144e-60	-0.636971	0.039	0.273	8.93593e-56	Myofibroblast
ID4	1.80798e-59	-0.304677	0.113	0.359	6.61739e-55	Myofibroblast
MALAT1	2.40574e-58	0.495854	0.999	1	8.80524e-54	Myofibroblast
S100A13	7.55004e-58	-0.855931	0.242	0.63	2.76339e-53	Myofibroblast
SDK1	8.45286e-58	-0.333081	0.369	0.668	3.09383e-53	Myofibroblast
COL14A1	9.23932e-58	-1.10697	0.437	0.819	3.38168e-53	Myofibroblast
RACK1	1.90864e-57	-0.83607	0.623	0.909	6.98582e-53	Myofibroblast
CTSK	4.803e-57	-1.11889	0.209	0.551	1.75795e-52	Myofibroblast
ZBTB16	5.2961e-57	1.11066	0.565	0.376	1.93843e-52	Myofibroblast
BGN	1.38547e-56	-0.913417	0.078	0.355	5.07095e-52	Myofibroblast
CYBA	3.11834e-56	-0.408696	0.041	0.275	1.14134e-51	Myofibroblast
PAMR1	3.03501e-54	-0.573991	0.158	0.436	1.11084e-49	Myofibroblast
ESR1	1.26623e-53	0.585891	0.871	0.939	4.63454e-49	Myofibroblast
AEBP1	5.89017e-53	-0.858454	0.302	0.685	2.15586e-48	Myofibroblast
PLCG2	1.18242e-52	0.398402	0.505	0.512	4.32777e-48	Myofibroblast
MGP	2.31646e-52	-1.14577	0.493	0.861	8.47847e-48	Myofibroblast
CST3	4.77796e-52	-1.20706	0.455	0.848	1.74878e-47	Myofibroblast
SSBP2	5.55754e-52	0.655966	0.724	0.77	2.03412e-47	Myofibroblast
SLC8A1	1.00197e-51	1.04351	0.608	0.506	3.6673e-47	Myofibroblast
GPNMB	4.10458e-51	-0.872452	0.301	0.666	1.50232e-46	Myofibroblast
IGFBP2	4.46988e-51	-0.879803	0.13	0.395	1.63602e-46	Myofibroblast
MMP2	1.02246e-48	-0.85323	0.312	0.646	3.7423e-44	Myofibroblast
MTRNR2L12	1.7376e-47	0.399578	0.677	0.95	6.3598e-43	Myofibroblast
MYL9	1.82014e-47	-0.882785	0.298	0.7	6.66188e-43	Myofibroblast
NRP1	4.48894e-47	-0.681092	0.332	0.667	1.643e-42	Myofibroblast
C11orf96	3.68218e-46	-0.799921	0.191	0.505	1.34771e-41	Myofibroblast
BTG2	1.52727e-45	0.731636	0.511	0.518	5.58997e-41	Myofibroblast
CAVIN1	1.96615e-45	-0.789623	0.302	0.711	7.1963e-41	Myofibroblast
FTH1	3.58427e-45	-0.772862	0.676	0.939	1.31188e-40	Myofibroblast
RPS2	5.44032e-45	-0.799754	0.662	0.918	1.99121e-40	Myofibroblast
TNXB	5.79922e-45	-0.638824	0.268	0.586	2.12257e-40	Myofibroblast
VIM	1.05909e-44	-0.813756	0.727	0.942	3.87638e-40	Myofibroblast
WEE1	2.55912e-44	0.775691	0.295	0.206	9.36663e-40	Myofibroblast
CALD1	2.83359e-44	-0.554183	0.839	0.975	1.03712e-39	Myofibroblast
GPX4	8.05696e-44	-0.732174	0.287	0.687	2.94893e-39	Myofibroblast
TAGLN	1.70595e-43	-1.19417	0.357	0.711	6.24394e-39	Myofibroblast
RPL29	1.95808e-43	-0.817151	0.642	0.906	7.16678e-39	Myofibroblast
MT-ND6	3.56193e-43	0.994083	0.336	0.301	1.3037e-38	Myofibroblast
RPL26	1.808e-42	-0.764012	0.675	0.933	6.61746e-38	Myofibroblast
DEPP1	7.30765e-42	-0.615188	0.078	0.32	2.67467e-37	Myofibroblast
COL3A1	8.53875e-42	-0.918312	0.592	0.819	3.12527e-37	Myofibroblast
TPT1	1.0414e-41	-0.800379	0.718	0.925	3.81164e-37	Myofibroblast
VEGFB	1.33804e-41	-0.634059	0.142	0.455	4.89735e-37	Myofibroblast
IGFBP7	4.47859e-41	-0.930547	0.508	0.83	1.63921e-36	Myofibroblast
C9orf16	1.55702e-40	-0.495228	0.068	0.337	5.69885e-36	Myofibroblast
DLG2	1.58265e-40	0.868817	0.611	0.554	5.79266e-36	Myofibroblast
ADAMTSL1	2.16637e-40	1.17186	0.417	0.256	7.92912e-36	Myofibroblast
FTL	3.84641e-40	-0.728515	0.637	0.911	1.40782e-35	Myofibroblast
KCTD8	3.96819e-40	1.13957	0.299	0.161	1.4524e-35	Myofibroblast
SLC25A6	1.16168e-39	-0.659848	0.378	0.749	4.25187e-35	Myofibroblast
FAP	1.54177e-39	-0.901251	0.329	0.647	5.64305e-35	Myofibroblast
COL6A2	1.55038e-39	-0.745774	0.629	0.9	5.67453e-35	Myofibroblast
RPL28	4.91641e-39	-0.654311	0.684	0.934	1.79946e-34	Myofibroblast
ECM1	6.25535e-39	-0.510621	0.073	0.294	2.28952e-34	Myofibroblast
RPS9	1.49569e-38	-0.73849	0.638	0.924	5.47439e-34	Myofibroblast
RPL8	1.81324e-38	-0.738609	0.668	0.929	6.63664e-34	Myofibroblast
TMSB4X	2.81808e-38	-0.818132	0.659	0.931	1.03145e-33	Myofibroblast
IGFBP4	2.88539e-38	-0.705295	0.366	0.694	1.05608e-33	Myofibroblast
MT-CO2	1.31985e-37	-0.368697	0.797	0.993	4.83077e-33	Myofibroblast
KCNIP4	1.46705e-37	-0.991885	0.232	0.472	5.36955e-33	Myofibroblast
RPL10	2.17273e-37	-0.853929	0.721	0.943	7.95241e-33	Myofibroblast
PER1	2.35467e-37	0.59893	0.344	0.259	8.61834e-33	Myofibroblast
ARPC1B	8.00579e-37	-0.353048	0.047	0.252	2.9302e-32	Myofibroblast
RABAC1	9.33707e-37	-0.670175	0.263	0.634	3.41746e-32	Myofibroblast
RHOC	9.80948e-37	-0.446602	0.11	0.414	3.59037e-32	Myofibroblast
SMDT1	1.18815e-36	-0.597013	0.22	0.574	4.34874e-32	Myofibroblast
RPL18A	2.12508e-36	-0.694536	0.666	0.934	7.778e-32	Myofibroblast
RPS15	2.18621e-36	-0.703236	0.661	0.936	8.00174e-32	Myofibroblast
SIK2	2.53443e-36	0.633245	0.475	0.436	9.27627e-32	Myofibroblast
FN1	3.61073e-36	-0.707989	0.273	0.587	1.32156e-31	Myofibroblast
GAPDH	3.65805e-36	-0.638174	0.362	0.73	1.33888e-31	Myofibroblast
RPL12	9.2072e-36	-0.719107	0.667	0.912	3.36993e-31	Myofibroblast
SSR4	1.37904e-35	-0.703837	0.254	0.625	5.04741e-31	Myofibroblast
FOXO1	1.38454e-35	0.977898	0.653	0.685	5.06755e-31	Myofibroblast
PGM5	3.14122e-35	0.664031	0.328	0.271	1.14972e-30	Myofibroblast
UBA52	3.20447e-35	-0.701617	0.574	0.894	1.17287e-30	Myofibroblast
BSG	2.17454e-34	-0.518207	0.236	0.58	7.95902e-30	Myofibroblast
A2M	2.54382e-34	-0.77981	0.166	0.5	9.31063e-30	Myofibroblast
PTN	3.03149e-34	-0.856739	0.263	0.586	1.10955e-29	Myofibroblast
PCOLCE	4.2569e-34	-0.670297	0.186	0.457	1.55807e-29	Myofibroblast
SIK3	8.09252e-34	0.683931	0.666	0.694	2.96194e-29	Myofibroblast
HLA-C	3.16009e-33	-0.70386	0.32	0.708	1.15663e-28	Myofibroblast
ADAMTS9-AS2	3.43975e-33	0.466509	0.775	0.858	1.25898e-28	Myofibroblast
ELOB	6.06941e-33	-0.635833	0.275	0.642	2.22146e-28	Myofibroblast
RPL19	7.26852e-33	-0.68683	0.658	0.931	2.66035e-28	Myofibroblast
CADPS2	8.06705e-33	0.650228	0.57	0.541	2.95262e-28	Myofibroblast
TPM4	1.10424e-32	0.484875	0.596	0.725	4.04163e-28	Myofibroblast
APOD	1.38371e-32	-1.19602	0.305	0.64	5.06452e-28	Myofibroblast
CCN1	1.52925e-32	0.646069	0.476	0.605	5.59719e-28	Myofibroblast
RPS15A	2.23364e-32	-0.705155	0.668	0.912	8.17534e-28	Myofibroblast
MOXD1	3.22638e-32	-0.42312	0.11	0.305	1.18089e-27	Myofibroblast
SPON1	6.29639e-32	-0.596322	0.214	0.512	2.30454e-27	Myofibroblast
CD34	6.63985e-32	-0.402701	0.068	0.279	2.43025e-27	Myofibroblast
SPARC	7.9483e-32	-0.812377	0.415	0.718	2.90916e-27	Myofibroblast
CD151	1.19382e-31	-0.569518	0.121	0.428	4.36948e-27	Myofibroblast
DUSP1	1.97583e-31	0.518669	0.523	0.548	7.23174e-27	Myofibroblast
CTSD	2.22748e-31	-0.542041	0.145	0.465	8.15279e-27	Myofibroblast
MAPK10	3.96282e-31	0.511774	0.675	0.697	1.45043e-26	Myofibroblast
IER3	5.20663e-31	-0.780111	0.095	0.303	1.90568e-26	Myofibroblast
ITM2B	1.00219e-30	-0.681352	0.618	0.921	3.6681e-26	Myofibroblast
SH3BGRL3	2.1105e-30	-0.490919	0.099	0.368	7.72464e-26	Myofibroblast
H3F3A	2.23858e-30	-0.612997	0.508	0.836	8.19342e-26	Myofibroblast
GREB1L	2.99369e-30	-0.266023	0.131	0.261	1.09572e-25	Myofibroblast
VCAN	4.46679e-30	0.830081	0.205	0.393	1.63489e-25	Myofibroblast
C1R	6.99785e-30	-0.631103	0.388	0.737	2.56128e-25	Myofibroblast
LSAMP	8.49544e-30	-0.259401	0.363	0.565	3.10942e-25	Myofibroblast
SERPINF1	9.13548e-30	-0.899815	0.438	0.759	3.34368e-25	Myofibroblast
MARCKSL1	1.21506e-29	-0.301941	0.144	0.376	4.44723e-25	Myofibroblast
RPL3	2.04472e-29	-0.708227	0.675	0.931	7.48388e-25	Myofibroblast
DBN1	2.81193e-29	-0.275516	0.06	0.253	1.02919e-24	Myofibroblast
PRLR	5.09036e-29	0.703085	0.543	0.518	1.86312e-24	Myofibroblast
COX4I1	7.79407e-29	-0.621556	0.331	0.709	2.85271e-24	Myofibroblast
SLC7A8	1.03603e-28	0.590616	0.283	0.227	3.79197e-24	Myofibroblast
SNHG29	1.75019e-28	-0.58896	0.487	0.807	6.40586e-24	Myofibroblast
RPS16	1.91938e-28	-0.694505	0.651	0.909	7.02512e-24	Myofibroblast
RPS5	2.92973e-28	-0.711289	0.611	0.896	1.07231e-23	Myofibroblast
AL390957.1	3.37535e-28	0.90161	0.295	0.198	1.23541e-23	Myofibroblast
ATP5F1E	3.9003e-28	-0.578268	0.387	0.749	1.42755e-23	Myofibroblast
HSPA1A	4.5198e-28	-0.729766	0.343	0.634	1.65429e-23	Myofibroblast
PDZRN3	5.26434e-28	0.690076	0.708	0.717	1.9268e-23	Myofibroblast
CTNNB1	7.58796e-28	0.587169	0.545	0.636	2.77727e-23	Myofibroblast
IGF1	8.79099e-28	-0.726913	0.413	0.67	3.21759e-23	Myofibroblast
CLU	1.04374e-27	0.519008	0.338	0.378	3.8202e-23	Myofibroblast
ADIRF	1.14839e-27	-0.564165	0.364	0.745	4.2032e-23	Myofibroblast
RPL13	1.73193e-27	-0.626169	0.749	0.959	6.33905e-23	Myofibroblast
RRBP1	2.48048e-27	-0.478465	0.349	0.655	9.0788e-23	Myofibroblast
RPS4X	3.7986e-27	-0.70662	0.68	0.92	1.39032e-22	Myofibroblast
NR3C2	4.5198e-27	0.558703	0.364	0.313	1.65429e-22	Myofibroblast
BBX	4.64435e-27	0.482323	0.495	0.544	1.69988e-22	Myofibroblast
PMP22	4.78123e-27	-0.708901	0.322	0.634	1.74998e-22	Myofibroblast
SNED1	5.6657e-27	0.572567	0.578	0.624	2.0737e-22	Myofibroblast
RPLP1	7.18936e-27	-0.735125	0.72	0.94	2.63138e-22	Myofibroblast
CRYAB	7.45278e-27	-0.250247	0.096	0.318	2.72779e-22	Myofibroblast
MAML3	1.279e-26	0.736378	0.537	0.479	4.68128e-22	Myofibroblast
NCAM1	1.62289e-26	0.667881	0.398	0.343	5.93996e-22	Myofibroblast
NME2	1.67335e-26	-0.669325	0.4	0.747	6.12461e-22	Myofibroblast
ADAMTS1	2.51343e-26	0.521253	0.42	0.518	9.19942e-22	Myofibroblast
RPL7A	2.88989e-26	-0.690627	0.646	0.921	1.05773e-21	Myofibroblast
EEF1D	2.97296e-26	-0.586903	0.507	0.819	1.08813e-21	Myofibroblast
PDCD4	3.32708e-26	0.457735	0.445	0.479	1.21774e-21	Myofibroblast
EIF3K	5.9e-26	-0.597654	0.325	0.671	2.15946e-21	Myofibroblast
RBM3	7.08999e-26	-0.54607	0.215	0.547	2.59501e-21	Myofibroblast
PTPN13	1.03762e-25	0.582011	0.483	0.454	3.79778e-21	Myofibroblast
UBXN1	1.24403e-25	-0.598208	0.267	0.605	4.55329e-21	Myofibroblast
C7	1.32548e-25	-0.573947	0.335	0.625	4.8514e-21	Myofibroblast
LY6E	1.36262e-25	-0.603804	0.235	0.567	4.98734e-21	Myofibroblast
EEF2	2.3894e-25	-0.491984	0.516	0.863	8.74546e-21	Myofibroblast
UQCR11	5.06765e-25	-0.513356	0.211	0.528	1.85481e-20	Myofibroblast
SLC2A3	6.38177e-25	-0.506076	0.233	0.484	2.33579e-20	Myofibroblast
RAMP1	8.62174e-25	-0.561063	0.577	0.833	3.15564e-20	Myofibroblast
LDB2	9.17151e-25	0.549998	0.708	0.776	3.35686e-20	Myofibroblast
CARMN	1.95881e-24	0.660737	0.397	0.358	7.16946e-20	Myofibroblast
IGF1R	2.13229e-24	0.687169	0.612	0.592	7.80438e-20	Myofibroblast
YBX1	2.24934e-24	-0.559014	0.466	0.792	8.2328e-20	Myofibroblast
MIF	2.95429e-24	-0.389764	0.284	0.626	1.0813e-19	Myofibroblast
PPP1R12B	3.06294e-24	0.529082	0.51	0.58	1.12107e-19	Myofibroblast
RPL35A	3.27181e-24	-0.58785	0.671	0.937	1.19751e-19	Myofibroblast
ATP5F1D	3.37386e-24	-0.618933	0.245	0.595	1.23487e-19	Myofibroblast
RORA	4.20962e-24	0.732158	0.881	0.926	1.54076e-19	Myofibroblast
PRR16	5.51925e-24	1.11577	0.353	0.244	2.0201e-19	Myofibroblast
SPON2	5.75067e-24	-0.493815	0.329	0.587	2.1048e-19	Myofibroblast
ZNF483	5.91686e-24	0.364872	0.307	0.261	2.16563e-19	Myofibroblast
PFDN5	7.43904e-24	-0.606284	0.512	0.833	2.72276e-19	Myofibroblast
OLFML3	1.09019e-23	-0.638181	0.26	0.581	3.9902e-19	Myofibroblast
VMP1	1.18948e-23	0.54085	0.451	0.5	4.35362e-19	Myofibroblast
SPEF2	1.55553e-23	0.476749	0.308	0.244	5.6934e-19	Myofibroblast
FAM13A	1.74332e-23	0.505041	0.452	0.459	6.38073e-19	Myofibroblast
ID2	1.83712e-23	-0.626171	0.236	0.481	6.72405e-19	Myofibroblast
PPIB	1.917e-23	-0.621805	0.352	0.681	7.01642e-19	Myofibroblast
CCDC18-AS1	2.30156e-23	0.509193	0.378	0.344	8.42395e-19	Myofibroblast
PITPNC1	2.77722e-23	-0.573338	0.199	0.41	1.01649e-18	Myofibroblast
CNN2	3.29572e-23	-0.316532	0.088	0.284	1.20627e-18	Myofibroblast
TIMP1	3.5366e-23	-0.937589	0.379	0.71	1.29443e-18	Myofibroblast
NDUFA13	3.97356e-23	-0.566993	0.327	0.672	1.45436e-18	Myofibroblast
RNASEK	4.4078e-23	-0.554023	0.31	0.65	1.6133e-18	Myofibroblast
PALLD	5.30026e-23	0.359362	0.82	0.941	1.93995e-18	Myofibroblast
SELENOM	6.51761e-23	-0.701998	0.4	0.763	2.38551e-18	Myofibroblast
NAGLU	7.71868e-23	-0.283973	0.075	0.256	2.82512e-18	Myofibroblast
AHI1	9.03957e-23	0.444678	0.551	0.631	3.30857e-18	Myofibroblast
PDE10A	1.1183e-22	-0.546643	0.169	0.368	4.09308e-18	Myofibroblast
GUK1	1.15994e-22	-0.520422	0.215	0.522	4.24549e-18	Myofibroblast
ZBTB20	1.27287e-22	0.418943	0.922	0.971	4.65883e-18	Myofibroblast
TSHZ2	1.28816e-22	-0.355906	0.687	0.895	4.71481e-18	Myofibroblast
CRISPLD2	1.36488e-22	0.522214	0.579	0.744	4.99561e-18	Myofibroblast
P4HB	1.57952e-22	-0.376382	0.201	0.471	5.78121e-18	Myofibroblast
ADGRB3	1.82698e-22	0.951838	0.257	0.141	6.68695e-18	Myofibroblast
ENG	2.24347e-22	-0.376924	0.159	0.415	8.21134e-18	Myofibroblast
ELL2	2.46336e-22	0.753146	0.275	0.255	9.01614e-18	Myofibroblast
ATP1B3	2.59407e-22	0.590919	0.287	0.395	9.49457e-18	Myofibroblast
MRPL41	4.12918e-22	-0.340316	0.096	0.323	1.51132e-17	Myofibroblast
ERRFI1	4.61947e-22	0.780278	0.391	0.336	1.69077e-17	Myofibroblast
FCGRT	4.71784e-22	-0.599004	0.318	0.64	1.72678e-17	Myofibroblast
GPHN	4.72926e-22	0.478402	0.613	0.665	1.73096e-17	Myofibroblast
RPS14	5.46107e-22	-0.650459	0.673	0.915	1.99881e-17	Myofibroblast
COL12A1	5.8935e-22	-0.389538	0.326	0.6	2.15708e-17	Myofibroblast
TBC1D1	6.28902e-22	0.759356	0.357	0.348	2.30185e-17	Myofibroblast
CFL1	7.17662e-22	-0.454078	0.331	0.663	2.62671e-17	Myofibroblast
RPLP0	7.25524e-22	-0.611718	0.57	0.866	2.65549e-17	Myofibroblast
HTRA1	7.44434e-22	-0.652513	0.298	0.601	2.7247e-17	Myofibroblast
ICA1L	8.41022e-22	0.561542	0.253	0.16	3.07823e-17	Myofibroblast
SOD2	8.62408e-22	-0.539704	0.426	0.695	3.1565e-17	Myofibroblast
FOXP2	1.00169e-21	0.494767	0.553	0.512	3.66627e-17	Myofibroblast
AR	1.19524e-21	0.507553	0.488	0.504	4.37469e-17	Myofibroblast
RPS23	1.25001e-21	-0.572818	0.697	0.941	4.57517e-17	Myofibroblast
SLC25A5	1.64977e-21	-0.31432	0.135	0.389	6.03831e-17	Myofibroblast
MAP3K20	1.75689e-21	0.407459	0.534	0.592	6.43039e-17	Myofibroblast
TXN	1.77766e-21	-0.533926	0.3	0.574	6.5064e-17	Myofibroblast
CELF2	2.12624e-21	-0.324923	0.385	0.64	7.78226e-17	Myofibroblast
NACA	2.19032e-21	-0.543118	0.631	0.91	8.0168e-17	Myofibroblast
C1orf21	2.48925e-21	0.36588	0.59	0.608	9.11089e-17	Myofibroblast
PTGER3	2.56804e-21	0.547659	0.423	0.48	9.39929e-17	Myofibroblast
FOSB	2.58838e-21	0.654118	0.676	0.706	9.47373e-17	Myofibroblast
NDUFB11	2.63083e-21	-0.433822	0.164	0.457	9.6291e-17	Myofibroblast
NBL1	2.97626e-21	-0.565701	0.324	0.613	1.08934e-16	Myofibroblast
GAS1	3.07482e-21	-0.66951	0.202	0.503	1.12542e-16	Myofibroblast
ITGA11	3.69199e-21	-0.595025	0.338	0.612	1.3513e-16	Myofibroblast
LINC00486	4.0913e-21	1.3979	0.448	0.46	1.49746e-16	Myofibroblast
MYL6	4.28359e-21	-0.634941	0.481	0.794	1.56784e-16	Myofibroblast
RPLP2	4.6747e-21	-0.503714	0.693	0.935	1.71099e-16	Myofibroblast
EID1	5.18729e-21	-0.625128	0.424	0.785	1.8986e-16	Myofibroblast
ROBO1	5.39394e-21	0.620777	0.435	0.426	1.97423e-16	Myofibroblast
YWHAZ	5.95853e-21	0.369655	0.543	0.662	2.18088e-16	Myofibroblast
EEF1B2	6.69512e-21	-0.613056	0.505	0.833	2.45048e-16	Myofibroblast
OAF	9.03966e-21	-0.361006	0.146	0.368	3.3086e-16	Myofibroblast
NDUFB7	1.17499e-20	-0.483046	0.195	0.52	4.30057e-16	Myofibroblast
RPL18	1.369e-20	-0.594723	0.663	0.918	5.01068e-16	Myofibroblast
COPZ2	1.58112e-20	-0.308938	0.07	0.252	5.78705e-16	Myofibroblast
GABPB1-AS1	1.72513e-20	-0.314886	0.173	0.377	6.31413e-16	Myofibroblast
ANGPTL2	1.74087e-20	-0.36992	0.107	0.321	6.37175e-16	Myofibroblast
RPL10A	1.84522e-20	-0.531073	0.653	0.918	6.75369e-16	Myofibroblast
GXYLT2	2.21753e-20	-0.465426	0.243	0.517	8.11637e-16	Myofibroblast
GNA14	2.54376e-20	-0.312319	0.154	0.345	9.3104e-16	Myofibroblast
GSTP1	2.73082e-20	-0.576423	0.391	0.749	9.99506e-16	Myofibroblast
IER5L	2.93609e-20	-0.466378	0.169	0.393	1.07464e-15	Myofibroblast
GABARAP	3.22467e-20	-0.581556	0.405	0.774	1.18026e-15	Myofibroblast
MFGE8	4.04191e-20	-0.504005	0.33	0.666	1.47938e-15	Myofibroblast
RGS2	4.18324e-20	0.438593	0.334	0.363	1.53111e-15	Myofibroblast
FILIP1L	4.33261e-20	0.500444	0.381	0.416	1.58578e-15	Myofibroblast
RPS18	4.66862e-20	-0.590929	0.709	0.939	1.70876e-15	Myofibroblast
DUSP16	4.87465e-20	0.507518	0.339	0.312	1.78417e-15	Myofibroblast
GYPC	5.18211e-20	-0.420821	0.216	0.501	1.89671e-15	Myofibroblast
RPS19	6.31308e-20	-0.570198	0.684	0.927	2.31065e-15	Myofibroblast
RPL11	7.35791e-20	-0.506945	0.716	0.946	2.69307e-15	Myofibroblast
EIF3F	7.63255e-20	-0.550735	0.348	0.68	2.79359e-15	Myofibroblast
MYH10	8.16023e-20	-0.271142	0.29	0.55	2.98673e-15	Myofibroblast
[truncated: 3,531 more rows]
