# Supplementary material for: Effect of aging on the human myometrium at single-cell resolution
Source: Nat Commun. 2024 Jan 31;15:945. doi: 10.1038/s41467-024-45143-z (PMC10830479; doi:10.1038/s41467-024-45143-z)
Supplement: Supplementary file 10 — Supplementary Data 7 [file 41467_2024_45143_MOESM10_ESM.xlsx]

## Sheet: Supp_Data_7
Supplementary Data 7: Descriptive statistics of marker genes associated with SMC subclusters
gene	p_val	avg_log2FC	pct.1	pct.2	p_val_adj	cluster
S100A6	0	1.21167	0.799	0.422	0	Canonical SMC
TCEAL4	0	1.19404	0.769	0.496	0	Canonical SMC
CD81	0	1.08553	0.81	0.495	0	Canonical SMC
LGALS1	0	1.07933	0.822	0.486	0	Canonical SMC
RPL30	0	1.0673	0.84	0.494	0	Canonical SMC
TAGLN	0	1.06716	0.867	0.698	0	Canonical SMC
RPS27A	0	1.06494	0.852	0.529	0	Canonical SMC
RPL9	0	1.06423	0.842	0.495	0	Canonical SMC
TXNIP	0	1.0567	0.778	0.45	0	Canonical SMC
RPL35A	0	1.05193	0.834	0.476	0	Canonical SMC
RPS18	0	1.04921	0.838	0.489	0	Canonical SMC
SELENOM	0	1.04817	0.769	0.408	0	Canonical SMC
RPL34	0	1.04667	0.85	0.526	0	Canonical SMC
RPL21	0	1.04335	0.845	0.506	0	Canonical SMC
RPS23	0	1.04304	0.845	0.51	0	Canonical SMC
RPL41	0	1.04016	0.853	0.528	0	Canonical SMC
RPS4X	0	1.03846	0.841	0.502	0	Canonical SMC
RPL10	0	1.0377	0.851	0.511	0	Canonical SMC
RPL5	0	1.03663	0.854	0.548	0	Canonical SMC
RPL12	0	1.03503	0.826	0.481	0	Canonical SMC
RPL32	0	1.03335	0.843	0.51	0	Canonical SMC
RPS12	0	1.03305	0.85	0.52	0	Canonical SMC
RPLP1	0	1.03293	0.853	0.519	0	Canonical SMC
RPS8	0	1.02733	0.855	0.556	0	Canonical SMC
RPL22	0	1.01851	0.837	0.507	0	Canonical SMC
RPS3A	0	1.0175	0.841	0.507	0	Canonical SMC
RPL13	0	1.01717	0.856	0.558	0	Canonical SMC
RPS14	0	1.01379	0.831	0.466	0	Canonical SMC
RPS19	0	1.0115	0.839	0.501	0	Canonical SMC
RPL10A	0	1.0113	0.831	0.492	0	Canonical SMC
RPL11	0	1.00962	0.852	0.538	0	Canonical SMC
RPL6	0	1.00893	0.837	0.508	0	Canonical SMC
RPL36	0	1.00658	0.821	0.456	0	Canonical SMC
RPS21	0	1.0064	0.834	0.508	0	Canonical SMC
RPL15	0	1.00509	0.834	0.48	0	Canonical SMC
RPL24	0	0.999613	0.836	0.509	0	Canonical SMC
RPL17	0	0.99899	0.839	0.512	0	Canonical SMC
RPL29	0	0.99746	0.82	0.447	0	Canonical SMC
RPS29	0	0.996844	0.81	0.441	0	Canonical SMC
RPS25	0	0.996681	0.829	0.495	0	Canonical SMC
TPM2	0	0.996055	0.838	0.587	0	Canonical SMC
RPS7	0	0.991423	0.812	0.45	0	Canonical SMC
RPL7A	0	0.986542	0.827	0.476	0	Canonical SMC
RPS13	0	0.98548	0.818	0.447	0	Canonical SMC
RPS10	0	0.985254	0.765	0.391	0	Canonical SMC
RPL37	0	0.984729	0.848	0.536	0	Canonical SMC
MYL9	0	0.981511	0.801	0.548	0	Canonical SMC
RPL18A	0	0.979942	0.831	0.475	0	Canonical SMC
RPL18	0	0.978703	0.83	0.479	0	Canonical SMC
EEF1A1	0	0.974016	0.873	0.624	0	Canonical SMC
RPL39	0	0.973651	0.81	0.438	0	Canonical SMC
RPL26	0	0.971799	0.828	0.482	0	Canonical SMC
FAU	0	0.969621	0.814	0.447	0	Canonical SMC
RPS24	0	0.969263	0.856	0.564	0	Canonical SMC
RPS27	0	0.968361	0.863	0.595	0	Canonical SMC
RPL19	0	0.967467	0.83	0.483	0	Canonical SMC
RPS15A	0	0.962613	0.827	0.47	0	Canonical SMC
RPS28	0	0.961268	0.824	0.464	0	Canonical SMC
RPS6	0	0.961173	0.843	0.522	0	Canonical SMC
RPL8	0	0.955587	0.838	0.505	0	Canonical SMC
RPL14	0	0.955115	0.832	0.515	0	Canonical SMC
RPS15	0	0.951903	0.831	0.493	0	Canonical SMC
RPL3	0	0.951363	0.844	0.523	0	Canonical SMC
RPS3	0	0.950806	0.833	0.48	0	Canonical SMC
RPL27	0	0.947959	0.788	0.411	0	Canonical SMC
TPT1	0	0.946454	0.843	0.519	0	Canonical SMC
MYL6	0	0.941812	0.803	0.503	0	Canonical SMC
NACA	0	0.936753	0.82	0.476	0	Canonical SMC
RPL38	0	0.935642	0.824	0.492	0	Canonical SMC
RPL37A	0	0.934686	0.856	0.557	0	Canonical SMC
SRP14	0	0.933651	0.759	0.398	0	Canonical SMC
MGP	0	0.92969	0.651	0.354	0	Canonical SMC
RPL35	0	0.928582	0.813	0.481	0	Canonical SMC
RPL23A	0	0.928027	0.825	0.475	0	Canonical SMC
RPL7	0	0.923847	0.814	0.455	0	Canonical SMC
DCN	0	0.92334	0.791	0.508	0	Canonical SMC
RPL36A	0	0.919703	0.808	0.469	0	Canonical SMC
ACTA2	0	0.919487	0.922	0.803	0	Canonical SMC
RPL27A	0	0.916084	0.827	0.501	0	Canonical SMC
RPS5	0	0.915094	0.809	0.44	0	Canonical SMC
RPS11	0	0.902792	0.831	0.495	0	Canonical SMC
RPLP0	0	0.902097	0.787	0.437	0	Canonical SMC
RPS9	0	0.899157	0.827	0.478	0	Canonical SMC
DSTN	0	0.897894	0.862	0.671	0	Canonical SMC
RPS16	0	0.897691	0.819	0.473	0	Canonical SMC
B2M	0	0.897455	0.803	0.472	0	Canonical SMC
SERF2	0	0.890964	0.695	0.346	0	Canonical SMC
HLA-B	0	0.889778	0.71	0.378	0	Canonical SMC
ACTB	0	0.885054	0.88	0.671	0	Canonical SMC
TMSB4X	0	0.884666	0.805	0.466	0	Canonical SMC
RPLP2	0	0.876812	0.831	0.517	0	Canonical SMC
TOMM7	0	0.874731	0.759	0.402	0	Canonical SMC
HLA-C	0	0.870717	0.654	0.327	0	Canonical SMC
EID1	0	0.866339	0.709	0.359	0	Canonical SMC
TCEAL3	0	0.865992	0.544	0.286	0	Canonical SMC
UBA52	0	0.865053	0.785	0.422	0	Canonical SMC
ADIRF	0	0.860355	0.633	0.303	0	Canonical SMC
PTMS	0	0.854292	0.776	0.473	0	Canonical SMC
ATP5F1E	0	0.853648	0.685	0.355	0	Canonical SMC
EEF1B2	0	0.846625	0.765	0.418	0	Canonical SMC
RPL28	0	0.844904	0.813	0.484	0	Canonical SMC
RACK1	0	0.842489	0.807	0.472	0	Canonical SMC
ACTG1	0	0.8317	0.835	0.572	0	Canonical SMC
CST3	0	0.830459	0.645	0.309	0	Canonical SMC
RPS2	0	0.828185	0.808	0.454	0	Canonical SMC
PLCG2	0	0.823798	0.719	0.435	0	Canonical SMC
IFITM3	0	0.823783	0.635	0.314	0	Canonical SMC
RPSA	0	0.814116	0.789	0.44	0	Canonical SMC
RPS20	0	0.811376	0.799	0.474	0	Canonical SMC
UQCRB	0	0.810001	0.728	0.393	0	Canonical SMC
BTF3	0	0.80795	0.755	0.404	0	Canonical SMC
PFDN5	0	0.804846	0.748	0.399	0	Canonical SMC
COX6C	0	0.804641	0.707	0.396	0	Canonical SMC
HLA-A	0	0.801565	0.671	0.358	0	Canonical SMC
COX7C	0	0.80093	0.723	0.38	0	Canonical SMC
RPL23	0	0.800875	0.812	0.48	0	Canonical SMC
PFN1	0	0.792913	0.6	0.312	0	Canonical SMC
SNHG29	0	0.791465	0.752	0.421	0	Canonical SMC
RPS17	0	0.790552	0.751	0.424	0	Canonical SMC
RPL13A	0	0.784541	0.837	0.539	0	Canonical SMC
RPL31	0	0.783032	0.778	0.47	0	Canonical SMC
RPS26	0	0.779175	0.702	0.41	0	Canonical SMC
NDUFA4	0	0.775778	0.632	0.32	0	Canonical SMC
COMMD6	0	0.7725	0.674	0.343	0	Canonical SMC
PPDPF	0	0.770699	0.588	0.283	0	Canonical SMC
EEF1G	0	0.766832	0.772	0.436	0	Canonical SMC
GSTP1	0	0.762742	0.68	0.346	0	Canonical SMC
SUMO2	0	0.758049	0.711	0.397	0	Canonical SMC
HNRNPA1	0	0.75047	0.775	0.471	0	Canonical SMC
CD151	0	0.74752	0.512	0.245	0	Canonical SMC
PEBP1	0	0.745522	0.647	0.334	0	Canonical SMC
CD63	0	0.743885	0.727	0.4	0	Canonical SMC
RPL36AL	0	0.74356	0.722	0.372	0	Canonical SMC
HSPB1	0	0.727559	0.749	0.468	0	Canonical SMC
RPL4	0	0.72276	0.771	0.453	0	Canonical SMC
HINT1	0	0.720894	0.653	0.346	0	Canonical SMC
ST13	0	0.720889	0.759	0.493	0	Canonical SMC
SELENOP	0	0.718096	0.609	0.321	0	Canonical SMC
LAPTM4A	0	0.714491	0.697	0.393	0	Canonical SMC
C12orf57	0	0.714244	0.657	0.33	0	Canonical SMC
GABARAP	0	0.711862	0.634	0.314	0	Canonical SMC
ITM2B	0	0.706947	0.748	0.456	0	Canonical SMC
CLU	0	0.701874	0.744	0.482	0	Canonical SMC
FTH1	0	0.695721	0.819	0.478	0	Canonical SMC
NME2	0	0.690296	0.651	0.331	0	Canonical SMC
TMA7	0	0.687977	0.606	0.309	0	Canonical SMC
PLN	0	0.683739	0.467	0.24	0	Canonical SMC
VIM	0	0.678655	0.781	0.454	0	Canonical SMC
HMGB1	0	0.677346	0.855	0.679	0	Canonical SMC
CAV1	0	0.675667	0.637	0.391	0	Canonical SMC
PTMA	0	0.673127	0.844	0.575	0	Canonical SMC
MZT2B	0	0.670215	0.597	0.302	0	Canonical SMC
FXYD1	0	0.66882	0.581	0.29	0	Canonical SMC
S100A10	0	0.668711	0.532	0.266	0	Canonical SMC
SNHG6	0	0.668078	0.699	0.408	0	Canonical SMC
UBL5	0	0.66525	0.569	0.276	0	Canonical SMC
H3F3A	0	0.664135	0.748	0.458	0	Canonical SMC
EEF1D	0	0.661723	0.746	0.457	0	Canonical SMC
MYL12B	0	0.659218	0.593	0.299	0	Canonical SMC
EMP3	0	0.651021	0.583	0.317	0	Canonical SMC
CHCHD2	0	0.648378	0.647	0.347	0	Canonical SMC
FTL	0	0.646698	0.779	0.419	0	Canonical SMC
SELENOW	0	0.646154	0.51	0.265	0	Canonical SMC
OST4	0	0.640324	0.531	0.254	0	Canonical SMC
S100A11	0	0.640001	0.486	0.228	0	Canonical SMC
EMX2	0	0.636135	0.674	0.449	0	Canonical SMC
ELOB	0	0.630319	0.541	0.256	0	Canonical SMC
ATP5MG	0	0.629335	0.627	0.339	0	Canonical SMC
TGFB1I1	0	0.629089	0.564	0.328	0	Canonical SMC
KRTCAP2	0	0.627173	0.535	0.261	0	Canonical SMC
PPIB	0	0.619665	0.548	0.29	0	Canonical SMC
LGALS3	0	0.619581	0.664	0.414	0	Canonical SMC
ARPC5	0	0.617825	0.598	0.362	0	Canonical SMC
TUBB	0	0.613367	0.567	0.299	0	Canonical SMC
FIS1	0	0.609359	0.517	0.251	0	Canonical SMC
GSN	0	0.607217	0.654	0.411	0	Canonical SMC
CD9	0	0.606866	0.636	0.357	0	Canonical SMC
TRMT112	0	0.604677	0.517	0.245	0	Canonical SMC
GAPDH	0	0.60401	0.616	0.336	0	Canonical SMC
NOP53	0	0.603931	0.657	0.37	0	Canonical SMC
NUCKS1	0	0.602421	0.79	0.58	0	Canonical SMC
RABAC1	0	0.600411	0.504	0.237	0	Canonical SMC
SNRPD2	0	0.600101	0.519	0.254	0	Canonical SMC
BEX3	0	0.597562	0.535	0.288	0	Canonical SMC
NUPR1	0	0.597334	0.598	0.34	0	Canonical SMC
EDF1	0	0.596995	0.576	0.297	0	Canonical SMC
SOD1	0	0.59471	0.614	0.344	0	Canonical SMC
NPM1	0	0.593794	0.818	0.601	0	Canonical SMC
CLIC1	0	0.583393	0.476	0.225	0	Canonical SMC
ATP5MC2	0	0.578803	0.611	0.351	0	Canonical SMC
NSA2	0	0.577751	0.584	0.337	0	Canonical SMC
DYNLL1	0	0.577486	0.613	0.355	0	Canonical SMC
DAD1	0	0.573882	0.508	0.249	0	Canonical SMC
COX4I1	0	0.569265	0.563	0.289	0	Canonical SMC
TLE5	0	0.565248	0.611	0.368	0	Canonical SMC
YBX1	0	0.563132	0.711	0.464	0	Canonical SMC
SET	0	0.562439	0.635	0.369	0	Canonical SMC
RARRES2	0	0.561727	0.571	0.313	0	Canonical SMC
SEC62	0	0.560794	0.724	0.497	0	Canonical SMC
COX6A1	0	0.559278	0.49	0.237	0	Canonical SMC
NORAD	0	0.558412	0.573	0.335	0	Canonical SMC
NDUFS5	0	0.557105	0.622	0.344	0	Canonical SMC
MYL12A	0	0.555153	0.463	0.226	0	Canonical SMC
PPIA	0	0.553518	0.606	0.347	0	Canonical SMC
NDUFC2	0	0.545493	0.479	0.235	0	Canonical SMC
NDUFA13	0	0.541095	0.55	0.302	0	Canonical SMC
PLP2	0	0.539573	0.436	0.215	0	Canonical SMC
GNG11	0	0.535676	0.38	0.152	0	Canonical SMC
OAZ1	0	0.535613	0.598	0.343	0	Canonical SMC
ATP5ME	0	0.533224	0.527	0.292	0	Canonical SMC
NDUFB4	0	0.533198	0.508	0.27	0	Canonical SMC
RSL24D1	0	0.533187	0.576	0.331	0	Canonical SMC
TOMM20	0	0.531699	0.605	0.354	0	Canonical SMC
NDUFC1	0	0.53054	0.456	0.226	0	Canonical SMC
COX7A2	0	0.529378	0.511	0.26	0	Canonical SMC
ATP6V1G1	0	0.527504	0.534	0.283	0	Canonical SMC
C19orf53	0	0.524988	0.45	0.211	0	Canonical SMC
WDR83OS	0	0.52392	0.433	0.201	0	Canonical SMC
PRDX1	0	0.52169	0.56	0.298	0	Canonical SMC
ATP5PF	0	0.521178	0.493	0.255	0	Canonical SMC
TMEM258	0	0.52041	0.478	0.244	0	Canonical SMC
COX5B	0	0.519921	0.48	0.239	0	Canonical SMC
NDUFA1	0	0.518641	0.472	0.234	0	Canonical SMC
ARL6IP4	0	0.517021	0.493	0.263	0	Canonical SMC
UQCR11	0	0.514505	0.43	0.212	0	Canonical SMC
ARL6IP5	0	0.510058	0.435	0.215	0	Canonical SMC
PRDX2	0	0.509684	0.502	0.259	0	Canonical SMC
ATP5IF1	0	0.504281	0.439	0.21	0	Canonical SMC
TIMP1	0	0.502136	0.527	0.274	0	Canonical SMC
COX6B1	0	0.497442	0.483	0.244	0	Canonical SMC
RNASEK	0	0.494511	0.497	0.263	0	Canonical SMC
SPCS1	0	0.480104	0.451	0.228	0	Canonical SMC
MRFAP1	0	0.469379	0.51	0.265	0	Canonical SMC
UQCR10	0	0.465133	0.345	0.147	0	Canonical SMC
HSP90AB1	0	0.463518	0.807	0.543	0	Canonical SMC
SMIM26	0	0.462276	0.416	0.199	0	Canonical SMC
UBB	0	0.397989	0.62	0.336	0	Canonical SMC
TRIO	0	-0.78943	0.659	0.772	0	Canonical SMC
CACNA1C	0	-0.817299	0.843	0.902	0	Canonical SMC
SIK3	0	-0.851992	0.647	0.765	0	Canonical SMC
DENND4A	0	-1.04724	0.43	0.611	0	Canonical SMC
NEAT1	0	-1.09379	0.769	0.844	0	Canonical SMC
ADAMTSL4-AS1	0	-1.16797	0.162	0.392	0	Canonical SMC
FOSB	0	-1.41436	0.566	0.7	0	Canonical SMC
SAMD4A	0	-1.45842	0.563	0.709	0	Canonical SMC
CRISPLD2	0	-1.48431	0.242	0.455	0	Canonical SMC
ZSWIM6	0	-1.79957	0.315	0.567	0	Canonical SMC
JMJD1C	4.2177e-307	-0.690822	0.784	0.845	1.54372e-302	Canonical SMC
NDUFB7	1.81519e-305	0.455715	0.412	0.2	6.64378e-301	Canonical SMC
PSMA7	2.24752e-305	0.511908	0.526	0.292	8.22615e-301	Canonical SMC
C4orf3	1.00385e-304	0.473913	0.417	0.204	3.67418e-300	Canonical SMC
MIF	1.68459e-304	0.522076	0.503	0.262	6.16578e-300	Canonical SMC
COX8A	3.82044e-304	0.476	0.417	0.204	1.39832e-299	Canonical SMC
IRF1	2.20589e-302	-1.165	0.107	0.314	8.07376e-298	Canonical SMC
ATP5MD	3.46525e-302	0.502379	0.447	0.229	1.26832e-297	Canonical SMC
CSRP1	4.26892e-302	0.685487	0.83	0.66	1.56247e-297	Canonical SMC
ISCU	5.93439e-302	0.485687	0.433	0.22	2.17205e-297	Canonical SMC
TSPO	4.08758e-301	0.441702	0.347	0.152	1.4961e-296	Canonical SMC
ARL2	1.10486e-299	0.472385	0.4	0.194	4.0439e-295	Canonical SMC
SLC25A6	1.33747e-299	0.506736	0.581	0.337	4.89527e-295	Canonical SMC
VAMP2	4.26789e-298	0.509029	0.47	0.251	1.56209e-293	Canonical SMC
ATP5F1D	4.43995e-297	0.477134	0.444	0.227	1.62507e-292	Canonical SMC
HOMER1	2.46197e-296	-1.77181	0.201	0.409	9.01106e-292	Canonical SMC
CCNI	6.98082e-296	0.5435	0.75	0.527	2.55505e-291	Canonical SMC
SYF2	7.41149e-296	0.533042	0.487	0.264	2.71268e-291	Canonical SMC
HIST1H4C	1.07077e-295	0.459288	0.568	0.307	3.91914e-291	Canonical SMC
CNBP	1.58947e-295	0.534033	0.662	0.429	5.81763e-291	Canonical SMC
RPS27L	3.23139e-295	0.563184	0.527	0.299	1.18272e-290	Canonical SMC
HNRNPK	1.33673e-294	0.545873	0.667	0.441	4.89257e-290	Canonical SMC
CALM2	6.10124e-293	0.532465	0.799	0.603	2.23311e-288	Canonical SMC
GPX4	5.51193e-292	0.476497	0.44	0.222	2.01742e-287	Canonical SMC
BANF1	5.7108e-292	0.454289	0.403	0.196	2.09021e-287	Canonical SMC
PCBP1	1.71314e-290	0.484582	0.474	0.252	6.27027e-286	Canonical SMC
HOXA10	1.19211e-289	0.523858	0.427	0.218	4.36325e-285	Canonical SMC
PRKCA	6.58278e-288	-0.903777	0.467	0.637	2.40936e-283	Canonical SMC
GABARAPL2	8.30547e-288	0.457311	0.447	0.235	3.03988e-283	Canonical SMC
PARK7	9.6404e-288	0.498951	0.512	0.291	3.52848e-283	Canonical SMC
PSAP	2.28149e-287	0.533373	0.644	0.406	8.3505e-283	Canonical SMC
NDUFB10	3.53465e-286	0.464354	0.401	0.197	1.29372e-281	Canonical SMC
TMEM14C	1.31649e-285	0.451914	0.407	0.205	4.81849e-281	Canonical SMC
ATP5MPL	4.87434e-285	0.48797	0.417	0.213	1.78406e-280	Canonical SMC
RAC1	1.44825e-283	0.499606	0.661	0.429	5.30075e-279	Canonical SMC
H3F3B	3.616e-281	0.42448	0.813	0.552	1.32349e-276	Canonical SMC
SSR4	1.86611e-279	0.437178	0.372	0.176	6.83017e-275	Canonical SMC
UQCRH	2.55581e-279	0.483444	0.51	0.288	9.3545e-275	Canonical SMC
CD59	7.09452e-279	0.439116	0.447	0.235	2.59667e-274	Canonical SMC
ARIH1	9.17211e-277	-0.824181	0.597	0.704	3.35708e-272	Canonical SMC
NDUFB1	6.53689e-276	0.478918	0.419	0.217	2.39257e-271	Canonical SMC
ATP5MC3	8.87307e-276	0.447453	0.402	0.202	3.24763e-271	Canonical SMC
RBP1	4.16898e-272	0.496451	0.389	0.193	1.52589e-267	Canonical SMC
MRPL57	8.0548e-272	0.421482	0.346	0.158	2.94814e-267	Canonical SMC
TMEM158	9.57046e-272	0.526487	0.431	0.226	3.50289e-267	Canonical SMC
HMGN2	2.96354e-271	0.520579	0.569	0.347	1.08469e-266	Canonical SMC
INTS6	1.55292e-270	-1.23021	0.33	0.511	5.68384e-266	Canonical SMC
RAMP1	1.74302e-270	0.526629	0.861	0.737	6.37964e-266	Canonical SMC
ERH	6.54309e-270	0.456563	0.481	0.271	2.39484e-265	Canonical SMC
SNHG8	4.6854e-269	0.477111	0.512	0.283	1.7149e-264	Canonical SMC
PRDX5	3.06043e-268	0.45063	0.404	0.206	1.12015e-263	Canonical SMC
GADD45GIP1	3.72779e-268	0.399581	0.35	0.164	1.36441e-263	Canonical SMC
PTGES3	5.77464e-268	0.501241	0.704	0.491	2.11358e-263	Canonical SMC
CFL2	6.34668e-268	0.536801	0.45	0.249	2.32295e-263	Canonical SMC
TOMM6	6.84663e-267	0.40183	0.361	0.172	2.50594e-262	Canonical SMC
LDHB	4.02761e-264	0.458801	0.512	0.292	1.47415e-259	Canonical SMC
PSMB1	7.06899e-264	0.464919	0.515	0.302	2.58732e-259	Canonical SMC
EIF3E	1.12753e-263	0.514883	0.727	0.512	4.12689e-259	Canonical SMC
EEF2	1.34106e-262	0.479023	0.711	0.457	4.90843e-258	Canonical SMC
IGFBP5	2.1929e-262	0.733438	0.765	0.564	8.02622e-258	Canonical SMC
SPCS2	9.33644e-262	0.462637	0.56	0.345	3.41723e-257	Canonical SMC
DYNLRB1	1.61653e-261	0.43728	0.402	0.204	5.91667e-257	Canonical SMC
MRPL51	4.11739e-261	0.397736	0.339	0.157	1.50701e-256	Canonical SMC
COPS9	7.05457e-261	0.392673	0.365	0.176	2.58204e-256	Canonical SMC
CAVIN3	4.37149e-259	0.47278	0.334	0.155	1.60001e-254	Canonical SMC
NDUFA11	7.63231e-256	0.455588	0.452	0.251	2.7935e-251	Canonical SMC
BRK1	2.08696e-255	0.427814	0.408	0.213	7.63847e-251	Canonical SMC
DES	2.97359e-255	0.739505	0.801	0.625	1.08836e-250	Canonical SMC
AC016831.7	4.49608e-255	-0.942859	0.217	0.415	1.64561e-250	Canonical SMC
CIRBP	8.14155e-255	0.475638	0.784	0.571	2.97989e-250	Canonical SMC
TCEAL2	1.09228e-254	0.534262	0.395	0.202	3.99787e-250	Canonical SMC
CUX1	2.45975e-254	-0.622076	0.809	0.863	9.00292e-250	Canonical SMC
CDKN1B	6.22152e-253	0.404995	0.341	0.159	2.27714e-248	Canonical SMC
KDELR1	7.06418e-252	0.415674	0.445	0.242	2.58556e-247	Canonical SMC
RBIS	5.15988e-251	0.449161	0.477	0.275	1.88857e-246	Canonical SMC
SNHG32	4.19602e-250	0.431611	0.486	0.27	1.53579e-245	Canonical SMC
BEX4	6.70711e-250	0.434468	0.372	0.187	2.45487e-245	Canonical SMC
TMSB10	1.03246e-249	0.412153	0.589	0.328	3.77892e-245	Canonical SMC
BRI3	5.40872e-249	0.445684	0.487	0.284	1.97965e-244	Canonical SMC
PYURF	7.05665e-249	0.388262	0.361	0.176	2.58281e-244	Canonical SMC
UQCRQ	8.22567e-249	0.438635	0.389	0.199	3.01068e-244	Canonical SMC
ATP5PO	3.78906e-248	0.428761	0.435	0.235	1.38684e-243	Canonical SMC
CFL1	7.5222e-248	0.458114	0.617	0.37	2.7532e-243	Canonical SMC
EIF3K	2.00532e-247	0.449812	0.537	0.32	7.33968e-243	Canonical SMC
SEC61B	4.24461e-247	0.443759	0.491	0.284	1.55357e-242	Canonical SMC
PET100	2.60478e-245	0.387949	0.328	0.153	9.53377e-241	Canonical SMC
STK3	3.58089e-245	-0.574584	0.788	0.844	1.31064e-240	Canonical SMC
SF3B5	5.64271e-244	0.377373	0.343	0.164	2.06529e-239	Canonical SMC
SNRPF	1.01476e-243	0.410305	0.426	0.23	3.71413e-239	Canonical SMC
KRT10	1.04454e-243	0.407293	0.388	0.199	3.82313e-239	Canonical SMC
SFPQ	1.75058e-243	-0.636837	0.596	0.694	6.4073e-239	Canonical SMC
CD99	5.30016e-243	0.492562	0.69	0.492	1.93991e-238	Canonical SMC
GUK1	3.43072e-242	0.394916	0.397	0.207	1.25568e-237	Canonical SMC
EIF3G	3.86386e-240	0.415142	0.443	0.238	1.41421e-235	Canonical SMC
CETN2	2.2096e-239	0.373411	0.308	0.139	8.08736e-235	Canonical SMC
ESD	1.0915e-238	0.438969	0.509	0.304	3.99499e-234	Canonical SMC
SPARCL1	7.28535e-238	0.558669	0.823	0.646	2.66651e-233	Canonical SMC
LARGE1	5.53291e-237	-0.714985	0.614	0.73	2.0251e-232	Canonical SMC
SNX3	5.57956e-237	0.447561	0.497	0.297	2.04218e-232	Canonical SMC
NDUFB8	8.82836e-237	0.44447	0.473	0.279	3.23127e-232	Canonical SMC
ATP5MF	2.47842e-236	0.36835	0.336	0.163	9.07127e-232	Canonical SMC
ATRAID	2.55913e-236	0.40319	0.37	0.189	9.36666e-232	Canonical SMC
TMEM59	1.23707e-234	0.443738	0.563	0.357	4.52779e-230	Canonical SMC
MGST3	7.94907e-234	0.435861	0.54	0.335	2.90944e-229	Canonical SMC
MAFF	1.71043e-233	-1.15646	0.235	0.407	6.26034e-229	Canonical SMC
EIF4B	6.69594e-233	0.488721	0.674	0.452	2.45078e-228	Canonical SMC
EPB41L4A-AS1	5.1305e-232	0.43605	0.462	0.259	1.87781e-227	Canonical SMC
LEPROT	1.36418e-231	0.414366	0.424	0.231	4.99304e-227	Canonical SMC
MARCKS	2.72014e-231	0.429179	0.356	0.177	9.95599e-227	Canonical SMC
NEDD8	1.11127e-230	0.414028	0.442	0.248	4.06737e-226	Canonical SMC
NDUFA3	1.4964e-227	0.360071	0.312	0.146	5.47697e-223	Canonical SMC
ATP5PD	5.6297e-227	0.411301	0.382	0.201	2.06053e-222	Canonical SMC
ATP6V0E1	4.73696e-226	0.411766	0.448	0.257	1.73378e-221	Canonical SMC
SERPING1	1.55477e-224	0.440878	0.594	0.376	5.69063e-220	Canonical SMC
RNASE4	2.40551e-224	0.410187	0.337	0.166	8.80442e-220	Canonical SMC
POLR2I	1.18775e-223	0.36683	0.309	0.145	4.34728e-219	Canonical SMC
TCEAL1	1.30599e-223	0.580432	0.418	0.24	4.78005e-219	Canonical SMC
ATP5MC1	1.39293e-223	0.361905	0.322	0.156	5.09825e-219	Canonical SMC
POLR2L	8.80144e-223	0.413348	0.413	0.223	3.22142e-218	Canonical SMC
RNF7	4.65549e-222	0.376631	0.349	0.176	1.70396e-217	Canonical SMC
TMEM109	6.42199e-222	0.353266	0.314	0.149	2.35051e-217	Canonical SMC
CSTB	7.22774e-222	0.384791	0.319	0.154	2.64543e-217	Canonical SMC
ANP32B	7.36016e-222	0.450153	0.525	0.323	2.69389e-217	Canonical SMC
NDUFB9	9.13611e-222	0.399628	0.38	0.202	3.34391e-217	Canonical SMC
COX7B	1.28756e-220	0.417348	0.412	0.229	4.71261e-216	Canonical SMC
PRELP	2.62084e-220	0.439796	0.401	0.217	9.59255e-216	Canonical SMC
PSMB6	2.44029e-219	0.372913	0.347	0.176	8.93172e-215	Canonical SMC
PA2G4	4.67519e-219	0.42711	0.443	0.253	1.71117e-214	Canonical SMC
CRYAB	2.17324e-218	0.359096	0.379	0.196	7.95427e-214	Canonical SMC
NOL7	3.49062e-218	0.405206	0.432	0.245	1.2776e-213	Canonical SMC
SLC25A3	1.2724e-217	0.422162	0.598	0.381	4.6571e-213	Canonical SMC
MXRA7	2.19266e-217	0.452536	0.521	0.325	8.02536e-213	Canonical SMC
CAVIN1	4.27978e-217	0.457235	0.597	0.378	1.56644e-212	Canonical SMC
LAMTOR4	1.22459e-216	0.368797	0.39	0.21	4.48212e-212	Canonical SMC
PSME1	4.0346e-216	0.399469	0.385	0.206	1.47671e-211	Canonical SMC
GAS5	1.00233e-213	0.442441	0.697	0.475	3.66862e-209	Canonical SMC
SSR2	1.16028e-213	0.41998	0.453	0.265	4.24673e-209	Canonical SMC
ANAPC16	3.16399e-213	0.428632	0.573	0.38	1.15805e-208	Canonical SMC
MRPS24	1.2693e-212	0.358165	0.337	0.171	4.64576e-208	Canonical SMC
HSBP1	3.58818e-212	0.34995	0.314	0.153	1.31331e-207	Canonical SMC
PRKCE	2.09136e-211	-0.819219	0.384	0.54	7.65457e-207	Canonical SMC
NENF	2.70727e-211	0.40662	0.454	0.268	9.90887e-207	Canonical SMC
SNRPE	2.08559e-210	0.371084	0.397	0.217	7.63347e-206	Canonical SMC
SPSB1	1.83858e-208	-0.80456	0.137	0.311	6.72938e-204	Canonical SMC
UBXN1	1.0663e-207	0.394805	0.451	0.261	3.90278e-203	Canonical SMC
RHOC	1.79704e-206	0.385089	0.324	0.163	6.57734e-202	Canonical SMC
BLOC1S1	1.8775e-206	0.368377	0.336	0.173	6.87185e-202	Canonical SMC
IFITM2	1.46075e-205	0.377023	0.373	0.195	5.34647e-201	Canonical SMC
NPC2	1.5335e-204	0.36813	0.398	0.218	5.61275e-200	Canonical SMC
FNDC3B	1.56836e-203	-0.729868	0.607	0.696	5.74034e-199	Canonical SMC
RPP21	3.85961e-203	0.35116	0.308	0.151	1.41265e-198	Canonical SMC
MRTFA	3.82383e-201	-0.748622	0.451	0.591	1.39956e-196	Canonical SMC
OTUD6B-AS1	2.1152e-200	0.389556	0.33	0.167	7.74184e-196	Canonical SMC
CCNL1	2.02239e-199	-0.766509	0.492	0.591	7.40216e-195	Canonical SMC
PRDX6	3.75193e-199	0.408642	0.552	0.353	1.37324e-194	Canonical SMC
PARD3	6.91715e-199	-0.58424	0.748	0.798	2.53175e-194	Canonical SMC
VPS28	1.29212e-198	0.359783	0.395	0.222	4.7293e-194	Canonical SMC
LPP	4.57285e-198	-0.435176	0.944	0.964	1.67371e-193	Canonical SMC
SEC61G	5.8539e-197	0.380047	0.383	0.214	2.14258e-192	Canonical SMC
MED13L	8.92254e-197	-0.513599	0.815	0.853	3.26574e-192	Canonical SMC
SRP9	9.89886e-197	0.392476	0.442	0.264	3.62308e-192	Canonical SMC
RSPO3	1.1236e-196	0.486234	0.569	0.38	4.1125e-192	Canonical SMC
SELENOH	2.18892e-196	0.342722	0.332	0.172	8.01166e-192	Canonical SMC
RAB34	2.76831e-196	0.357874	0.355	0.189	1.01323e-191	Canonical SMC
SRI	4.32022e-196	0.347794	0.365	0.199	1.58124e-191	Canonical SMC
SMDT1	7.44538e-196	0.367417	0.382	0.206	2.72508e-191	Canonical SMC
ISLR	1.15399e-195	0.355437	0.32	0.161	4.22373e-191	Canonical SMC
SF3B6	1.34047e-195	0.358558	0.396	0.223	4.90624e-191	Canonical SMC
RAB13	4.67779e-195	0.35601	0.331	0.171	1.71212e-190	Canonical SMC
EXT1	5.57688e-194	-0.803619	0.447	0.589	2.0412e-189	Canonical SMC
CUTA	1.17037e-193	0.382154	0.373	0.206	4.28367e-189	Canonical SMC
AUTS2	1.33558e-193	-0.651064	0.697	0.773	4.88836e-189	Canonical SMC
PPP1R14A	2.08817e-193	0.494702	0.301	0.15	7.64293e-189	Canonical SMC
SLC40A1	2.58964e-193	0.535986	0.552	0.374	9.47833e-189	Canonical SMC
TMBIM6	2.90793e-193	0.384574	0.57	0.37	1.06433e-188	Canonical SMC
PNRC1	4.42035e-193	0.313788	0.712	0.462	1.61789e-188	Canonical SMC
VPS13B	5.36087e-193	-0.514667	0.759	0.816	1.96213e-188	Canonical SMC
SNRPD3	6.57352e-193	0.338364	0.325	0.167	2.40597e-188	Canonical SMC
HNRNPA3	1.92501e-192	0.43134	0.716	0.538	7.04575e-188	Canonical SMC
LINC01619	8.38246e-192	-0.922302	0.301	0.468	3.06806e-187	Canonical SMC
SERBP1	3.00463e-191	0.40747	0.641	0.446	1.09972e-186	Canonical SMC
ATP1B1	3.17327e-191	0.507309	0.741	0.579	1.16145e-186	Canonical SMC
PHB2	8.46343e-191	0.348152	0.381	0.21	3.0977e-186	Canonical SMC
OSR2	1.13874e-189	0.456006	0.593	0.405	4.1679e-185	Canonical SMC
NDUFA5	1.20809e-189	0.38704	0.448	0.273	4.42171e-185	Canonical SMC
ZFP36L1	2.00052e-189	0.445582	0.8	0.614	7.32211e-185	Canonical SMC
SNRPB2	2.00947e-188	0.362053	0.376	0.21	7.35486e-184	Canonical SMC
DNAJC8	2.66026e-188	0.399243	0.478	0.296	9.73682e-184	Canonical SMC
KCNQ1OT1	1.2192e-187	-0.781694	0.259	0.434	4.46238e-183	Canonical SMC
HIVEP2	2.34724e-187	-0.974646	0.235	0.395	8.59114e-183	Canonical SMC
YPEL3	6.86519e-187	0.347942	0.325	0.169	2.51273e-182	Canonical SMC
LAMTOR5	8.30767e-187	0.312406	0.309	0.157	3.04069e-182	Canonical SMC
ATXN7L3B	1.86855e-186	0.368784	0.382	0.215	6.83907e-182	Canonical SMC
PDCD5	2.32471e-186	0.362144	0.351	0.192	8.50868e-182	Canonical SMC
RBM3	3.60363e-186	0.436223	0.476	0.29	1.31896e-181	Canonical SMC
CHMP2A	4.00448e-186	0.331395	0.313	0.16	1.46568e-181	Canonical SMC
NAMPT	5.86165e-185	-1.30775	0.294	0.435	2.14542e-180	Canonical SMC
STAG1	2.35102e-184	-0.487814	0.8	0.835	8.60498e-180	Canonical SMC
FGF7	5.77399e-184	0.445049	0.63	0.439	2.11334e-179	Canonical SMC
NDUFA12	6.95632e-184	0.325101	0.329	0.174	2.54608e-179	Canonical SMC
ESR1	2.22375e-183	-0.630649	0.883	0.909	8.13916e-179	Canonical SMC
EIF5A	2.56285e-183	0.326254	0.315	0.162	9.3803e-179	Canonical SMC
ALKBH7	3.56893e-183	0.336955	0.311	0.159	1.30627e-178	Canonical SMC
ATF3	4.18007e-183	-0.976021	0.609	0.696	1.52995e-178	Canonical SMC
DNAJC19	7.03984e-183	0.323882	0.317	0.165	2.57665e-178	Canonical SMC
TRIR	2.79613e-182	0.35358	0.47	0.285	1.02341e-177	Canonical SMC
UFC1	3.71537e-182	0.332779	0.325	0.172	1.35986e-177	Canonical SMC
SERINC1	3.75934e-182	0.391747	0.518	0.333	1.37596e-177	Canonical SMC
YWHAB	1.0421e-181	0.397479	0.483	0.303	3.81419e-177	Canonical SMC
CLTA	1.44144e-181	0.370586	0.565	0.372	5.2758e-177	Canonical SMC
TSC22D2	1.70144e-181	-0.888469	0.414	0.537	6.22743e-177	Canonical SMC
SIVA1	3.80715e-181	0.333561	0.393	0.225	1.39345e-176	Canonical SMC
ALKAL2	9.14332e-181	0.477128	0.345	0.189	3.34655e-176	Canonical SMC
SLIT2	1.70911e-180	-0.9602	0.434	0.561	6.2555e-176	Canonical SMC
GLS	1.97409e-180	-0.772313	0.447	0.557	7.22535e-176	Canonical SMC
CAMLG	9.42133e-180	0.387304	0.478	0.296	3.4483e-175	Canonical SMC
STAT3	1.23855e-179	-0.990985	0.479	0.58	4.53323e-175	Canonical SMC
MYO1E	1.73033e-179	-0.771183	0.398	0.534	6.33318e-175	Canonical SMC
DIP2C	2.23643e-179	-0.60997	0.56	0.67	8.18556e-175	Canonical SMC
DEK	2.72033e-179	0.417672	0.681	0.496	9.95668e-175	Canonical SMC
KCNMA1	5.25381e-179	-0.61394	0.899	0.921	1.92295e-174	Canonical SMC
NDUFAB1	7.10198e-179	0.327029	0.308	0.16	2.5994e-174	Canonical SMC
EIF3F	7.62617e-179	0.378122	0.536	0.343	2.79125e-174	Canonical SMC
RAN	7.86309e-179	0.333918	0.384	0.217	2.87797e-174	Canonical SMC
CALM3	1.4619e-178	0.337561	0.313	0.164	5.35068e-174	Canonical SMC
MAGED2	1.88258e-178	0.356508	0.363	0.204	6.89043e-174	Canonical SMC
PSME4	8.82292e-178	-0.668159	0.461	0.588	3.22928e-173	Canonical SMC
COX7A2L	1.01742e-177	0.374491	0.43	0.259	3.72387e-173	Canonical SMC
IK	1.52582e-177	0.36548	0.408	0.239	5.58464e-173	Canonical SMC
MICOS10	2.27705e-177	0.345538	0.382	0.219	8.33425e-173	Canonical SMC
ATP6AP2	2.5996e-177	0.354886	0.416	0.249	9.51479e-173	Canonical SMC
ATXN1	2.93562e-177	-0.614405	0.634	0.716	1.07447e-172	Canonical SMC
ANGPTL1	1.1254e-176	0.418718	0.415	0.248	4.11907e-172	Canonical SMC
SERTAD1	1.586e-176	-0.93697	0.198	0.342	5.80491e-172	Canonical SMC
DRAP1	1.71595e-176	0.327108	0.332	0.179	6.28055e-172	Canonical SMC
PERP	2.84928e-176	0.349133	0.333	0.18	1.04286e-171	Canonical SMC
IQCN	4.09685e-176	-0.735323	0.154	0.315	1.49949e-171	Canonical SMC
ARHGAP26	4.38176e-176	-0.76053	0.318	0.474	1.60377e-171	Canonical SMC
ILK	5.09361e-176	0.432203	0.575	0.406	1.86431e-171	Canonical SMC
ATP5F1A	6.23474e-176	0.370637	0.43	0.263	2.28198e-171	Canonical SMC
HNRNPA0	1.88332e-175	0.332999	0.437	0.258	6.89315e-171	Canonical SMC
RSL1D1	5.984e-175	0.356376	0.451	0.272	2.19021e-170	Canonical SMC
TMED2	6.25428e-175	0.342797	0.364	0.206	2.28913e-170	Canonical SMC
NDUFS6	7.50995e-175	0.344425	0.372	0.214	2.74872e-170	Canonical SMC
DDAH2	4.04656e-174	0.374114	0.437	0.268	1.48108e-169	Canonical SMC
RWDD1	5.69526e-174	0.40257	0.433	0.264	2.08452e-169	Canonical SMC
GADD45B	6.61124e-174	-1.69488	0.267	0.398	2.41978e-169	Canonical SMC
RYBP	8.83458e-174	-0.785772	0.361	0.493	3.23354e-169	Canonical SMC
GNG5	9.50104e-174	0.338913	0.41	0.242	3.47747e-169	Canonical SMC
THBS1	9.27802e-173	-1.28934	0.358	0.493	3.39585e-168	Canonical SMC
AL627171.2	2.24121e-172	0.369055	0.342	0.185	8.20304e-168	Canonical SMC
DCTN3	2.54927e-172	0.3115	0.304	0.158	9.33059e-168	Canonical SMC
TPM1	7.3351e-172	0.49131	0.935	0.864	2.68472e-167	Canonical SMC
MZT2A	3.87637e-171	0.350212	0.389	0.227	1.41879e-166	Canonical SMC
ERP29	4.00251e-171	0.328242	0.33	0.179	1.46496e-166	Canonical SMC
IFRD1	3.32404e-170	-0.789182	0.3	0.44	1.21663e-165	Canonical SMC
TMCO1	6.39882e-170	0.35416	0.403	0.239	2.34203e-165	Canonical SMC
PRKG1	1.74113e-169	-0.510406	0.855	0.887	6.37271e-165	Canonical SMC
CWC15	3.24215e-169	0.307355	0.325	0.173	1.18666e-164	Canonical SMC
PSMB4	2.84078e-168	0.315334	0.337	0.186	1.03975e-163	Canonical SMC
BACH2	5.00305e-168	-0.750814	0.454	0.578	1.83117e-163	Canonical SMC
LSM7	1.18672e-167	0.319531	0.323	0.176	4.34352e-163	Canonical SMC
HEBP2	7.07818e-167	0.353619	0.396	0.236	2.59068e-162	Canonical SMC
LSM3	8.82023e-167	0.313689	0.301	0.157	3.22829e-162	Canonical SMC
NUDC	1.1769e-165	0.336496	0.462	0.292	4.30755e-161	Canonical SMC
MRGPRF	2.30803e-165	0.385003	0.329	0.183	8.4476e-161	Canonical SMC
GAS1	4.63072e-165	0.431535	0.416	0.247	1.69489e-160	Canonical SMC
TMED4	2.76277e-164	0.339527	0.378	0.223	1.0112e-159	Canonical SMC
NCL	3.91834e-164	0.365845	0.724	0.526	1.43415e-159	Canonical SMC
ADH5	5.75356e-164	0.384944	0.43	0.265	2.10586e-159	Canonical SMC
SRSF9	6.48549e-164	0.320262	0.366	0.212	2.37375e-159	Canonical SMC
H1FX	7.49821e-164	0.414068	0.412	0.244	2.74442e-159	Canonical SMC
KCNMB1	9.4767e-164	0.368226	0.343	0.195	3.46857e-159	Canonical SMC
RNH1	4.2555e-163	0.346975	0.423	0.26	1.55755e-158	Canonical SMC
C11orf58	1.07321e-162	0.364633	0.645	0.464	3.92805e-158	Canonical SMC
NME3	1.18516e-162	0.327269	0.353	0.2	4.33781e-158	Canonical SMC
MACF1	3.03868e-162	-0.454143	0.819	0.853	1.11219e-157	Canonical SMC
AP2M1	4.07451e-162	0.323872	0.328	0.182	1.49131e-157	Canonical SMC
CLDN1	6.4021e-162	0.462016	0.555	0.384	2.34323e-157	Canonical SMC
SNU13	1.14085e-161	0.325087	0.392	0.233	4.17562e-157	Canonical SMC
TUBA1B	1.56852e-161	0.30186	0.518	0.318	5.74093e-157	Canonical SMC
DHRS7	1.51286e-160	0.32539	0.334	0.186	5.53723e-156	Canonical SMC
ERRFI1	2.3043e-160	-0.924221	0.333	0.475	8.43398e-156	Canonical SMC
SLIRP	1.20914e-159	0.305446	0.441	0.273	4.42559e-155	Canonical SMC
FRG1	2.14548e-159	0.327577	0.35	0.198	7.85266e-155	Canonical SMC
SELENOK	2.46612e-159	0.304212	0.39	0.228	9.02624e-155	Canonical SMC
MRPL33	2.57814e-159	0.313612	0.484	0.31	9.43625e-155	Canonical SMC
TMEM18	5.88269e-159	0.349059	0.35	0.2	2.15312e-154	Canonical SMC
AC020916.1	9.31182e-159	-0.655854	0.155	0.307	3.40822e-154	Canonical SMC
ZBTB20	9.69388e-159	-0.431336	0.87	0.896	3.54806e-154	Canonical SMC
NFE2L1	1.11726e-158	0.365765	0.461	0.295	4.08928e-154	Canonical SMC
EGR1	1.2406e-158	-0.917925	0.624	0.685	4.54072e-154	Canonical SMC
BCAP31	1.97727e-157	0.305459	0.321	0.178	7.23702e-153	Canonical SMC
UXT	2.53488e-157	0.322373	0.366	0.213	9.27792e-153	Canonical SMC
FGFR1	3.71328e-157	-0.74452	0.478	0.577	1.3591e-152	Canonical SMC
ATP6V0C	7.01816e-157	0.273506	0.425	0.252	2.56872e-152	Canonical SMC
NDUFB2	8.50588e-157	0.362703	0.394	0.241	3.11324e-152	Canonical SMC
ARID5A	2.08919e-156	-0.7073	0.236	0.381	7.64665e-152	Canonical SMC
IGFBP3	7.05853e-156	0.640058	0.465	0.3	2.58349e-151	Canonical SMC
RHOA	1.56424e-155	0.315421	0.622	0.441	5.72529e-151	Canonical SMC
CBX3	1.95823e-155	0.355256	0.41	0.253	7.16732e-151	Canonical SMC
SEPTIN7	2.20186e-155	0.367314	0.714	0.545	8.05901e-151	Canonical SMC
EIF1B	4.53578e-155	0.293887	0.473	0.293	1.66014e-150	Canonical SMC
DUT	7.63077e-155	0.344137	0.424	0.267	2.79294e-150	Canonical SMC
MORF4L1	1.22095e-154	0.357181	0.681	0.505	4.4688e-150	Canonical SMC
RAB14	1.19748e-153	0.343892	0.43	0.271	4.3829e-149	Canonical SMC
FBXO32	1.41731e-153	0.3776	0.714	0.548	5.18748e-149	Canonical SMC
CCDC80	2.12659e-153	0.519077	0.733	0.585	7.78353e-149	Canonical SMC
TCEAL9	2.88126e-153	0.328928	0.4	0.238	1.05457e-148	Canonical SMC
LAMTOR1	2.90881e-153	0.29756	0.315	0.174	1.06465e-148	Canonical SMC
PBX1	6.20072e-153	-0.535945	0.961	0.964	2.26952e-148	Canonical SMC
TMBIM4	8.68714e-153	0.338578	0.506	0.339	3.17958e-148	Canonical SMC
SLC25A33	1.46606e-152	-0.529989	0.16	0.31	5.36592e-148	Canonical SMC
HDAC4	2.31808e-152	-0.596684	0.323	0.47	8.48441e-148	Canonical SMC
KMT2C	8.17461e-152	-0.504851	0.676	0.738	2.99199e-147	Canonical SMC
NR2F2	9.74518e-152	0.351102	0.569	0.385	3.56683e-147	Canonical SMC
GSTO1	1.35641e-151	0.291024	0.306	0.167	4.9646e-147	Canonical SMC
BEX2	6.03612e-151	0.358905	0.345	0.2	2.20928e-146	Canonical SMC
NGRN	1.31704e-150	0.306785	0.332	0.188	4.82051e-146	Canonical SMC
CHURC1	1.0552e-149	0.342374	0.452	0.292	3.86213e-145	Canonical SMC
SEM1	2.6808e-149	0.292905	0.566	0.384	9.81198e-145	Canonical SMC
TTC28	3.16054e-149	-0.538586	0.74	0.791	1.15679e-144	Canonical SMC
TMED10	4.60158e-149	0.36119	0.505	0.342	1.68422e-144	Canonical SMC
VDAC2	5.06249e-149	0.329104	0.428	0.273	1.85292e-144	Canonical SMC
PGRMC1	9.70062e-149	0.293546	0.425	0.262	3.55052e-144	Canonical SMC
ZFYVE21	1.02434e-148	0.288418	0.334	0.19	3.74918e-144	Canonical SMC
MRPS21	3.76435e-148	0.304897	0.352	0.206	1.37779e-143	Canonical SMC
XIST	1.07749e-147	-0.376458	0.844	0.871	3.94373e-143	Canonical SMC
ARPC3	2.71709e-147	0.33429	0.373	0.227	9.94483e-143	Canonical SMC
EIF3M	4.88119e-147	0.341594	0.489	0.325	1.78656e-142	Canonical SMC
EIF2S3	1.03993e-146	0.375476	0.559	0.393	3.80624e-142	Canonical SMC
NUP98	2.19833e-146	-0.664479	0.39	0.512	8.0461e-142	Canonical SMC
PSMA2	1.59119e-145	0.303699	0.337	0.196	5.82392e-141	Canonical SMC
HSP90B1	1.79668e-145	0.341273	0.652	0.475	6.57605e-141	Canonical SMC
SBDS	6.08506e-145	0.337835	0.473	0.303	2.22719e-140	Canonical SMC
TXN	1.36124e-144	0.26509	0.437	0.269	4.98226e-140	Canonical SMC
KLHL29	1.38953e-144	-0.663294	0.279	0.427	5.08581e-140	Canonical SMC
FAM162A	7.45111e-144	0.31366	0.405	0.248	2.72718e-139	Canonical SMC
CCT3	8.44013e-144	0.295474	0.386	0.236	3.08917e-139	Canonical SMC
ATP5F1B	2.01799e-143	0.296439	0.353	0.21	7.38605e-139	Canonical SMC
OSTC	2.41315e-143	0.293	0.326	0.187	8.83238e-139	Canonical SMC
CHMP3	3.60684e-143	0.335699	0.558	0.391	1.32014e-138	Canonical SMC
CCT7	1.947e-142	0.313124	0.356	0.213	7.12623e-138	Canonical SMC
SSB	8.74276e-142	0.333376	0.463	0.305	3.19994e-137	Canonical SMC
SVIL	9.28214e-142	-0.441671	0.902	0.918	3.39736e-137	Canonical SMC
APEX1	9.51095e-142	0.324108	0.325	0.188	3.4811e-137	Canonical SMC
FBXL7	2.74224e-141	-0.66527	0.615	0.688	1.00369e-136	Canonical SMC
CRTAP	9.03383e-141	0.323637	0.397	0.249	3.30647e-136	Canonical SMC
SNHG7	9.50348e-141	0.31404	0.434	0.272	3.47837e-136	Canonical SMC
SDHD	1.49795e-140	0.269079	0.371	0.222	5.48265e-136	Canonical SMC
TMEM50A	2.66449e-140	0.289574	0.314	0.178	9.75229e-136	Canonical SMC
CTSF	3.98782e-140	0.297084	0.311	0.176	1.45958e-135	Canonical SMC
SNRPD1	4.71257e-140	0.29033	0.301	0.167	1.72485e-135	Canonical SMC
CANX	6.12493e-140	0.355953	0.564	0.399	2.24179e-135	Canonical SMC
ANXA1	6.12547e-140	0.277327	0.381	0.224	2.24198e-135	Canonical SMC
DYNLT1	5.44188e-139	0.309356	0.384	0.238	1.99178e-134	Canonical SMC
SKI	9.41323e-139	-0.57713	0.316	0.453	3.44533e-134	Canonical SMC
SSBP1	1.83668e-138	0.328228	0.489	0.332	6.72244e-134	Canonical SMC
ELOVL5	2.15847e-138	-0.668114	0.181	0.318	7.90021e-134	Canonical SMC
ARF1	4.20303e-138	0.32567	0.498	0.337	1.53835e-133	Canonical SMC
PEAK1	5.74743e-138	-0.793412	0.369	0.482	2.10362e-133	Canonical SMC
OLFML3	7.90186e-138	0.279961	0.318	0.181	2.89216e-133	Canonical SMC
RANBP1	1.8449e-137	0.285317	0.315	0.181	6.75252e-133	Canonical SMC
SORBS1	2.65141e-137	-0.596511	0.604	0.7	9.70441e-133	Canonical SMC
SF3B2	2.69827e-137	0.318108	0.441	0.286	9.87592e-133	Canonical SMC
CRY1	1.04464e-136	-0.679011	0.296	0.428	3.82347e-132	Canonical SMC
SCOC	4.09519e-136	0.310985	0.307	0.177	1.49888e-131	Canonical SMC
ZNF516	5.99834e-136	-0.620756	0.476	0.581	2.19545e-131	Canonical SMC
FCGRT	4.09516e-135	0.28422	0.362	0.219	1.49887e-130	Canonical SMC
KIF1B	3.31825e-134	-0.513395	0.593	0.667	1.21451e-129	Canonical SMC
MRPL20	6.78091e-134	0.325517	0.395	0.25	2.48188e-129	Canonical SMC
MLF2	1.91294e-133	0.277766	0.346	0.207	7.00156e-129	Canonical SMC
LTBP4	2.91476e-133	0.335536	0.599	0.436	1.06683e-128	Canonical SMC
NR4A1	3.0849e-133	-0.712186	0.403	0.537	1.1291e-128	Canonical SMC
SNRPG	7.02763e-133	0.27574	0.368	0.225	2.57218e-128	Canonical SMC
PNRC2	2.22967e-132	0.278014	0.415	0.258	8.16081e-128	Canonical SMC
PSMD8	4.04901e-132	0.279942	0.341	0.205	1.48198e-127	Canonical SMC
BSG	1.12228e-131	0.309215	0.453	0.299	4.10765e-127	Canonical SMC
EAPP	1.41075e-131	0.277092	0.394	0.242	5.16348e-127	Canonical SMC
FKBP1A	1.56816e-131	0.306575	0.346	0.212	5.73964e-127	Canonical SMC
SKP1	5.09668e-131	0.280401	0.73	0.555	1.86543e-126	Canonical SMC
GEM	3.6948e-130	-1.03293	0.233	0.361	1.35233e-125	Canonical SMC
PDAP1	6.21817e-130	0.323098	0.353	0.218	2.27591e-125	Canonical SMC
NDUFV2	9.25571e-130	0.289684	0.393	0.249	3.38768e-125	Canonical SMC
PPP1R13B	1.32724e-129	-0.557879	0.188	0.326	4.85783e-125	Canonical SMC
BNC2	3.40016e-129	-0.483559	0.918	0.93	1.24449e-124	Canonical SMC
RAD23A	4.25891e-129	0.314672	0.345	0.211	1.5588e-124	Canonical SMC
PDIA6	5.10717e-129	0.327522	0.413	0.272	1.86928e-124	Canonical SMC
KALRN	6.39507e-129	-0.658018	0.451	0.557	2.34066e-124	Canonical SMC
DMD	4.24755e-128	-0.512193	0.821	0.847	1.55465e-123	Canonical SMC
FKBP8	5.35259e-128	0.289247	0.349	0.213	1.9591e-123	Canonical SMC
RORA	1.23291e-127	-0.653343	0.684	0.739	4.51259e-123	Canonical SMC
NUFIP2	1.72927e-126	-0.698155	0.359	0.469	6.3293e-122	Canonical SMC
ZCRB1	2.05115e-126	0.300528	0.302	0.175	7.5074e-122	Canonical SMC
TLN1	2.24708e-126	0.382332	0.606	0.452	8.22454e-122	Canonical SMC
SYPL1	5.04933e-126	0.303957	0.425	0.279	1.8481e-121	Canonical SMC
SMARCE1	6.52856e-126	0.312415	0.472	0.32	2.38952e-121	Canonical SMC
PDZRN3	8.98963e-126	-0.577603	0.777	0.815	3.2903e-121	Canonical SMC
SRSF5	1.04044e-125	0.319238	0.744	0.602	3.80812e-121	Canonical SMC
RTRAF	1.29695e-125	0.282203	0.376	0.237	4.74696e-121	Canonical SMC
IQCJ-SCHIP1	1.31852e-125	-0.827206	0.239	0.367	4.8259e-121	Canonical SMC
RAPGEF2	1.48574e-125	-0.664394	0.385	0.498	5.43797e-121	Canonical SMC
PRMT1	2.40777e-125	0.272327	0.35	0.215	8.81269e-121	Canonical SMC
ARID1B	4.1211e-125	-0.472437	0.725	0.764	1.50836e-120	Canonical SMC
SLC24A3	3.25495e-123	-0.632572	0.649	0.717	1.19134e-118	Canonical SMC
THOC7	6.55964e-123	0.278328	0.315	0.186	2.40089e-118	Canonical SMC
NFATC2	8.23335e-123	-1.23276	0.235	0.365	3.01349e-118	Canonical SMC
EIF3L	1.13126e-122	0.308091	0.525	0.366	4.14054e-118	Canonical SMC
CTSB	1.40256e-122	0.311163	0.438	0.294	5.13351e-118	Canonical SMC
ERO1B	3.59805e-122	-0.630908	0.202	0.334	1.31692e-117	Canonical SMC
MCFD2	1.14882e-121	0.284166	0.334	0.202	4.20481e-117	Canonical SMC
PCSK5	2.14593e-121	-0.651726	0.187	0.317	7.8543e-117	Canonical SMC
MFGE8	8.52237e-121	0.288631	0.375	0.235	3.11927e-116	Canonical SMC
SSR3	8.62908e-121	0.301029	0.398	0.259	3.15833e-116	Canonical SMC
PAIP2	2.78973e-120	0.306726	0.482	0.331	1.02107e-115	Canonical SMC
GTF2A2	3.90517e-120	0.263089	0.309	0.183	1.42933e-115	Canonical SMC
FBL	6.51931e-120	0.26853	0.332	0.201	2.38613e-115	Canonical SMC
PDLIM4	1.08951e-119	0.291388	0.336	0.207	3.98771e-115	Canonical SMC
MAST4	2.28967e-119	-0.646001	0.564	0.633	8.38041e-115	Canonical SMC
SSPN	4.9009e-119	0.285263	0.342	0.21	1.79378e-114	Canonical SMC
TMEM230	8.89121e-119	0.26527	0.401	0.262	3.25427e-114	Canonical SMC
ADAMTS9-AS2	1.14443e-118	-0.522957	0.779	0.81	4.18873e-114	Canonical SMC
RAD21	3.03889e-118	0.3147	0.48	0.33	1.11227e-113	Canonical SMC
TIPARP	5.47719e-118	-0.712499	0.303	0.423	2.00471e-113	Canonical SMC
UBR1	7.09043e-118	-0.701436	0.438	0.532	2.59517e-113	Canonical SMC
ZMIZ1	2.63228e-117	-0.508239	0.374	0.496	9.63443e-113	Canonical SMC
SMC3	2.69377e-117	0.297377	0.451	0.303	9.85948e-113	Canonical SMC
RALBP1	5.79117e-116	0.297652	0.404	0.265	2.11963e-111	Canonical SMC
MSRB2	1.27828e-115	0.260713	0.316	0.19	4.67864e-111	Canonical SMC
MAML3	2.14335e-115	-0.578553	0.698	0.745	7.84487e-111	Canonical SMC
EIF1AX	2.37021e-115	0.281373	0.644	0.477	8.6752e-111	Canonical SMC
PSMD4	2.46997e-115	0.255642	0.31	0.185	9.04033e-111	Canonical SMC
MTPN	3.13721e-115	0.268107	0.433	0.29	1.14825e-110	Canonical SMC
SLC37A3	4.94137e-115	-0.497327	0.38	0.496	1.80859e-110	Canonical SMC
MDK	5.73425e-115	0.30496	0.303	0.177	2.09879e-110	Canonical SMC
TAF7	6.64214e-115	0.257876	0.452	0.303	2.43109e-110	Canonical SMC
GPHN	7.12504e-115	-0.493044	0.646	0.709	2.60784e-110	Canonical SMC
GAS6	1.01129e-114	0.337799	0.526	0.383	3.70142e-110	Canonical SMC
TCF12	1.03222e-114	-0.46963	0.713	0.752	3.77804e-110	Canonical SMC
TMEM98	6.18883e-114	0.263668	0.318	0.194	2.26517e-109	Canonical SMC
LINC01004	2.63745e-113	-0.494882	0.184	0.313	9.65332e-109	Canonical SMC
PTK2	3.35872e-113	-0.467851	0.652	0.706	1.22932e-108	Canonical SMC
SARAF	5.58047e-113	0.305778	0.556	0.405	2.04251e-108	Canonical SMC
VPS35	2.13972e-112	0.281391	0.388	0.254	7.83158e-108	Canonical SMC
BRAF	2.52942e-112	-0.515855	0.58	0.648	9.25791e-108	Canonical SMC
WASF2	3.68907e-112	0.27365	0.579	0.427	1.35024e-107	Canonical SMC
ITPR1	4.93245e-112	-0.499661	0.576	0.652	1.80533e-107	Canonical SMC
COL5A1	5.74199e-112	-0.500045	0.382	0.498	2.10162e-107	Canonical SMC
HMGB2	6.77507e-112	0.269835	0.369	0.235	2.47975e-107	Canonical SMC
UBE2I	7.51218e-112	0.260172	0.37	0.239	2.74953e-107	Canonical SMC
SLC12A2	7.63555e-112	-0.593312	0.183	0.304	2.79469e-107	Canonical SMC
PARD3B	3.14032e-111	-0.500062	0.647	0.707	1.14939e-106	Canonical SMC
ACTG2	3.91593e-111	0.679523	0.63	0.49	1.43327e-106	Canonical SMC
HADHA	5.08816e-111	0.29983	0.43	0.292	1.86232e-106	Canonical SMC
EMD	6.11422e-111	0.254679	0.303	0.183	2.23786e-106	Canonical SMC
BAG2	1.83557e-110	0.320885	0.408	0.275	6.71836e-106	Canonical SMC
CBX1	2.92691e-110	0.268975	0.415	0.277	1.07128e-105	Canonical SMC
PSIP1	1.45845e-109	0.296459	0.581	0.431	5.33806e-105	Canonical SMC
PPP6R3	2.31171e-109	-0.461154	0.6	0.66	8.46109e-105	Canonical SMC
NRIP1	2.64512e-109	-0.669199	0.36	0.457	9.68141e-105	Canonical SMC
LMAN1	1.21134e-108	0.28971	0.478	0.335	4.43362e-104	Canonical SMC
CFAP97	1.29755e-108	0.270486	0.343	0.215	4.74918e-104	Canonical SMC
EMILIN1	1.8956e-108	0.284479	0.406	0.275	6.93807e-104	Canonical SMC
MEAF6	2.11632e-108	0.253959	0.307	0.186	7.74596e-104	Canonical SMC
FNDC3A	3.06502e-108	-0.628162	0.587	0.64	1.12183e-103	Canonical SMC
KANK2	3.19666e-108	0.318281	0.66	0.516	1.17001e-103	Canonical SMC
HMGN1	5.64504e-108	0.29955	0.489	0.349	2.06614e-103	Canonical SMC
RALY	1.12854e-107	-0.533825	0.333	0.443	4.13056e-103	Canonical SMC
NFAT5	1.37887e-107	-0.537277	0.561	0.622	5.04678e-103	Canonical SMC
FXYD6	4.50794e-107	0.289413	0.547	0.401	1.64995e-102	Canonical SMC
POMP	4.95955e-107	0.272183	0.347	0.222	1.81524e-102	Canonical SMC
ETV6	1.40296e-106	-0.639836	0.277	0.395	5.13498e-102	Canonical SMC
MICAL3	1.81641e-106	-0.521679	0.452	0.555	6.64824e-102	Canonical SMC
GHITM	4.02843e-106	0.262819	0.368	0.24	1.47444e-101	Canonical SMC
CPE	7.77978e-106	0.259611	0.475	0.326	2.84748e-101	Canonical SMC
ERLEC1	1.13348e-105	0.267629	0.319	0.198	4.14866e-101	Canonical SMC
PSMA4	1.57769e-105	0.271172	0.3	0.183	5.77452e-101	Canonical SMC
CBX5	1.91354e-105	0.274936	0.405	0.271	7.00375e-101	Canonical SMC
MYLK	5.0934e-105	0.416556	0.834	0.74	1.86424e-100	Canonical SMC
CALR	6.78717e-105	0.289825	0.457	0.317	2.48417e-100	Canonical SMC
UBR5	8.32686e-105	-0.502512	0.54	0.612	3.04771e-100	Canonical SMC
MAP4	9.12061e-105	-0.544139	0.644	0.693	3.33823e-100	Canonical SMC
MCL1	1.14846e-104	-0.65064	0.334	0.429	4.20349e-100	Canonical SMC
TCEA1	1.23282e-104	0.295968	0.55	0.408	4.51226e-100	Canonical SMC
CITED2	3.32225e-104	0.467506	0.406	0.274	1.21598e-99	Canonical SMC
AGAP1	6.86117e-104	-0.546342	0.352	0.465	2.51126e-99	Canonical SMC
ITPR2	7.69981e-104	-0.535929	0.5	0.588	2.81821e-99	Canonical SMC
PELI2	1.13414e-103	-0.603978	0.236	0.358	4.15107e-99	Canonical SMC
LINC00513	2.80366e-103	-0.746793	0.311	0.42	1.02617e-98	Canonical SMC
EIF3D	2.92606e-103	0.275624	0.407	0.275	1.07097e-98	Canonical SMC
TPST1	3.13281e-103	-0.639309	0.264	0.383	1.14664e-98	Canonical SMC
NAV2	4.73404e-103	-0.567828	0.183	0.301	1.7327e-98	Canonical SMC
CYB5R3	1.23913e-102	0.251739	0.342	0.219	4.53534e-98	Canonical SMC
RGS2	1.82381e-102	0.52559	0.465	0.336	6.67534e-98	Canonical SMC
SLC4A7	1.5698e-101	-0.55856	0.188	0.304	5.74562e-97	Canonical SMC
HMGN3	3.19859e-101	0.282272	0.453	0.318	1.17071e-96	Canonical SMC
ERC1	3.66469e-101	-0.444913	0.64	0.692	1.34131e-96	Canonical SMC
TLE4	4.35738e-101	-0.589835	0.33	0.437	1.59485e-96	Canonical SMC
HPGD	6.5223e-101	0.372945	0.524	0.384	2.38723e-96	Canonical SMC
MAF	1.93895e-100	0.301823	0.424	0.29	7.09677e-96	Canonical SMC
NFKBIZ	4.55953e-100	-0.478891	0.49	0.596	1.66883e-95	Canonical SMC
CDH13	1.19481e-99	-0.534024	0.621	0.684	4.37314e-95	Canonical SMC
IGF1R	1.516e-99	-0.534446	0.691	0.731	5.54871e-95	Canonical SMC
KDM6A	9.55391e-99	-0.463441	0.559	0.63	3.49683e-94	Canonical SMC
GPS2	1.33217e-98	0.259316	0.314	0.199	4.87586e-94	Canonical SMC
RFX2	3.19385e-98	-0.649846	0.582	0.646	1.16898e-93	Canonical SMC
ARHGAP6	1.03086e-97	-0.536742	0.767	0.793	3.77303e-93	Canonical SMC
TBL1X	1.19443e-97	-0.503673	0.737	0.767	4.37175e-93	Canonical SMC
KDM4B	1.51642e-97	-0.394453	0.295	0.418	5.55026e-93	Canonical SMC
ADAMTSL1	1.80268e-97	-0.566236	0.835	0.845	6.59798e-93	Canonical SMC
CAV2	3.88062e-97	0.254337	0.317	0.199	1.42035e-92	Canonical SMC
SUPT16H	3.95881e-97	0.259028	0.47	0.333	1.44896e-92	Canonical SMC
DDX18	5.30727e-97	0.274432	0.481	0.346	1.94251e-92	Canonical SMC
SMAD3	8.96381e-97	-0.505975	0.252	0.368	3.28085e-92	Canonical SMC
DSCAML1	4.55267e-96	-0.609496	0.305	0.419	1.66632e-91	Canonical SMC
FUS	4.70236e-96	-0.498675	0.626	0.656	1.72111e-91	Canonical SMC
ATP2A2	5.67292e-96	-0.511159	0.269	0.379	2.07635e-91	Canonical SMC
CDK17	7.5687e-96	-0.561152	0.518	0.581	2.77022e-91	Canonical SMC
HAND2	9.96537e-96	0.273002	0.338	0.221	3.64742e-91	Canonical SMC
RBX1	1.21955e-95	0.258141	0.408	0.283	4.46367e-91	Canonical SMC
REXO2	1.33168e-95	0.264693	0.359	0.239	4.87409e-91	Canonical SMC
SPARC	1.3587e-95	0.303289	0.428	0.298	4.97296e-91	Canonical SMC
CDKAL1	2.44385e-95	-0.436774	0.634	0.687	8.94474e-91	Canonical SMC
FMNL2	5.08462e-95	-0.59632	0.371	0.472	1.86102e-90	Canonical SMC
PHLPP1	9.76317e-95	-0.542536	0.278	0.391	3.57342e-90	Canonical SMC
TMEM106B	1.77611e-94	0.255989	0.353	0.233	6.50073e-90	Canonical SMC
MLXIP	6.2812e-94	-0.396715	0.247	0.364	2.29898e-89	Canonical SMC
PRKAR1A	1.03717e-93	0.264297	0.426	0.298	3.79613e-89	Canonical SMC
OCIAD1	3.27345e-93	0.264775	0.535	0.404	1.19811e-88	Canonical SMC
BMPR2	8.86549e-93	-0.720593	0.5	0.549	3.24486e-88	Canonical SMC
SAT2	1.54381e-92	0.253948	0.323	0.21	5.65049e-88	Canonical SMC
CLIC4	2.9871e-92	-0.552248	0.682	0.717	1.09331e-87	Canonical SMC
TOP1	3.07901e-92	-0.550087	0.486	0.556	1.12695e-87	Canonical SMC
MAP4K4	6.23623e-92	-0.536086	0.415	0.502	2.28252e-87	Canonical SMC
HNRNPDL	8.55914e-92	0.276681	0.738	0.592	3.13273e-87	Canonical SMC
FARP2	9.39881e-92	-0.424394	0.242	0.358	3.44006e-87	Canonical SMC
SBF2	9.94958e-92	-0.410387	0.691	0.731	3.64165e-87	Canonical SMC
MAN2A1	1.3707e-91	-0.551162	0.293	0.397	5.01689e-87	Canonical SMC
ATP5F1C	9.39725e-91	0.264948	0.412	0.291	3.43949e-86	Canonical SMC
EML4	1.46567e-90	-0.538626	0.334	0.435	5.36451e-86	Canonical SMC
RERE	2.5393e-90	-0.399563	0.86	0.865	9.29408e-86	Canonical SMC
USP34	3.84077e-90	-0.371638	0.704	0.732	1.40576e-85	Canonical SMC
SIRT1	4.92311e-90	-0.538274	0.234	0.34	1.80191e-85	Canonical SMC
ZFAND3	5.26008e-90	-0.526867	0.534	0.592	1.92524e-85	Canonical SMC
SMG1	5.44906e-90	-0.406064	0.436	0.526	1.99441e-85	Canonical SMC
HSD17B11	9.12559e-90	0.256379	0.393	0.27	3.34006e-85	Canonical SMC
LHFPL2	1.14095e-89	-0.526041	0.218	0.328	4.17598e-85	Canonical SMC
ITGB1	8.99901e-89	0.28062	0.762	0.631	3.29373e-84	Canonical SMC
NCOA1	3.22431e-88	-0.468855	0.625	0.661	1.18013e-83	Canonical SMC
CASC15	8.77476e-88	-0.516284	0.578	0.638	3.21165e-83	Canonical SMC
CNKSR3	8.97404e-88	-0.630745	0.371	0.471	3.28459e-83	Canonical SMC
AFF1	2.01912e-87	-0.519036	0.643	0.674	7.39019e-83	Canonical SMC
NXN	2.28332e-87	-0.498484	0.416	0.507	8.35717e-83	Canonical SMC
SND1	3.35879e-86	-0.453679	0.469	0.552	1.22935e-81	Canonical SMC
NUP153	6.93337e-86	-0.472752	0.366	0.462	2.53768e-81	Canonical SMC
EIF5B	1.90576e-85	0.273358	0.501	0.369	6.97525e-81	Canonical SMC
RCOR1	3.41064e-85	-0.472101	0.237	0.343	1.24833e-80	Canonical SMC
CIR1	6.8934e-85	0.259429	0.433	0.307	2.52305e-80	Canonical SMC
UBR3	1.67759e-84	-0.416213	0.552	0.612	6.14016e-80	Canonical SMC
AHI1	2.14699e-84	-0.406667	0.688	0.715	7.85819e-80	Canonical SMC
ATXN7	4.64605e-84	-0.447064	0.284	0.391	1.7005e-79	Canonical SMC
EXOC6B	7.35264e-84	-0.427802	0.597	0.651	2.69114e-79	Canonical SMC
DENND5A	1.78987e-83	-0.450814	0.318	0.417	6.55111e-79	Canonical SMC
MIR99AHG	2.16369e-83	-0.348346	0.92	0.927	7.91934e-79	Canonical SMC
FLNA	4.43079e-83	0.367755	0.791	0.695	1.62171e-78	Canonical SMC
FOXO1	1.25893e-82	-0.505432	0.631	0.674	4.6078e-78	Canonical SMC
MCU	1.68423e-82	-0.530242	0.314	0.414	6.16445e-78	Canonical SMC
ZYX	5.26337e-82	0.284273	0.45	0.335	1.92644e-77	Canonical SMC
MAPKAPK2	9.57687e-82	-0.426374	0.218	0.321	3.50523e-77	Canonical SMC
MYO9B	5.19886e-81	-0.42177	0.3	0.406	1.90284e-76	Canonical SMC
DYRK1A	5.20047e-81	-0.449665	0.527	0.591	1.90342e-76	Canonical SMC
IGFBP7	5.20569e-81	0.293704	0.375	0.253	1.90534e-76	Canonical SMC
AFF4	6.85775e-81	-0.432101	0.545	0.605	2.51001e-76	Canonical SMC
NARS	7.78771e-81	0.262014	0.354	0.247	2.85038e-76	Canonical SMC
ZHX2	4.73149e-80	-0.528218	0.303	0.402	1.73177e-75	Canonical SMC
LARP7	4.76905e-80	0.264528	0.363	0.25	1.74552e-75	Canonical SMC
BAZ1A	3.43766e-79	-0.50911	0.204	0.306	1.25822e-74	Canonical SMC
IMMP2L	6.12709e-79	-0.501008	0.715	0.74	2.24258e-74	Canonical SMC
UGCG	9.072e-79	-0.498204	0.207	0.305	3.32044e-74	Canonical SMC
ANKRD11	1.25354e-78	-0.396853	0.562	0.625	4.58809e-74	Canonical SMC
FLNB	1.35212e-78	-0.441372	0.624	0.671	4.9489e-74	Canonical SMC
MPHOSPH8	1.47507e-78	0.271356	0.6	0.476	5.39891e-74	Canonical SMC
PER2	1.47623e-78	-0.390352	0.227	0.334	5.40315e-74	Canonical SMC
UST	2.03099e-78	-0.549475	0.288	0.387	7.43363e-74	Canonical SMC
EXOC4	2.2284e-78	-0.436991	0.588	0.64	8.15617e-74	Canonical SMC
NRF1	4.69295e-78	-0.378843	0.322	0.427	1.71767e-73	Canonical SMC
ATP9B	1.19158e-77	-0.40902	0.526	0.595	4.36131e-73	Canonical SMC
CHD1	1.56954e-77	-0.509668	0.401	0.479	5.74469e-73	Canonical SMC
CREBBP	2.62358e-77	-0.376184	0.573	0.63	9.60255e-73	Canonical SMC
SOX5	3.49546e-77	-0.541291	0.589	0.638	1.27937e-72	Canonical SMC
RFX3	4.126e-77	-0.521262	0.527	0.589	1.51016e-72	Canonical SMC
STK24	1.32211e-76	-0.44507	0.337	0.43	4.83906e-72	Canonical SMC
POLR2A	3.69762e-76	-0.68052	0.324	0.41	1.35337e-71	Canonical SMC
NOL10	1.83844e-75	-0.427022	0.267	0.366	6.72886e-71	Canonical SMC
FAM204A	2.4802e-75	0.252244	0.465	0.347	9.07778e-71	Canonical SMC
ASXL1	4.67758e-75	-0.481514	0.437	0.508	1.71204e-70	Canonical SMC
UTRN	5.37426e-75	-0.465497	0.575	0.618	1.96703e-70	Canonical SMC
LRRFIP1	8.26582e-75	-0.448289	0.736	0.759	3.02537e-70	Canonical SMC
RIPK1	9.41632e-75	-0.392474	0.201	0.302	3.44647e-70	Canonical SMC
PIK3R1	1.82083e-74	0.273933	0.67	0.542	6.66442e-70	Canonical SMC
FER	4.31959e-73	-0.429444	0.581	0.633	1.58101e-68	Canonical SMC
ARHGAP32	1.48413e-72	-0.446204	0.423	0.506	5.43208e-68	Canonical SMC
FAM107B	6.55108e-72	-0.632005	0.42	0.496	2.39776e-67	Canonical SMC
BACH1	3.41395e-71	-0.526161	0.267	0.353	1.24954e-66	Canonical SMC
RUFY3	3.42082e-71	-0.479343	0.493	0.55	1.25205e-66	Canonical SMC
ESYT2	3.48639e-71	-0.442701	0.529	0.587	1.27605e-66	Canonical SMC
USP9X	6.55736e-71	-0.416895	0.438	0.512	2.40006e-66	Canonical SMC
ABR	7.44203e-71	-0.385897	0.214	0.313	2.72386e-66	Canonical SMC
BTBD9	8.89617e-71	-0.477138	0.416	0.502	3.25609e-66	Canonical SMC
DENND1A	1.37293e-70	-0.446741	0.4	0.482	5.02508e-66	Canonical SMC
SFRP4	1.58096e-70	0.293321	0.382	0.273	5.78646e-66	Canonical SMC
RABGEF1	1.72022e-70	-0.446092	0.417	0.49	6.29617e-66	Canonical SMC
CREB5	1.012e-69	-0.604911	0.6	0.661	3.70402e-65	Canonical SMC
FBXW7	1.19867e-69	-0.500386	0.314	0.407	4.38725e-65	Canonical SMC
ATRNL1	2.89607e-69	-0.629186	0.492	0.557	1.05999e-64	Canonical SMC
SMG6	5.24112e-69	-0.418428	0.466	0.54	1.9183e-64	Canonical SMC
DNAJB1	5.46101e-69	-1.17618	0.238	0.311	1.99878e-64	Canonical SMC
ATF6	7.19241e-69	-0.507559	0.387	0.463	2.63249e-64	Canonical SMC
SOCS3	9.39116e-69	-0.787846	0.265	0.339	3.43726e-64	Canonical SMC
SPAG9	1.17395e-68	-0.38606	0.594	0.63	4.29677e-64	Canonical SMC
MSI2	1.36346e-68	-0.441802	0.442	0.517	4.9904e-64	Canonical SMC
BRD2	1.50527e-68	-0.456187	0.38	0.451	5.50946e-64	Canonical SMC
TANC1	4.55521e-68	-0.497157	0.417	0.486	1.66725e-63	Canonical SMC
CACNB2	7.48108e-68	-0.499081	0.588	0.642	2.73815e-63	Canonical SMC
GBF1	8.18262e-68	-0.383065	0.334	0.429	2.99492e-63	Canonical SMC
GNAQ	1.70318e-67	-0.447551	0.551	0.597	6.23382e-63	Canonical SMC
STARD13	2.14413e-67	-0.578445	0.334	0.418	7.84774e-63	Canonical SMC
ASAP1	2.54173e-67	-0.477875	0.409	0.476	9.30299e-63	Canonical SMC
PPP2R2A	3.3778e-67	-0.417393	0.458	0.522	1.23631e-62	Canonical SMC
TACC2	1.79504e-66	-0.387688	0.336	0.428	6.57003e-62	Canonical SMC
RBM6	1.49536e-65	-0.358158	0.562	0.614	5.47317e-61	Canonical SMC
AKAP13	2.758e-65	-0.308124	0.864	0.874	1.00946e-60	Canonical SMC
AKT3	1.1453e-64	-0.339502	0.773	0.782	4.19192e-60	Canonical SMC
COL4A2	1.97462e-64	-0.43164	0.542	0.595	7.22732e-60	Canonical SMC
NR2F1	2.19918e-64	0.303357	0.304	0.208	8.04923e-60	Canonical SMC
MAP2K4	2.48905e-64	-0.432848	0.375	0.452	9.11016e-60	Canonical SMC
SMC5	4.94315e-64	-0.377807	0.536	0.59	1.80924e-59	Canonical SMC
IGF2BP2	5.63751e-64	-0.4981	0.315	0.399	2.06338e-59	Canonical SMC
NCOR2	7.68108e-64	-0.351841	0.378	0.467	2.81135e-59	Canonical SMC
ATP13A3	5.95873e-63	-0.403559	0.336	0.416	2.18095e-58	Canonical SMC
ATP11A	4.44672e-62	-0.442946	0.406	0.481	1.62754e-57	Canonical SMC
TP53BP2	4.49061e-62	-0.443981	0.217	0.3	1.64361e-57	Canonical SMC
EIF4G3	6.79762e-62	-0.427201	0.524	0.576	2.488e-57	Canonical SMC
XPR1	1.41749e-61	-0.40295	0.331	0.419	5.18814e-57	Canonical SMC
PTPRM	1.7048e-61	-0.544665	0.363	0.435	6.23974e-57	Canonical SMC
CTBP2	2.38379e-61	-0.422524	0.504	0.562	8.72491e-57	Canonical SMC
DPP6	3.45261e-61	-0.532845	0.665	0.716	1.26369e-56	Canonical SMC
ZDHHC14	1.55362e-60	-0.50944	0.512	0.573	5.68641e-56	Canonical SMC
TBC1D8	3.38418e-60	-0.355538	0.223	0.314	1.23864e-55	Canonical SMC
MAPK8	8.90847e-60	-0.440929	0.409	0.485	3.26059e-55	Canonical SMC
MEIS2	9.44232e-60	-0.349657	0.855	0.855	3.45598e-55	Canonical SMC
RAB7A	9.44272e-60	-0.537169	0.478	0.518	3.45613e-55	Canonical SMC
SNED1	1.7959e-59	-0.491949	0.371	0.456	6.57319e-55	Canonical SMC
MAN1A1	2.74183e-59	-0.517774	0.286	0.365	1.00354e-54	Canonical SMC
GALNT18	2.93939e-59	-0.457461	0.216	0.304	1.07584e-54	Canonical SMC
WDFY3	4.07497e-59	-0.382944	0.514	0.569	1.49148e-54	Canonical SMC
LDB2	2.22662e-58	-0.509156	0.695	0.712	8.14966e-54	Canonical SMC
FAM193A	5.13046e-58	-0.340776	0.338	0.424	1.8778e-53	Canonical SMC
RPTOR	5.79961e-58	-0.309377	0.329	0.417	2.12271e-53	Canonical SMC
RLF	9.30189e-58	-0.382998	0.431	0.498	3.40459e-53	Canonical SMC
NF1	1.39463e-57	-0.387127	0.55	0.593	5.10449e-53	Canonical SMC
SRGAP1	1.65578e-57	-0.576113	0.287	0.366	6.06031e-53	Canonical SMC
SETBP1	1.76805e-57	-0.447604	0.446	0.51	6.47124e-53	Canonical SMC
SPTAN1	2.92187e-57	-0.471384	0.493	0.541	1.06943e-52	Canonical SMC
CCSER1	4.54992e-57	-0.487381	0.427	0.505	1.66531e-52	Canonical SMC
AMD1	1.40267e-56	-0.506012	0.396	0.447	5.13392e-52	Canonical SMC
SCMH1	1.5693e-56	-0.334508	0.712	0.735	5.74378e-52	Canonical SMC
CKB	2.80248e-56	0.389482	0.337	0.252	1.02574e-51	Canonical SMC
ARL15	2.86947e-56	-0.530927	0.312	0.388	1.05025e-51	Canonical SMC
P4HA1	4.82588e-56	-0.445937	0.253	0.333	1.76632e-51	Canonical SMC
KIAA0232	2.68294e-55	-0.430034	0.45	0.508	9.81982e-51	Canonical SMC
BTAF1	2.736e-55	-0.399325	0.408	0.473	1.0014e-50	Canonical SMC
CUL3	3.33038e-55	-0.36404	0.513	0.557	1.21895e-50	Canonical SMC
ANO6	4.30514e-55	-0.503673	0.538	0.564	1.57572e-50	Canonical SMC
FTX	5.97044e-55	-0.333792	0.863	0.853	2.18524e-50	Canonical SMC
FNBP1	2.81061e-54	-0.325952	0.609	0.648	1.02871e-49	Canonical SMC
ARHGEF12	4.46842e-54	-0.484068	0.525	0.564	1.63549e-49	Canonical SMC
PALLD	5.51555e-54	-0.335397	0.918	0.919	2.01875e-49	Canonical SMC
SSBP2	5.67945e-54	-0.383115	0.738	0.742	2.07874e-49	Canonical SMC
NEXN	6.2644e-54	0.350273	0.467	0.377	2.29283e-49	Canonical SMC
VMP1	1.1605e-53	-0.432286	0.435	0.49	4.24756e-49	Canonical SMC
HSPH1	1.93441e-53	-0.763486	0.251	0.323	7.08015e-49	Canonical SMC
HDAC9	2.89159e-53	-0.474065	0.768	0.765	1.05835e-48	Canonical SMC
ZNF609	3.18201e-53	-0.400939	0.535	0.579	1.16465e-48	Canonical SMC
ACER3	3.68566e-53	-0.342207	0.248	0.332	1.34899e-48	Canonical SMC
MYLIP	4.88798e-53	-0.373989	0.244	0.322	1.78905e-48	Canonical SMC
ELMSAN1	1.10948e-52	-0.330479	0.218	0.303	4.06082e-48	Canonical SMC
PRUNE2	1.46891e-52	-0.362288	0.727	0.742	5.37636e-48	Canonical SMC
FTO	1.96352e-52	-0.430226	0.497	0.545	7.18666e-48	Canonical SMC
COG5	3.23789e-52	-0.381249	0.53	0.577	1.1851e-47	Canonical SMC
NUTM2B-AS1	7.56626e-52	-0.321235	0.41	0.485	2.76933e-47	Canonical SMC
INSR	8.19068e-52	-0.347478	0.572	0.611	2.99787e-47	Canonical SMC
CADPS2	1.07801e-51	-0.311747	0.596	0.635	3.94561e-47	Canonical SMC
PUM1	1.34815e-51	-0.315649	0.58	0.612	4.93436e-47	Canonical SMC
KDM2A	1.58637e-51	-0.324757	0.538	0.588	5.80626e-47	Canonical SMC
HNRNPH1	1.89648e-51	-0.344464	0.575	0.602	6.9413e-47	Canonical SMC
ATP1B3	2.71528e-51	-0.530778	0.313	0.375	9.9382e-47	Canonical SMC
WWOX	4.13853e-51	-0.600878	0.603	0.626	1.51474e-46	Canonical SMC
SLC8A1	4.76488e-51	-0.468398	0.734	0.735	1.74399e-46	Canonical SMC
SNX29	5.3056e-51	-0.359649	0.338	0.413	1.9419e-46	Canonical SMC
SYNE1	5.94643e-51	-0.419092	0.69	0.694	2.17645e-46	Canonical SMC
ADK	7.42203e-51	-0.436783	0.395	0.464	2.71654e-46	Canonical SMC
RRAS2	1.28451e-50	-0.402792	0.309	0.386	4.70143e-46	Canonical SMC
MAST2	1.33305e-50	-0.333551	0.224	0.306	4.87911e-46	Canonical SMC
PRICKLE2	1.38264e-50	-0.403119	0.293	0.371	5.06062e-46	Canonical SMC
FAF1	1.45591e-50	-0.348	0.605	0.637	5.32879e-46	Canonical SMC
ATG7	1.84112e-50	-0.391463	0.385	0.457	6.73869e-46	Canonical SMC
NBEA	1.85615e-50	-0.352733	0.696	0.712	6.79371e-46	Canonical SMC
LRIG1	2.00394e-50	-0.375082	0.258	0.337	7.33462e-46	Canonical SMC
FYN	2.0745e-50	-0.413707	0.4	0.461	7.59289e-46	Canonical SMC
STARD9	2.52613e-50	-0.299199	0.31	0.394	9.2459e-46	Canonical SMC
PSPC1	3.49284e-50	-0.334175	0.395	0.465	1.27841e-45	Canonical SMC
DUSP16	4.20799e-50	-0.441047	0.41	0.481	1.54017e-45	Canonical SMC
MAT2A	4.46773e-50	-0.358726	0.246	0.322	1.63523e-45	Canonical SMC
LTBP1	4.8195e-50	-0.499431	0.552	0.581	1.76399e-45	Canonical SMC
SYNE2	5.7973e-50	-0.365574	0.645	0.657	2.12187e-45	Canonical SMC
DOCK1	7.55766e-50	-0.392335	0.412	0.472	2.76618e-45	Canonical SMC
RPS6KA3	8.04231e-50	-0.524722	0.322	0.389	2.94356e-45	Canonical SMC
EPB41L5	9.40918e-50	-0.415162	0.33	0.404	3.44385e-45	Canonical SMC
KDM4C	1.56562e-49	-0.374115	0.376	0.443	5.73032e-45	Canonical SMC
MICAL2	2.69947e-49	-0.389834	0.334	0.409	9.88033e-45	Canonical SMC
PACSIN2	2.8168e-49	-0.357828	0.224	0.301	1.03098e-44	Canonical SMC
CLIP1	5.04054e-49	-0.403955	0.479	0.528	1.84489e-44	Canonical SMC
BAZ2B	5.22648e-49	-0.350019	0.705	0.713	1.91294e-44	Canonical SMC
PNPLA8	1.08686e-48	-0.40078	0.284	0.351	3.97801e-44	Canonical SMC
REV3L	1.38388e-48	-0.363409	0.818	0.823	5.06513e-44	Canonical SMC
TEAD1	1.46279e-48	-0.380433	0.56	0.593	5.35395e-44	Canonical SMC
RAB31	2.01084e-48	-0.573929	0.301	0.364	7.35986e-44	Canonical SMC
WNK1	2.05226e-48	-0.362608	0.507	0.547	7.51147e-44	Canonical SMC
PRKN	2.33966e-48	-0.405826	0.534	0.581	8.56341e-44	Canonical SMC
EHMT1	3.06946e-48	-0.313226	0.459	0.518	1.12345e-43	Canonical SMC
DLG2	3.62625e-48	-0.481488	0.666	0.693	1.32724e-43	Canonical SMC
TIAM2	5.19908e-48	-0.386962	0.263	0.339	1.90292e-43	Canonical SMC
CHD2	6.477e-48	-0.365539	0.531	0.574	2.37065e-43	Canonical SMC
GAB2	9.03606e-48	-0.432826	0.48	0.532	3.30729e-43	Canonical SMC
MAP4K3	9.09394e-48	-0.368881	0.497	0.543	3.32847e-43	Canonical SMC
RAP2C	1.21472e-47	0.29713	0.473	0.386	4.446e-43	Canonical SMC
LDLRAD4	1.9402e-47	-0.493801	0.457	0.509	7.10132e-43	Canonical SMC
DDX3X	2.18408e-47	-0.422144	0.582	0.583	7.99394e-43	Canonical SMC
SPIDR	2.44898e-47	-0.387133	0.448	0.51	8.96352e-43	Canonical SMC
MIRLET7BHG	2.4781e-47	-0.301926	0.227	0.306	9.07008e-43	Canonical SMC
PPP2R3A	3.53753e-47	-0.366575	0.488	0.541	1.29477e-42	Canonical SMC
ZNF407	3.55036e-47	-0.419928	0.434	0.489	1.29947e-42	Canonical SMC
ARL13B	4.33083e-47	-0.442902	0.338	0.403	1.58513e-42	Canonical SMC
MAPK10	4.4745e-47	-0.35069	0.738	0.747	1.63771e-42	Canonical SMC
SAT1	6.10558e-47	-0.712993	0.363	0.413	2.2347e-42	Canonical SMC
BABAM2	6.19206e-47	-0.377925	0.515	0.56	2.26636e-42	Canonical SMC
BIRC6	7.31092e-47	-0.340199	0.632	0.642	2.67587e-42	Canonical SMC
SPRED1	8.34375e-47	-0.438261	0.248	0.32	3.0539e-42	Canonical SMC
TNKS	1.36956e-46	-0.350561	0.555	0.588	5.01273e-42	Canonical SMC
BCL2	1.61941e-46	-0.508239	0.55	0.585	5.92719e-42	Canonical SMC
P3H2	1.9191e-46	-0.505358	0.235	0.306	7.02411e-42	Canonical SMC
SLC16A1	2.24114e-46	-0.377069	0.241	0.315	8.20278e-42	Canonical SMC
PHLDB2	3.27086e-46	-0.529973	0.375	0.432	1.19717e-41	Canonical SMC
MAGI3	5.27972e-46	-0.422377	0.307	0.38	1.93243e-41	Canonical SMC
ROR2	6.48411e-46	-0.436707	0.396	0.461	2.37325e-41	Canonical SMC
PRRC2B	9.03887e-46	-0.3145	0.494	0.541	3.30832e-41	Canonical SMC
FOXO3	9.98327e-46	-0.479215	0.565	0.592	3.65398e-41	Canonical SMC
INPP5A	1.15424e-45	-0.315776	0.385	0.453	4.22462e-41	Canonical SMC
RABGAP1L	1.32544e-45	-0.401671	0.541	0.581	4.85126e-41	Canonical SMC
DIP2B	1.40646e-45	-0.357655	0.305	0.378	5.14778e-41	Canonical SMC
RALGAPA1	1.80127e-45	-0.321907	0.637	0.658	6.59284e-41	Canonical SMC
CTNNAL1	2.0497e-45	-0.488071	0.249	0.313	7.5021e-41	Canonical SMC
PCNX1	2.7595e-45	-0.360824	0.476	0.521	1.01001e-40	Canonical SMC
AASS	4.49088e-45	-0.349102	0.469	0.519	1.64371e-40	Canonical SMC
MARK3	5.15513e-45	-0.325481	0.506	0.55	1.88683e-40	Canonical SMC
HECTD4	8.30388e-45	-0.294637	0.443	0.503	3.0393e-40	Canonical SMC
RPS6KA5	1.12082e-44	-0.409919	0.449	0.505	4.10232e-40	Canonical SMC
LINGO2	5.28252e-44	-0.456441	0.588	0.626	1.93345e-39	Canonical SMC
BRD4	5.61175e-44	-0.333757	0.435	0.49	2.05396e-39	Canonical SMC
MBD5	8.65786e-44	-0.378432	0.557	0.589	3.16886e-39	Canonical SMC
WDFY2	1.54161e-43	-0.3422	0.343	0.415	5.64244e-39	Canonical SMC
CRIM1	2.26679e-43	-0.519845	0.35	0.403	8.29667e-39	Canonical SMC
VPS13D	4.1423e-43	-0.313252	0.414	0.471	1.51612e-38	Canonical SMC
RBPMS	7.33545e-43	-0.348546	0.782	0.779	2.68485e-38	Canonical SMC
UBR4	8.28638e-43	-0.273281	0.314	0.387	3.0329e-38	Canonical SMC
NIPBL	8.47226e-43	-0.308655	0.648	0.655	3.10093e-38	Canonical SMC
EPB41L2	8.83035e-43	-0.40917	0.36	0.418	3.232e-38	Canonical SMC
FBXO11	1.70865e-42	-0.350529	0.606	0.626	6.25383e-38	Canonical SMC
CLASP1	2.52171e-42	-0.34579	0.479	0.521	9.2297e-38	Canonical SMC
NASP	3.49625e-42	-0.407423	0.395	0.447	1.27966e-37	Canonical SMC
SIPA1L1	4.0376e-42	-0.410869	0.381	0.443	1.4778e-37	Canonical SMC
DGKB	7.34241e-42	-0.597264	0.305	0.376	2.6874e-37	Canonical SMC
BICD1	7.86947e-42	-0.379393	0.301	0.371	2.88031e-37	Canonical SMC
ECPAS	1.82326e-41	-0.331298	0.409	0.464	6.6733e-37	Canonical SMC
PDE4D	2.63581e-41	-0.419726	0.682	0.683	9.64733e-37	Canonical SMC
FNIP1	3.21396e-41	-0.298528	0.551	0.579	1.17634e-36	Canonical SMC
SIN3A	3.33899e-41	-0.320252	0.288	0.358	1.2221e-36	Canonical SMC
TMEM165	3.54283e-41	-0.371756	0.418	0.464	1.29671e-36	Canonical SMC
MON2	3.79514e-41	-0.306446	0.54	0.578	1.38906e-36	Canonical SMC
ACAP2	5.70535e-41	-0.362323	0.476	0.514	2.08822e-36	Canonical SMC
CAMSAP2	1.0599e-40	-0.361075	0.417	0.464	3.87936e-36	Canonical SMC
KANSL1	1.10391e-40	-0.324041	0.757	0.739	4.04042e-36	Canonical SMC
NT5DC3	1.4607e-40	-0.339141	0.465	0.524	5.34632e-36	Canonical SMC
LUC7L	6.03433e-40	-0.262237	0.399	0.463	2.20862e-35	Canonical SMC
LAMA3	8.01867e-40	-0.366746	0.485	0.533	2.93491e-35	Canonical SMC
RBFOX2	8.87738e-40	-0.268274	0.752	0.741	3.24921e-35	Canonical SMC
ANKHD1	8.97178e-40	-0.264436	0.627	0.646	3.28376e-35	Canonical SMC
ZNF638	9.6061e-40	-0.280455	0.658	0.671	3.51593e-35	Canonical SMC
PTPRG	2.15406e-39	-0.449389	0.258	0.323	7.88409e-35	Canonical SMC
FAM160A1	2.76061e-39	-0.46964	0.438	0.485	1.01041e-34	Canonical SMC
LMBR1	3.84228e-39	-0.339537	0.327	0.391	1.40631e-34	Canonical SMC
HIPK3	8.01914e-39	-0.392106	0.609	0.617	2.93509e-34	Canonical SMC
AGO2	1.09732e-38	-0.290319	0.378	0.44	4.01629e-34	Canonical SMC
FOSL2	1.11921e-38	-0.383389	0.278	0.341	4.09644e-34	Canonical SMC
ZFPM2	1.13334e-38	-0.340899	0.844	0.825	4.14814e-34	Canonical SMC
GARNL3	1.31135e-38	-0.321361	0.315	0.382	4.79967e-34	Canonical SMC
WAC	1.34748e-38	-0.340456	0.593	0.607	4.93192e-34	Canonical SMC
SPRED2	1.51693e-38	-0.357619	0.233	0.3	5.5521e-34	Canonical SMC
KAT6A	1.62794e-38	-0.333144	0.536	0.568	5.95844e-34	Canonical SMC
LARP4B	1.76833e-38	-0.295753	0.331	0.394	6.47227e-34	Canonical SMC
CACNA2D1	2.62104e-38	-0.453631	0.431	0.475	9.59325e-34	Canonical SMC
LUZP1	3.02461e-38	-0.308095	0.243	0.309	1.10704e-33	Canonical SMC
ANKRD17	3.81871e-38	-0.407553	0.498	0.525	1.39768e-33	Canonical SMC
NDEL1	3.90659e-38	-0.299756	0.285	0.351	1.42985e-33	Canonical SMC
JAZF1	4.97007e-38	-0.418035	0.595	0.611	1.81909e-33	Canonical SMC
COL4A1	5.97793e-38	-0.430852	0.325	0.385	2.18798e-33	Canonical SMC
ACTN1	6.36493e-38	-0.28404	0.698	0.711	2.32963e-33	Canonical SMC
WWC2	9.05353e-38	-0.336993	0.279	0.343	3.31368e-33	Canonical SMC
CCDC57	1.99972e-37	-0.272476	0.27	0.339	7.31916e-33	Canonical SMC
MAPK6	2.0805e-37	-0.362463	0.295	0.352	7.61484e-33	Canonical SMC
CTNNA1	2.37561e-37	-0.367806	0.523	0.543	8.69497e-33	Canonical SMC
PRDM2	2.48623e-37	-0.329403	0.385	0.439	9.09984e-33	Canonical SMC
AFF3	2.75122e-37	-0.464406	0.421	0.472	1.00697e-32	Canonical SMC
PLSCR1	5.52018e-37	-0.50605	0.317	0.367	2.02044e-32	Canonical SMC
RAPGEF1	5.60722e-37	-0.285566	0.239	0.306	2.0523e-32	Canonical SMC
RNF38	6.41991e-37	-0.323078	0.355	0.414	2.34975e-32	Canonical SMC
PI4KA	7.37107e-37	-0.284477	0.371	0.431	2.69788e-32	Canonical SMC
UBE2H	8.0309e-37	-0.380377	0.477	0.514	2.93939e-32	Canonical SMC
LRBA	9.5533e-37	-0.349485	0.479	0.517	3.4966e-32	Canonical SMC
PDLIM3	1.10544e-36	-0.577189	0.791	0.79	4.04603e-32	Canonical SMC
TRRAP	1.81012e-36	-0.274936	0.328	0.394	6.62521e-32	Canonical SMC
DLGAP4	2.68614e-36	-0.313339	0.277	0.342	9.83153e-32	Canonical SMC
DYM	3.48585e-36	-0.349091	0.496	0.529	1.27586e-31	Canonical SMC
AHCTF1	4.84419e-36	-0.317389	0.339	0.397	1.77302e-31	Canonical SMC
HERC1	5.43026e-36	-0.302362	0.562	0.587	1.98753e-31	Canonical SMC
WSB1	6.43536e-36	-0.252543	0.703	0.688	2.35541e-31	Canonical SMC
EPC2	7.11183e-36	-0.300139	0.453	0.499	2.603e-31	Canonical SMC
FOXK2	1.04974e-35	-0.27362	0.336	0.398	3.84216e-31	Canonical SMC
NAALADL2	1.05432e-35	-0.408307	0.558	0.591	3.85892e-31	Canonical SMC
COP1	1.14285e-35	-0.333419	0.425	0.468	4.18294e-31	Canonical SMC
NAA15	1.19308e-35	-0.292036	0.345	0.404	4.36681e-31	Canonical SMC
INO80	1.4542e-35	-0.272832	0.35	0.413	5.32252e-31	Canonical SMC
NOP58	1.63116e-35	-0.279078	0.365	0.423	5.97023e-31	Canonical SMC
TSPAN9	1.93344e-35	-0.3037	0.245	0.308	7.0766e-31	Canonical SMC
FRYL	2.04426e-35	-0.320754	0.434	0.478	7.48219e-31	Canonical SMC
MKLN1	2.46523e-35	-0.293092	0.648	0.649	9.023e-31	Canonical SMC
ACACA	3.36629e-35	-0.309989	0.331	0.393	1.23209e-30	Canonical SMC
GSK3B	4.08131e-35	-0.315778	0.417	0.467	1.4938e-30	Canonical SMC
GLI3	5.37008e-35	-0.308961	0.594	0.618	1.9655e-30	Canonical SMC
LIMS1	6.03456e-35	-0.421986	0.415	0.453	2.20871e-30	Canonical SMC
GAS7	6.16648e-35	-0.389764	0.301	0.363	2.25699e-30	Canonical SMC
ERCC1	7.26123e-35	-0.324044	0.342	0.4	2.65768e-30	Canonical SMC
CAMTA1	7.48424e-35	-0.347829	0.434	0.475	2.73931e-30	Canonical SMC
JAK2	8.41603e-35	-0.338752	0.304	0.366	3.08035e-30	Canonical SMC
LRMDA	1.12984e-34	-0.489124	0.361	0.416	4.13532e-30	Canonical SMC
ADAM17	1.25584e-34	-0.284195	0.261	0.326	4.59648e-30	Canonical SMC
BBS9	1.50983e-34	-0.407944	0.503	0.537	5.52614e-30	Canonical SMC
L3MBTL4	1.67327e-34	-0.357174	0.396	0.452	6.12433e-30	Canonical SMC
PLEKHA5	1.8408e-34	-0.362614	0.657	0.658	6.73751e-30	Canonical SMC
HNRNPC	2.08518e-34	-0.283051	0.671	0.657	7.63197e-30	Canonical SMC
RB1CC1	2.77038e-34	-0.341852	0.5	0.526	1.01399e-29	Canonical SMC
ELF2	3.58533e-34	-0.427594	0.508	0.52	1.31227e-29	Canonical SMC
SMYD3	3.58955e-34	-0.419912	0.397	0.454	1.31381e-29	Canonical SMC
PCDH7	5.03365e-34	-0.510294	0.522	0.555	1.84237e-29	Canonical SMC
SENP5	5.12317e-34	-0.259357	0.38	0.441	1.87513e-29	Canonical SMC
PCCA	6.34732e-34	-0.341741	0.418	0.463	2.32318e-29	Canonical SMC
MED13	7.82264e-34	-0.309203	0.483	0.518	2.86317e-29	Canonical SMC
TRAPPC9	9.62797e-34	-0.361406	0.365	0.421	3.52393e-29	Canonical SMC
AF117829.1	1.12633e-33	-0.285547	0.248	0.314	4.1225e-29	Canonical SMC
SMURF2	1.29153e-33	-0.333723	0.34	0.394	4.72711e-29	Canonical SMC
STX5	1.3723e-33	-0.256757	0.243	0.307	5.02275e-29	Canonical SMC
SUGCT	1.50929e-33	-0.400053	0.261	0.324	5.52416e-29	Canonical SMC
TBC1D15	1.71108e-33	-0.3277	0.335	0.385	6.26271e-29	Canonical SMC
NSMCE2	2.19061e-33	-0.38795	0.42	0.466	8.01784e-29	Canonical SMC
UBAP1	2.62916e-33	-0.303946	0.337	0.391	9.62297e-29	Canonical SMC
SMCHD1	3.55021e-33	-0.301382	0.562	0.583	1.29941e-28	Canonical SMC
UBE4B	4.17339e-33	-0.295734	0.457	0.501	1.5275e-28	Canonical SMC
CDK13	4.17819e-33	-0.334544	0.502	0.53	1.52926e-28	Canonical SMC
ETF1	5.68732e-33	-0.293433	0.264	0.32	2.08162e-28	Canonical SMC
TMEM131	6.42126e-33	-0.271163	0.468	0.51	2.35024e-28	Canonical SMC
UBAP2	7.29641e-33	-0.280475	0.299	0.361	2.67056e-28	Canonical SMC
TCF7L2	8.33359e-33	-0.375361	0.572	0.587	3.05018e-28	Canonical SMC
MYOF	1.01918e-32	-0.301207	0.518	0.55	3.73032e-28	Canonical SMC
GAREM1	1.69595e-32	-0.325117	0.244	0.309	6.20734e-28	Canonical SMC
COL4A5	2.01117e-32	-0.347047	0.6	0.618	7.36109e-28	Canonical SMC
OPHN1	4.36472e-32	-0.358866	0.322	0.38	1.59753e-27	Canonical SMC
AZIN1	6.79943e-32	-0.297044	0.245	0.304	2.48866e-27	Canonical SMC
BPTF	8.43152e-32	-0.258249	0.697	0.701	3.08602e-27	Canonical SMC
ANKRD28	9.16081e-32	-0.346283	0.369	0.419	3.35295e-27	Canonical SMC
TRPS1	1.11143e-31	-0.406811	0.552	0.567	4.06796e-27	Canonical SMC
ARHGEF7	1.1471e-31	-0.283357	0.264	0.322	4.1985e-27	Canonical SMC
LRCH3	1.52732e-31	-0.271644	0.463	0.506	5.59013e-27	Canonical SMC
LAMC1	1.81005e-31	-0.500156	0.376	0.417	6.62497e-27	Canonical SMC
DIS3L2	2.10777e-31	-0.270469	0.356	0.413	7.71464e-27	Canonical SMC
ARID1A	2.33821e-31	-0.261111	0.302	0.362	8.55808e-27	Canonical SMC
SFMBT2	2.42513e-31	-0.306024	0.278	0.34	8.87623e-27	Canonical SMC
ZMYM2	2.60947e-31	-0.298477	0.469	0.508	9.55091e-27	Canonical SMC
SPPL3	3.1094e-31	-0.366736	0.431	0.467	1.13807e-26	Canonical SMC
SIK2	3.39446e-31	-0.353508	0.371	0.422	1.24241e-26	Canonical SMC
ANKS1A	3.70036e-31	-0.283798	0.263	0.324	1.35437e-26	Canonical SMC
CTNND1	4.07621e-31	-0.282084	0.573	0.59	1.49193e-26	Canonical SMC
SCAPER	4.45283e-31	-0.280604	0.543	0.584	1.62978e-26	Canonical SMC
RAI14	4.64117e-31	-0.393239	0.458	0.497	1.69872e-26	Canonical SMC
SH3PXD2B	4.96667e-31	-0.260489	0.247	0.309	1.81785e-26	Canonical SMC
FAM133B	6.01788e-31	-0.260995	0.436	0.486	2.2026e-26	Canonical SMC
PCF11	7.32487e-31	-0.277219	0.308	0.365	2.68098e-26	Canonical SMC
SMURF1	8.16762e-31	-0.278502	0.289	0.351	2.98943e-26	Canonical SMC
SSBP3	8.2774e-31	-0.323357	0.452	0.491	3.02961e-26	Canonical SMC
TMOD1	1.07069e-30	-0.326273	0.409	0.462	3.91885e-26	Canonical SMC
DPYD	1.0826e-30	-0.314271	0.67	0.675	3.96242e-26	Canonical SMC
SMARCC1	1.20442e-30	-0.281835	0.415	0.458	4.4083e-26	Canonical SMC
PAM	1.25973e-30	-0.399519	0.424	0.461	4.61075e-26	Canonical SMC
TPT1-AS1	1.71461e-30	-0.290595	0.464	0.508	6.27566e-26	Canonical SMC
SOS2	2.15609e-30	-0.285565	0.371	0.419	7.89151e-26	Canonical SMC
ARID2	2.99323e-30	-0.302246	0.462	0.499	1.09555e-25	Canonical SMC
CTNNB1	3.46141e-30	-0.335098	0.525	0.554	1.26691e-25	Canonical SMC
PDE8A	4.58531e-30	-0.294725	0.303	0.36	1.67827e-25	Canonical SMC
CCNY	5.28374e-30	-0.332916	0.51	0.537	1.9339e-25	Canonical SMC
UBE3C	5.48623e-30	-0.279132	0.412	0.455	2.00802e-25	Canonical SMC
ERBIN	5.85001e-30	-0.344028	0.418	0.456	2.14116e-25	Canonical SMC
AOPEP	6.22051e-30	-0.326097	0.841	0.822	2.27677e-25	Canonical SMC
SLC20A2	6.53597e-30	-0.336745	0.31	0.363	2.39223e-25	Canonical SMC
CDK14	7.63117e-30	-0.364288	0.356	0.403	2.79309e-25	Canonical SMC
RAP1B	1.56066e-29	-0.368377	0.544	0.548	5.71216e-25	Canonical SMC
SLIT3	1.59826e-29	-0.387935	0.318	0.371	5.8498e-25	Canonical SMC
TNRC6C	1.63849e-29	-0.271148	0.377	0.428	5.99705e-25	Canonical SMC
THSD4	1.76983e-29	-0.428087	0.494	0.525	6.47777e-25	Canonical SMC
YWHAG	1.83274e-29	-0.319914	0.261	0.313	6.70803e-25	Canonical SMC
UBE2G1	2.25388e-29	-0.309046	0.325	0.38	8.24944e-25	Canonical SMC
LMNA	2.37295e-29	-0.491274	0.74	0.715	8.68524e-25	Canonical SMC
HIPK2	2.76971e-29	-0.305997	0.35	0.4	1.01374e-24	Canonical SMC
CDC42BPA	2.92076e-29	-0.294886	0.598	0.607	1.06903e-24	Canonical SMC
NR2F2-AS1	4.51898e-29	-0.389526	0.432	0.472	1.65399e-24	Canonical SMC
ZEB1	6.6514e-29	-0.293515	0.735	0.723	2.43448e-24	Canonical SMC
TNRC18	8.5406e-29	-0.256379	0.452	0.493	3.12595e-24	Canonical SMC
ULK4	8.74128e-29	-0.376616	0.377	0.429	3.1994e-24	Canonical SMC
STXBP5	9.12746e-29	-0.313003	0.472	0.506	3.34074e-24	Canonical SMC
ABL1	1.02391e-28	-0.29066	0.41	0.457	3.74762e-24	Canonical SMC
USP32	1.04554e-28	-0.265767	0.276	0.334	3.82678e-24	Canonical SMC
CEP85L	1.65764e-28	-0.31889	0.344	0.393	6.06712e-24	Canonical SMC
MLF1	2.22267e-28	-0.328365	0.37	0.424	8.13519e-24	Canonical SMC
GREB1	2.32315e-28	-0.312341	0.346	0.399	8.50298e-24	Canonical SMC
PELI1	3.42265e-28	-0.377025	0.274	0.326	1.25272e-23	Canonical SMC
ATAD2B	3.49632e-28	-0.29455	0.357	0.401	1.27969e-23	Canonical SMC
SCAF8	3.53191e-28	-0.285707	0.488	0.515	1.29271e-23	Canonical SMC
MITF	4.36009e-28	-0.358141	0.585	0.605	1.59584e-23	Canonical SMC
ZNF644	4.6126e-28	-0.316391	0.577	0.584	1.68826e-23	Canonical SMC
ZFP36	5.0082e-28	-0.743051	0.625	0.587	1.83305e-23	Canonical SMC
DENND2A	6.45626e-28	-0.315374	0.421	0.466	2.36306e-23	Canonical SMC
ST6GALNAC3	8.61276e-28	-0.428306	0.379	0.418	3.15236e-23	Canonical SMC
ADGRA3	9.60961e-28	-0.259228	0.283	0.338	3.51721e-23	Canonical SMC
DLG1	9.7744e-28	-0.323429	0.483	0.513	3.57753e-23	Canonical SMC
PLPP3	2.7718e-27	-0.461029	0.254	0.304	1.01451e-22	Canonical SMC
SAMD4B	1.21951e-26	-0.253179	0.279	0.335	4.46351e-22	Canonical SMC
ENAH	1.32523e-26	-0.348382	0.497	0.519	4.85049e-22	Canonical SMC
RAB11A	1.45026e-26	-0.441464	0.461	0.486	5.3081e-22	Canonical SMC
ANK2	1.48031e-26	-0.42448	0.546	0.568	5.41808e-22	Canonical SMC
CEP83	1.65848e-26	-0.26083	0.322	0.376	6.07022e-22	Canonical SMC
RBMS1	1.85411e-26	-0.328999	0.616	0.615	6.78622e-22	Canonical SMC
MACROD2	2.9358e-26	-0.530818	0.361	0.408	1.07453e-21	Canonical SMC
GBE1	3.04454e-26	-0.361583	0.274	0.323	1.11433e-21	Canonical SMC
POU2F1	7.12341e-26	-0.33278	0.466	0.497	2.60724e-21	Canonical SMC
EVA1C	8.48676e-26	-0.331418	0.493	0.522	3.10624e-21	Canonical SMC
MAP2K5	8.71432e-26	-0.294014	0.346	0.392	3.18953e-21	Canonical SMC
TLE1	8.8502e-26	-0.327343	0.368	0.412	3.23926e-21	Canonical SMC
EVI5	1.11863e-25	-0.307091	0.492	0.515	4.09431e-21	Canonical SMC
MYO5A	1.15705e-25	-0.288637	0.265	0.319	4.23491e-21	Canonical SMC
PPP1R10	1.23368e-25	-0.294454	0.352	0.396	4.51538e-21	Canonical SMC
CASK	1.64637e-25	-0.27528	0.424	0.461	6.02589e-21	Canonical SMC
DTNB	1.76826e-25	-0.27726	0.261	0.314	6.47202e-21	Canonical SMC
BCAS3	1.96405e-25	-0.408973	0.45	0.482	7.18863e-21	Canonical SMC
FBXW4	2.05392e-25	-0.27128	0.318	0.365	7.51756e-21	Canonical SMC
MEIS1	2.08953e-25	-0.318771	0.76	0.735	7.64789e-21	Canonical SMC
MAP4K5	2.10374e-25	-0.281508	0.522	0.537	7.69991e-21	Canonical SMC
HERC4	2.51215e-25	-0.308494	0.492	0.51	9.19473e-21	Canonical SMC
EPHA4	2.6164e-25	-0.250728	0.34	0.397	9.57629e-21	Canonical SMC
DAAM1	3.13446e-25	-0.30946	0.455	0.489	1.14724e-20	Canonical SMC
STRN3	3.37304e-25	-0.302095	0.527	0.543	1.23457e-20	Canonical SMC
PDS5B	4.06813e-25	-0.310064	0.539	0.551	1.48898e-20	Canonical SMC
MYH10	4.15711e-25	-0.330311	0.332	0.38	1.52154e-20	Canonical SMC
ZNF131	4.33868e-25	-0.25435	0.343	0.392	1.588e-20	Canonical SMC
ROBO1	5.90175e-25	-0.320877	0.298	0.352	2.1601e-20	Canonical SMC
BMPR1A	5.94638e-25	-0.347777	0.569	0.571	2.17643e-20	Canonical SMC
ARHGAP21	6.08331e-25	-0.320333	0.416	0.449	2.22655e-20	Canonical SMC
ADAMTSL3	7.31805e-25	-0.362808	0.299	0.35	2.67848e-20	Canonical SMC
UBE2E2	7.81886e-25	-0.405734	0.48	0.501	2.86178e-20	Canonical SMC
NR3C2	8.878e-25	-0.364026	0.277	0.328	3.24944e-20	Canonical SMC
PTPRK	1.41501e-24	-0.360296	0.397	0.431	5.17907e-20	Canonical SMC
TNRC6B	1.49937e-24	-0.258386	0.696	0.685	5.48783e-20	Canonical SMC
LRCH1	2.62455e-24	-0.303635	0.442	0.471	9.60612e-20	Canonical SMC
ARID4B	2.92859e-24	-0.255328	0.628	0.619	1.07189e-19	Canonical SMC
ZBTB16	3.10976e-24	-0.419831	0.599	0.607	1.1382e-19	Canonical SMC
PICALM	3.99872e-24	-0.300493	0.474	0.495	1.46357e-19	Canonical SMC
MEF2A	4.10381e-24	-0.250707	0.709	0.698	1.50204e-19	Canonical SMC
EPS8	4.12269e-24	-0.354865	0.52	0.538	1.50895e-19	Canonical SMC
DGKH	4.40494e-24	-0.297099	0.495	0.528	1.61225e-19	Canonical SMC
SCFD2	4.64117e-24	-0.297372	0.283	0.335	1.69872e-19	Canonical SMC
TOR1AIP1	6.92618e-24	-0.275657	0.34	0.381	2.53505e-19	Canonical SMC
TBC1D22A	8.16268e-24	-0.275534	0.323	0.371	2.98762e-19	Canonical SMC
RNGTT	8.58084e-24	-0.27644	0.331	0.376	3.14067e-19	Canonical SMC
ARMH3	1.05377e-23	-0.255346	0.274	0.323	3.85689e-19	Canonical SMC
PTPN14	1.54134e-23	-0.324659	0.372	0.411	5.64147e-19	Canonical SMC
THADA	2.02091e-23	-0.290399	0.439	0.472	7.39673e-19	Canonical SMC
NBAS	2.40527e-23	-0.301855	0.446	0.472	8.80353e-19	Canonical SMC
TAOK1	2.43449e-23	-0.250474	0.444	0.476	8.91047e-19	Canonical SMC
NCAM1	2.53587e-23	-0.26964	0.811	0.79	9.28155e-19	Canonical SMC
ZCCHC7	2.55449e-23	-0.378533	0.514	0.529	9.34969e-19	Canonical SMC
AGO3	2.97392e-23	-0.254567	0.445	0.475	1.08848e-18	Canonical SMC
CAMK2D	3.23738e-23	-0.320347	0.495	0.515	1.18491e-18	Canonical SMC
RPS6KA2	5.59761e-23	-0.258081	0.256	0.306	2.04878e-18	Canonical SMC
APBB2	5.96408e-23	-0.343947	0.428	0.458	2.18291e-18	Canonical SMC
DLEU2	6.95984e-23	-0.350025	0.314	0.359	2.54737e-18	Canonical SMC
HMBOX1	7.28907e-23	-0.289675	0.373	0.41	2.66787e-18	Canonical SMC
HUWE1	8.87843e-23	-0.262708	0.492	0.513	3.2496e-18	Canonical SMC
LATS2	9.55183e-23	-0.281104	0.275	0.321	3.49607e-18	Canonical SMC
FBXL17	1.13048e-22	-0.362855	0.455	0.48	4.13768e-18	Canonical SMC
TBC1D5	1.25951e-22	-0.306757	0.575	0.584	4.60992e-18	Canonical SMC
CLASP2	1.41241e-22	-0.277601	0.508	0.529	5.16958e-18	Canonical SMC
BCLAF1	1.41605e-22	-0.290372	0.575	0.578	5.18287e-18	Canonical SMC
VCL	1.77209e-22	-0.274762	0.652	0.649	6.48604e-18	Canonical SMC
AKAP12	2.26309e-22	-0.522047	0.472	0.481	8.28314e-18	Canonical SMC
PATJ	2.58426e-22	-0.270155	0.51	0.536	9.45863e-18	Canonical SMC
LONRF2	3.07409e-22	-0.323853	0.565	0.594	1.12515e-17	Canonical SMC
MAGI1	3.56409e-22	-0.376263	0.259	0.303	1.30449e-17	Canonical SMC
NT5C2	4.2636e-22	-0.295271	0.317	0.359	1.56052e-17	Canonical SMC
FCHSD2	9.61897e-22	-0.339721	0.407	0.435	3.52064e-17	Canonical SMC
SPIRE1	1.10567e-21	-0.27649	0.315	0.36	4.04688e-17	Canonical SMC
ATXN2	1.48739e-21	-0.263873	0.528	0.542	5.444e-17	Canonical SMC
FOXN3	1.52416e-21	-0.336888	0.469	0.491	5.57857e-17	Canonical SMC
SEMA3C	1.53569e-21	-0.354228	0.318	0.363	5.62077e-17	Canonical SMC
MLLT10	1.77208e-21	-0.252653	0.484	0.508	6.48597e-17	Canonical SMC
RASAL2	1.83365e-21	-0.353093	0.274	0.317	6.71136e-17	Canonical SMC
TGFBR3	2.54843e-21	-0.309933	0.481	0.5	9.32752e-17	Canonical SMC
TBC1D1	2.75693e-21	-0.250791	0.854	0.833	1.00906e-16	Canonical SMC
VWA8	2.79917e-21	-0.286855	0.418	0.449	1.02452e-16	Canonical SMC
DENND5B	3.09131e-21	-0.293561	0.421	0.458	1.13145e-16	Canonical SMC
PER3	3.55743e-21	-0.266841	0.443	0.48	1.30205e-16	Canonical SMC
CBFA2T2	3.83739e-21	-0.27955	0.32	0.364	1.40452e-16	Canonical SMC
YES1	4.39884e-21	-0.257498	0.322	0.363	1.61002e-16	Canonical SMC
KIF13A	5.24433e-21	-0.274289	0.515	0.531	1.91948e-16	Canonical SMC
CDK8	5.97148e-21	-0.260773	0.285	0.331	2.18562e-16	Canonical SMC
JAK1	6.00573e-21	-0.268382	0.728	0.715	2.19816e-16	Canonical SMC
ARFGEF1	6.4114e-21	-0.265891	0.437	0.464	2.34664e-16	Canonical SMC
CCNH	6.52195e-21	-0.329117	0.499	0.518	2.3871e-16	Canonical SMC
FARS2	8.38535e-21	-0.359443	0.372	0.403	3.06912e-16	Canonical SMC
RYR3	1.0737e-20	-0.325003	0.39	0.426	3.92983e-16	Canonical SMC
PLOD2	1.16079e-20	-0.324472	0.41	0.439	4.24861e-16	Canonical SMC
RASA2	1.41571e-20	-0.262619	0.429	0.46	5.18162e-16	Canonical SMC
SQSTM1	1.42873e-20	-0.62261	0.614	0.569	5.22928e-16	Canonical SMC
ST3GAL3	1.70689e-20	-0.2624	0.306	0.349	6.24737e-16	Canonical SMC
DANT2	1.94721e-20	-0.30516	0.409	0.444	7.12698e-16	Canonical SMC
DIAPH2	2.33273e-20	-0.308034	0.468	0.491	8.53804e-16	Canonical SMC
ITGA6	2.58875e-20	-0.350836	0.298	0.342	9.47507e-16	Canonical SMC
FHIT	2.64883e-20	-0.409076	0.273	0.315	9.69499e-16	Canonical SMC
ARMC9	2.67979e-20	-0.268767	0.364	0.406	9.80831e-16	Canonical SMC
TJP1	3.1153e-20	-0.279016	0.621	0.606	1.14023e-15	Canonical SMC
TNS1	3.1234e-20	-0.260593	0.598	0.607	1.1432e-15	Canonical SMC
PLPP1	3.15112e-20	-0.385909	0.399	0.428	1.15334e-15	Canonical SMC
GAB1	3.4363e-20	-0.305901	0.465	0.491	1.25772e-15	Canonical SMC
TRERF1	3.67128e-20	-0.271667	0.257	0.304	1.34373e-15	Canonical SMC
ADAMTS1	7.38693e-20	-0.363316	0.342	0.38	2.70369e-15	Canonical SMC
TUBB4B	8.32683e-20	-0.57075	0.375	0.381	3.0477e-15	Canonical SMC
RBBP8	1.28466e-19	-0.264936	0.288	0.334	4.702e-15	Canonical SMC
ASAP2	1.34357e-19	-0.257024	0.314	0.357	4.91759e-15	Canonical SMC
MED27	2.20635e-19	-0.256282	0.28	0.322	8.07545e-15	Canonical SMC
ITPKB	2.22746e-19	-0.28614	0.335	0.374	8.15272e-15	Canonical SMC
UBL3	2.60535e-19	-0.357929	0.469	0.475	9.53582e-15	Canonical SMC
ACYP2	2.6178e-19	-0.338951	0.429	0.458	9.5814e-15	Canonical SMC
WWTR1	3.29667e-19	-0.321743	0.516	0.522	1.20661e-14	Canonical SMC
ZNF532	4.12187e-19	-0.251579	0.38	0.418	1.50865e-14	Canonical SMC
RAB3GAP1	4.77216e-19	-0.265027	0.443	0.466	1.74666e-14	Canonical SMC
KPNA4	5.17256e-19	-0.308651	0.439	0.454	1.89321e-14	Canonical SMC
PTPN1	5.48102e-19	-0.28341	0.314	0.353	2.00611e-14	Canonical SMC
SPATA5	6.02125e-19	-0.267936	0.332	0.374	2.20384e-14	Canonical SMC
KLHL13	6.89792e-19	-0.352415	0.618	0.611	2.52471e-14	Canonical SMC
CREM	7.30134e-19	-0.363045	0.283	0.317	2.67236e-14	Canonical SMC
FRMD6-AS2	7.43368e-19	-0.339184	0.811	0.786	2.7208e-14	Canonical SMC
AC087564.1	9.26358e-19	-0.417297	0.363	0.397	3.39056e-14	Canonical SMC
TCF7L1	2.26224e-18	-0.362924	0.318	0.352	8.28002e-14	Canonical SMC
FOXP1	2.62264e-18	-0.304239	0.65	0.638	9.59913e-14	Canonical SMC
NCOA3	2.88002e-18	-0.289631	0.31	0.346	1.05412e-13	Canonical SMC
RAD51B	6.50956e-18	-0.369677	0.82	0.815	2.38256e-13	Canonical SMC
MYO1D	7.21205e-18	-0.306829	0.332	0.366	2.63968e-13	Canonical SMC
IPO7	1.07184e-17	-0.2632	0.356	0.386	3.92305e-13	Canonical SMC
SNX9	1.41788e-17	-0.290002	0.562	0.555	5.1896e-13	Canonical SMC
SGMS1	2.01544e-17	-0.28401	0.373	0.402	7.37672e-13	Canonical SMC
PDGFC	2.64976e-17	-0.30987	0.569	0.571	9.69837e-13	Canonical SMC
ZFHX3	2.83664e-17	-0.28484	0.488	0.506	1.03824e-12	Canonical SMC
MIPOL1	2.88202e-17	-0.2784	0.446	0.47	1.05485e-12	Canonical SMC
ADAMTS19	3.03112e-17	-0.38683	0.405	0.441	1.10942e-12	Canonical SMC
HSP90AA1	4.58164e-17	-0.618823	0.77	0.62	1.67693e-12	Canonical SMC
FOCAD	4.69298e-17	-0.269969	0.327	0.362	1.71768e-12	Canonical SMC
SDC2	5.05484e-17	-0.39065	0.285	0.319	1.85012e-12	Canonical SMC
UBE2D3	1.34658e-16	-0.261265	0.572	0.557	4.92863e-12	Canonical SMC
JUNB	1.60841e-16	-0.808589	0.588	0.528	5.88696e-12	Canonical SMC
NCOA2	2.17826e-16	-0.301527	0.467	0.48	7.97263e-12	Canonical SMC
MAGI2	3.0902e-16	-0.393965	0.474	0.493	1.13104e-11	Canonical SMC
FAM172A	3.72216e-16	-0.289014	0.531	0.537	1.36235e-11	Canonical SMC
TRAF3IP2-AS1	3.80341e-16	-0.276436	0.358	0.391	1.39208e-11	Canonical SMC
KAT6B	3.86957e-16	-0.25958	0.579	0.578	1.4163e-11	Canonical SMC
KANK1	4.27572e-16	-0.269287	0.41	0.441	1.56495e-11	Canonical SMC
AP3B1	5.15583e-16	-0.255503	0.42	0.445	1.88708e-11	Canonical SMC
KIAA1328	6.0734e-16	-0.291718	0.488	0.507	2.22292e-11	Canonical SMC
CMSS1	6.09181e-16	-0.313164	0.565	0.558	2.22967e-11	Canonical SMC
SULF2	6.65171e-16	-0.284267	0.458	0.479	2.43459e-11	Canonical SMC
CACHD1	9.4636e-16	-0.26531	0.346	0.375	3.46377e-11	Canonical SMC
HSPA9	1.32729e-15	-0.285263	0.402	0.414	4.85801e-11	Canonical SMC
UGGT2	1.82556e-15	-0.275351	0.452	0.464	6.68173e-11	Canonical SMC
RIN2	1.85949e-15	-0.263087	0.309	0.345	6.8059e-11	Canonical SMC
CRADD	2.01675e-15	-0.33997	0.376	0.404	7.38151e-11	Canonical SMC
EPB41	2.8369e-15	-0.259931	0.455	0.474	1.03833e-10	Canonical SMC
RICTOR	3.3269e-15	-0.2507	0.552	0.554	1.21768e-10	Canonical SMC
AC008014.1	3.7634e-15	-0.292826	0.407	0.441	1.37744e-10	Canonical SMC
PPP3CA	6.68953e-15	-0.369661	0.411	0.428	2.44844e-10	Canonical SMC
FGFR2	7.89794e-15	-0.274525	0.555	0.563	2.89072e-10	Canonical SMC
MBNL2	8.77854e-15	-0.313001	0.528	0.529	3.21303e-10	Canonical SMC
TUBB6	8.88463e-15	-0.27292	0.473	0.485	3.25186e-10	Canonical SMC
CD44	1.00618e-14	-0.446868	0.706	0.692	3.68271e-10	Canonical SMC
NPAS3	1.05756e-14	-0.367348	0.421	0.443	3.87078e-10	Canonical SMC
ZFAND6	1.41767e-14	-0.268438	0.473	0.484	5.18883e-10	Canonical SMC
KIAA1958	1.55073e-14	-0.283194	0.299	0.336	5.67583e-10	Canonical SMC
RBMS3	1.86323e-14	-0.313783	0.437	0.451	6.81962e-10	Canonical SMC
PHF21A	3.47815e-14	-0.273505	0.445	0.461	1.27304e-09	Canonical SMC
MLLT3	6.68455e-14	-0.321309	0.451	0.47	2.44661e-09	Canonical SMC
GALNT17	6.83808e-14	-0.356602	0.286	0.318	2.5028e-09	Canonical SMC
CEP112	9.72232e-14	-0.269605	0.42	0.442	3.55847e-09	Canonical SMC
PTPN13	1.28829e-13	-0.264392	0.404	0.426	4.71527e-09	Canonical SMC
EZR	2.09661e-13	-0.281306	0.332	0.361	7.67379e-09	Canonical SMC
TMCC1	3.76449e-13	-0.302076	0.394	0.413	1.37784e-08	Canonical SMC
SUPT3H	3.94012e-13	-0.351764	0.36	0.384	1.44212e-08	Canonical SMC
LCOR	4.5278e-13	-0.250942	0.439	0.455	1.65722e-08	Canonical SMC
VTI1A	5.23446e-13	-0.292166	0.388	0.407	1.91586e-08	Canonical SMC
BTG2	7.55614e-13	-0.333333	0.536	0.527	2.76562e-08	Canonical SMC
MID1	9.37495e-13	-0.366755	0.542	0.55	3.43133e-08	Canonical SMC
FBXL20	1.03323e-12	-0.251833	0.388	0.408	3.78174e-08	Canonical SMC
AP001347.1	1.13047e-12	-0.309999	0.506	0.514	4.13764e-08	Canonical SMC
ST5	1.82424e-12	-0.259159	0.757	0.73	6.6769e-08	Canonical SMC
LAMA4	1.8923e-12	-0.341056	0.624	0.614	6.92602e-08	Canonical SMC
C11orf96	3.44625e-12	-0.440531	0.367	0.296	1.26136e-07	Canonical SMC
MAML2	3.6549e-12	-0.344677	0.346	0.37	1.33773e-07	Canonical SMC
PHF20	8.40594e-12	-0.252184	0.441	0.451	3.07666e-07	Canonical SMC
GUCY1A2	1.16652e-11	-0.319745	0.373	0.398	4.26957e-07	Canonical SMC
AKAP6	1.22333e-11	-0.265963	0.323	0.35	4.4775e-07	Canonical SMC
COL12A1	1.42887e-11	-0.285314	0.356	0.385	5.22981e-07	Canonical SMC
TBL1XR1	1.47548e-11	-0.292464	0.478	0.483	5.4004e-07	Canonical SMC
COMMD10	1.4893e-11	-0.251636	0.393	0.413	5.45098e-07	Canonical SMC
SRPK2	3.7739e-11	-0.274	0.517	0.517	1.38128e-06	Canonical SMC
SMOC2	6.68358e-11	-0.260375	0.586	0.579	2.44626e-06	Canonical SMC
RNF150	9.81594e-11	-0.303735	0.421	0.437	3.59273e-06	Canonical SMC
ATP1A1	9.94334e-11	-0.346958	0.285	0.304	3.63936e-06	Canonical SMC
YBX3	1.00839e-10	-0.450046	0.586	0.532	3.6908e-06	Canonical SMC
PRR16	1.01054e-10	-0.441126	0.465	0.473	3.69868e-06	Canonical SMC
SUMF1	1.0384e-10	-0.280687	0.437	0.451	3.80066e-06	Canonical SMC
CDYL	2.50807e-10	-0.252749	0.384	0.4	9.17979e-06	Canonical SMC
DNAJC1	2.67693e-10	-0.301805	0.42	0.429	9.79785e-06	Canonical SMC
FOXP2	2.76528e-10	-0.255938	0.837	0.802	1.01212e-05	Canonical SMC
HSPA1A	3.74417e-10	-0.813207	0.337	0.265	1.3704e-05	Canonical SMC
QKI	6.55715e-10	-0.25826	0.532	0.515	2.39998e-05	Canonical SMC
CEBPD	1.02649e-09	-0.333346	0.305	0.244	3.75705e-05	Canonical SMC
LINC01278	1.35918e-09	-0.265712	0.424	0.434	4.97473e-05	Canonical SMC
LINC01473	1.37787e-09	-0.305349	0.371	0.391	5.04313e-05	Canonical SMC
KCNN3	1.38922e-09	-0.28085	0.328	0.352	5.08468e-05	Canonical SMC
RASSF8	2.43088e-09	-0.296006	0.6	0.574	8.89725e-05	Canonical SMC
SLC38A2	2.91194e-09	-0.348853	0.629	0.577	0.00010658	Canonical SMC
GNG12	3.02897e-09	-0.272426	0.529	0.511	0.000110863	Canonical SMC
PPP1R9A	4.65418e-09	-0.256628	0.328	0.351	0.000170348	Canonical SMC
SRSF7	1.18758e-08	-0.291763	0.546	0.517	0.000434665	Canonical SMC
IER2	1.67605e-08	-0.511593	0.566	0.525	0.00061345	Canonical SMC
PLXDC2	2.28969e-08	-0.309224	0.343	0.357	0.000838049	Canonical SMC
CCDC91	3.88961e-08	-0.2599	0.5	0.494	0.00142364	Canonical SMC
MAP1LC3B	5.22659e-08	-0.258991	0.379	0.381	0.00191298	Canonical SMC
CAMKMT	5.36431e-08	-0.290745	0.309	0.33	0.00196339	Canonical SMC
CARMN	0	1.44834	0.833	0.539	0	Contractile SMC
LDB2	0	0.97645	0.777	0.668	0	Contractile SMC
PBX1	0	0.959219	0.984	0.952	0	Contractile SMC
FRMD6-AS2	0	0.918467	0.849	0.761	0	Contractile SMC
KANSL1	0	0.91313	0.839	0.69	0	Contractile SMC
FTX	0	0.909423	0.924	0.818	0	Contractile SMC
ST5	0	0.905959	0.821	0.691	0	Contractile SMC
AOPEP	0	0.905367	0.894	0.79	0	Contractile SMC
CACNA1C	0	0.890138	0.937	0.857	0	Contractile SMC
MEIS1	0	0.888677	0.833	0.691	0	Contractile SMC
LAMA4	0	0.88792	0.69	0.575	0	Contractile SMC
ADAMTS9-AS2	0	0.880576	0.859	0.769	0	Contractile SMC
IGF1R	0	0.876786	0.804	0.672	0	Contractile SMC
PDZRN3	0	0.873432	0.867	0.769	0	Contractile SMC
RORA	0	0.869757	0.783	0.69	0	Contractile SMC
ESR1	0	0.866059	0.942	0.879	0	Contractile SMC
BNC2	0	0.853723	0.96	0.908	0	Contractile SMC
RERE	0	0.852263	0.918	0.834	0	Contractile SMC
SLC24A3	0	0.81905	0.775	0.655	0	Contractile SMC
ZNF516	0	0.811239	0.666	0.488	0	Contractile SMC
TBL1X	0	0.810325	0.831	0.718	0	Contractile SMC
KCNMA1	0	0.798497	0.955	0.893	0	Contractile SMC
MAML3	0	0.797494	0.806	0.69	0	Contractile SMC
RBPMS	0	0.795974	0.841	0.745	0	Contractile SMC
TPT1-AS1	0	0.767658	0.619	0.427	0	Contractile SMC
ADAMTSL1	0	0.764462	0.881	0.82	0	Contractile SMC
TBC1D1	0	0.745796	0.89	0.81	0	Contractile SMC
DIP2C	0	0.732564	0.737	0.584	0	Contractile SMC
FLNB	0	0.731384	0.738	0.612	0	Contractile SMC
TNRC6A	0	0.729129	0.757	0.625	0	Contractile SMC
AUTS2	0	0.718555	0.809	0.72	0	Contractile SMC
ARHGAP6	0	0.711811	0.835	0.758	0	Contractile SMC
XIST	0	0.708517	0.905	0.84	0	Contractile SMC
MIR99AHG	0	0.698056	0.96	0.906	0	Contractile SMC
ZFPM2	0	0.694807	0.861	0.813	0	Contractile SMC
REV3L	0	0.693829	0.858	0.801	0	Contractile SMC
ARID1B	0	0.693279	0.808	0.722	0	Contractile SMC
ZNF638	0	0.69089	0.749	0.621	0	Contractile SMC
GPATCH8	0	0.689043	0.7	0.579	0	Contractile SMC
VPS13B	0	0.680789	0.858	0.768	0	Contractile SMC
MIRLET7BHG	0	0.680292	0.414	0.211	0	Contractile SMC
TTC28	0	0.676604	0.828	0.748	0	Contractile SMC
AKT3	0	0.664744	0.829	0.752	0	Contractile SMC
KDM6A	0	0.664324	0.695	0.563	0	Contractile SMC
DST	0	0.660671	0.895	0.838	0	Contractile SMC
PARD3	0	0.660306	0.833	0.757	0	Contractile SMC
ANKRD36	0	0.660252	0.659	0.49	0	Contractile SMC
RBM6	0	0.656767	0.682	0.552	0	Contractile SMC
SENP6	0	0.649299	0.79	0.698	0	Contractile SMC
DMD	0	0.648668	0.877	0.819	0	Contractile SMC
DDX17	0	0.638002	0.812	0.736	0	Contractile SMC
MAPK10	0	0.636487	0.806	0.71	0	Contractile SMC
LUC7L3	0	0.633558	0.765	0.62	0	Contractile SMC
EHBP1	0	0.629535	0.801	0.706	0	Contractile SMC
PALLD	0	0.608417	0.933	0.91	0	Contractile SMC
NKTR	0	0.608065	0.716	0.599	0	Contractile SMC
MEIS2	0	0.584434	0.889	0.836	0	Contractile SMC
ZBTB20	0	0.573007	0.914	0.875	0	Contractile SMC
SVIL	0	0.551613	0.937	0.901	0	Contractile SMC
MED13L	0	0.50292	0.873	0.825	0	Contractile SMC
LPP	0	0.43253	0.971	0.951	0	Contractile SMC
PSMB4	0	-0.432744	0.095	0.302	0	Contractile SMC
RAB34	0	-0.447292	0.102	0.309	0	Contractile SMC
SIVA1	0	-0.450715	0.127	0.353	0	Contractile SMC
UXT	0	-0.453936	0.118	0.332	0	Contractile SMC
VPS28	0	-0.465064	0.132	0.347	0	Contractile SMC
EIF3I	0	-0.466283	0.121	0.334	0	Contractile SMC
SNRPE	0	-0.473121	0.125	0.347	0	Contractile SMC
ATRAID	0	-0.477163	0.099	0.318	0	Contractile SMC
LAMTOR4	0	-0.479765	0.118	0.34	0	Contractile SMC
NDUFB9	0	-0.480168	0.116	0.328	0	Contractile SMC
NDUFB8	0	-0.485537	0.19	0.413	0	Contractile SMC
RNH1	0	-0.492159	0.158	0.388	0	Contractile SMC
PSMB6	0	-0.493204	0.079	0.304	0	Contractile SMC
VDAC2	0	-0.493787	0.173	0.396	0	Contractile SMC
ISCU	0	-0.494512	0.138	0.359	0	Contractile SMC
HERPUD1	0	-0.495068	0.128	0.34	0	Contractile SMC
SNRPF	0	-0.496406	0.134	0.368	0	Contractile SMC
MICOS10	0	-0.496773	0.125	0.342	0	Contractile SMC
LEPROT	0	-0.505212	0.134	0.369	0	Contractile SMC
PYURF	0	-0.507898	0.078	0.311	0	Contractile SMC
SPCS2	0	-0.51189	0.253	0.49	0	Contractile SMC
SEC61G	0	-0.51259	0.115	0.342	0	Contractile SMC
TOMM6	0	-0.513158	0.075	0.308	0	Contractile SMC
RBM8A	0	-0.513272	0.14	0.363	0	Contractile SMC
ARL2	0	-0.514278	0.104	0.334	0	Contractile SMC
AL627171.2	0	-0.516307	0.101	0.301	0	Contractile SMC
NEDD8	0	-0.51636	0.151	0.387	0	Contractile SMC
BEX2	0	-0.518528	0.111	0.313	0	Contractile SMC
ATP5MPL	0	-0.518532	0.125	0.351	0	Contractile SMC
SF3B6	0	-0.519837	0.117	0.358	0	Contractile SMC
ERH	0	-0.520286	0.179	0.413	0	Contractile SMC
PHB2	0	-0.521052	0.109	0.341	0	Contractile SMC
HNRNPAB	0	-0.521974	0.139	0.358	0	Contractile SMC
SNRPB	0	-0.523734	0.119	0.358	0	Contractile SMC
CUTA	0	-0.524297	0.106	0.335	0	Contractile SMC
LMNA	0	-0.532578	0.59	0.796	0	Contractile SMC
PSME1	0	-0.533376	0.11	0.337	0	Contractile SMC
ARL6IP5	0	-0.535885	0.126	0.36	0	Contractile SMC
ENO1	0	-0.536797	0.135	0.373	0	Contractile SMC
DDAH2	0	-0.539853	0.165	0.4	0	Contractile SMC
NDUFB1	0	-0.544451	0.126	0.355	0	Contractile SMC
DNAJC8	0	-0.546727	0.191	0.434	0	Contractile SMC
MARCKS	0	-0.548611	0.089	0.304	0	Contractile SMC
OAT	0	-0.548782	0.176	0.401	0	Contractile SMC
ATP5PD	0	-0.5491	0.1	0.337	0	Contractile SMC
BRK1	0	-0.551465	0.115	0.353	0	Contractile SMC
COPS9	0	-0.554147	0.069	0.318	0	Contractile SMC
GABARAPL2	0	-0.555001	0.132	0.385	0	Contractile SMC
NDUFB7	0	-0.555096	0.096	0.35	0	Contractile SMC
SSR2	0	-0.55662	0.157	0.407	0	Contractile SMC
TMEM14C	0	-0.556723	0.107	0.348	0	Contractile SMC
KDELR1	0	-0.563038	0.138	0.388	0	Contractile SMC
PGRMC1	0	-0.566109	0.141	0.401	0	Contractile SMC
RSL1D1	0	-0.566511	0.165	0.41	0	Contractile SMC
PSMB1	0	-0.566985	0.201	0.451	0	Contractile SMC
TLE5	0	-0.56766	0.28	0.522	0	Contractile SMC
PNRC2	0	-0.56966	0.149	0.387	0	Contractile SMC
RBP1	0	-0.571553	0.1	0.33	0	Contractile SMC
SEC62	0	-0.571737	0.408	0.645	0	Contractile SMC
EIF4B	0	-0.573894	0.355	0.603	0	Contractile SMC
ATP5MC3	0	-0.579309	0.097	0.347	0	Contractile SMC
SPCS1	0	-0.581562	0.122	0.384	0	Contractile SMC
UQCRQ	0	-0.58164	0.094	0.34	0	Contractile SMC
NORAD	0	-0.582016	0.228	0.499	0	Contractile SMC
CTSL	0	-0.582429	0.146	0.38	0	Contractile SMC
BANF1	0	-0.584249	0.089	0.346	0	Contractile SMC
BSG	0	-0.584709	0.172	0.437	0	Contractile SMC
SSR4	0	-0.587997	0.071	0.32	0	Contractile SMC
NDUFC1	0	-0.590669	0.125	0.382	0	Contractile SMC
PRDX5	0	-0.59078	0.09	0.358	0	Contractile SMC
HNRNPK	0	-0.590803	0.353	0.588	0	Contractile SMC
CSRNP1	0	-0.593801	0.1	0.313	0	Contractile SMC
TCEAL2	0	-0.59623	0.118	0.333	0	Contractile SMC
TCEAL9	0	-0.597569	0.135	0.366	0	Contractile SMC
PCBP2	0	-0.598324	0.448	0.679	0	Contractile SMC
ZNF503	0	-0.598556	0.187	0.415	0	Contractile SMC
GNAI2	0	-0.600326	0.135	0.4	0	Contractile SMC
KRT10	0	-0.60155	0.08	0.348	0	Contractile SMC
DYNLRB1	0	-0.604401	0.089	0.354	0	Contractile SMC
GNG5	0	-0.606598	0.126	0.38	0	Contractile SMC
NDUFB10	0	-0.606829	0.081	0.35	0	Contractile SMC
COX7B	0	-0.608621	0.119	0.371	0	Contractile SMC
NPC2	0	-0.609064	0.102	0.361	0	Contractile SMC
BEX3	0	-0.612598	0.195	0.447	0	Contractile SMC
TMEM158	0	-0.614703	0.132	0.367	0	Contractile SMC
ATP5PO	0	-0.614887	0.121	0.386	0	Contractile SMC
GNG11	0	-0.616228	0.056	0.304	0	Contractile SMC
RPS27L	0	-0.617028	0.204	0.451	0	Contractile SMC
SMIM26	0	-0.619758	0.08	0.359	0	Contractile SMC
CAMLG	0	-0.620107	0.177	0.441	0	Contractile SMC
UBXN1	0	-0.621339	0.142	0.411	0	Contractile SMC
SMDT1	0	-0.622126	0.091	0.347	0	Contractile SMC
NDUFA11	0	-0.624913	0.141	0.4	0	Contractile SMC
PARK7	0	-0.625236	0.182	0.447	0	Contractile SMC
PTGES3	0	-0.629464	0.388	0.641	0	Contractile SMC
CD59	0	-0.629591	0.118	0.392	0	Contractile SMC
EIF3F	0	-0.630111	0.227	0.492	0	Contractile SMC
C4orf3	0	-0.631017	0.088	0.362	0	Contractile SMC
SELENOK	0	-0.631811	0.106	0.367	0	Contractile SMC
RAN	0	-0.632343	0.099	0.356	0	Contractile SMC
EIF4A3	0	-0.632761	0.107	0.319	0	Contractile SMC
ARL6IP4	0	-0.636663	0.153	0.425	0	Contractile SMC
WDR83OS	0	-0.639377	0.085	0.366	0	Contractile SMC
LDHB	0	-0.640365	0.177	0.451	0	Contractile SMC
DDX3X	0	-0.641335	0.431	0.669	0	Contractile SMC
ODC1	0	-0.642803	0.112	0.348	0	Contractile SMC
IER5	0	-0.644561	0.067	0.304	0	Contractile SMC
ANXA2	0	-0.645259	0.19	0.435	0	Contractile SMC
GUK1	0	-0.645274	0.084	0.358	0	Contractile SMC
SEC61B	0	-0.646034	0.168	0.438	0	Contractile SMC
PSAP	0	-0.646751	0.291	0.574	0	Contractile SMC
TMBIM6	0	-0.647492	0.242	0.529	0	Contractile SMC
ATP5F1D	0	-0.647642	0.105	0.389	0	Contractile SMC
HEXIM1	0	-0.649366	0.09	0.314	0	Contractile SMC
NDUFB4	0	-0.64988	0.157	0.437	0	Contractile SMC
HNRNPA0	0	-0.650043	0.125	0.41	0	Contractile SMC
RBM3	0	-0.652109	0.182	0.431	0	Contractile SMC
HMGB1	0	-0.653289	0.62	0.789	0	Contractile SMC
DAD1	0	-0.653954	0.136	0.425	0	Contractile SMC
TGFB1I1	0	-0.654063	0.243	0.478	0	Contractile SMC
DDX5	0	-0.65489	0.677	0.847	0	Contractile SMC
SYF2	0	-0.654997	0.154	0.423	0	Contractile SMC
NDUFA13	0	-0.655551	0.189	0.473	0	Contractile SMC
UQCR11	0	-0.657492	0.099	0.37	0	Contractile SMC
TRIR	0	-0.658147	0.157	0.437	0	Contractile SMC
ATF4	0	-0.660384	0.214	0.467	0	Contractile SMC
ATP5IF1	0	-0.660826	0.096	0.373	0	Contractile SMC
CAV1	0	-0.66135	0.29	0.555	0	Contractile SMC
TMEM258	0	-0.661481	0.131	0.409	0	Contractile SMC
NDUFA1	0	-0.668876	0.116	0.403	0	Contractile SMC
GLUL	0	-0.669582	0.108	0.364	0	Contractile SMC
C19orf53	0	-0.670027	0.09	0.383	0	Contractile SMC
SRSF7	0	-0.670102	0.372	0.611	0	Contractile SMC
NDUFC2	0	-0.672995	0.116	0.408	0	Contractile SMC
GAS1	0	-0.673944	0.154	0.372	0	Contractile SMC
RAC1	0	-0.674537	0.319	0.591	0	Contractile SMC
ATP5MD	0	-0.674724	0.111	0.389	0	Contractile SMC
HSPE1	0	-0.677704	0.112	0.376	0	Contractile SMC
MAP1LC3B	0	-0.678251	0.215	0.473	0	Contractile SMC
EIF3K	0	-0.678984	0.201	0.481	0	Contractile SMC
CNBP	0	-0.680147	0.325	0.589	0	Contractile SMC
HMGN2	0	-0.680503	0.236	0.505	0	Contractile SMC
COX8A	0	-0.681078	0.077	0.368	0	Contractile SMC
ANXA5	0	-0.682268	0.359	0.617	0	Contractile SMC
EIF4G2	0	-0.686956	0.359	0.624	0	Contractile SMC
PLP2	0	-0.689409	0.102	0.374	0	Contractile SMC
EIF3E	0	-0.689462	0.409	0.664	0	Contractile SMC
GSN	0	-0.690579	0.296	0.58	0	Contractile SMC
EIF1AX	0	-0.694535	0.346	0.623	0	Contractile SMC
SERPING1	0	-0.695034	0.246	0.543	0	Contractile SMC
IFITM2	0	-0.696055	0.074	0.339	0	Contractile SMC
EIF3G	0	-0.699728	0.104	0.402	0	Contractile SMC
ATP5ME	0	-0.707308	0.173	0.46	0	Contractile SMC
STOM	0	-0.71054	0.154	0.401	0	Contractile SMC
EIF4A2	0	-0.712607	0.433	0.691	0	Contractile SMC
GPX4	0	-0.713566	0.093	0.388	0	Contractile SMC
ATP6V0C	0	-0.714838	0.108	0.407	0	Contractile SMC
CYCS	0	-0.715413	0.096	0.353	0	Contractile SMC
PCBP1	0	-0.716269	0.12	0.422	0	Contractile SMC
PLN	0	-0.717644	0.15	0.388	0	Contractile SMC
CKB	0	-0.718839	0.131	0.357	0	Contractile SMC
MYL12A	0	-0.721772	0.103	0.397	0	Contractile SMC
ATP6V1G1	0	-0.722842	0.156	0.463	0	Contractile SMC
RNASEK	0	-0.723666	0.135	0.436	0	Contractile SMC
EPB41L4A-AS1	0	-0.724036	0.126	0.422	0	Contractile SMC
PSMA7	0	-0.724095	0.17	0.461	0	Contractile SMC
UQCRH	0	-0.726159	0.159	0.456	0	Contractile SMC
TCEAL3	0	-0.726902	0.21	0.44	0	Contractile SMC
PRDX2	0	-0.72696	0.125	0.439	0	Contractile SMC
CALR	0	-0.7306	0.163	0.464	0	Contractile SMC
PPIB	0	-0.732142	0.168	0.471	0	Contractile SMC
ATP5PF	0	-0.73819	0.123	0.433	0	Contractile SMC
TPI1	0	-0.743497	0.085	0.385	0	Contractile SMC
RABAC1	0	-0.746294	0.108	0.425	0	Contractile SMC
COX6B1	0	-0.747995	0.11	0.423	0	Contractile SMC
FIS1	0	-0.749153	0.128	0.435	0	Contractile SMC
COX5B	0	-0.757781	0.097	0.423	0	Contractile SMC
IGFBP5	0	-0.758519	0.473	0.702	0	Contractile SMC
CD9	0	-0.758953	0.232	0.548	0	Contractile SMC
HSPA5	0	-0.759441	0.199	0.464	0	Contractile SMC
UBE2S	0	-0.760891	0.067	0.315	0	Contractile SMC
KRTCAP2	0	-0.762193	0.132	0.452	0	Contractile SMC
TOMM20	0	-0.770973	0.222	0.537	0	Contractile SMC
EIF1B	0	-0.771264	0.148	0.452	0	Contractile SMC
POLR2L	0	-0.771996	0.082	0.385	0	Contractile SMC
ARL6IP1	0	-0.773586	0.099	0.41	0	Contractile SMC
SBDS	0	-0.774322	0.168	0.453	0	Contractile SMC
SNHG7	0	-0.77574	0.111	0.433	0	Contractile SMC
SNHG32	0	-0.781224	0.122	0.446	0	Contractile SMC
COX7A2	0	-0.784087	0.124	0.445	0	Contractile SMC
COX6A1	0	-0.784452	0.097	0.426	0	Contractile SMC
SELENOW	0	-0.786148	0.15	0.435	0	Contractile SMC
MIDN	0	-0.789165	0.082	0.303	0	Contractile SMC
ATP5MC2	0	-0.790683	0.225	0.534	0	Contractile SMC
IGFBP7	0	-0.796806	0.122	0.379	0	Contractile SMC
TXN	0	-0.801313	0.121	0.425	0	Contractile SMC
GNAS	0	-0.801617	0.472	0.753	0	Contractile SMC
PRDX6	0	-0.802756	0.199	0.526	0	Contractile SMC
MRFAP1	0	-0.810643	0.116	0.455	0	Contractile SMC
TRMT112	0	-0.814393	0.1	0.444	0	Contractile SMC
RARRES2	0	-0.819063	0.177	0.501	0	Contractile SMC
H1FX	0	-0.819228	0.109	0.393	0	Contractile SMC
AMD1	0	-0.819773	0.249	0.536	0	Contractile SMC
RSL24D1	0	-0.824084	0.183	0.521	0	Contractile SMC
CAVIN1	0	-0.824459	0.25	0.544	0	Contractile SMC
APLP2	0	-0.825902	0.383	0.699	0	Contractile SMC
EDF1	0	-0.826093	0.148	0.501	0	Contractile SMC
NUPR1	0	-0.828707	0.212	0.524	0	Contractile SMC
CD151	0	-0.832183	0.128	0.426	0	Contractile SMC
SNRPD2	0	-0.834328	0.107	0.452	0	Contractile SMC
SLC25A3	0	-0.838142	0.24	0.554	0	Contractile SMC
STMN1	0	-0.839667	0.136	0.454	0	Contractile SMC
EIF5	0	-0.840636	0.285	0.568	0	Contractile SMC
SOX4	0	-0.840694	0.165	0.38	0	Contractile SMC
CIRBP	0	-0.846945	0.484	0.712	0	Contractile SMC
RGS2	0	-0.847975	0.213	0.462	0	Contractile SMC
YBX3	0	-0.849518	0.361	0.652	0	Contractile SMC
CLIC1	0	-0.851843	0.083	0.414	0	Contractile SMC
LDHA	0	-0.856058	0.086	0.373	0	Contractile SMC
KLF4	0	-0.85934	0.085	0.318	0	Contractile SMC
TUBB	0	-0.865138	0.153	0.497	0	Contractile SMC
EMP3	0	-0.865744	0.189	0.504	0	Contractile SMC
NSA2	0	-0.86754	0.203	0.52	0	Contractile SMC
OST4	0	-0.867694	0.107	0.456	0	Contractile SMC
EIF4A1	0	-0.869678	0.302	0.598	0	Contractile SMC
SET	0	-0.878986	0.224	0.566	0	Contractile SMC
IGFBP3	0	-0.887635	0.176	0.441	0	Contractile SMC
CCNI	0	-0.89153	0.409	0.69	0	Contractile SMC
ID2	0	-0.901686	0.11	0.368	0	Contractile SMC
SRSF3	0	-0.902333	0.325	0.643	0	Contractile SMC
TIMP1	0	-0.903524	0.122	0.47	0	Contractile SMC
SLC25A6	0	-0.904227	0.185	0.528	0	Contractile SMC
ELOB	0	-0.904604	0.105	0.464	0	Contractile SMC
FXYD1	0	-0.912807	0.138	0.501	0	Contractile SMC
MYL12B	0	-0.933048	0.143	0.513	0	Contractile SMC
CITED2	0	-0.944064	0.143	0.405	0	Contractile SMC
CRYAB	0	-0.944608	0.07	0.346	0	Contractile SMC
SKP1	0	-0.949346	0.398	0.719	0	Contractile SMC
MCL1	0	-0.951705	0.202	0.516	0	Contractile SMC
S100A11	0	-0.957375	0.084	0.421	0	Contractile SMC
SAP18	0	-0.957626	0.148	0.517	0	Contractile SMC
SNHG8	0	-0.960443	0.116	0.475	0	Contractile SMC
UBL5	0	-0.968618	0.112	0.495	0	Contractile SMC
MZT2B	0	-0.970833	0.141	0.52	0	Contractile SMC
ST13	0	-0.980735	0.362	0.682	0	Contractile SMC
NOP53	0	-0.986696	0.207	0.586	0	Contractile SMC
NCL	0	-0.990416	0.351	0.71	0	Contractile SMC
SELENOP	0	-0.994371	0.165	0.533	0	Contractile SMC
PPIA	0	-0.99492	0.184	0.55	0	Contractile SMC
ATP5MG	0	-0.995663	0.181	0.553	0	Contractile SMC
CDKN1C	0	-1.00158	0.142	0.476	0	Contractile SMC
MIF	0	-1.00214	0.099	0.458	0	Contractile SMC
PRDX1	0	-1.00447	0.121	0.511	0	Contractile SMC
LAPTM4A	0	-1.00527	0.238	0.612	0	Contractile SMC
TMA7	0	-1.00614	0.144	0.531	0	Contractile SMC
DSTN	0	-1.00803	0.601	0.793	0	Contractile SMC
SNHG5	0	-1.02102	0.319	0.661	0	Contractile SMC
ZFP36L1	0	-1.02285	0.489	0.764	0	Contractile SMC
GADD45G	0	-1.0269	0.095	0.343	0	Contractile SMC
COX4I1	0	-1.03218	0.114	0.505	0	Contractile SMC
OAZ1	0	-1.03741	0.157	0.557	0	Contractile SMC
DES	0	-1.04465	0.533	0.752	0	Contractile SMC
CHCHD2	0	-1.04814	0.179	0.572	0	Contractile SMC
SUMO2	0	-1.05452	0.244	0.618	0	Contractile SMC
HINT1	0	-1.05455	0.188	0.567	0	Contractile SMC
PPDPF	0	-1.06026	0.116	0.508	0	Contractile SMC
PEBP1	0	-1.06047	0.168	0.563	0	Contractile SMC
NDUFA4	0	-1.06186	0.166	0.542	0	Contractile SMC
ITM2B	0	-1.06402	0.29	0.675	0	Contractile SMC
TXNIP	0	-1.07597	0.318	0.666	0	Contractile SMC
TCEAL4	0	-1.07776	0.414	0.661	0	Contractile SMC
EEF2	0	-1.0807	0.274	0.67	0	Contractile SMC
NDUFS5	0	-1.08156	0.174	0.56	0	Contractile SMC
S100A10	0	-1.08634	0.117	0.465	0	Contractile SMC
GABARAP	0	-1.0883	0.143	0.549	0	Contractile SMC
LGALS3	0	-1.09534	0.243	0.618	0	Contractile SMC
PLCG2	0	-1.09647	0.307	0.63	0	Contractile SMC
COX6C	0	-1.10397	0.246	0.614	0	Contractile SMC
SOD1	0	-1.1058	0.156	0.566	0	Contractile SMC
TUBA1B	0	-1.13655	0.119	0.516	0	Contractile SMC
PFN1	0	-1.15817	0.147	0.53	0	Contractile SMC
HLA-A	0	-1.16454	0.182	0.593	0	Contractile SMC
NFKBIA	0	-1.1738	0.082	0.405	0	Contractile SMC
CALM2	0	-1.17918	0.445	0.776	0	Contractile SMC
PABPC1	0	-1.17974	0.429	0.782	0	Contractile SMC
RHOB	0	-1.18476	0.197	0.542	0	Contractile SMC
DYNLL1	0	-1.188	0.171	0.57	0	Contractile SMC
H2AFZ	0	-1.19162	0.107	0.484	0	Contractile SMC
CST3	0	-1.20188	0.138	0.55	0	Contractile SMC
GAS5	0	-1.2125	0.275	0.684	0	Contractile SMC
SNHG6	0	-1.21501	0.23	0.634	0	Contractile SMC
YBX1	0	-1.21901	0.277	0.677	0	Contractile SMC
HLA-C	0	-1.21902	0.158	0.563	0	Contractile SMC
CDKN1A	0	-1.23225	0.057	0.359	0	Contractile SMC
EID1	0	-1.23396	0.175	0.614	0	Contractile SMC
ZFAS1	0	-1.23729	0.256	0.668	0	Contractile SMC
GADD45A	0	-1.24016	0.074	0.34	0	Contractile SMC
CEBPB	0	-1.24182	0.137	0.485	0	Contractile SMC
EEF1D	0	-1.24198	0.271	0.687	0	Contractile SMC
GSTP1	0	-1.24483	0.151	0.6	0	Contractile SMC
NME2	0	-1.25097	0.135	0.58	0	Contractile SMC
ZFP36L2	0	-1.25186	0.191	0.549	0	Contractile SMC
DCN	0	-1.25716	0.386	0.698	0	Contractile SMC
COMMD6	0	-1.26242	0.151	0.594	0	Contractile SMC
MYL9	0	-1.26869	0.448	0.713	0	Contractile SMC
ATP5F1E	0	-1.27063	0.169	0.603	0	Contractile SMC
SAT1	0	-1.28026	0.212	0.505	0	Contractile SMC
CFL1	0	-1.28301	0.165	0.592	0	Contractile SMC
C12orf57	0	-1.29208	0.136	0.581	0	Contractile SMC
TUBB4B	0	-1.29483	0.14	0.514	0	Contractile SMC
RPL4	0	-1.30291	0.269	0.694	0	Contractile SMC
CALM1	0	-1.3054	0.265	0.685	0	Contractile SMC
CLU	0	-1.30932	0.306	0.694	0	Contractile SMC
PTMS	0	-1.30957	0.294	0.705	0	Contractile SMC
MAFF	0	-1.31131	0.175	0.463	0	Contractile SMC
ZSWIM6	0	-1.31769	0.357	0.576	0	Contractile SMC
H3F3A	0	-1.3242	0.249	0.7	0	Contractile SMC
BTG1	0	-1.32615	0.31	0.701	0	Contractile SMC
SERF2	0	-1.32658	0.151	0.606	0	Contractile SMC
IRF1	0	-1.33346	0.073	0.36	0	Contractile SMC
GAPDH	0	-1.34456	0.133	0.572	0	Contractile SMC
DNAJA1	0	-1.35046	0.189	0.578	0	Contractile SMC
HIST1H4C	0	-1.35189	0.12	0.525	0	Contractile SMC
KLF2	0	-1.35232	0.129	0.453	0	Contractile SMC
IFITM3	0	-1.35609	0.125	0.559	0	Contractile SMC
CEBPD	0	-1.35936	0.066	0.37	0	Contractile SMC
HSPA8	0	-1.36723	0.152	0.513	0	Contractile SMC
NAMPT	0	-1.36982	0.22	0.494	0	Contractile SMC
PPP1R15A	0	-1.37197	0.158	0.545	0	Contractile SMC
HNRNPA1	0	-1.38113	0.286	0.706	0	Contractile SMC
UQCRB	0	-1.39105	0.192	0.651	0	Contractile SMC
PNRC1	0	-1.39451	0.251	0.688	0	Contractile SMC
SQSTM1	0	-1.40474	0.354	0.709	0	Contractile SMC
COX7C	0	-1.40702	0.174	0.644	0	Contractile SMC
RPS17	0	-1.40958	0.216	0.683	0	Contractile SMC
TUBA1A	0	-1.43231	0.352	0.703	0	Contractile SMC
UBB	0	-1.43404	0.126	0.577	0	Contractile SMC
SERTAD1	0	-1.43878	0.062	0.437	0	Contractile SMC
ATF3	0	-1.46009	0.51	0.763	0	Contractile SMC
EEF1G	0	-1.46717	0.235	0.694	0	Contractile SMC
CD81	0	-1.46855	0.33	0.724	0	Contractile SMC
RPL31	0	-1.47134	0.275	0.713	0	Contractile SMC
SNHG29	0	-1.48272	0.229	0.672	0	Contractile SMC
SRP14	0	-1.50151	0.186	0.673	0	Contractile SMC
HSPB1	0	-1.5051	0.28	0.695	0	Contractile SMC
NPM1	0	-1.5075	0.409	0.803	0	Contractile SMC
PFDN5	0	-1.51819	0.189	0.668	0	Contractile SMC
RPL36AL	0	-1.52368	0.16	0.643	0	Contractile SMC
ADIRF	0	-1.52937	0.109	0.555	0	Contractile SMC
HLA-B	0	-1.53137	0.167	0.641	0	Contractile SMC
CD63	0	-1.54673	0.183	0.663	0	Contractile SMC
HSPA1B	0	-1.55112	0.088	0.411	0	Contractile SMC
SELENOM	0	-1.55902	0.221	0.669	0	Contractile SMC
BTF3	0	-1.57354	0.197	0.673	0	Contractile SMC
HLA-E	0	-1.58099	0.137	0.584	0	Contractile SMC
FOSB	0	-1.58658	0.483	0.764	0	Contractile SMC
BTG2	0	-1.5951	0.292	0.663	0	Contractile SMC
TPM2	0	-1.60122	0.45	0.773	0	Contractile SMC
TMSB10	0	-1.61357	0.1	0.568	0	Contractile SMC
ACTB	0	-1.61459	0.544	0.833	0	Contractile SMC
TOMM7	0	-1.6261	0.186	0.678	0	Contractile SMC
EEF1B2	0	-1.63874	0.202	0.69	0	Contractile SMC
MYL6	0	-1.65343	0.323	0.734	0	Contractile SMC
RPSA	0	-1.66293	0.232	0.707	0	Contractile SMC
MGP	0	-1.66639	0.169	0.587	0	Contractile SMC
SOCS3	0	-1.67246	0.072	0.458	0	Contractile SMC
RPLP0	0	-1.67249	0.216	0.713	0	Contractile SMC
HSP90AB1	0	-1.67431	0.339	0.772	0	Contractile SMC
TAGLN	0	-1.68344	0.627	0.811	0	Contractile SMC
DUSP1	0	-1.68486	0.321	0.674	0	Contractile SMC
RPL35	0	-1.68627	0.279	0.738	0	Contractile SMC
RPS20	0	-1.68921	0.259	0.736	0	Contractile SMC
UBA52	0	-1.70379	0.202	0.703	0	Contractile SMC
RPL13A	0	-1.71612	0.34	0.78	0	Contractile SMC
RPL36A	0	-1.73485	0.263	0.731	0	Contractile SMC
DNAJB1	0	-1.73824	0.086	0.406	0	Contractile SMC
RACK1	0	-1.73836	0.267	0.732	0	Contractile SMC
RPS10	0	-1.75509	0.171	0.676	0	Contractile SMC
HSPA1A	0	-1.75871	0.083	0.398	0	Contractile SMC
RPLP2	0	-1.77121	0.313	0.768	0	Contractile SMC
RPL38	0	-1.77466	0.285	0.753	0	Contractile SMC
HSP90AA1	0	-1.77812	0.445	0.783	0	Contractile SMC
ACTG1	0	-1.78264	0.38	0.794	0	Contractile SMC
RPL27	0	-1.78665	0.185	0.701	0	Contractile SMC
RPS26	0	-1.78778	0.19	0.66	0	Contractile SMC
RPL28	0	-1.79139	0.265	0.749	0	Contractile SMC
RPL27A	0	-1.8216	0.293	0.759	0	Contractile SMC
RPL23	0	-1.83124	0.255	0.75	0	Contractile SMC
RPL22	0	-1.85145	0.308	0.762	0	Contractile SMC
VIM	0	-1.8692	0.212	0.731	0	Contractile SMC
H3F3B	0	-1.87427	0.329	0.791	0	Contractile SMC
PTMA	0	-1.8749	0.354	0.815	0	Contractile SMC
RPL7	0	-1.908	0.221	0.742	0	Contractile SMC
RPL6	0	-1.91983	0.3	0.767	0	Contractile SMC
NACA	0	-1.92271	0.263	0.745	0	Contractile SMC
RPS11	0	-1.93133	0.273	0.765	0	Contractile SMC
RPS24	0	-1.93652	0.37	0.8	0	Contractile SMC
IER2	0	-1.94786	0.266	0.688	0	Contractile SMC
RPS2	0	-1.94971	0.208	0.745	0	Contractile SMC
RPL14	0	-1.95004	0.314	0.765	0	Contractile SMC
EGR1	0	-1.95292	0.447	0.792	0	Contractile SMC
RPL23A	0	-1.96814	0.252	0.752	0	Contractile SMC
RPL37A	0	-1.97151	0.362	0.796	0	Contractile SMC
RPS25	0	-1.97214	0.284	0.758	0	Contractile SMC
JUND	0	-1.97411	0.478	0.828	0	Contractile SMC
RPL17	0	-1.98232	0.301	0.772	0	Contractile SMC
RPL8	0	-1.98444	0.289	0.77	0	Contractile SMC
RPS7	0	-1.98569	0.219	0.736	0	Contractile SMC
RPS5	0	-1.99276	0.21	0.729	0	Contractile SMC
RPS15	0	-1.99728	0.275	0.762	0	Contractile SMC
RPL12	0	-2.01828	0.254	0.758	0	Contractile SMC
RPS9	0	-2.02002	0.25	0.757	0	Contractile SMC
RPL5	0	-2.02388	0.346	0.794	0	Contractile SMC
RPS19	0	-2.03774	0.282	0.771	0	Contractile SMC
EEF1A1	0	-2.04144	0.454	0.827	0	Contractile SMC
RPL24	0	-2.04275	0.302	0.768	0	Contractile SMC
RPS6	0	-2.04602	0.311	0.779	0	Contractile SMC
RPL13	0	-2.04669	0.363	0.796	0	Contractile SMC
RPL11	0	-2.04954	0.334	0.789	0	Contractile SMC
TMSB4X	0	-2.05531	0.227	0.748	0	Contractile SMC
RPL36	0	-2.06182	0.219	0.748	0	Contractile SMC
RPL10A	0	-2.0626	0.271	0.764	0	Contractile SMC
LGALS1	0	-2.07178	0.261	0.758	0	Contractile SMC
RPL18A	0	-2.07429	0.243	0.76	0	Contractile SMC
RPS29	0	-2.0745	0.203	0.734	0	Contractile SMC
RPS16	0	-2.07529	0.237	0.755	0	Contractile SMC
RPL26	0	-2.08143	0.247	0.764	0	Contractile SMC
RPL19	0	-2.08155	0.253	0.762	0	Contractile SMC
RPL3	0	-2.08314	0.301	0.786	0	Contractile SMC
RPL7A	0	-2.0853	0.243	0.759	0	Contractile SMC
FAU	0	-2.0905	0.204	0.743	0	Contractile SMC
RPL29	0	-2.09704	0.212	0.74	0	Contractile SMC
UBC	0	-2.1098	0.308	0.774	0	Contractile SMC
RPL37	0	-2.1226	0.32	0.793	0	Contractile SMC
RPL18	0	-2.12436	0.245	0.763	0	Contractile SMC
B2M	0	-2.12502	0.209	0.763	0	Contractile SMC
RPS28	0	-2.12801	0.221	0.756	0	Contractile SMC
EIF1	0	-2.13351	0.333	0.816	0	Contractile SMC
RPS21	0	-2.13556	0.3	0.766	0	Contractile SMC
FTL	0	-2.13607	0.165	0.717	0	Contractile SMC
C11orf96	0	-2.14198	0.117	0.428	0	Contractile SMC
RPS27	0	-2.16661	0.4	0.821	0	Contractile SMC
S100A6	0	-2.17132	0.198	0.711	0	Contractile SMC
RPL15	0	-2.19231	0.242	0.767	0	Contractile SMC
RPS15A	0	-2.19316	0.235	0.757	0	Contractile SMC
RPL32	0	-2.19498	0.291	0.778	0	Contractile SMC
JUN	0	-2.20088	0.533	0.853	0	Contractile SMC
RPL39	0	-2.21845	0.186	0.74	0	Contractile SMC
RPS23	0	-2.22089	0.284	0.782	0	Contractile SMC
FOS	0	-2.22314	0.59	0.862	0	Contractile SMC
RPL21	0	-2.23105	0.277	0.781	0	Contractile SMC
RPL9	0	-2.23923	0.266	0.774	0	Contractile SMC
RPS8	0	-2.24063	0.358	0.797	0	Contractile SMC
RPS4X	0	-2.26383	0.272	0.778	0	Contractile SMC
RPS3A	0	-2.26672	0.28	0.779	0	Contractile SMC
RPS27A	0	-2.27493	0.314	0.79	0	Contractile SMC
RPS3	0	-2.29673	0.244	0.766	0	Contractile SMC
RPL35A	0	-2.30062	0.239	0.764	0	Contractile SMC
FTH1	0	-2.30135	0.227	0.767	0	Contractile SMC
RPL34	0	-2.30408	0.304	0.791	0	Contractile SMC
RPS13	0	-2.31487	0.201	0.746	0	Contractile SMC
ZFP36	0	-2.33248	0.337	0.744	0	Contractile SMC
RPS12	0	-2.34336	0.296	0.789	0	Contractile SMC
RPS18	0	-2.34923	0.248	0.775	0	Contractile SMC
RPL30	0	-2.35076	0.263	0.774	0	Contractile SMC
RPS14	0	-2.38429	0.216	0.764	0	Contractile SMC
TPT1	0	-2.40931	0.279	0.794	0	Contractile SMC
RPLP1	0	-2.41787	0.283	0.796	0	Contractile SMC
RPL10	0	-2.45206	0.278	0.79	0	Contractile SMC
RPL41	0	-2.47566	0.299	0.798	0	Contractile SMC
GADD45B	0	-2.58052	0.095	0.511	0	Contractile SMC
JUNB	0	-2.66059	0.237	0.717	0	Contractile SMC
MORF4L1	1.65308e-307	-0.568253	0.411	0.635	6.05044e-303	Contractile SMC
VAMP2	2.95014e-307	-0.491734	0.169	0.392	1.07978e-302	Contractile SMC
PPP1R12B	5.76459e-306	0.70522	0.885	0.836	2.1099e-301	Contractile SMC
GEM	9.80829e-306	-1.11171	0.191	0.401	3.58993e-301	Contractile SMC
SERBP1	1.98555e-304	-0.561555	0.349	0.584	7.26732e-300	Contractile SMC
BRI3	2.16746e-304	-0.475247	0.195	0.422	7.93313e-300	Contractile SMC
TNRC18	1.1657e-303	0.660706	0.589	0.422	4.26658e-299	Contractile SMC
PRELP	3.05045e-303	-0.481873	0.132	0.345	1.11649e-298	Contractile SMC
MXRA7	2.80483e-302	-0.5262	0.232	0.462	1.0266e-297	Contractile SMC
CASC15	1.79439e-301	0.757974	0.699	0.578	6.56765e-297	Contractile SMC
MAMDC2	1.60262e-300	0.757756	0.72	0.597	5.86576e-296	Contractile SMC
CCN1	1.04384e-299	-0.963522	0.338	0.552	3.82058e-295	Contractile SMC
SECISBP2	2.29048e-298	0.62925	0.648	0.499	8.3834e-294	Contractile SMC
PA2G4	1.63841e-297	-0.49917	0.167	0.383	5.99675e-293	Contractile SMC
PDLIM5	2.47458e-295	0.704838	0.879	0.839	9.05721e-291	Contractile SMC
NUCKS1	6.79827e-294	-0.541362	0.504	0.714	2.48823e-289	Contractile SMC
ZRANB2	1.13589e-293	0.579209	0.703	0.578	4.15747e-289	Contractile SMC
FOXP2	3.4188e-293	0.699044	0.85	0.79	1.25132e-288	Contractile SMC
SRSF2	1.54686e-292	-0.564675	0.239	0.459	5.66167e-288	Contractile SMC
SYNPO2	1.71637e-292	0.625722	0.887	0.854	6.28208e-288	Contractile SMC
MICAL3	3.33486e-291	0.703282	0.629	0.469	1.22059e-286	Contractile SMC
NDUFB2	1.01207e-290	-0.491256	0.151	0.358	3.70426e-286	Contractile SMC
HSP90B1	2.71842e-290	-0.585455	0.375	0.608	9.9497e-286	Contractile SMC
JAK1	1.27581e-289	0.684062	0.766	0.692	4.66958e-285	Contractile SMC
MGST3	2.09232e-289	-0.470969	0.243	0.475	7.65809e-285	Contractile SMC
BRD2	5.22257e-289	-0.629386	0.292	0.51	1.91151e-284	Contractile SMC
RBIS	1.49872e-288	-0.472259	0.192	0.409	5.48545e-284	Contractile SMC
JPX	2.37814e-288	0.636313	0.71	0.59	8.70423e-284	Contractile SMC
ATP5F1B	3.47847e-288	-0.437825	0.123	0.321	1.27315e-283	Contractile SMC
AP001347.1	2.89073e-287	0.836088	0.613	0.455	1.05804e-282	Contractile SMC
PRUNE2	2.9321e-286	0.626292	0.787	0.71	1.07318e-281	Contractile SMC
SOD2	1.0503e-285	-0.827717	0.218	0.438	3.84421e-281	Contractile SMC
CLASP1	2.37496e-285	0.664836	0.608	0.455	8.69258e-281	Contractile SMC
PTK2	5.37598e-285	0.604953	0.742	0.663	1.96766e-280	Contractile SMC
TENT2	4.36671e-284	0.681748	0.589	0.434	1.59826e-279	Contractile SMC
KLF6	7.50614e-284	-0.758728	0.34	0.567	2.74732e-279	Contractile SMC
SNRPG	1.04608e-283	-0.421075	0.135	0.338	3.82877e-279	Contractile SMC
CLTA	4.62373e-283	-0.466819	0.275	0.51	1.69233e-278	Contractile SMC
USP34	1.10822e-280	0.526156	0.771	0.698	4.05618e-276	Contractile SMC
STAG1	3.03229e-280	0.49141	0.859	0.807	1.10985e-275	Contractile SMC
PAN3	4.71533e-280	0.684553	0.637	0.495	1.72586e-275	Contractile SMC
KMT2C	6.79364e-280	0.532487	0.771	0.693	2.48654e-275	Contractile SMC
SNRPB2	1.627e-279	-0.431224	0.129	0.327	5.95497e-275	Contractile SMC
COX7A2L	2.38999e-279	-0.447664	0.17	0.383	8.7476e-275	Contractile SMC
MAGED2	2.70795e-279	-0.442699	0.123	0.318	9.91137e-275	Contractile SMC
[truncated: 3,659 more rows]
