# Supplementary material for: Effect of aging on the human myometrium at single-cell resolution
Source: Nat Commun. 2024 Jan 31;15:945. doi: 10.1038/s41467-024-45143-z (PMC10830479; doi:10.1038/s41467-024-45143-z)
Supplement: Supplementary file 11 — Supplementary Data 8 [file 41467_2024_45143_MOESM11_ESM.xlsx]

## Sheet: Supp_Data_8
Supplementary Table 8: Differentially expressed genes between smooth muscle subclusters during myometrial aging.
gene	p_val	avg_log2FC	pct.1	pct.2	p_val_adj	Cluster
MYL9	0	-2.05079	0.772	0.99	0	Canonical SMC
TPM2	5.38817e-261	-1.93786	0.815	0.994	1.97212e-256	Canonical SMC
MYL6	1.77993e-243	-1.59901	0.776	0.981	6.51471e-239	Canonical SMC
CALD1	1.68204e-193	-0.944614	0.96	0.989	6.15642e-189	Canonical SMC
TAGLN	1.62707e-175	-1.7767	0.847	0.997	5.95522e-171	Canonical SMC
CSRP1	3.57018e-175	-1.31925	0.815	0.927	1.30672e-170	Canonical SMC
TPM1	4.61828e-175	-1.14616	0.927	0.986	1.69034e-170	Canonical SMC
GAPDH	1.32069e-170	-1.25418	0.58	0.858	4.83384e-166	Canonical SMC
DES	6.72574e-167	-1.72386	0.78	0.94	2.46169e-162	Canonical SMC
MGP	5.07748e-166	-1.81891	0.616	0.884	1.85841e-161	Canonical SMC
DSTN	5.18493e-164	-1.15385	0.843	0.985	1.89773e-159	Canonical SMC
ACTB	1.5468e-161	-1.15156	0.863	0.994	5.66144e-157	Canonical SMC
S100A6	3.17896e-156	-1.30241	0.778	0.938	1.16353e-151	Canonical SMC
ACTG2	1.57952e-154	-2.41051	0.596	0.855	5.7812e-150	Canonical SMC
FLNA	1.74848e-153	-1.15592	0.768	0.945	6.3996e-149	Canonical SMC
TMSB10	2.61752e-144	-1.3202	0.546	0.872	9.58039e-140	Canonical SMC
LGALS1	2.65415e-142	-1.22284	0.8	0.968	9.71446e-138	Canonical SMC
CAVIN1	3.18514e-138	-0.994556	0.558	0.861	1.16579e-133	Canonical SMC
CD63	5.54989e-137	-1.05235	0.701	0.898	2.03132e-132	Canonical SMC
SPARCL1	5.12328e-126	-1.08362	0.8	0.971	1.87517e-121	Canonical SMC
ACTA2	3.00944e-125	-1.11062	0.911	0.995	1.10149e-120	Canonical SMC
FOS	1.69216e-124	0.723631	0.799	0.819	6.19348e-120	Canonical SMC
CCDC85A	5.41543e-122	1.17402	0.4	0.121	1.9821e-117	Canonical SMC
IGFBP7	3.94393e-116	-1.61712	0.318	0.752	1.44352e-111	Canonical SMC
CST3	3.5094e-113	-0.893895	0.618	0.823	1.28448e-108	Canonical SMC
CFL1	5.5393e-113	-0.99139	0.583	0.844	2.02744e-108	Canonical SMC
SELENOM	1.35635e-112	-0.768311	0.749	0.896	4.96437e-108	Canonical SMC
SORBS1	5.9637e-111	-0.809685	0.568	0.839	2.18277e-106	Canonical SMC
PFN1	2.10534e-110	-1.07968	0.567	0.822	7.70575e-106	Canonical SMC
YBX1	1.31468e-108	-0.821589	0.685	0.889	4.81184e-104	Canonical SMC
MIF	1.37742e-106	-0.894777	0.46	0.791	5.04151e-102	Canonical SMC
AC104041.1	1.57888e-104	-1.29707	0.05	0.382	5.77885e-100	Canonical SMC
IFITM3	4.70067e-102	-0.94929	0.601	0.862	1.72049e-97	Canonical SMC
ADAMTSL1	6.89559e-102	1.13625	0.857	0.696	2.52386e-97	Canonical SMC
ACTN4	3.39594e-101	-0.590651	0.633	0.865	1.24295e-96	Canonical SMC
JUN	4.60952e-101	0.631982	0.797	0.848	1.68713e-96	Canonical SMC
SPARC	9.89809e-101	-1.15367	0.387	0.7	3.6228e-96	Canonical SMC
HSPB1	6.25133e-100	-1.35903	0.724	0.914	2.28805e-95	Canonical SMC
ATP5F1E	2.1647e-98	-0.868576	0.657	0.874	7.92302e-94	Canonical SMC
RAMP1	4.13448e-97	-0.71917	0.857	0.893	1.51326e-92	Canonical SMC
ATP8B4	3.3916e-95	1.46756	0.541	0.215	1.24136e-90	Canonical SMC
TXNIP	3.2598e-93	0.686285	0.774	0.804	1.19312e-88	Canonical SMC
THY1	1.69762e-91	-0.982666	0.039	0.438	6.21344e-87	Canonical SMC
MYLK	1.99408e-91	-0.960362	0.815	0.955	7.29854e-87	Canonical SMC
DUSP1	7.65285e-91	0.864548	0.609	0.51	2.80102e-86	Canonical SMC
MITF	1.28273e-90	-0.75013	0.552	0.801	4.69491e-86	Canonical SMC
IGFBP2	4.01183e-90	-1.27028	0.07	0.479	1.46837e-85	Canonical SMC
FTH1	3.14145e-88	-1.06041	0.799	0.95	1.1498e-83	Canonical SMC
ELOB	8.64734e-85	-0.713278	0.504	0.781	3.16501e-80	Canonical SMC
DCN	2.36657e-84	-0.834358	0.781	0.855	8.66187e-80	Canonical SMC
NDUFA4	1.92059e-82	-0.796524	0.601	0.834	7.02957e-78	Canonical SMC
CRYAB	2.37386e-81	-1.21291	0.335	0.667	8.68857e-77	Canonical SMC
COL1A2	7.88918e-78	-0.794187	0.457	0.665	2.88752e-73	Canonical SMC
VCL	1.21995e-77	-0.654476	0.626	0.821	4.46515e-73	Canonical SMC
ABI3BP	1.65039e-77	0.817306	0.527	0.348	6.04059e-73	Canonical SMC
NR4A1	1.0265e-76	1.15672	0.418	0.305	3.75708e-72	Canonical SMC
PALMD	1.44582e-76	-0.859718	0.074	0.443	5.29184e-72	Canonical SMC
NDUFS5	2.61768e-76	-0.647226	0.59	0.837	9.58096e-72	Canonical SMC
PDLIM7	2.23105e-75	-0.703994	0.483	0.717	8.16588e-71	Canonical SMC
CD81	2.82789e-72	-0.76845	0.794	0.919	1.03504e-67	Canonical SMC
MALAT1	7.06025e-71	0.485838	0.989	0.994	2.58412e-66	Canonical SMC
BTG2	7.84782e-70	0.830983	0.538	0.525	2.87238e-65	Canonical SMC
COX6C	7.92938e-70	-0.617236	0.683	0.864	2.90223e-65	Canonical SMC
H2AFZ	1.55853e-69	-0.832625	0.386	0.709	5.70437e-65	Canonical SMC
HPGD	2.02774e-69	0.908517	0.545	0.379	7.42172e-65	Canonical SMC
MLF1	3.71809e-69	0.78779	0.386	0.264	1.36086e-64	Canonical SMC
PDLIM5	4.94618e-69	-0.460579	0.857	0.933	1.81035e-64	Canonical SMC
NDUFA13	5.88396e-69	-0.536548	0.52	0.749	2.15359e-64	Canonical SMC
ACTN1	1.12208e-68	-0.493156	0.678	0.827	4.10694e-64	Canonical SMC
CKB	8.87091e-68	-1.36581	0.294	0.624	3.24684e-63	Canonical SMC
JUND	9.77848e-68	0.536531	0.805	0.89	3.57902e-63	Canonical SMC
MT-ND6	2.07285e-67	0.818597	0.507	0.353	7.58685e-63	Canonical SMC
CD151	4.25095e-67	-0.997086	0.479	0.731	1.55589e-62	Canonical SMC
B3GLCT	1.52838e-66	0.866062	0.502	0.334	5.59401e-62	Canonical SMC
ITGB1	2.60003e-66	-0.823233	0.743	0.893	9.51637e-62	Canonical SMC
ANXA2	6.9415e-66	-0.77746	0.393	0.665	2.54066e-61	Canonical SMC
GRIA2	7.3476e-66	0.829201	0.333	0.143	2.68929e-61	Canonical SMC
ANTXR1	9.01803e-66	-0.549698	0.487	0.723	3.30069e-61	Canonical SMC
NEXN	1.15734e-65	-0.757377	0.429	0.716	4.236e-61	Canonical SMC
MACROD2	1.57042e-65	-0.924016	0.316	0.659	5.74791e-61	Canonical SMC
TGFB1I1	9.62348e-65	-0.753223	0.531	0.778	3.52229e-60	Canonical SMC
CREB5	1.17363e-64	1.07598	0.619	0.476	4.29559e-60	Canonical SMC
ARPC2	2.14885e-64	-0.589106	0.431	0.687	7.86502e-60	Canonical SMC
PARVA	5.9965e-64	-0.45861	0.592	0.802	2.19478e-59	Canonical SMC
RPS10	9.28121e-64	0.406802	0.754	0.84	3.39701e-59	Canonical SMC
KCNIP4	1.61466e-63	-1.12472	0.124	0.25	5.90982e-59	Canonical SMC
CNN1	3.23534e-63	-1.26878	0.785	0.923	1.18417e-58	Canonical SMC
ITGA1	5.31039e-63	-0.744669	0.24	0.602	1.94365e-58	Canonical SMC
ADH5	9.15293e-63	-0.669584	0.388	0.709	3.35006e-58	Canonical SMC
TLN1	1.78272e-62	-0.757558	0.578	0.795	6.52494e-58	Canonical SMC
TMEM123	3.6543e-62	-0.617343	0.576	0.791	1.33751e-57	Canonical SMC
UQCR11	5.2535e-62	-0.657102	0.393	0.675	1.92283e-57	Canonical SMC
AR	7.90154e-62	0.801363	0.541	0.39	2.89204e-57	Canonical SMC
TNS1	8.15135e-62	-0.296443	0.569	0.789	2.98348e-57	Canonical SMC
CAVIN3	8.22029e-62	-0.859587	0.291	0.62	3.00871e-57	Canonical SMC
CDC42EP3	7.98059e-61	-0.637074	0.446	0.723	2.92098e-56	Canonical SMC
ID4	2.59549e-60	-0.782796	0.128	0.493	9.49975e-56	Canonical SMC
COL4A1	4.22425e-60	-0.933998	0.284	0.596	1.54612e-55	Canonical SMC
ZBTB16	4.662e-60	0.673241	0.618	0.473	1.70634e-55	Canonical SMC
MSRB3	7.32643e-60	-0.324594	0.652	0.832	2.68155e-55	Canonical SMC
PPP1R14A	1.28224e-59	-1.08115	0.259	0.578	4.69313e-55	Canonical SMC
SELENOW	3.22341e-59	-0.840113	0.479	0.721	1.1798e-54	Canonical SMC
SNTG2	3.40963e-59	0.651246	0.258	0.091	1.24796e-54	Canonical SMC
COL4A2	6.79718e-59	-0.618456	0.512	0.743	2.48783e-54	Canonical SMC
MYL12B	9.76211e-59	-0.589582	0.566	0.77	3.57303e-54	Canonical SMC
PER1	1.06454e-58	0.570222	0.357	0.246	3.89632e-54	Canonical SMC
AC068672.2	7.70067e-58	0.723385	0.278	0.143	2.81852e-53	Canonical SMC
VIM	4.88785e-57	-0.752409	0.753	0.964	1.789e-52	Canonical SMC
EID1	4.36478e-56	-0.537527	0.685	0.865	1.59755e-51	Canonical SMC
DMD	4.57581e-56	-0.426286	0.804	0.935	1.67479e-51	Canonical SMC
EGR1	5.29149e-56	0.667852	0.629	0.591	1.93674e-51	Canonical SMC
ATF3	1.35668e-55	0.572577	0.621	0.532	4.96559e-51	Canonical SMC
ACSM3	1.75356e-55	1.47658	0.426	0.222	6.41821e-51	Canonical SMC
FNBP1	2.27714e-55	-0.373697	0.584	0.775	8.33455e-51	Canonical SMC
NME2	2.38582e-55	-0.581206	0.623	0.838	8.73235e-51	Canonical SMC
CUX1	3.83002e-54	-0.393609	0.799	0.875	1.40183e-49	Canonical SMC
MRGPRF	5.16257e-54	-0.667883	0.287	0.609	1.88955e-49	Canonical SMC
ENTPD1	1.24391e-53	-0.602812	0.078	0.379	4.55285e-49	Canonical SMC
WEE1	1.89686e-53	0.752883	0.463	0.381	6.94269e-49	Canonical SMC
COX7B	1.99898e-53	-0.605016	0.374	0.665	7.31648e-49	Canonical SMC
MCAM	2.07465e-53	-0.674286	0.056	0.409	7.59341e-49	Canonical SMC
BSG	2.72823e-53	-0.657449	0.413	0.722	9.98559e-49	Canonical SMC
PLCG2	3.19526e-53	0.698061	0.724	0.686	1.1695e-48	Canonical SMC
TXNRD1	3.33667e-53	-0.584881	0.31	0.591	1.22125e-48	Canonical SMC
CCN2	1.03021e-52	-1.10556	0.279	0.639	3.77067e-48	Canonical SMC
HSPA1A	7.46605e-52	-1.00732	0.29	0.644	2.73265e-47	Canonical SMC
SEMA3C	9.22424e-52	-0.771747	0.271	0.636	3.37616e-47	Canonical SMC
TXN	1.365e-51	-0.664005	0.399	0.693	4.99603e-47	Canonical SMC
LPP	1.37653e-51	-0.296162	0.937	0.984	5.03824e-47	Canonical SMC
SEPTIN7	2.68024e-51	-0.428106	0.694	0.849	9.80993e-47	Canonical SMC
SOD3	7.34458e-51	-0.717864	0.218	0.551	2.68819e-46	Canonical SMC
DPYD	9.61803e-51	0.787438	0.688	0.554	3.5203e-46	Canonical SMC
MFAP5	1.33528e-50	-1.63968	0.267	0.464	4.88726e-46	Canonical SMC
PBX1	3.58004e-50	0.934404	0.962	0.951	1.31033e-45	Canonical SMC
ENO1	4.2235e-50	-0.602695	0.334	0.625	1.54584e-45	Canonical SMC
GNA14	4.64648e-50	-0.73057	0.177	0.508	1.70066e-45	Canonical SMC
CFL2	5.52146e-50	-0.677288	0.418	0.667	2.02091e-45	Canonical SMC
HSPG2	6.06515e-50	-0.496736	0.376	0.568	2.2199e-45	Canonical SMC
TJP1	6.34894e-50	-0.450592	0.59	0.825	2.32377e-45	Canonical SMC
PRDX6	1.94157e-49	-0.548465	0.522	0.752	7.10632e-45	Canonical SMC
LMOD1	2.00291e-49	-0.379935	0.782	0.871	7.33084e-45	Canonical SMC
POLR2L	4.92984e-49	-0.643938	0.377	0.654	1.80437e-44	Canonical SMC
RAC1	8.63701e-49	-0.47954	0.639	0.811	3.16123e-44	Canonical SMC
ATP5MD	1.1006e-48	-0.593018	0.41	0.691	4.02831e-44	Canonical SMC
MTRNR2L1	1.85178e-48	-0.329286	0.241	0.65	6.77768e-44	Canonical SMC
COL12A1	2.03585e-48	-0.530369	0.318	0.612	7.4514e-44	Canonical SMC
DGKB	2.16488e-48	0.974205	0.333	0.122	7.92367e-44	Canonical SMC
RTN4	3.7486e-48	-0.426086	0.644	0.815	1.37203e-43	Canonical SMC
ZYX	3.93018e-48	-0.552271	0.419	0.651	1.43849e-43	Canonical SMC
RBM3	5.48434e-48	-0.501932	0.437	0.735	2.00732e-43	Canonical SMC
IGFBP4	6.89099e-48	-0.693889	0.395	0.608	2.52217e-43	Canonical SMC
NRXN3	1.27417e-47	-0.72525	0.066	0.349	4.66359e-43	Canonical SMC
L3MBTL4	1.27722e-47	0.778203	0.417	0.258	4.67474e-43	Canonical SMC
TNC	1.82623e-47	-0.488371	0.225	0.512	6.68417e-43	Canonical SMC
GSTP1	2.85217e-47	-0.483221	0.654	0.856	1.04392e-42	Canonical SMC
ILK	3.3202e-47	-0.568421	0.553	0.721	1.21523e-42	Canonical SMC
ZNF483	3.82249e-47	0.618213	0.428	0.269	1.39907e-42	Canonical SMC
ESR1	8.82261e-47	0.80351	0.888	0.844	3.22916e-42	Canonical SMC
NPAS3	8.88528e-47	0.911446	0.442	0.284	3.2521e-42	Canonical SMC
CALM2	3.92141e-46	-0.504389	0.782	0.911	1.43527e-41	Canonical SMC
CDC42	4.01574e-46	-0.463739	0.557	0.764	1.4698e-41	Canonical SMC
PDCD4	4.95103e-46	0.662217	0.681	0.619	1.81213e-41	Canonical SMC
HES4	1.74905e-45	-0.466488	0.035	0.324	6.40172e-41	Canonical SMC
PSMA7	1.09416e-44	-0.513216	0.492	0.751	4.00473e-40	Canonical SMC
ZFPM2-AS1	1.49783e-44	0.84498	0.556	0.418	5.4822e-40	Canonical SMC
NFKBIZ	6.48022e-44	0.65627	0.497	0.446	2.37183e-39	Canonical SMC
COX7A2	7.06333e-44	-0.515219	0.48	0.72	2.58525e-39	Canonical SMC
LDHA	9.57343e-44	-0.692565	0.263	0.591	3.50397e-39	Canonical SMC
PSMB1	1.18453e-43	-0.452191	0.486	0.713	4.33552e-39	Canonical SMC
TUBA1B	1.44054e-43	-0.664362	0.484	0.737	5.27252e-39	Canonical SMC
PPIA	1.83686e-43	-0.54144	0.578	0.793	6.72308e-39	Canonical SMC
RHOA	2.37466e-43	-0.465507	0.599	0.776	8.69149e-39	Canonical SMC
LRRFIP2	3.2533e-43	-0.34621	0.438	0.681	1.19074e-38	Canonical SMC
CYB5R3	6.27408e-43	-0.573495	0.301	0.611	2.29638e-38	Canonical SMC
COX7C	6.85617e-43	-0.489738	0.699	0.884	2.50943e-38	Canonical SMC
TEX15	7.31187e-43	0.601888	0.521	0.459	2.67622e-38	Canonical SMC
CRIP2	1.0352e-42	-0.549018	0.096	0.402	3.78895e-38	Canonical SMC
EPS8	2.89329e-42	-0.537564	0.49	0.722	1.05897e-37	Canonical SMC
RNASEK	4.06761e-42	-0.551794	0.462	0.727	1.48879e-37	Canonical SMC
ATP5PF	5.43204e-42	-0.506799	0.46	0.706	1.98818e-37	Canonical SMC
SERF2	6.00022e-42	-0.600654	0.674	0.836	2.19614e-37	Canonical SMC
HACD1	6.9992e-42	-0.463498	0.099	0.403	2.56178e-37	Canonical SMC
IFITM2	7.08521e-42	-0.629663	0.337	0.609	2.59326e-37	Canonical SMC
ATP5ME	2.11723e-41	-0.483077	0.496	0.731	7.74927e-37	Canonical SMC
H3F3A	2.37814e-41	-0.525447	0.725	0.896	8.70423e-37	Canonical SMC
ADAMTS9-AS2	2.44889e-41	0.755483	0.786	0.732	8.9632e-37	Canonical SMC
HCFC1R1	4.07943e-41	-0.638779	0.236	0.569	1.49311e-36	Canonical SMC
MT-ND2	4.49335e-41	0.335009	0.813	0.964	1.64461e-36	Canonical SMC
KCND2	4.49537e-41	0.859386	0.276	0.142	1.64535e-36	Canonical SMC
RAI14	5.77564e-41	-0.51386	0.429	0.649	2.11394e-36	Canonical SMC
CLIC1	6.31358e-41	-0.63639	0.445	0.686	2.31083e-36	Canonical SMC
NUPR1	8.98872e-41	-0.498876	0.573	0.767	3.28996e-36	Canonical SMC
BTF3	1.0139e-40	-0.459146	0.736	0.886	3.71098e-36	Canonical SMC
CRIP1	1.11285e-40	-0.6565	0.05	0.27	4.07314e-36	Canonical SMC
CDH13	1.32359e-40	-0.322893	0.594	0.802	4.84446e-36	Canonical SMC
OSR2	1.64232e-40	0.500671	0.6	0.551	6.01106e-36	Canonical SMC
COL15A1	1.88549e-40	-0.430375	0.016	0.263	6.9011e-36	Canonical SMC
PDLIM3	2.55825e-40	0.902407	0.792	0.782	9.36344e-36	Canonical SMC
PTGDS	3.23008e-40	-0.907088	0.066	0.392	1.18224e-35	Canonical SMC
DLEU2	3.38641e-40	0.6781	0.331	0.204	1.23946e-35	Canonical SMC
LEPROT	4.07957e-40	-0.534062	0.384	0.684	1.49316e-35	Canonical SMC
S100A10	6.20626e-40	-0.631177	0.506	0.71	2.27155e-35	Canonical SMC
SBDS	9.30872e-40	-0.615291	0.441	0.685	3.40708e-35	Canonical SMC
ANXA5	1.43942e-39	-0.431213	0.604	0.773	5.26844e-35	Canonical SMC
SSBP2	1.45565e-39	0.681644	0.741	0.716	5.32781e-35	Canonical SMC
TNXB	1.46373e-39	-0.383615	0.195	0.48	5.35739e-35	Canonical SMC
MIR4713HG	1.47516e-39	0.531569	0.257	0.117	5.39924e-35	Canonical SMC
BEX2	2.31577e-39	0.323566	0.358	0.263	8.47593e-35	Canonical SMC
SLC25A3	5.39299e-39	-0.465944	0.573	0.763	1.97389e-34	Canonical SMC
YAP1	5.67485e-39	-0.328673	0.539	0.717	2.07705e-34	Canonical SMC
MFGE8	1.40538e-38	-0.606632	0.335	0.641	5.14383e-34	Canonical SMC
UBL5	1.62051e-38	-0.514308	0.54	0.767	5.93122e-34	Canonical SMC
PSAP	1.76704e-38	-0.465523	0.622	0.795	6.46754e-34	Canonical SMC
FKBP1A	2.4854e-38	-0.551146	0.313	0.564	9.0968e-34	Canonical SMC
IGF1	3.22425e-38	-1.45092	0.068	0.334	1.18011e-33	Canonical SMC
SNHG8	4.08881e-38	0.452549	0.511	0.516	1.49654e-33	Canonical SMC
PDE10A	6.28044e-38	-0.707541	0.086	0.381	2.2987e-33	Canonical SMC
NDUFB2	8.19324e-38	-0.547931	0.363	0.598	2.99881e-33	Canonical SMC
DLG2	8.55429e-38	0.869803	0.673	0.616	3.13096e-33	Canonical SMC
COL1A1	1.34943e-37	-0.373856	0.643	0.762	4.93906e-33	Canonical SMC
NAV2	1.44643e-37	-0.43446	0.152	0.392	5.29408e-33	Canonical SMC
GUK1	1.80328e-37	-0.490325	0.361	0.639	6.60017e-33	Canonical SMC
SAMD4A	2.76821e-37	-0.516237	0.535	0.752	1.01319e-32	Canonical SMC
PARK7	3.93714e-37	-0.473456	0.483	0.702	1.44103e-32	Canonical SMC
UBB	4.16545e-37	-0.479563	0.593	0.798	1.5246e-32	Canonical SMC
MDK	4.42243e-37	0.334416	0.311	0.251	1.61865e-32	Canonical SMC
HSPB6	9.23669e-37	-0.934358	0.23	0.424	3.38072e-32	Canonical SMC
MXRA7	1.11098e-36	-0.532816	0.493	0.709	4.06628e-32	Canonical SMC
AEBP1	1.1461e-36	-0.55266	0.32	0.539	4.19483e-32	Canonical SMC
MGST3	1.18765e-36	-0.434269	0.511	0.735	4.34693e-32	Canonical SMC
NEAT1	1.92233e-36	-0.364162	0.75	0.894	7.0359e-32	Canonical SMC
RABAC1	2.17701e-36	-0.506941	0.47	0.731	7.96808e-32	Canonical SMC
PRLR	2.74044e-36	0.637717	0.525	0.465	1.00303e-31	Canonical SMC
SELENOP	3.78981e-36	0.447638	0.606	0.63	1.38711e-31	Canonical SMC
RPS26	9.67803e-36	0.432568	0.689	0.785	3.54226e-31	Canonical SMC
MYH11	9.68632e-36	-0.568739	0.941	0.987	3.54529e-31	Canonical SMC
CTSD	9.69932e-36	-0.542308	0.207	0.563	3.55005e-31	Canonical SMC
SNHG29	1.26354e-35	-0.436993	0.731	0.887	4.62467e-31	Canonical SMC
CAPZB	1.70993e-35	-0.276707	0.55	0.737	6.25852e-31	Canonical SMC
MRVI1	1.37484e-34	-0.386433	0.319	0.513	5.03207e-30	Canonical SMC
SEPTIN2	1.61124e-34	-0.347567	0.548	0.756	5.89731e-30	Canonical SMC
NDUFC2	1.82107e-34	-0.426609	0.445	0.703	6.6653e-30	Canonical SMC
CHCHD2	1.90941e-34	-0.422873	0.622	0.812	6.98863e-30	Canonical SMC
COL6A2	2.32017e-34	-0.418975	0.665	0.776	8.49204e-30	Canonical SMC
CELF2	2.48188e-34	-0.412333	0.374	0.673	9.08392e-30	Canonical SMC
MAP3K8	3.20525e-34	-0.490351	0.093	0.348	1.17315e-29	Canonical SMC
CAP1	3.22642e-34	-0.508044	0.375	0.634	1.1809e-29	Canonical SMC
REXO2	3.30642e-34	-0.547438	0.323	0.597	1.21018e-29	Canonical SMC
GAS1	3.71352e-34	-0.700686	0.379	0.66	1.35919e-29	Canonical SMC
CCDC171	4.21956e-34	0.796647	0.621	0.501	1.5444e-29	Canonical SMC
RHOC	6.57756e-34	-0.576519	0.287	0.569	2.40745e-29	Canonical SMC
ACSS3	7.896e-34	0.536814	0.409	0.287	2.89001e-29	Canonical SMC
FRMD6-AS2	8.88586e-34	0.690369	0.816	0.775	3.25231e-29	Canonical SMC
PLPP1	1.00016e-33	-0.470263	0.361	0.654	3.66068e-29	Canonical SMC
LDHB	1.11269e-33	-0.41032	0.483	0.703	4.07256e-29	Canonical SMC
COX7A1	1.17464e-33	-0.613797	0.194	0.504	4.2993e-29	Canonical SMC
KLF12	1.31392e-33	0.456951	0.256	0.157	4.80909e-29	Canonical SMC
LUM	1.31923e-33	-0.705101	0.146	0.426	4.82852e-29	Canonical SMC
NDUFA11	1.3953e-33	-0.455657	0.42	0.665	5.10692e-29	Canonical SMC
LIMS2	1.49083e-33	-0.411154	0.349	0.6	5.45659e-29	Canonical SMC
PTTG1IP	1.84877e-33	-0.400165	0.342	0.596	6.7667e-29	Canonical SMC
AC008591.1	2.2992e-33	0.498517	0.259	0.137	8.41531e-29	Canonical SMC
TSIX	2.44641e-33	0.477049	0.259	0.14	8.95412e-29	Canonical SMC
DMKN	2.58378e-33	0.290279	0.265	0.166	9.45689e-29	Canonical SMC
YWHAB	2.61876e-33	-0.517441	0.45	0.702	9.58491e-29	Canonical SMC
KIF5B	2.66426e-33	-0.380972	0.516	0.722	9.75144e-29	Canonical SMC
XRRA1	2.81377e-33	0.733841	0.42	0.278	1.02987e-28	Canonical SMC
SNRPB	3.2291e-33	-0.429629	0.331	0.624	1.18188e-28	Canonical SMC
H3F3B	3.24564e-33	0.271591	0.802	0.89	1.18794e-28	Canonical SMC
RPL36AL	3.76181e-33	-0.398271	0.701	0.861	1.37686e-28	Canonical SMC
USP53	4.21502e-33	-0.507469	0.281	0.555	1.54274e-28	Canonical SMC
DUSP16	4.66818e-33	0.533177	0.42	0.341	1.7086e-28	Canonical SMC
TUBB	1.14745e-32	-0.524929	0.538	0.762	4.19979e-28	Canonical SMC
BASP1	1.20659e-32	-0.588141	0.128	0.453	4.41625e-28	Canonical SMC
SH3BGRL3	1.25816e-32	-0.607668	0.157	0.469	4.605e-28	Canonical SMC
MYL12A	1.43415e-32	-0.451262	0.432	0.665	5.24914e-28	Canonical SMC
GJC1	1.61317e-32	-0.398827	0.287	0.499	5.90437e-28	Canonical SMC
ATP5MC3	1.99018e-32	-0.508929	0.367	0.629	7.28427e-28	Canonical SMC
KCNN3	2.03178e-32	0.441192	0.34	0.247	7.43654e-28	Canonical SMC
UQCRQ	2.19306e-32	-0.470164	0.355	0.612	8.02682e-28	Canonical SMC
ZBTB38	2.45475e-32	-0.473127	0.418	0.692	8.98462e-28	Canonical SMC
CCDC107	3.3942e-32	-0.552704	0.252	0.526	1.24231e-27	Canonical SMC
AL627171.2	3.81375e-32	0.344436	0.347	0.307	1.39587e-27	Canonical SMC
EIF3K	4.82901e-32	-0.436128	0.506	0.745	1.76747e-27	Canonical SMC
SLC7A8	1.19115e-31	0.491018	0.464	0.415	4.35973e-27	Canonical SMC
CD99	1.32727e-31	-0.373594	0.675	0.791	4.85795e-27	Canonical SMC
TCEAL4	1.33215e-31	-0.25067	0.748	0.908	4.87581e-27	Canonical SMC
RNH1	2.28089e-31	-0.46212	0.387	0.662	8.3483e-27	Canonical SMC
PRDX1	2.45245e-31	-0.424801	0.532	0.744	8.97621e-27	Canonical SMC
LMO3	3.11164e-31	0.562731	0.254	0.145	1.13889e-26	Canonical SMC
SUB1	3.14741e-31	-0.433984	0.442	0.677	1.15198e-26	Canonical SMC
TACC1	3.31288e-31	-0.303207	0.663	0.852	1.21255e-26	Canonical SMC
C11orf96	3.44159e-31	-0.718266	0.322	0.664	1.25965e-26	Canonical SMC
NPTN	3.66626e-31	-0.343771	0.514	0.718	1.34189e-26	Canonical SMC
TPI1	4.00175e-31	-0.508668	0.309	0.599	1.46468e-26	Canonical SMC
SGCA	4.59712e-31	-0.532808	0.049	0.346	1.68259e-26	Canonical SMC
CTTN	4.72158e-31	-0.283537	0.332	0.592	1.72814e-26	Canonical SMC
S100A11	7.98121e-31	-0.651634	0.461	0.651	2.9212e-26	Canonical SMC
CCDC80	1.0364e-30	0.470013	0.734	0.732	3.79332e-26	Canonical SMC
DSCAML1	1.42739e-30	0.604161	0.321	0.198	5.22438e-26	Canonical SMC
HINT1	1.81524e-30	-0.412786	0.63	0.8	6.64397e-26	Canonical SMC
CALU	2.72213e-30	-0.500388	0.41	0.585	9.96326e-26	Canonical SMC
RAD51B	3.16318e-30	0.832231	0.834	0.73	1.15775e-25	Canonical SMC
MYH9	3.88412e-30	-0.287773	0.643	0.788	1.42163e-25	Canonical SMC
NDUFB7	4.46497e-30	-0.441621	0.379	0.634	1.63423e-25	Canonical SMC
TIMP1	8.30185e-30	-0.442446	0.499	0.717	3.03856e-25	Canonical SMC
IER2	1.25825e-29	0.274626	0.569	0.546	4.60533e-25	Canonical SMC
ARPC3	1.30252e-29	-0.412506	0.34	0.598	4.76735e-25	Canonical SMC
MT-ND3	1.58342e-29	0.310879	0.821	0.984	5.79549e-25	Canonical SMC
NDUFB4	1.90674e-29	-0.368484	0.481	0.693	6.97884e-25	Canonical SMC
CAV1	2.02725e-29	-0.445283	0.607	0.836	7.41995e-25	Canonical SMC
ATP5MG	2.1856e-29	-0.399267	0.602	0.794	7.9995e-25	Canonical SMC
LDLRAD4	3.09385e-29	1.11462	0.477	0.328	1.13238e-24	Canonical SMC
CAST	3.12526e-29	-0.303598	0.645	0.807	1.14388e-24	Canonical SMC
GADD45B	4.47059e-29	-1.1316	0.226	0.54	1.63628e-24	Canonical SMC
A2M	4.59218e-29	-0.421917	0.411	0.625	1.68078e-24	Canonical SMC
KCNE4	4.68204e-29	-0.631022	0.072	0.326	1.71367e-24	Canonical SMC
AC068587.4	5.74779e-29	0.405561	0.271	0.179	2.10375e-24	Canonical SMC
ATP5MPL	6.23137e-29	-0.38269	0.385	0.629	2.28074e-24	Canonical SMC
KRTCAP2	6.78602e-29	-0.404872	0.506	0.73	2.48375e-24	Canonical SMC
VEGFA	9.06337e-29	-0.528448	0.413	0.671	3.31729e-24	Canonical SMC
NR3C2	1.03991e-28	0.6106	0.291	0.183	3.80616e-24	Canonical SMC
CLIP1	1.12343e-28	-0.348309	0.45	0.673	4.11185e-24	Canonical SMC
CANX	1.27604e-28	-0.362935	0.536	0.75	4.67044e-24	Canonical SMC
MICOS13	1.33876e-28	-0.440525	0.205	0.53	4.90001e-24	Canonical SMC
MTRNR2L12	1.37624e-28	0.452845	0.806	0.97	5.03719e-24	Canonical SMC
AC087564.1	1.83526e-28	0.698322	0.374	0.29	6.71725e-24	Canonical SMC
COX6B1	1.85383e-28	-0.4739	0.451	0.694	6.7852e-24	Canonical SMC
RNF144A	2.43852e-28	0.701192	0.478	0.355	8.92522e-24	Canonical SMC
MARCKS	2.97441e-28	0.304766	0.363	0.313	1.08866e-23	Canonical SMC
FRMD6	3.20549e-28	0.719619	0.777	0.735	1.17324e-23	Canonical SMC
TES	3.31353e-28	-0.482103	0.377	0.618	1.21278e-23	Canonical SMC
ATP5F1D	3.83064e-28	-0.467952	0.407	0.686	1.40205e-23	Canonical SMC
ATP5F1C	4.29907e-28	-0.33776	0.382	0.611	1.5735e-23	Canonical SMC
CNN3	4.99881e-28	-0.316497	0.607	0.781	1.82961e-23	Canonical SMC
OAZ1	5.2106e-28	-0.382731	0.575	0.748	1.90713e-23	Canonical SMC
RARRES2	7.70364e-28	-0.364258	0.543	0.758	2.81961e-23	Canonical SMC
SPTAN1	8.00568e-28	-0.327061	0.464	0.691	2.93016e-23	Canonical SMC
CTSK	1.01934e-27	-0.485938	0.111	0.383	3.73088e-23	Canonical SMC
NDUFS6	1.1654e-27	-0.354948	0.34	0.589	4.26548e-23	Canonical SMC
MAF	1.30623e-27	0.358695	0.426	0.409	4.78093e-23	Canonical SMC
COX4I1	1.66572e-27	-0.385239	0.532	0.769	6.09669e-23	Canonical SMC
SNED1	1.94943e-27	0.49346	0.372	0.362	7.1351e-23	Canonical SMC
TRPC4	1.9616e-27	-0.642412	0.277	0.535	7.17967e-23	Canonical SMC
RBP1	2.199e-27	-0.58099	0.359	0.592	8.04857e-23	Canonical SMC
BAG2	2.36003e-27	-0.410787	0.386	0.56	8.63794e-23	Canonical SMC
EIF5A	2.48295e-27	-0.442044	0.28	0.544	9.08784e-23	Canonical SMC
VASP	2.60868e-27	-0.515584	0.159	0.461	9.54801e-23	Canonical SMC
NDUFA1	3.55438e-27	-0.374006	0.444	0.652	1.30094e-22	Canonical SMC
MYO1C	3.55983e-27	-0.426441	0.201	0.475	1.30293e-22	Canonical SMC
TNFAIP8L3	3.79914e-27	0.749722	0.518	0.48	1.39052e-22	Canonical SMC
GABARAP	4.85677e-27	-0.383291	0.609	0.805	1.77763e-22	Canonical SMC
TSPAN5	6.41937e-27	-0.300227	0.398	0.65	2.34955e-22	Canonical SMC
RAB2A	7.33827e-27	-0.291445	0.564	0.743	2.68588e-22	Canonical SMC
MORF4L1	9.83025e-27	-0.345202	0.662	0.811	3.59797e-22	Canonical SMC
CCDC18-AS1	1.06167e-26	0.578971	0.452	0.397	3.88583e-22	Canonical SMC
PRELP	1.34815e-26	-0.54253	0.363	0.656	4.93438e-22	Canonical SMC
UGP2	1.69796e-26	-0.477169	0.359	0.607	6.21471e-22	Canonical SMC
ATP5IF1	2.28866e-26	-0.429722	0.404	0.669	8.37672e-22	Canonical SMC
FOSB	2.56113e-26	0.398767	0.565	0.572	9.37398e-22	Canonical SMC
GPR161	2.6302e-26	-0.565379	0.209	0.451	9.62679e-22	Canonical SMC
EHD2	3.47972e-26	-0.436671	0.158	0.466	1.27361e-21	Canonical SMC
SEC61G	3.76795e-26	-0.360655	0.358	0.551	1.37911e-21	Canonical SMC
RRAS	4.68231e-26	-0.692494	0.253	0.533	1.71377e-21	Canonical SMC
MICOS10	5.37698e-26	-0.427945	0.353	0.574	1.96803e-21	Canonical SMC
FIS1	5.47216e-26	-0.362328	0.487	0.715	2.00287e-21	Canonical SMC
CD59	6.20097e-26	-0.370874	0.418	0.637	2.26962e-21	Canonical SMC
PCBP1	7.38838e-26	-0.477293	0.44	0.697	2.70422e-21	Canonical SMC
MBNL1	8.52914e-26	-0.271675	0.741	0.885	3.12175e-21	Canonical SMC
DYNLL1	8.94309e-26	-0.587319	0.589	0.771	3.27326e-21	Canonical SMC
RAB31	9.85456e-26	-0.404278	0.267	0.526	3.60687e-21	Canonical SMC
LIN7A	1.25405e-25	0.435371	0.313	0.253	4.58994e-21	Canonical SMC
FERMT2	1.48035e-25	-0.316521	0.675	0.825	5.41821e-21	Canonical SMC
COX5B	1.48255e-25	-0.450633	0.447	0.699	5.42629e-21	Canonical SMC
EIF4A1	1.48949e-25	-0.370381	0.503	0.726	5.45168e-21	Canonical SMC
LITAF	1.65716e-25	-0.45446	0.28	0.577	6.06537e-21	Canonical SMC
SH3BGRL	1.92784e-25	-0.376331	0.641	0.798	7.05609e-21	Canonical SMC
PRR16	2.09354e-25	0.890224	0.481	0.364	7.66257e-21	Canonical SMC
PSMB6	2.13729e-25	-0.406083	0.309	0.599	7.82268e-21	Canonical SMC
SERINC1	2.29734e-25	-0.354109	0.491	0.7	8.40849e-21	Canonical SMC
MTPN	3.05699e-25	-0.376301	0.402	0.638	1.11889e-20	Canonical SMC
FOXP2	3.24526e-25	0.45974	0.842	0.8	1.1878e-20	Canonical SMC
NCS1	3.41628e-25	-0.419878	0.228	0.473	1.25039e-20	Canonical SMC
CDK2AP2	3.51586e-25	-0.330434	0.051	0.297	1.28684e-20	Canonical SMC
HES1	3.76529e-25	-0.642245	0.088	0.274	1.37813e-20	Canonical SMC
SYT1	3.80856e-25	-0.595944	0.555	0.723	1.39397e-20	Canonical SMC
ATP5MC2	3.9591e-25	-0.321472	0.588	0.765	1.44907e-20	Canonical SMC
SOX4	4.50762e-25	-0.619018	0.263	0.494	1.64983e-20	Canonical SMC
DKK3	6.43336e-25	-0.278076	0.053	0.294	2.35467e-20	Canonical SMC
FGFR2	6.60691e-25	0.609525	0.563	0.498	2.4182e-20	Canonical SMC
ARHGAP44	6.85128e-25	0.389429	0.252	0.174	2.50764e-20	Canonical SMC
BNC2	8.58436e-25	0.596336	0.917	0.923	3.14196e-20	Canonical SMC
EPAS1	9.63319e-25	-0.524425	0.1	0.356	3.52584e-20	Canonical SMC
ATP1B1	1.22342e-24	0.571548	0.746	0.706	4.47785e-20	Canonical SMC
NDUFB8	1.36704e-24	-0.382479	0.444	0.664	5.00351e-20	Canonical SMC
UBE2H	1.46345e-24	-0.264525	0.455	0.623	5.35639e-20	Canonical SMC
ACTR3	1.76656e-24	-0.292078	0.424	0.62	6.46579e-20	Canonical SMC
KIAA1958	1.80968e-24	0.442483	0.307	0.248	6.62362e-20	Canonical SMC
MFSD4B	1.94277e-24	1.05232	0.565	0.461	7.11074e-20	Canonical SMC
ITM2B	3.15593e-24	-0.427411	0.727	0.89	1.1551e-19	Canonical SMC
TMBIM6	3.81516e-24	-0.33643	0.544	0.741	1.39639e-19	Canonical SMC
AP003086.1	4.28544e-24	0.679179	0.326	0.21	1.56851e-19	Canonical SMC
TCEAL2	4.34162e-24	0.306623	0.399	0.372	1.58908e-19	Canonical SMC
ATF7IP	5.64701e-24	0.401634	0.486	0.456	2.06686e-19	Canonical SMC
AKAP12	5.75613e-24	-0.505296	0.44	0.681	2.1068e-19	Canonical SMC
AKNA	6.1513e-24	0.303603	0.305	0.267	2.25144e-19	Canonical SMC
NR2F1	6.47024e-24	0.428419	0.309	0.268	2.36817e-19	Canonical SMC
MSH6	7.58238e-24	0.301995	0.398	0.401	2.77523e-19	Canonical SMC
APP	7.58989e-24	-0.411108	0.43	0.699	2.77798e-19	Canonical SMC
ST13	7.71358e-24	-0.35531	0.744	0.858	2.82325e-19	Canonical SMC
RFX3	7.93564e-24	0.64785	0.536	0.468	2.90453e-19	Canonical SMC
PFKP	1.40529e-23	-0.347563	0.121	0.383	5.14351e-19	Canonical SMC
CDON	1.65409e-23	0.583845	0.427	0.387	6.05412e-19	Canonical SMC
CD9	1.66573e-23	-0.321941	0.615	0.776	6.09676e-19	Canonical SMC
LDB2	2.10436e-23	0.67036	0.698	0.676	7.70217e-19	Canonical SMC
RAN	2.24319e-23	-0.438777	0.349	0.619	8.2103e-19	Canonical SMC
RAP1B	2.36103e-23	-0.270378	0.517	0.718	8.64161e-19	Canonical SMC
COX6A1	2.47686e-23	-0.3976	0.461	0.682	9.06556e-19	Canonical SMC
SLC2A3	3.03267e-23	-0.798909	0.097	0.326	1.10999e-18	Canonical SMC
C4orf3	3.04796e-23	-0.42952	0.383	0.639	1.11558e-18	Canonical SMC
ARMC9	3.23035e-23	-0.344825	0.335	0.555	1.18234e-18	Canonical SMC
VDAC2	3.24581e-23	-0.38597	0.397	0.63	1.188e-18	Canonical SMC
PLP2	3.86478e-23	-0.461603	0.405	0.642	1.41455e-18	Canonical SMC
NEDD8	3.94113e-23	-0.345029	0.409	0.662	1.44249e-18	Canonical SMC
PPP1R9A	4.25616e-23	0.486856	0.335	0.279	1.5578e-18	Canonical SMC
TIMP2	4.62703e-23	-0.346772	0.553	0.72	1.69354e-18	Canonical SMC
LINC00342	4.74047e-23	0.527326	0.409	0.378	1.73506e-18	Canonical SMC
NDUFB10	5.52293e-23	-0.437563	0.364	0.646	2.02145e-18	Canonical SMC
CROCC	5.66922e-23	0.361219	0.336	0.287	2.07499e-18	Canonical SMC
PDLIM4	5.81409e-23	-0.435103	0.302	0.558	2.12802e-18	Canonical SMC
PHIP	7.65408e-23	0.488736	0.581	0.546	2.80147e-18	Canonical SMC
ANKRD36B	8.47593e-23	0.378383	0.259	0.191	3.10228e-18	Canonical SMC
WDR1	8.90799e-23	-0.307231	0.403	0.614	3.26041e-18	Canonical SMC
UQCRB	9.05016e-23	-0.385954	0.706	0.872	3.31245e-18	Canonical SMC
KCNMB1	9.83441e-23	-0.48764	0.31	0.558	3.59949e-18	Canonical SMC
PACRG	1.38923e-22	0.490033	0.27	0.215	5.08473e-18	Canonical SMC
FOXO3	1.76976e-22	0.601275	0.565	0.563	6.4775e-18	Canonical SMC
SMTN	1.79764e-22	-0.415626	0.42	0.635	6.57955e-18	Canonical SMC
YBX3	1.8403e-22	-0.412105	0.561	0.751	6.73568e-18	Canonical SMC
SIK2	1.91485e-22	0.477946	0.379	0.32	7.00855e-18	Canonical SMC
ADAMTSL3	1.92736e-22	0.257641	0.311	0.221	7.05432e-18	Canonical SMC
RGS22	2.09428e-22	0.427329	0.29	0.199	7.66529e-18	Canonical SMC
TWSG1	2.1682e-22	-0.33633	0.259	0.526	7.93584e-18	Canonical SMC
COL3A1	2.69036e-22	-0.316723	0.646	0.766	9.84698e-18	Canonical SMC
PDK4	2.98304e-22	0.391278	0.295	0.3	1.09182e-17	Canonical SMC
NAPA	3.02935e-22	-0.401759	0.236	0.512	1.10877e-17	Canonical SMC
CADPS2	3.10519e-22	-0.68106	0.585	0.669	1.13653e-17	Canonical SMC
NDUFB1	3.26436e-22	-0.340253	0.389	0.618	1.19479e-17	Canonical SMC
SSR4	3.3671e-22	-0.389415	0.336	0.612	1.23239e-17	Canonical SMC
MOK	4.34689e-22	0.43765	0.279	0.205	1.59101e-17	Canonical SMC
SET	4.7329e-22	-0.332543	0.612	0.787	1.73229e-17	Canonical SMC
CLTB	4.97298e-22	-0.398956	0.256	0.535	1.82016e-17	Canonical SMC
CBR4	5.27008e-22	0.599884	0.545	0.502	1.9289e-17	Canonical SMC
KANK2	5.99256e-22	-0.253135	0.642	0.78	2.19334e-17	Canonical SMC
IFI16	6.34377e-22	-0.433131	0.42	0.655	2.32188e-17	Canonical SMC
PTMA	6.38256e-22	-0.47626	0.824	0.974	2.33608e-17	Canonical SMC
TSPYL2	6.62398e-22	0.345071	0.352	0.306	2.42444e-17	Canonical SMC
SPEF2	6.71359e-22	0.437344	0.313	0.268	2.45724e-17	Canonical SMC
ANKRD36	7.00911e-22	0.558047	0.532	0.471	2.56541e-17	Canonical SMC
CCND2	1.01093e-21	-0.372633	0.406	0.612	3.7001e-17	Canonical SMC
YWHAH	1.30883e-21	-0.523423	0.256	0.532	4.79044e-17	Canonical SMC
SEC61B	1.55825e-21	-0.332112	0.462	0.684	5.70333e-17	Canonical SMC
MIPOL1	1.6185e-21	0.624485	0.452	0.408	5.92389e-17	Canonical SMC
DDT	1.74646e-21	-0.455883	0.253	0.545	6.3922e-17	Canonical SMC
ARL6IP5	1.78677e-21	-0.393984	0.404	0.642	6.53975e-17	Canonical SMC
FLNC	1.87269e-21	-0.467097	0.108	0.345	6.85423e-17	Canonical SMC
RPL28	2.04513e-21	-0.402988	0.795	0.936	7.4854e-17	Canonical SMC
PRSS23	2.2306e-21	-0.51128	0.241	0.473	8.16422e-17	Canonical SMC
IER3	2.9964e-21	-1.00108	0.117	0.341	1.09671e-16	Canonical SMC
STAMBPL1	3.33658e-21	0.336484	0.324	0.248	1.22122e-16	Canonical SMC
IMMP2L	3.34691e-21	0.74617	0.715	0.715	1.225e-16	Canonical SMC
GNG5	4.62121e-21	-0.389085	0.38	0.612	1.69141e-16	Canonical SMC
POMP	4.6705e-21	-0.420717	0.312	0.58	1.70945e-16	Canonical SMC
ATM	5.05438e-21	0.444133	0.435	0.382	1.84996e-16	Canonical SMC
DDX24	5.68806e-21	-0.294836	0.506	0.72	2.08189e-16	Canonical SMC
INTU	6.35209e-21	0.400724	0.278	0.253	2.32493e-16	Canonical SMC
SH3BP5	8.75644e-21	-0.330845	0.434	0.676	3.20495e-16	Canonical SMC
ANK3	9.02022e-21	0.372562	0.377	0.355	3.30149e-16	Canonical SMC
SLC25A5	1.0082e-20	-0.464125	0.217	0.503	3.69013e-16	Canonical SMC
GSN	1.1095e-20	-0.422018	0.632	0.804	4.06089e-16	Canonical SMC
FTL	1.12914e-20	-0.454022	0.759	0.909	4.13276e-16	Canonical SMC
MTF2	1.23141e-20	0.379283	0.294	0.243	4.50708e-16	Canonical SMC
SPCS1	1.45321e-20	-0.300858	0.422	0.642	5.31888e-16	Canonical SMC
FLOT1	1.4577e-20	-0.338512	0.245	0.516	5.33531e-16	Canonical SMC
TET2	1.79291e-20	0.360354	0.389	0.359	6.56223e-16	Canonical SMC
CEBPD	2.25022e-20	-0.862563	0.266	0.566	8.23602e-16	Canonical SMC
FBLIM1	3.24747e-20	-0.338159	0.172	0.429	1.18861e-15	Canonical SMC
ITGB3BP	3.62514e-20	0.318707	0.256	0.213	1.32684e-15	Canonical SMC
ATP5MF	3.69856e-20	-0.344574	0.304	0.547	1.35371e-15	Canonical SMC
SKP1	4.55033e-20	-0.25479	0.713	0.842	1.66547e-15	Canonical SMC
AP001347.1	5.43372e-20	0.490189	0.507	0.496	1.9888e-15	Canonical SMC
ALMS1	5.96781e-20	0.462165	0.368	0.323	2.18428e-15	Canonical SMC
RWDD1	6.40581e-20	-0.351131	0.402	0.639	2.34459e-15	Canonical SMC
MTRNR2L8	7.2064e-20	-0.274261	0.73	0.887	2.63762e-15	Canonical SMC
PER3	7.48924e-20	0.454468	0.449	0.399	2.74114e-15	Canonical SMC
SMDT1	7.60523e-20	-0.428211	0.342	0.646	2.78359e-15	Canonical SMC
COL6A3	7.89745e-20	-0.320074	0.527	0.658	2.89054e-15	Canonical SMC
ZNF91	1.07277e-19	0.339859	0.428	0.419	3.92646e-15	Canonical SMC
ZBTB20	1.12534e-19	0.547332	0.867	0.89	4.11885e-15	Canonical SMC
NAMPT	1.23362e-19	-0.776029	0.258	0.538	4.51517e-15	Canonical SMC
BCHE	1.2487e-19	0.287865	0.346	0.278	4.57035e-15	Canonical SMC
C3orf70	1.51691e-19	-0.3628	0.1	0.345	5.55204e-15	Canonical SMC
PEBP1	1.53556e-19	-0.313662	0.625	0.798	5.62029e-15	Canonical SMC
KIAA1328	1.56892e-19	0.639429	0.496	0.432	5.74242e-15	Canonical SMC
NDUFS8	1.7831e-19	-0.40154	0.245	0.517	6.52633e-15	Canonical SMC
PLCB1	1.92664e-19	0.801396	0.4	0.297	7.05171e-15	Canonical SMC
SYPL1	2.02271e-19	-0.288104	0.397	0.613	7.40331e-15	Canonical SMC
PPP1R12A	2.32587e-19	-0.251803	0.696	0.832	8.51292e-15	Canonical SMC
IFT88	2.39774e-19	0.555342	0.466	0.408	8.77595e-15	Canonical SMC
DYNC1H1	2.48822e-19	-0.283362	0.409	0.625	9.10713e-15	Canonical SMC
SLC25A6	2.63517e-19	-0.342053	0.557	0.743	9.64497e-15	Canonical SMC
GPNMB	2.76883e-19	-0.404602	0.282	0.546	1.01342e-14	Canonical SMC
IFT74	3.10936e-19	0.399569	0.342	0.33	1.13806e-14	Canonical SMC
RBX1	3.77836e-19	-0.27756	0.379	0.601	1.38292e-14	Canonical SMC
GBE1	3.88399e-19	-0.368038	0.242	0.488	1.42158e-14	Canonical SMC
COX8A	4.39847e-19	-0.376175	0.387	0.616	1.60989e-14	Canonical SMC
IGFBP6	4.52679e-19	-0.62635	0.166	0.399	1.65685e-14	Canonical SMC
TJP2	4.92629e-19	-0.390374	0.084	0.307	1.80307e-14	Canonical SMC
C1orf122	5.33975e-19	-0.377155	0.123	0.392	1.9544e-14	Canonical SMC
NME7	6.72375e-19	0.488477	0.504	0.459	2.46096e-14	Canonical SMC
SHTN1	6.76713e-19	0.334602	0.307	0.259	2.47684e-14	Canonical SMC
PCF11	7.12416e-19	0.345003	0.307	0.316	2.60751e-14	Canonical SMC
HSPB8	8.76454e-19	-0.495535	0.139	0.425	3.20791e-14	Canonical SMC
EIF5	1.03126e-18	-0.318456	0.457	0.676	3.77451e-14	Canonical SMC
C2CD5	1.29721e-18	0.469342	0.378	0.329	4.74793e-14	Canonical SMC
UQCC2	1.35896e-18	-0.364189	0.173	0.416	4.97394e-14	Canonical SMC
CYP1B1-AS1	1.43453e-18	0.593646	0.275	0.203	5.25051e-14	Canonical SMC
RPRD2	2.12656e-18	0.490797	0.463	0.441	7.78344e-14	Canonical SMC
OSGIN2	2.1342e-18	-0.522524	0.102	0.342	7.81139e-14	Canonical SMC
LAMP1	2.30724e-18	-0.328424	0.306	0.551	8.44474e-14	Canonical SMC
RORA	2.30854e-18	0.798318	0.685	0.68	8.44947e-14	Canonical SMC
DCTN2	2.33188e-18	-0.297257	0.337	0.59	8.53493e-14	Canonical SMC
FBXO32	3.00577e-18	-0.355308	0.699	0.81	1.10014e-13	Canonical SMC
COPS9	3.69677e-18	-0.33834	0.332	0.583	1.35306e-13	Canonical SMC
LAMTOR1	4.00444e-18	-0.319383	0.28	0.545	1.46567e-13	Canonical SMC
DYNLT3	4.0068e-18	-0.386183	0.205	0.491	1.46653e-13	Canonical SMC
LIMS1	4.54667e-18	-0.3423	0.387	0.606	1.66413e-13	Canonical SMC
CCSER1	4.55259e-18	0.707569	0.436	0.361	1.66629e-13	Canonical SMC
PHF3	4.61253e-18	0.435746	0.623	0.636	1.68823e-13	Canonical SMC
ATP5MC1	5.72202e-18	-0.353117	0.288	0.545	2.09432e-13	Canonical SMC
S100A13	5.77503e-18	-0.415995	0.233	0.518	2.11372e-13	Canonical SMC
AP1S2	5.83141e-18	-0.381814	0.386	0.587	2.13435e-13	Canonical SMC
GNA14-AS1	6.20517e-18	-0.275654	0.071	0.252	2.27115e-13	Canonical SMC
SRP14	6.80335e-18	-0.290231	0.741	0.879	2.49009e-13	Canonical SMC
SLC8A1-AS1	7.0338e-18	0.418755	0.282	0.238	2.57444e-13	Canonical SMC
FAM227B	7.07256e-18	0.462642	0.297	0.247	2.58863e-13	Canonical SMC
MAPK10	7.73509e-18	0.635426	0.74	0.723	2.83112e-13	Canonical SMC
CNTLN	8.0897e-18	0.533356	0.452	0.443	2.96091e-13	Canonical SMC
MEF2C-AS1	8.27131e-18	0.506067	0.376	0.336	3.02738e-13	Canonical SMC
ALDH1A2	8.29897e-18	0.525304	0.505	0.441	3.03751e-13	Canonical SMC
C9orf16	1.11043e-17	-0.390359	0.153	0.428	4.06429e-13	Canonical SMC
EEF2	1.12271e-17	-0.396937	0.691	0.843	4.10922e-13	Canonical SMC
GUCY1A2	1.24681e-17	-0.336501	0.343	0.571	4.56345e-13	Canonical SMC
CCND3	1.36648e-17	0.409827	0.256	0.212	5.00146e-13	Canonical SMC
SDC3	1.37048e-17	-0.362252	0.054	0.295	5.01609e-13	Canonical SMC
HSPA2	1.40667e-17	-0.568209	0.084	0.341	5.14857e-13	Canonical SMC
RASA1	1.58945e-17	0.500452	0.462	0.43	5.81755e-13	Canonical SMC
NBEA	1.64156e-17	0.548653	0.698	0.681	6.00829e-13	Canonical SMC
SNHG5	1.66785e-17	-0.268637	0.582	0.751	6.10451e-13	Canonical SMC
SLC24A3	1.792e-17	0.724952	0.654	0.62	6.55891e-13	Canonical SMC
COX17	1.79766e-17	-0.368645	0.259	0.503	6.5796e-13	Canonical SMC
ZNF248	1.99151e-17	0.382781	0.328	0.312	7.28914e-13	Canonical SMC
TMEM59	2.02551e-17	-0.261464	0.54	0.716	7.41355e-13	Canonical SMC
EFCAB2	2.155e-17	0.40331	0.317	0.263	7.8875e-13	Canonical SMC
CUTA	2.81809e-17	-0.403721	0.338	0.611	1.03145e-12	Canonical SMC
HSPB7	2.98654e-17	-0.394729	0.186	0.433	1.0931e-12	Canonical SMC
LGALS3	3.40368e-17	-0.254669	0.649	0.766	1.24578e-12	Canonical SMC
PMEPA1	3.56557e-17	-0.347467	0.157	0.373	1.30504e-12	Canonical SMC
TBC1D23	3.90875e-17	0.27252	0.3	0.303	1.43064e-12	Canonical SMC
S100A4	4.01296e-17	-0.615721	0.178	0.423	1.46878e-12	Canonical SMC
SAT1	4.10943e-17	-0.981368	0.335	0.549	1.50409e-12	Canonical SMC
PDLIM2	4.21003e-17	-0.409202	0.183	0.454	1.54091e-12	Canonical SMC
SYTL4	4.23109e-17	0.78738	0.669	0.61	1.54862e-12	Canonical SMC
AC087286.2	4.35921e-17	0.402039	0.344	0.348	1.59552e-12	Canonical SMC
AP2M1	4.43246e-17	-0.388974	0.295	0.551	1.62233e-12	Canonical SMC
TALDO1	4.59411e-17	-0.323469	0.247	0.513	1.68149e-12	Canonical SMC
ARL2	4.63256e-17	-0.342256	0.367	0.617	1.69556e-12	Canonical SMC
CNKSR3	4.65959e-17	-0.444957	0.337	0.599	1.70546e-12	Canonical SMC
SPATA6	4.95515e-17	0.479552	0.324	0.287	1.81363e-12	Canonical SMC
RBM5	5.21595e-17	0.360128	0.396	0.384	1.90909e-12	Canonical SMC
EIF4G2	5.47408e-17	-0.348319	0.559	0.727	2.00357e-12	Canonical SMC
ATF4	5.61993e-17	-0.372097	0.361	0.588	2.05695e-12	Canonical SMC
HSP90AA1	6.55078e-17	-0.369769	0.75	0.897	2.39765e-12	Canonical SMC
PSMC5	6.64774e-17	-0.369687	0.224	0.495	2.43314e-12	Canonical SMC
ARHGDIA	6.96508e-17	-0.381442	0.208	0.491	2.54929e-12	Canonical SMC
DAB2	7.14103e-17	-0.293627	0.052	0.273	2.61369e-12	Canonical SMC
LINC01088	7.48591e-17	-0.288733	0.172	0.386	2.73992e-12	Canonical SMC
PTGFR	7.48881e-17	0.291252	0.268	0.24	2.74098e-12	Canonical SMC
PDXDC1	7.68323e-17	0.493798	0.457	0.411	2.81214e-12	Canonical SMC
PSMA2	7.88167e-17	-0.277506	0.308	0.527	2.88477e-12	Canonical SMC
OST4	8.0045e-17	-0.358738	0.506	0.694	2.92973e-12	Canonical SMC
SUGCT	1.04998e-16	0.376497	0.27	0.198	3.84302e-12	Canonical SMC
MAMDC2-AS1	1.07058e-16	0.653829	0.35	0.263	3.91841e-12	Canonical SMC
LAMB2	1.38562e-16	-0.329976	0.163	0.424	5.0715e-12	Canonical SMC
CMSS1	1.44399e-16	0.52943	0.567	0.547	5.28516e-12	Canonical SMC
CWF19L2	1.48951e-16	0.466534	0.546	0.516	5.45177e-12	Canonical SMC
TULP4	1.6847e-16	0.311983	0.361	0.366	6.16617e-12	Canonical SMC
MAP1B	1.80201e-16	-0.378273	0.411	0.633	6.59554e-12	Canonical SMC
ATP6AP2	1.84039e-16	-0.338628	0.387	0.61	6.73603e-12	Canonical SMC
EDF1	1.85508e-16	-0.265818	0.552	0.735	6.78978e-12	Canonical SMC
ADAMTS19	1.92633e-16	0.641165	0.412	0.361	7.05058e-12	Canonical SMC
ADAMTS5	1.97753e-16	-0.419725	0.275	0.469	7.23797e-12	Canonical SMC
AHNAK	2.04065e-16	-0.366109	0.754	0.862	7.469e-12	Canonical SMC
FTX	2.21635e-16	0.73725	0.864	0.856	8.11205e-12	Canonical SMC
RTTN	2.30995e-16	0.473965	0.252	0.185	8.45465e-12	Canonical SMC
CALM1	2.49537e-16	-0.422995	0.625	0.784	9.13329e-12	Canonical SMC
VEGFB	2.51684e-16	-0.344793	0.22	0.492	9.21189e-12	Canonical SMC
ZSWIM6	2.64181e-16	-0.486348	0.284	0.52	9.66928e-12	Canonical SMC
ACTG1	2.73119e-16	-0.430245	0.819	0.938	9.99644e-12	Canonical SMC
PSMD7	2.93922e-16	-0.358294	0.244	0.526	1.07579e-11	Canonical SMC
PGAM1	3.21613e-16	-0.391476	0.209	0.478	1.17714e-11	Canonical SMC
EIF3G	3.66277e-16	-0.368619	0.407	0.677	1.34061e-11	Canonical SMC
FOXO1	3.69657e-16	-0.281408	0.611	0.757	1.35298e-11	Canonical SMC
COPE	4.26649e-16	-0.316437	0.276	0.523	1.56158e-11	Canonical SMC
CHMP2A	4.3281e-16	-0.324843	0.279	0.54	1.58413e-11	Canonical SMC
SULF1	4.51516e-16	0.322694	0.271	0.225	1.65259e-11	Canonical SMC
ANXA6	4.87457e-16	-0.272973	0.259	0.46	1.78414e-11	Canonical SMC
MDH2	4.92878e-16	-0.351943	0.234	0.483	1.80398e-11	Canonical SMC
ALKAL2	5.69316e-16	-0.373478	0.333	0.428	2.08375e-11	Canonical SMC
NT5E	5.86101e-16	-0.399894	0.23	0.498	2.14519e-11	Canonical SMC
SGMS2	6.49088e-16	-0.323543	0.154	0.426	2.37573e-11	Canonical SMC
CXCL12	6.78661e-16	-0.348333	0.277	0.438	2.48397e-11	Canonical SMC
BMPR2	6.91456e-16	-0.272509	0.472	0.685	2.5308e-11	Canonical SMC
PHACTR2	7.02641e-16	-0.265052	0.374	0.607	2.57174e-11	Canonical SMC
RCOR3	7.55578e-16	0.401596	0.396	0.385	2.76549e-11	Canonical SMC
PRNP	8.04322e-16	-0.330433	0.334	0.566	2.9439e-11	Canonical SMC
FAM189A2	8.38877e-16	-0.528928	0.072	0.259	3.07037e-11	Canonical SMC
TMEM47	9.42317e-16	-0.369948	0.234	0.518	3.44897e-11	Canonical SMC
TMEM158	1.08626e-15	-0.413954	0.4	0.63	3.97581e-11	Canonical SMC
ALDH1B1	1.08806e-15	-0.377015	0.068	0.283	3.98242e-11	Canonical SMC
NDUFB11	1.08867e-15	-0.373995	0.252	0.524	3.98462e-11	Canonical SMC
SCAI	1.15001e-15	0.360333	0.259	0.208	4.20914e-11	Canonical SMC
TMEM67	1.17701e-15	0.366852	0.261	0.207	4.30798e-11	Canonical SMC
SLC16A1	1.25634e-15	-0.424928	0.206	0.476	4.59831e-11	Canonical SMC
SOD2	1.26645e-15	-0.453283	0.371	0.6	4.63532e-11	Canonical SMC
STXBP5	1.41094e-15	0.528375	0.475	0.454	5.1642e-11	Canonical SMC
TBC1D1	1.54531e-15	0.581295	0.859	0.819	5.65598e-11	Canonical SMC
PTPN4	1.55496e-15	0.437116	0.357	0.326	5.69131e-11	Canonical SMC
ZBTB44	1.59991e-15	0.291096	0.343	0.345	5.85585e-11	Canonical SMC
ZRANB3	1.64065e-15	0.316961	0.254	0.218	6.00495e-11	Canonical SMC
EGFR	1.69185e-15	-0.261096	0.109	0.315	6.19234e-11	Canonical SMC
SQSTM1	1.71307e-15	-0.371299	0.589	0.776	6.27e-11	Canonical SMC
AL133346.1	1.93987e-15	0.681002	0.327	0.254	7.10014e-11	Canonical SMC
APLP2	2.08014e-15	-0.252499	0.646	0.784	7.61352e-11	Canonical SMC
PSMA4	2.09887e-15	-0.31528	0.267	0.516	7.68207e-11	Canonical SMC
CTXN1	2.10967e-15	-0.446302	0.235	0.465	7.7216e-11	Canonical SMC
LONRF2	2.20462e-15	0.620581	0.566	0.561	8.06912e-11	Canonical SMC
ADI1	2.88589e-15	-0.405457	0.229	0.497	1.05626e-10	Canonical SMC
MLLT10	2.89147e-15	0.357476	0.483	0.489	1.05831e-10	Canonical SMC
MEIS2	3.26475e-15	0.507657	0.857	0.84	1.19493e-10	Canonical SMC
KANTR	3.40566e-15	0.432799	0.32	0.284	1.24651e-10	Canonical SMC
HIGD2A	3.45157e-15	-0.402065	0.202	0.48	1.26331e-10	Canonical SMC
ARF1	3.58975e-15	-0.281497	0.473	0.66	1.31388e-10	Canonical SMC
PMP22	3.98022e-15	-0.339227	0.422	0.662	1.4568e-10	Canonical SMC
PSMB3	5.02589e-15	-0.359526	0.198	0.479	1.83953e-10	Canonical SMC
OTUD6B-AS1	5.17314e-15	0.256129	0.326	0.358	1.89342e-10	Canonical SMC
BZW1	5.24729e-15	-0.276935	0.325	0.559	1.92056e-10	Canonical SMC
DCTN4	5.43397e-15	0.373004	0.362	0.364	1.98889e-10	Canonical SMC
KAT6A	6.01131e-15	0.496474	0.537	0.529	2.2002e-10	Canonical SMC
HEBP2	6.20831e-15	-0.302956	0.365	0.599	2.2723e-10	Canonical SMC
PSMA1	6.83003e-15	-0.285066	0.33	0.572	2.49986e-10	Canonical SMC
ZFPM2	7.17848e-15	0.630027	0.848	0.821	2.62739e-10	Canonical SMC
RBM23	7.27241e-15	0.293259	0.35	0.349	2.66177e-10	Canonical SMC
TRRAP	8.92126e-15	0.374295	0.331	0.313	3.26527e-10	Canonical SMC
RALGPS2	9.4486e-15	0.304051	0.328	0.307	3.45828e-10	Canonical SMC
SAP18	9.90743e-15	-0.286429	0.488	0.687	3.62622e-10	Canonical SMC
APBB2	1.08717e-14	0.388311	0.431	0.413	3.97916e-10	Canonical SMC
PKM	1.12159e-14	-0.396133	0.265	0.51	4.10512e-10	Canonical SMC
CACNB2	1.12193e-14	-0.267398	0.575	0.676	4.10639e-10	Canonical SMC
LRP1	1.12904e-14	0.277921	0.46	0.493	4.13238e-10	Canonical SMC
MBOAT1	1.17219e-14	0.356758	0.277	0.236	4.29035e-10	Canonical SMC
UBA52	1.17833e-14	-0.334671	0.763	0.93	4.31282e-10	Canonical SMC
BBX	1.24282e-14	0.451617	0.624	0.63	4.54885e-10	Canonical SMC
TMEM50A	1.25501e-14	-0.286887	0.282	0.525	4.59347e-10	Canonical SMC
C1R	1.36862e-14	-0.356601	0.151	0.376	5.0093e-10	Canonical SMC
GAS7	1.40115e-14	0.40071	0.31	0.242	5.12835e-10	Canonical SMC
ST6GALNAC3	1.46487e-14	0.529256	0.383	0.35	5.36156e-10	Canonical SMC
BTAF1	1.50722e-14	0.30443	0.407	0.411	5.51658e-10	Canonical SMC
TBCB	1.65864e-14	-0.315515	0.243	0.504	6.0708e-10	Canonical SMC
PGM5-AS1	1.69908e-14	0.430143	0.223	0.251	6.21879e-10	Canonical SMC
NFIL3	1.70277e-14	-0.560822	0.185	0.406	6.2323e-10	Canonical SMC
LRRC75A	1.91427e-14	-0.355279	0.151	0.297	7.00643e-10	Canonical SMC
EMP3	2.20248e-14	-0.306539	0.562	0.723	8.06131e-10	Canonical SMC
GNAI2	2.21165e-14	-0.344713	0.351	0.59	8.09487e-10	Canonical SMC
GNAS	2.43444e-14	-0.32277	0.741	0.877	8.91028e-10	Canonical SMC
ZNF462	2.64499e-14	0.334438	0.329	0.319	9.68094e-10	Canonical SMC
ATP1B3	2.67591e-14	-0.331646	0.278	0.542	9.7941e-10	Canonical SMC
DYNLRB1	3.60207e-14	-0.25328	0.376	0.574	1.31839e-09	Canonical SMC
STON1	3.66353e-14	-0.269601	0.167	0.386	1.34089e-09	Canonical SMC
PLCL1	3.67915e-14	-1.01249	0.284	0.513	1.3466e-09	Canonical SMC
TMEM200A	3.74193e-14	-0.291007	0.18	0.407	1.36958e-09	Canonical SMC
BRK1	3.89398e-14	-0.32202	0.379	0.6	1.42524e-09	Canonical SMC
EIF3A	4.27637e-14	-0.260987	0.508	0.689	1.56519e-09	Canonical SMC
MSI2	5.25623e-14	0.445982	0.446	0.415	1.92383e-09	Canonical SMC
THBS1	6.09709e-14	-0.395273	0.32	0.608	2.2316e-09	Canonical SMC
SLC40A1	6.11468e-14	0.303575	0.554	0.542	2.23803e-09	Canonical SMC
PTMS	6.23719e-14	-0.32175	0.759	0.89	2.28287e-09	Canonical SMC
RNF169	6.25263e-14	0.4026	0.446	0.445	2.28853e-09	Canonical SMC
HADH	6.93507e-14	-0.334983	0.145	0.365	2.5383e-09	Canonical SMC
LAMTOR5	8.30557e-14	-0.297573	0.276	0.528	3.03992e-09	Canonical SMC
WDR27	8.36255e-14	0.372155	0.269	0.243	3.06078e-09	Canonical SMC
OGT	8.69209e-14	0.292885	0.348	0.362	3.18139e-09	Canonical SMC
TTC19	1.09153e-13	0.305205	0.425	0.435	3.99512e-09	Canonical SMC
TMEM30A	1.1004e-13	-0.256233	0.337	0.539	4.02756e-09	Canonical SMC
KPNA5	1.35708e-13	0.332189	0.326	0.306	4.96704e-09	Canonical SMC
ANKAR	1.37765e-13	0.312201	0.325	0.297	5.04235e-09	Canonical SMC
PRDX2	1.53158e-13	-0.256222	0.475	0.683	5.60574e-09	Canonical SMC
IGFBP3	1.54048e-13	-0.328541	0.451	0.553	5.63831e-09	Canonical SMC
LBH	1.55467e-13	-0.345131	0.2	0.403	5.69025e-09	Canonical SMC
DMTF1	1.60871e-13	0.327565	0.326	0.318	5.88803e-09	Canonical SMC
ZNF33B	1.62234e-13	0.280468	0.283	0.255	5.93791e-09	Canonical SMC
ROBO1	1.74125e-13	0.298401	0.302	0.273	6.37315e-09	Canonical SMC
GNG11	1.95334e-13	-0.308645	0.347	0.597	7.14942e-09	Canonical SMC
PPIB	2.19482e-13	-0.351147	0.523	0.72	8.03328e-09	Canonical SMC
RAD9A	2.42888e-13	0.346729	0.254	0.237	8.88994e-09	Canonical SMC
CAPNS1	2.68717e-13	-0.347727	0.256	0.517	9.83531e-09	Canonical SMC
DEPP1	2.8503e-13	-0.474988	0.065	0.251	1.04324e-08	Canonical SMC
ATP5F1B	3.00985e-13	-0.358718	0.32	0.577	1.10163e-08	Canonical SMC
DYNC2LI1	3.06842e-13	0.461941	0.492	0.466	1.12307e-08	Canonical SMC
TSPAN4	3.27086e-13	-0.290246	0.179	0.441	1.19717e-08	Canonical SMC
CEP112	3.41891e-13	0.372068	0.419	0.427	1.25135e-08	Canonical SMC
MRFAP1	3.57757e-13	-0.289623	0.484	0.682	1.30943e-08	Canonical SMC
TMEM14C	3.91423e-13	-0.318865	0.376	0.617	1.43265e-08	Canonical SMC
GADD45GIP1	3.98027e-13	-0.292094	0.317	0.567	1.45682e-08	Canonical SMC
ATP5PD	4.43775e-13	-0.292886	0.352	0.581	1.62426e-08	Canonical SMC
WDR33	4.98713e-13	0.415848	0.473	0.454	1.82534e-08	Canonical SMC
CENPC	5.1373e-13	0.391117	0.462	0.472	1.8803e-08	Canonical SMC
SAMD3	5.32624e-13	-0.320665	0.165	0.318	1.94946e-08	Canonical SMC
BNIP3L	5.8374e-13	-0.26353	0.309	0.564	2.13655e-08	Canonical SMC
AL139317.5	6.44048e-13	0.329836	0.344	0.329	2.35728e-08	Canonical SMC
HSPA8	6.44101e-13	-0.277334	0.378	0.533	2.35747e-08	Canonical SMC
FHL2	6.62075e-13	-0.300089	0.236	0.446	2.42326e-08	Canonical SMC
RAB23	6.84167e-13	-0.250647	0.289	0.518	2.50412e-08	Canonical SMC
MDM2	7.04708e-13	0.285088	0.293	0.287	2.5793e-08	Canonical SMC
PHPT1	7.11078e-13	-0.383946	0.219	0.43	2.60262e-08	Canonical SMC
UBC	7.51132e-13	-0.472457	0.761	0.913	2.74922e-08	Canonical SMC
PSMD8	7.58727e-13	-0.310221	0.308	0.564	2.77702e-08	Canonical SMC
ADGRE5	7.75246e-13	-0.293677	0.331	0.517	2.83748e-08	Canonical SMC
EHBP1L1	7.77061e-13	-0.274689	0.131	0.361	2.84412e-08	Canonical SMC
TTC21B	7.8204e-13	0.356335	0.316	0.301	2.86234e-08	Canonical SMC
GPX4	7.93516e-13	-0.347784	0.408	0.65	2.90435e-08	Canonical SMC
MARCKSL1	8.91501e-13	-0.389715	0.106	0.348	3.26298e-08	Canonical SMC
MMP23B	9.52692e-13	-0.359	0.051	0.273	3.48695e-08	Canonical SMC
KIZ	1.07769e-12	0.384122	0.425	0.432	3.94445e-08	Canonical SMC
DEPTOR	1.19113e-12	-0.304636	0.285	0.496	4.35965e-08	Canonical SMC
BLOC1S1	1.19719e-12	-0.386489	0.305	0.547	4.38184e-08	Canonical SMC
MIR99AHG	1.20379e-12	0.527704	0.923	0.903	4.40598e-08	Canonical SMC
SEC11C	1.30012e-12	-0.313768	0.212	0.455	4.75857e-08	Canonical SMC
POU2F1	1.3195e-12	0.540908	0.467	0.459	4.82952e-08	Canonical SMC
NDUFA2	1.34925e-12	-0.299901	0.242	0.499	4.93838e-08	Canonical SMC
ASAH1	1.38654e-12	-0.278905	0.285	0.526	5.07487e-08	Canonical SMC
TMSB4X	1.39625e-12	-0.720482	0.783	0.954	5.1104e-08	Canonical SMC
PCBP1-AS1	1.48682e-12	0.306477	0.293	0.286	5.44192e-08	Canonical SMC
GYG1	1.53695e-12	-0.268002	0.198	0.451	5.62538e-08	Canonical SMC
MSN	1.6174e-12	-0.251662	0.458	0.631	5.91983e-08	Canonical SMC
RGS2	1.66235e-12	0.440291	0.458	0.513	6.08437e-08	Canonical SMC
THUMPD1	1.69084e-12	0.317719	0.428	0.475	6.18864e-08	Canonical SMC
PLN	1.72524e-12	-0.342784	0.439	0.651	6.31455e-08	Canonical SMC
SMC5	1.7486e-12	0.361105	0.534	0.555	6.40006e-08	Canonical SMC
ZNHIT1	1.83491e-12	-0.306476	0.262	0.51	6.71595e-08	Canonical SMC
JAK2	1.90678e-12	0.399879	0.304	0.307	6.979e-08	Canonical SMC
MAP1LC3A	1.92822e-12	-0.353337	0.191	0.448	7.05749e-08	Canonical SMC
PPP4R3A	2.32427e-12	0.3719	0.405	0.4	8.50707e-08	Canonical SMC
C12orf75	2.33781e-12	-0.291134	0.081	0.267	8.55663e-08	Canonical SMC
EMSY	2.43874e-12	0.35279	0.287	0.279	8.92605e-08	Canonical SMC
ZNF33A	2.46087e-12	0.442161	0.464	0.474	9.00705e-08	Canonical SMC
KANSL1L	2.50047e-12	0.278415	0.417	0.441	9.15198e-08	Canonical SMC
PGK1	2.61467e-12	-0.289174	0.267	0.511	9.56996e-08	Canonical SMC
HSPA1B	2.67569e-12	-0.621568	0.269	0.498	9.79329e-08	Canonical SMC
COX5A	2.736e-12	-0.312879	0.186	0.436	1.0014e-07	Canonical SMC
TRIR	3.13377e-12	-0.26418	0.442	0.656	1.14699e-07	Canonical SMC
DOP1A	3.27213e-12	0.45023	0.337	0.308	1.19763e-07	Canonical SMC
OPTN	3.3047e-12	-0.2976	0.306	0.539	1.20955e-07	Canonical SMC
RPL27	3.35582e-12	-0.34191	0.767	0.924	1.22826e-07	Canonical SMC
RACK1	3.43038e-12	-0.298872	0.789	0.925	1.25556e-07	Canonical SMC
CNTRL	3.56969e-12	0.332541	0.305	0.291	1.30654e-07	Canonical SMC
IGF1R	3.64503e-12	0.563418	0.692	0.682	1.33412e-07	Canonical SMC
ERRFI1	3.66996e-12	0.43849	0.329	0.36	1.34324e-07	Canonical SMC
TAX1BP3	3.88525e-12	-0.330715	0.139	0.388	1.42204e-07	Canonical SMC
H1F0	3.88641e-12	-0.383575	0.15	0.39	1.42246e-07	Canonical SMC
ZNF254	3.89208e-12	0.321726	0.322	0.311	1.42454e-07	Canonical SMC
FAT1	3.99814e-12	-0.284549	0.161	0.397	1.46336e-07	Canonical SMC
ARPC1B	4.45555e-12	-0.301192	0.05	0.265	1.63078e-07	Canonical SMC
MTUS1	4.75104e-12	0.398014	0.498	0.489	1.73893e-07	Canonical SMC
HSPB2	4.78667e-12	-0.302745	0.074	0.297	1.75197e-07	Canonical SMC
FAM13A	4.80075e-12	0.383983	0.492	0.496	1.75712e-07	Canonical SMC
ATOX1	5.11179e-12	-0.314467	0.215	0.469	1.87097e-07	Canonical SMC
YLPM1	5.43592e-12	0.251015	0.351	0.371	1.9896e-07	Canonical SMC
CDKL1	5.93855e-12	-0.317267	0.216	0.435	2.17357e-07	Canonical SMC
NDUFAB1	6.07612e-12	-0.274504	0.279	0.501	2.22392e-07	Canonical SMC
SECISBP2	6.36063e-12	0.493421	0.589	0.559	2.32806e-07	Canonical SMC
FMNL2	6.92473e-12	0.398537	0.371	0.374	2.53452e-07	Canonical SMC
VKORC1	7.67816e-12	-0.304355	0.265	0.492	2.81028e-07	Canonical SMC
POLR2I	7.82078e-12	-0.274173	0.277	0.515	2.86248e-07	Canonical SMC
CGNL1	7.95956e-12	0.282681	0.36	0.342	2.91328e-07	Canonical SMC
PPA2	8.35129e-12	0.32027	0.367	0.385	3.05666e-07	Canonical SMC
NME1	8.44024e-12	-0.266828	0.084	0.293	3.08921e-07	Canonical SMC
CHRDL2	1.10345e-11	-0.459462	0.197	0.371	4.03875e-07	Canonical SMC
LRBA	1.11174e-11	0.480375	0.48	0.468	4.0691e-07	Canonical SMC
SRPX2	1.18783e-11	0.503507	0.267	0.181	4.34757e-07	Canonical SMC
MPHOSPH8	1.2751e-11	0.333386	0.596	0.628	4.667e-07	Canonical SMC
RAD23A	1.30462e-11	-0.277204	0.313	0.558	4.77503e-07	Canonical SMC
FBXL22	1.37878e-11	-0.345356	0.15	0.401	5.04649e-07	Canonical SMC
TP53BP1	1.40434e-11	0.279299	0.319	0.336	5.14002e-07	Canonical SMC
UQCR10	1.43473e-11	-0.319463	0.317	0.533	5.25125e-07	Canonical SMC
TUBE1	1.49807e-11	0.287989	0.286	0.289	5.48308e-07	Canonical SMC
MBNL1-AS1	1.54003e-11	-0.366764	0.19	0.429	5.63668e-07	Canonical SMC
NCOA2	1.72715e-11	0.413202	0.465	0.475	6.32155e-07	Canonical SMC
DRAP1	1.80243e-11	-0.308993	0.299	0.546	6.59707e-07	Canonical SMC
CDK2AP1	1.80502e-11	-0.270242	0.248	0.481	6.60656e-07	Canonical SMC
WDR19	1.89428e-11	0.367817	0.354	0.338	6.93327e-07	Canonical SMC
QSER1	1.9204e-11	0.280961	0.311	0.307	7.02885e-07	Canonical SMC
ATP5PO	1.93282e-11	-0.287818	0.403	0.641	7.0743e-07	Canonical SMC
ABCC9	1.9333e-11	0.401937	0.52	0.521	7.07607e-07	Canonical SMC
SCOC	1.96093e-11	-0.252677	0.279	0.496	7.17722e-07	Canonical SMC
EEF1G	2.12443e-11	-0.331784	0.752	0.906	7.77562e-07	Canonical SMC
UBE2M	2.30282e-11	-0.308021	0.206	0.466	8.42855e-07	Canonical SMC
CLASP2	2.33123e-11	0.356042	0.508	0.507	8.53252e-07	Canonical SMC
ARHGAP24	2.40026e-11	-0.387675	0.123	0.349	8.7852e-07	Canonical SMC
BBS9	2.49454e-11	0.514039	0.504	0.501	9.13027e-07	Canonical SMC
PNRC2	2.55599e-11	-0.290927	0.383	0.626	9.35516e-07	Canonical SMC
FKBP5	2.64221e-11	0.825056	0.463	0.43	9.67077e-07	Canonical SMC
GRAMD2B	3.25642e-11	0.317583	0.425	0.411	1.19188e-06	Canonical SMC
TRAPPC1	3.29851e-11	-0.324941	0.187	0.445	1.20729e-06	Canonical SMC
IQGAP1	3.35201e-11	0.4116	0.81	0.859	1.22687e-06	Canonical SMC
DENND5B	3.57661e-11	0.40641	0.42	0.424	1.30907e-06	Canonical SMC
VPS28	3.93139e-11	-0.295701	0.363	0.606	1.43893e-06	Canonical SMC
COA1	4.00012e-11	0.364414	0.412	0.408	1.46409e-06	Canonical SMC
TYW1	4.04427e-11	0.315486	0.327	0.33	1.48024e-06	Canonical SMC
MRPL51	4.1546e-11	-0.250829	0.31	0.53	1.52062e-06	Canonical SMC
SIK3	4.27048e-11	0.438859	0.643	0.671	1.56304e-06	Canonical SMC
TINAGL1	5.67888e-11	-0.265979	0.076	0.267	2.07853e-06	Canonical SMC
GTF2IRD2	5.77016e-11	0.260817	0.251	0.235	2.11194e-06	Canonical SMC
AGO2	5.8522e-11	0.274027	0.374	0.401	2.14196e-06	Canonical SMC
ODF2L	6.14842e-11	0.387413	0.332	0.337	2.25038e-06	Canonical SMC
FAM160A1	6.23027e-11	0.44545	0.441	0.417	2.28034e-06	Canonical SMC
APEX1	6.5982e-11	-0.269917	0.294	0.526	2.41501e-06	Canonical SMC
KMT2A	8.67577e-11	0.374092	0.635	0.662	3.17542e-06	Canonical SMC
AURKAIP1	9.76714e-11	-0.284692	0.26	0.501	3.57487e-06	Canonical SMC
BOC	9.99048e-11	0.345314	0.443	0.438	3.65661e-06	Canonical SMC
JAK1	1.0058e-10	0.453473	0.726	0.74	3.68135e-06	Canonical SMC
COPZ2	1.03033e-10	-0.301156	0.084	0.318	3.7711e-06	Canonical SMC
DCXR	1.04956e-10	-0.298537	0.132	0.351	3.84151e-06	Canonical SMC
LCOR	1.05263e-10	0.495844	0.439	0.44	3.85274e-06	Canonical SMC
KLHL13	1.07104e-10	0.745723	0.621	0.603	3.92012e-06	Canonical SMC
BRWD3	1.08732e-10	0.39202	0.308	0.278	3.97971e-06	Canonical SMC
HIGD1A	1.12737e-10	-0.312724	0.116	0.336	4.1263e-06	Canonical SMC
ANAPC11	1.15377e-10	-0.301135	0.242	0.487	4.22293e-06	Canonical SMC
CEP128	1.20278e-10	0.277319	0.259	0.251	4.40231e-06	Canonical SMC
POLD4	1.21537e-10	-0.289346	0.099	0.315	4.44839e-06	Canonical SMC
CRY1	1.25575e-10	0.305744	0.293	0.313	4.59615e-06	Canonical SMC
RNF181	1.26589e-10	-0.260016	0.153	0.406	4.63328e-06	Canonical SMC
CMYA5	1.27483e-10	0.32892	0.582	0.59	4.66602e-06	Canonical SMC
UACA	1.36408e-10	0.337024	0.268	0.271	4.99269e-06	Canonical SMC
KIAA0232	1.39504e-10	0.318472	0.444	0.489	5.10598e-06	Canonical SMC
TC2N	1.41468e-10	0.410883	0.313	0.326	5.17786e-06	Canonical SMC
ATP6V0C	1.41593e-10	-0.251574	0.395	0.625	5.18244e-06	Canonical SMC
NR2F2-AS1	1.42327e-10	0.533051	0.436	0.41	5.20933e-06	Canonical SMC
KCTD12	1.70815e-10	-0.388786	0.143	0.377	6.252e-06	Canonical SMC
SYNRG	1.77588e-10	0.27165	0.303	0.322	6.49988e-06	Canonical SMC
DBN1	1.78145e-10	-0.281151	0.108	0.358	6.52028e-06	Canonical SMC
NDEL1	1.98264e-10	0.251503	0.282	0.305	7.25668e-06	Canonical SMC
ICA1L	2.05727e-10	0.566178	0.385	0.359	7.5298e-06	Canonical SMC
HLA-E	2.22414e-10	-0.351679	0.468	0.676	8.14059e-06	Canonical SMC
ZNF580	2.22518e-10	-0.276082	0.143	0.409	8.14437e-06	Canonical SMC
LMCD1	2.35691e-10	-0.478839	0.148	0.409	8.62653e-06	Canonical SMC
ANXA1	2.35905e-10	-0.405218	0.349	0.594	8.63437e-06	Canonical SMC
CDK14	2.51587e-10	0.275346	0.354	0.363	9.20834e-06	Canonical SMC
ATRNL1	2.70781e-10	0.276806	0.485	0.54	9.91086e-06	Canonical SMC
RIPOR2	2.75423e-10	0.931997	0.626	0.567	1.00808e-05	Canonical SMC
CEP70	2.95819e-10	0.34903	0.315	0.315	1.08273e-05	Canonical SMC
NAA10	3.02248e-10	-0.25729	0.146	0.388	1.10626e-05	Canonical SMC
SSR3	3.17799e-10	-0.283425	0.371	0.572	1.16318e-05	Canonical SMC
NPHP3	3.197e-10	0.261716	0.421	0.457	1.17013e-05	Canonical SMC
GRN	3.36468e-10	-0.347965	0.167	0.438	1.23151e-05	Canonical SMC
POLA1	3.53672e-10	0.467104	0.27	0.244	1.29448e-05	Canonical SMC
P4HB	4.08233e-10	-0.264403	0.257	0.486	1.49417e-05	Canonical SMC
KCNQ1OT1	4.09033e-10	0.426071	0.261	0.245	1.4971e-05	Canonical SMC
TASOR2	4.11729e-10	0.351289	0.39	0.395	1.50697e-05	Canonical SMC
MOSMO	4.21004e-10	0.286529	0.284	0.308	1.54092e-05	Canonical SMC
LATS1	4.7644e-10	0.258219	0.285	0.295	1.74382e-05	Canonical SMC
STOM	5.31605e-10	-0.37027	0.287	0.534	1.94573e-05	Canonical SMC
WDR60	6.15458e-10	0.464655	0.397	0.396	2.25264e-05	Canonical SMC
AKAP9	6.24553e-10	0.519005	0.75	0.747	2.28593e-05	Canonical SMC
RAB5C	7.32891e-10	-0.279897	0.226	0.47	2.68245e-05	Canonical SMC
RIF1	7.43936e-10	0.39193	0.486	0.498	2.72288e-05	Canonical SMC
PNN	7.49897e-10	0.336824	0.612	0.622	2.7447e-05	Canonical SMC
ANKRD36C	7.53667e-10	0.306011	0.438	0.445	2.7585e-05	Canonical SMC
PATJ	7.61579e-10	0.380926	0.509	0.517	2.78746e-05	Canonical SMC
SUPT3H	7.63132e-10	0.396312	0.36	0.36	2.79314e-05	Canonical SMC
FARS2	7.75419e-10	0.35153	0.371	0.378	2.83811e-05	Canonical SMC
PHF21A	8.17066e-10	0.394412	0.443	0.459	2.99054e-05	Canonical SMC
NUBPL	8.24748e-10	0.380867	0.302	0.301	3.01866e-05	Canonical SMC
TRAPPC5	8.5249e-10	-0.27986	0.246	0.49	3.1202e-05	Canonical SMC
SBNO1	8.72419e-10	0.309571	0.388	0.417	3.19314e-05	Canonical SMC
SLC25A4	1.00611e-09	-0.274049	0.174	0.41	3.68248e-05	Canonical SMC
CALR	1.06142e-09	-0.255493	0.434	0.611	3.88492e-05	Canonical SMC
GNB2	1.1268e-09	-0.270076	0.267	0.503	4.1242e-05	Canonical SMC
CCNH	1.20827e-09	0.358487	0.489	0.565	4.42238e-05	Canonical SMC
RAPGEF2	1.33275e-09	0.368548	0.38	0.416	4.878e-05	Canonical SMC
MGA	1.34396e-09	0.26608	0.313	0.331	4.91903e-05	Canonical SMC
NOP10	1.39027e-09	-0.304949	0.21	0.434	5.08852e-05	Canonical SMC
RTL8C	1.40909e-09	-0.333274	0.198	0.444	5.1574e-05	Canonical SMC
UQCRH	1.42122e-09	-0.257493	0.486	0.674	5.2018e-05	Canonical SMC
TNRC6C	1.56667e-09	0.35971	0.375	0.392	5.73417e-05	Canonical SMC
EEF1AKMT2	1.60213e-09	0.258391	0.265	0.295	5.86395e-05	Canonical SMC
KIAA2026	1.60227e-09	0.394437	0.475	0.509	5.86447e-05	Canonical SMC
NKTR	1.6281e-09	0.539398	0.653	0.635	5.959e-05	Canonical SMC
TMEM258	1.75279e-09	-0.269631	0.449	0.67	6.4154e-05	Canonical SMC
ZCCHC7	1.75308e-09	0.507335	0.513	0.525	6.41646e-05	Canonical SMC
ST3GAL5	1.96702e-09	-0.293496	0.163	0.347	7.19948e-05	Canonical SMC
GKAP1	2.01646e-09	0.266513	0.331	0.36	7.38044e-05	Canonical SMC
WDFY2	2.04412e-09	0.485321	0.344	0.332	7.48167e-05	Canonical SMC
TPT1-AS1	2.05897e-09	0.29472	0.462	0.478	7.53604e-05	Canonical SMC
PSMB5	2.12492e-09	-0.260067	0.249	0.495	7.7774e-05	Canonical SMC
SGCE	2.2242e-09	0.255603	0.398	0.428	8.14079e-05	Canonical SMC
GPBP1	2.2421e-09	0.360568	0.563	0.579	8.2063e-05	Canonical SMC
RYR3	2.26276e-09	0.429341	0.392	0.375	8.28193e-05	Canonical SMC
CRYBG3	2.45441e-09	0.283496	0.302	0.338	8.9834e-05	Canonical SMC
ASPH	2.5175e-09	0.413178	0.528	0.534	9.2143e-05	Canonical SMC
WDR35	2.74601e-09	0.270444	0.257	0.255	0.000100507	Canonical SMC
RPLP1	2.95997e-09	-0.402539	0.832	0.99	0.000108338	Canonical SMC
STUB1	3.0161e-09	-0.265995	0.269	0.502	0.000110392	Canonical SMC
TMBIM1	3.01706e-09	-0.258452	0.193	0.444	0.000110427	Canonical SMC
NUP160	3.13129e-09	0.290448	0.332	0.316	0.000114608	Canonical SMC
PPIC	3.20507e-09	-0.301422	0.093	0.32	0.000117309	Canonical SMC
AHI1	3.31104e-09	0.524684	0.688	0.686	0.000121188	Canonical SMC
C1S	3.32896e-09	-0.265884	0.159	0.38	0.000121843	Canonical SMC
PCNX4	3.44602e-09	0.41258	0.362	0.383	0.000126128	Canonical SMC
PPP3CA	3.52946e-09	0.405657	0.407	0.438	0.000129182	Canonical SMC
TBCK	3.93514e-09	0.335617	0.287	0.306	0.00014403	Canonical SMC
TPST1	4.1074e-09	0.269138	0.263	0.269	0.000150335	Canonical SMC
AL592183.1	4.11605e-09	0.283082	0.264	0.241	0.000150651	Canonical SMC
FARP1	4.22018e-09	-0.280323	0.138	0.335	0.000154463	Canonical SMC
HOXA11	4.56717e-09	-0.342578	0.229	0.435	0.000167163	Canonical SMC
TUBA1C	4.68353e-09	-0.32471	0.128	0.368	0.000171422	Canonical SMC
INVS	4.81506e-09	0.509734	0.431	0.421	0.000176236	Canonical SMC
PEA15	4.8448e-09	-0.292599	0.126	0.358	0.000177325	Canonical SMC
ECHDC2	4.90704e-09	0.368784	0.506	0.528	0.000179602	Canonical SMC
SINHCAF	4.98618e-09	0.475371	0.631	0.632	0.000182499	Canonical SMC
EIF6	5.53304e-09	-0.255152	0.198	0.448	0.000202515	Canonical SMC
BOD1L1	5.62173e-09	0.32918	0.547	0.598	0.000205761	Canonical SMC
DANT2	5.69635e-09	0.50778	0.406	0.426	0.000208492	Canonical SMC
CEP95	5.83121e-09	0.254973	0.338	0.353	0.000213428	Canonical SMC
YTHDC1	5.85481e-09	0.251709	0.593	0.644	0.000214292	Canonical SMC
BRD8	6.11809e-09	0.253475	0.289	0.316	0.000223928	Canonical SMC
FKBP8	6.24998e-09	-0.254287	0.318	0.559	0.000228756	Canonical SMC
TTC17	6.73233e-09	0.469399	0.548	0.562	0.00024641	Canonical SMC
PTPN13	6.7562e-09	0.376439	0.401	0.427	0.000247284	Canonical SMC
PDS5A	7.26644e-09	0.305399	0.482	0.529	0.000265959	Canonical SMC
EXOC6	7.33028e-09	0.345364	0.258	0.236	0.000268296	Canonical SMC
SPEN	7.399e-09	0.274619	0.408	0.45	0.000270811	Canonical SMC
ATP5PB	7.5735e-09	-0.273899	0.253	0.486	0.000277198	Canonical SMC
ARPC4	8.2507e-09	-0.263871	0.209	0.439	0.000301984	Canonical SMC
ELP4	8.63839e-09	0.342965	0.253	0.279	0.000316174	Canonical SMC
ANKS1A	8.83144e-09	0.357589	0.262	0.275	0.000323239	Canonical SMC
CPED1	9.02052e-09	0.311815	0.528	0.562	0.00033016	Canonical SMC
DBI	9.21559e-09	-0.262404	0.176	0.409	0.0003373	Canonical SMC
FAM199X	9.87775e-09	-0.276733	0.151	0.324	0.000361536	Canonical SMC
DOCK4	1.05901e-08	-0.322189	0.133	0.352	0.00038761	Canonical SMC
MT1X	1.06437e-08	-0.280674	0.132	0.365	0.000389568	Canonical SMC
AC008014.1	1.09587e-08	0.762444	0.41	0.393	0.000401099	Canonical SMC
JUNB	1.12177e-08	-0.472548	0.572	0.692	0.00041058	Canonical SMC
TRPC1	1.13467e-08	0.368637	0.517	0.544	0.000415301	Canonical SMC
EPB41	1.15418e-08	0.269622	0.453	0.473	0.000422441	Canonical SMC
KDM6A	1.15495e-08	0.403468	0.556	0.574	0.000422725	Canonical SMC
SPATA5	1.16658e-08	0.414905	0.336	0.307	0.00042698	Canonical SMC
PLXDC2	1.17478e-08	-0.260773	0.315	0.531	0.000429981	Canonical SMC
KLHDC10	1.21013e-08	0.250391	0.278	0.306	0.00044292	Canonical SMC
MSH3	1.26271e-08	0.31765	0.293	0.284	0.000462163	Canonical SMC
SGK3	1.28917e-08	0.306804	0.323	0.319	0.000471848	Canonical SMC
MDM4	1.30993e-08	0.281926	0.413	0.45	0.000479448	Canonical SMC
DTNA	1.33843e-08	-0.271313	0.131	0.315	0.000489878	Canonical SMC
ZNF704	1.4234e-08	0.380838	0.584	0.614	0.000520977	Canonical SMC
RNF180	1.47821e-08	0.349282	0.333	0.335	0.000541041	Canonical SMC
CEBPB	1.52141e-08	-0.429986	0.371	0.621	0.000556853	Canonical SMC
CDK19	1.58775e-08	0.358571	0.252	0.257	0.000581131	Canonical SMC
PDE5A	1.61161e-08	0.271258	0.268	0.246	0.000589867	Canonical SMC
CCDC57	1.71581e-08	0.264637	0.27	0.266	0.000628004	Canonical SMC
XPO4	1.76397e-08	0.264522	0.308	0.319	0.000645632	Canonical SMC
STMN1	1.77789e-08	-0.255154	0.401	0.618	0.000650726	Canonical SMC
THOC1	1.78922e-08	0.34804	0.342	0.353	0.000654874	Canonical SMC
BAZ2B	1.80541e-08	0.357225	0.701	0.731	0.000660799	Canonical SMC
SREK1	1.85519e-08	0.334244	0.469	0.509	0.000679019	Canonical SMC
TRMT11	2.00257e-08	0.432646	0.5	0.493	0.000732962	Canonical SMC
PIGN	2.02353e-08	0.408326	0.292	0.273	0.00074063	Canonical SMC
TBC1D5	2.07637e-08	0.442579	0.571	0.603	0.00075997	Canonical SMC
SEC22A	2.0867e-08	0.342484	0.267	0.263	0.000763752	Canonical SMC
THADA	2.15275e-08	0.407542	0.437	0.449	0.000787927	Canonical SMC
STK3	2.18783e-08	0.507115	0.788	0.785	0.000800768	Canonical SMC
ARMH4	2.2949e-08	0.2791	0.297	0.293	0.000839956	Canonical SMC
PPP1R14B	2.46909e-08	-0.287801	0.095	0.314	0.000903713	Canonical SMC
PNISR	2.4876e-08	0.487706	0.781	0.773	0.000910485	Canonical SMC
H2AFJ	2.5338e-08	-0.35007	0.223	0.479	0.000927397	Canonical SMC
MBTD1	2.87353e-08	0.266288	0.288	0.297	0.00105174	Canonical SMC
ZMIZ1	2.96783e-08	0.276149	0.369	0.403	0.00108626	Canonical SMC
KLHL23	3.15622e-08	0.250254	0.403	0.454	0.00115521	Canonical SMC
GLUL	3.18922e-08	-0.384277	0.297	0.517	0.00116729	Canonical SMC
ROMO1	3.19183e-08	-0.256572	0.25	0.469	0.00116824	Canonical SMC
HNRNPAB	3.53114e-08	-0.25501	0.27	0.494	0.00129243	Canonical SMC
ZNF37A	3.63568e-08	0.272496	0.4	0.418	0.0013307	Canonical SMC
MDH1	3.63733e-08	-0.288798	0.239	0.472	0.0013313	Canonical SMC
MED13L	3.63914e-08	0.637905	0.817	0.808	0.00133196	Canonical SMC
HOXA10	3.68715e-08	-0.290272	0.402	0.592	0.00134953	Canonical SMC
MTMR3	3.71434e-08	0.352929	0.325	0.338	0.00135949	Canonical SMC
ZNF280D	3.94724e-08	0.359171	0.516	0.532	0.00144473	Canonical SMC
ATG7	3.98311e-08	0.424328	0.384	0.396	0.00145786	Canonical SMC
SLC25A26	4.00488e-08	0.291128	0.258	0.27	0.00146582	Canonical SMC
FAM50A	4.0575e-08	-0.272749	0.109	0.341	0.00148509	Canonical SMC
POGZ	4.06508e-08	0.440775	0.533	0.55	0.00148786	Canonical SMC
PARD3B	4.21656e-08	0.429437	0.642	0.683	0.0015433	Canonical SMC
RNF111	4.34451e-08	0.262044	0.334	0.33	0.00159014	Canonical SMC
EPC2	4.51439e-08	0.336687	0.45	0.478	0.00165231	Canonical SMC
VAMP3	4.78248e-08	-0.256567	0.245	0.477	0.00175044	Canonical SMC
SIMC1	4.91573e-08	0.27426	0.263	0.319	0.00179921	Canonical SMC
NUTM2B-AS1	5.23799e-08	0.387039	0.407	0.427	0.00191716	Canonical SMC
FCHSD2	5.27081e-08	0.313704	0.404	0.426	0.00192917	Canonical SMC
KLHDC1	5.59405e-08	0.350517	0.303	0.291	0.00204748	Canonical SMC
VAT1	6.38468e-08	-0.261654	0.145	0.363	0.00233686	Canonical SMC
LMBR1	6.94743e-08	0.322934	0.323	0.354	0.00254283	Canonical SMC
PALLD	7.21046e-08	0.335412	0.913	0.95	0.0026391	Canonical SMC
WDR20	7.64266e-08	0.302714	0.264	0.284	0.00279729	Canonical SMC
PLSCR4	8.01799e-08	0.341124	0.525	0.57	0.00293467	Canonical SMC
BST2	8.33491e-08	-0.319212	0.134	0.287	0.00305066	Canonical SMC
FSTL1	8.9266e-08	0.479027	0.442	0.469	0.00326722	Canonical SMC
ELP2	9.01825e-08	0.308631	0.349	0.373	0.00330077	Canonical SMC
PRKCE	9.36946e-08	0.348273	0.379	0.414	0.00342932	Canonical SMC
TRA2A	9.50066e-08	0.303769	0.588	0.62	0.00347734	Canonical SMC
RNF103	9.79537e-08	0.29255	0.29	0.311	0.0035852	Canonical SMC
CSPP1	9.84024e-08	0.292307	0.303	0.339	0.00360163	Canonical SMC
PCNX1	1.08408e-07	0.319137	0.471	0.513	0.00396784	Canonical SMC
JPX	1.10223e-07	0.557364	0.675	0.686	0.00403428	Canonical SMC
CRADD	1.1279e-07	0.53343	0.375	0.379	0.00412823	Canonical SMC
ZNF827	1.1331e-07	0.279297	0.339	0.374	0.00414726	Canonical SMC
TTLL5	1.19015e-07	0.296189	0.266	0.27	0.00435606	Canonical SMC
CRISPLD2	1.22328e-07	-0.318579	0.211	0.442	0.00447732	Canonical SMC
RFX2	1.32668e-07	0.492239	0.582	0.579	0.00485578	Canonical SMC
PPDPF	1.37057e-07	-0.335059	0.567	0.726	0.00501643	Canonical SMC
IGFBP5	1.37433e-07	0.282692	0.757	0.82	0.00503017	Canonical SMC
DMXL1	1.39882e-07	0.308189	0.428	0.469	0.00511982	Canonical SMC
ZC2HC1A	1.48982e-07	0.270089	0.382	0.436	0.00545288	Canonical SMC
TLK2	1.51704e-07	0.270804	0.436	0.48	0.00555253	Canonical SMC
HSPA5	1.5267e-07	-0.324709	0.434	0.647	0.00558789	Canonical SMC
TUBGCP3	1.5461e-07	0.25122	0.277	0.28	0.00565889	Canonical SMC
ANKUB1	1.76348e-07	0.31062	0.273	0.237	0.00645451	Canonical SMC
PRPF3	1.78122e-07	0.288715	0.287	0.292	0.00651946	Canonical SMC
FBXL20	2.01842e-07	0.297525	0.384	0.415	0.00738761	Canonical SMC
C15orf41	2.07318e-07	0.307184	0.349	0.355	0.00758806	Canonical SMC
TMX4	2.08706e-07	0.30161	0.498	0.557	0.00763886	Canonical SMC
CASD1	2.22275e-07	0.271623	0.278	0.291	0.00813548	Canonical SMC
CAMK2N1	2.4718e-07	-0.28548	0.149	0.371	0.00904705	Canonical SMC
VPS54	2.55676e-07	0.363627	0.427	0.435	0.00935801	Canonical SMC
CNOT4	2.63062e-07	0.281234	0.463	0.523	0.00962833	Canonical SMC
EP300	2.67489e-07	0.256348	0.407	0.463	0.00979036	Canonical SMC
CALM3	2.72804e-07	-0.257006	0.288	0.484	0.00998489	Canonical SMC
TAF1	2.79863e-07	0.294098	0.366	0.376	0.0102433	Canonical SMC
DENND4C	2.84465e-07	0.383455	0.457	0.477	0.0104117	Canonical SMC
HERC1	2.91888e-07	0.32412	0.558	0.588	0.0106834	Canonical SMC
RALGAPA1	3.00626e-07	0.452412	0.634	0.655	0.0110032	Canonical SMC
CDKN1A	3.07368e-07	-0.473805	0.155	0.329	0.01125	Canonical SMC
CREBBP	3.1094e-07	0.270561	0.569	0.602	0.0113807	Canonical SMC
DYNC2H1	3.26444e-07	0.481288	0.559	0.585	0.0119482	Canonical SMC
MAPK8	3.42052e-07	0.462376	0.404	0.439	0.0125195	Canonical SMC
SOCS3	3.42578e-07	-0.334774	0.251	0.358	0.0125387	Canonical SMC
H1FX	3.50617e-07	-0.292152	0.382	0.612	0.0128329	Canonical SMC
MAGI3	3.67672e-07	0.329749	0.303	0.327	0.0134572	Canonical SMC
PIK3CB	3.71828e-07	0.312989	0.286	0.294	0.0136093	Canonical SMC
TTC28	3.7339e-07	0.527533	0.736	0.766	0.0136664	Canonical SMC
RBM39	3.82097e-07	0.288636	0.774	0.793	0.0139851	Canonical SMC
SDC4	4.03885e-07	-0.261327	0.143	0.348	0.0147826	Canonical SMC
S100A16	4.13263e-07	-0.255454	0.098	0.3	0.0151258	Canonical SMC
IP6K1	4.23078e-07	0.266284	0.26	0.279	0.0154851	Canonical SMC
SPATA7	4.35034e-07	0.302548	0.243	0.263	0.0159227	Canonical SMC
NUCB1	4.47279e-07	-0.293235	0.245	0.478	0.0163709	Canonical SMC
CDK17	4.73308e-07	0.344605	0.51	0.576	0.0173235	Canonical SMC
ANKRD26	5.11786e-07	0.333475	0.278	0.294	0.0187319	Canonical SMC
FAM120B	5.2824e-07	0.347032	0.363	0.377	0.0193341	Canonical SMC
PDZRN3	5.40859e-07	0.645549	0.779	0.763	0.019796	Canonical SMC
CEP192	5.79829e-07	0.31997	0.286	0.308	0.0212223	Canonical SMC
APPL2	6.02377e-07	0.309584	0.346	0.393	0.0220476	Canonical SMC
CAPN7	6.20436e-07	0.307399	0.477	0.511	0.0227086	Canonical SMC
MT2A	6.39354e-07	-0.358972	0.242	0.401	0.023401	Canonical SMC
MAML3	6.65604e-07	0.584621	0.695	0.718	0.0243618	Canonical SMC
CSTB	6.73824e-07	-0.27719	0.287	0.526	0.0246626	Canonical SMC
PRKN	6.75562e-07	0.602905	0.533	0.54	0.0247262	Canonical SMC
PUM3	6.94922e-07	0.387727	0.354	0.376	0.0254348	Canonical SMC
RABGAP1L	6.98002e-07	0.42935	0.537	0.568	0.0255476	Canonical SMC
DBNDD2	7.08268e-07	-0.304659	0.192	0.434	0.0259233	Canonical SMC
RPAP2	7.11573e-07	0.287338	0.378	0.401	0.0260443	Canonical SMC
SLC30A5	7.33711e-07	0.270131	0.265	0.292	0.0268546	Canonical SMC
TAF3	7.63362e-07	0.2918	0.344	0.367	0.0279398	Canonical SMC
LUC7L3	7.66515e-07	0.489599	0.735	0.73	0.0280552	Canonical SMC
UBAP1	8.04303e-07	0.285436	0.331	0.382	0.0294383	Canonical SMC
RUFY2	8.30679e-07	0.313263	0.358	0.386	0.0304037	Canonical SMC
SHPRH	8.69456e-07	0.344585	0.436	0.473	0.031823	Canonical SMC
ZNF516	9.63704e-07	0.430441	0.472	0.496	0.0352725	Canonical SMC
MAF1	1.00417e-06	-0.258197	0.24	0.483	0.0367536	Canonical SMC
BDP1	1.01566e-06	0.300181	0.482	0.523	0.0371742	Canonical SMC
SOX5	1.09749e-06	0.42851	0.583	0.627	0.0401691	Canonical SMC
NSUN6	1.19224e-06	0.310525	0.266	0.266	0.0436371	Canonical SMC
ZNF638	1.32435e-06	0.440195	0.656	0.672	0.0484727	Canonical SMC
MYL9	7.70957e-240	-2.08056	0.413	0.902	2.82178e-235	Contractile SMC
TPM2	3.89312e-170	-2.14364	0.414	0.91	1.42492e-165	Contractile SMC
CALD1	3.88701e-142	-0.856952	0.945	0.987	1.42269e-137	Contractile SMC
SORBS1	6.54772e-133	-1.03173	0.669	0.9	2.39653e-128	Contractile SMC
RGS5	9.0301e-128	-1.21099	0.006	0.282	3.30511e-123	Contractile SMC
ACTG2	2.39345e-123	-1.98275	0.455	0.792	8.76028e-119	Contractile SMC
KCNIP4	7.81371e-119	-2.38293	0.174	0.486	2.8599e-114	Contractile SMC
FLNA	2.25484e-116	-1.0919	0.665	0.908	8.25295e-112	Contractile SMC
GRM7	2.43185e-107	-1.21569	0.046	0.348	8.90081e-103	Contractile SMC
TPM1	2.47613e-106	-0.809906	0.87	0.977	9.06287e-102	Contractile SMC
MYL6	1.78962e-102	-1.8506	0.287	0.788	6.5502e-98	Contractile SMC
ENTPD1	1.60108e-100	-0.983523	0.107	0.454	5.86011e-96	Contractile SMC
MACF1	4.08933e-100	-0.6728	0.869	0.962	1.49674e-95	Contractile SMC
ADAMTSL1	6.86556e-97	1.07403	0.891	0.756	2.51286e-92	Contractile SMC
ACTB	6.87843e-97	-1.76505	0.515	0.929	2.51757e-92	Contractile SMC
ADAMTS9-AS2	2.28695e-95	0.854871	0.867	0.753	8.37047e-91	Contractile SMC
DES	1.60582e-94	-1.42236	0.51	0.841	5.87745e-90	Contractile SMC
ACTA2	1.1287e-91	-1.12236	0.813	0.975	4.13117e-87	Contractile SMC
NEXN	1.78257e-91	-0.971762	0.365	0.728	6.52437e-87	Contractile SMC
TNC	1.06793e-89	-0.783205	0.232	0.532	3.90873e-85	Contractile SMC
TAGLN	1.3176e-89	-1.90125	0.603	0.944	4.82257e-85	Contractile SMC
PDLIM3	1.20696e-88	1.61451	0.768	0.681	4.41758e-84	Contractile SMC
COL12A1	3.42922e-87	-1.00871	0.341	0.697	1.25513e-82	Contractile SMC
COL1A2	3.93355e-86	-0.850184	0.429	0.746	1.43972e-81	Contractile SMC
NR4A1	2.42428e-85	1.18689	0.373	0.296	8.87313e-81	Contractile SMC
COL15A1	4.39308e-84	-0.790968	0.021	0.296	1.60791e-79	Contractile SMC
TPM4	1.34995e-82	0.831005	0.798	0.769	4.94094e-78	Contractile SMC
THY1	2.29083e-80	-0.509418	0.005	0.273	8.38466e-76	Contractile SMC
MGP	1.05155e-78	-1.96476	0.132	0.656	3.84877e-74	Contractile SMC
KCNE4	1.12975e-77	-0.899653	0.034	0.338	4.135e-73	Contractile SMC
ITGA1	1.72351e-76	-0.91389	0.285	0.668	6.30822e-72	Contractile SMC
CCDC85A	3.49129e-76	1.4362	0.454	0.233	1.27785e-71	Contractile SMC
ACTN4	3.64935e-76	-0.655464	0.625	0.871	1.3357e-71	Contractile SMC
SSBP2	4.45511e-76	0.809684	0.769	0.738	1.63062e-71	Contractile SMC
NRXN3	1.89834e-75	-1.05896	0.073	0.368	6.94812e-71	Contractile SMC
IGFBP7	1.11199e-73	-1.38085	0.087	0.571	4.07e-69	Contractile SMC
MYLK	1.74735e-73	-0.89133	0.715	0.913	6.39548e-69	Contractile SMC
SPARCL1	3.00308e-73	-1.30384	0.547	0.951	1.09916e-68	Contractile SMC
RAI14	3.66899e-72	-1.03663	0.499	0.747	1.34289e-67	Contractile SMC
PBX1	1.51591e-71	0.87019	0.985	0.974	5.5484e-67	Contractile SMC
HSPB1	3.05974e-70	-1.61607	0.245	0.733	1.1199e-65	Contractile SMC
IGFBP2	7.16956e-70	-0.800089	0.053	0.379	2.62413e-65	Contractile SMC
ESR1	2.98462e-69	0.652568	0.945	0.899	1.0924e-64	Contractile SMC
MLF1	1.01371e-68	0.99992	0.351	0.188	3.71028e-64	Contractile SMC
ABI3BP	8.97687e-68	0.87426	0.526	0.436	3.28563e-63	Contractile SMC
VIM	3.69756e-66	-1.72145	0.172	0.721	1.35334e-61	Contractile SMC
NFKBIZ	1.04569e-65	0.912513	0.476	0.387	3.82733e-61	Contractile SMC
MACROD2	1.15521e-65	-1.22622	0.402	0.731	4.2282e-61	Contractile SMC
RPLP1	7.4559e-65	-1.78074	0.244	0.801	2.72893e-60	Contractile SMC
TMSB10	1.22725e-64	-1.42303	0.069	0.512	4.49185e-60	Contractile SMC
JAK1	1.12619e-61	0.673166	0.768	0.738	4.12196e-57	Contractile SMC
DPYD	3.43975e-61	0.866641	0.714	0.643	1.25898e-56	Contractile SMC
WEE1	3.95283e-61	0.940091	0.441	0.355	1.44678e-56	Contractile SMC
EEF1A1	7.24675e-61	-1.60623	0.418	0.918	2.65238e-56	Contractile SMC
MCAM	9.59403e-61	-0.743074	0.033	0.367	3.51151e-56	Contractile SMC
HSPG2	7.15795e-60	-0.663744	0.493	0.66	2.61988e-55	Contractile SMC
TNFAIP8L3	7.94031e-60	1.29557	0.45	0.366	2.90623e-55	Contractile SMC
DGKB	2.71081e-59	1.17765	0.441	0.267	9.92183e-55	Contractile SMC
S100A6	1.81666e-58	-1.86704	0.161	0.671	6.64916e-54	Contractile SMC
LPP	3.5066e-58	-0.359224	0.97	0.988	1.28345e-53	Contractile SMC
ZBTB20	8.88654e-56	0.570201	0.913	0.925	3.25256e-51	Contractile SMC
CAVIN1	3.64993e-55	-1.17908	0.217	0.685	1.33591e-50	Contractile SMC
GAPDH	2.00923e-54	-1.27906	0.101	0.545	7.35397e-50	Contractile SMC
PALMD	7.93446e-54	-0.688509	0.048	0.314	2.90409e-49	Contractile SMC
LGALS1	1.20642e-53	-1.84688	0.226	0.717	4.41561e-49	Contractile SMC
ACSM3	2.16163e-53	1.7286	0.448	0.215	7.91177e-49	Contractile SMC
SNED1	6.32714e-53	0.627399	0.493	0.478	2.3158e-48	Contractile SMC
MEIS2	7.12933e-53	0.695029	0.891	0.86	2.60941e-48	Contractile SMC
IGF1R	2.06126e-52	0.834525	0.809	0.744	7.5444e-48	Contractile SMC
RORA	1.67145e-51	0.869183	0.785	0.769	6.11769e-47	Contractile SMC
CREB5	1.26763e-50	1.10069	0.642	0.545	4.63967e-46	Contractile SMC
RPS23	1.62647e-50	-1.41122	0.248	0.74	5.95306e-46	Contractile SMC
ATF3	1.79378e-50	0.728048	0.518	0.403	6.56541e-46	Contractile SMC
GALNT17	1.95315e-50	-0.818866	0.328	0.587	7.14873e-46	Contractile SMC
PRLR	4.32148e-50	0.724282	0.562	0.517	1.58171e-45	Contractile SMC
SPARC	1.18934e-49	-1.05884	0.209	0.627	4.35312e-45	Contractile SMC
FRMD6-AS2	1.20436e-49	0.771561	0.853	0.809	4.40807e-45	Contractile SMC
AC104041.1	1.33985e-49	-1.5423	0.056	0.328	4.90398e-45	Contractile SMC
RPL37A	1.75925e-49	-1.51436	0.327	0.818	6.43903e-45	Contractile SMC
PRR16	1.95969e-49	1.17025	0.551	0.405	7.17267e-45	Contractile SMC
PDLIM5	5.65684e-49	-0.420688	0.873	0.962	2.07046e-44	Contractile SMC
PDLIM7	1.10368e-48	-0.645874	0.42	0.686	4.03958e-44	Contractile SMC
SNTG2	1.71161e-48	0.954145	0.339	0.194	6.26465e-44	Contractile SMC
GUCY1A2	3.99884e-48	-0.795662	0.387	0.684	1.46362e-43	Contractile SMC
FTH1	8.28551e-48	-1.80757	0.192	0.689	3.03258e-43	Contractile SMC
PER1	2.18652e-47	0.713726	0.398	0.288	8.00287e-43	Contractile SMC
LDB2	4.10232e-47	0.753781	0.78	0.744	1.50149e-42	Contractile SMC
DLG2	6.39129e-47	0.949865	0.72	0.679	2.33928e-42	Contractile SMC
L3MBTL4	2.48866e-46	0.921842	0.52	0.361	9.10875e-42	Contractile SMC
TPT1	6.37549e-46	-1.67619	0.242	0.757	2.33349e-41	Contractile SMC
TMSB4X	2.0861e-45	-1.64675	0.19	0.699	7.63533e-41	Contractile SMC
MTRNR2L1	2.21671e-45	-0.477238	0.187	0.601	8.11337e-41	Contractile SMC
FOSB	3.08263e-45	0.721905	0.49	0.395	1.12827e-40	Contractile SMC
NFATC2	3.14863e-45	1.4051	0.259	0.159	1.15243e-40	Contractile SMC
RNF144A	9.24058e-45	0.900431	0.588	0.447	3.38214e-40	Contractile SMC
PDCD4	4.22281e-44	0.577914	0.595	0.598	1.54559e-39	Contractile SMC
SAMD4A	4.34515e-44	-0.878624	0.605	0.831	1.59037e-39	Contractile SMC
IQCN	4.46648e-44	0.813278	0.328	0.218	1.63478e-39	Contractile SMC
FNBP1	8.95607e-44	-0.484879	0.653	0.835	3.27801e-39	Contractile SMC
GJC1	1.46804e-43	-0.711787	0.34	0.581	5.37316e-39	Contractile SMC
RPL34	1.71143e-43	-1.4099	0.269	0.759	6.26401e-39	Contractile SMC
BTG2	3.65225e-43	0.351865	0.289	0.328	1.33676e-38	Contractile SMC
PARVA	3.86772e-43	-0.484191	0.628	0.835	1.41562e-38	Contractile SMC
MFAP5	1.09086e-42	-0.853142	0.205	0.393	3.99264e-38	Contractile SMC
PITPNC1	1.44978e-41	-0.434075	0.042	0.263	5.30635e-37	Contractile SMC
RPL41	2.49544e-41	-1.44365	0.265	0.74	9.13357e-37	Contractile SMC
GNA14	8.4175e-41	-0.736135	0.225	0.5	3.08089e-36	Contractile SMC
RFX3	8.66518e-41	0.826395	0.635	0.552	3.17154e-36	Contractile SMC
AR	1.91773e-40	0.741846	0.487	0.425	7.01908e-36	Contractile SMC
CFL1	2.16848e-40	-1.136	0.137	0.536	7.93685e-36	Contractile SMC
SIK2	2.81747e-40	0.636575	0.429	0.37	1.03122e-35	Contractile SMC
ID4	1.11009e-39	-0.564496	0.038	0.303	4.06303e-35	Contractile SMC
RPS14	1.17397e-39	-1.60706	0.182	0.668	4.29687e-35	Contractile SMC
B3GLCT	1.77124e-39	0.848334	0.491	0.371	6.4829e-35	Contractile SMC
LDLRAD4	1.82204e-39	1.45337	0.585	0.38	6.66886e-35	Contractile SMC
DMD	2.86222e-39	-0.491074	0.87	0.968	1.0476e-34	Contractile SMC
RPS29	4.98681e-39	-1.33993	0.169	0.637	1.82522e-34	Contractile SMC
HACD1	7.81491e-39	-0.273879	0.099	0.299	2.86034e-34	Contractile SMC
MIR99AHG	9.35983e-39	0.624073	0.961	0.948	3.42579e-34	Contractile SMC
ACTN1	1.24707e-38	-0.511538	0.685	0.838	4.5644e-34	Contractile SMC
MYH11	1.56241e-38	-0.626131	0.939	0.996	5.71857e-34	Contractile SMC
MAP3K8	1.49897e-37	-0.534413	0.082	0.327	5.48636e-33	Contractile SMC
COL27A1	2.63338e-37	-1.0786	0.26	0.494	9.63844e-33	Contractile SMC
ACSS3	4.11636e-37	0.728939	0.477	0.39	1.50663e-32	Contractile SMC
RPS18	1.33889e-36	-1.35461	0.213	0.702	4.90048e-32	Contractile SMC
RPS27	1.43681e-36	-1.2206	0.368	0.812	5.25889e-32	Contractile SMC
HPGD	1.91333e-36	0.644911	0.393	0.315	7.00298e-32	Contractile SMC
SDC3	3.90686e-36	-0.338299	0.05	0.263	1.42995e-31	Contractile SMC
VCL	4.96652e-36	-0.552208	0.589	0.809	1.8178e-31	Contractile SMC
ZNF483	1.02851e-35	0.617089	0.421	0.324	3.76444e-31	Contractile SMC
LMNA	1.77864e-35	0.626727	0.585	0.658	6.50999e-31	Contractile SMC
RPS12	1.83322e-35	-1.39671	0.262	0.728	6.70978e-31	Contractile SMC
GABPB1-AS1	2.40553e-35	-0.694285	0.211	0.536	8.80447e-31	Contractile SMC
FOXO3	5.68321e-35	0.77639	0.591	0.597	2.08011e-30	Contractile SMC
DLEU2	7.85435e-35	0.727323	0.393	0.305	2.87477e-30	Contractile SMC
PTMA	9.71203e-35	-1.47141	0.321	0.775	3.5547e-30	Contractile SMC
IGF1	1.23239e-34	-0.91279	0.054	0.299	4.51068e-30	Contractile SMC
PLCB1	1.81619e-34	1.25091	0.412	0.315	6.64745e-30	Contractile SMC
IFITM3	2.00904e-34	-1.22675	0.095	0.52	7.3533e-30	Contractile SMC
ZFPM2	2.14862e-34	0.763858	0.863	0.837	7.86416e-30	Contractile SMC
CLSTN2	2.92372e-34	-0.760707	0.16	0.368	1.07011e-29	Contractile SMC
CCND3	3.48585e-34	0.856289	0.33	0.188	1.27585e-29	Contractile SMC
RPS11	3.58692e-34	-1.18147	0.239	0.715	1.31285e-29	Contractile SMC
GRIA2	3.72195e-34	0.720273	0.398	0.309	1.36227e-29	Contractile SMC
COL1A1	5.14746e-34	-0.459881	0.618	0.773	1.88402e-29	Contractile SMC
MT-ND6	6.45515e-34	0.352593	0.426	0.53	2.36265e-29	Contractile SMC
CCN2	6.84559e-34	-1.26326	0.119	0.5	2.50555e-29	Contractile SMC
IMMP2L	7.657e-34	0.679759	0.763	0.769	2.80254e-29	Contractile SMC
RPL3	9.32546e-34	-1.31939	0.267	0.746	3.41321e-29	Contractile SMC
RPL13	1.24046e-33	-1.1773	0.329	0.806	4.5402e-29	Contractile SMC
INPP4B	1.97772e-33	-0.252099	0.189	0.397	7.23866e-29	Contractile SMC
TJP2	2.18609e-33	-0.500725	0.096	0.338	8.00131e-29	Contractile SMC
BNC2	2.31288e-33	0.505357	0.96	0.958	8.46538e-29	Contractile SMC
RPL10	3.9905e-33	-1.52166	0.244	0.72	1.46056e-28	Contractile SMC
DSCAML1	4.27485e-33	0.861558	0.5	0.335	1.56464e-28	Contractile SMC
CARMN	5.82751e-33	-0.587611	0.83	0.877	2.13293e-28	Contractile SMC
B2M	9.93294e-33	-1.25843	0.176	0.636	3.63555e-28	Contractile SMC
SOD3	1.16212e-32	-0.663152	0.037	0.344	4.25347e-28	Contractile SMC
RBPMS	1.26762e-32	-0.305931	0.835	0.925	4.6396e-28	Contractile SMC
RPL21	1.28887e-32	-1.28022	0.244	0.701	4.71741e-28	Contractile SMC
DDAH1	1.57475e-32	-0.374525	0.125	0.314	5.76376e-28	Contractile SMC
CD151	2.34819e-32	-0.934729	0.1	0.501	8.59461e-28	Contractile SMC
CCNH	3.45965e-32	0.534025	0.516	0.564	1.26627e-27	Contractile SMC
PDZRN3	3.79298e-32	0.724758	0.87	0.829	1.38827e-27	Contractile SMC
RPL37	4.80834e-32	-1.32657	0.288	0.734	1.7599e-27	Contractile SMC
RPL28	5.29873e-32	-1.33057	0.232	0.705	1.93939e-27	Contractile SMC
NAV2	6.21323e-32	-0.697426	0.259	0.501	2.2741e-27	Contractile SMC
CD63	8.82063e-32	-1.27984	0.152	0.594	3.22844e-27	Contractile SMC
CD81	8.96787e-32	-1.29702	0.302	0.704	3.28233e-27	Contractile SMC
XRRA1	1.35208e-31	0.84712	0.453	0.314	4.94875e-27	Contractile SMC
GPR161	1.6863e-31	-0.698782	0.224	0.475	6.17204e-27	Contractile SMC
FOXP2	1.93929e-31	0.635023	0.853	0.806	7.09798e-27	Contractile SMC
ITM2B	3.64959e-31	-1.18142	0.257	0.721	1.33579e-26	Contractile SMC
RPL23	3.94056e-31	-1.24001	0.222	0.672	1.44228e-26	Contractile SMC
RPL35A	6.41509e-31	-1.40114	0.207	0.663	2.34799e-26	Contractile SMC
DCN	9.67289e-31	-1.46802	0.363	0.682	3.54037e-26	Contractile SMC
RPL5	1.2332e-30	-1.2078	0.315	0.747	4.51364e-26	Contractile SMC
AC108519.1	1.5409e-30	0.548332	0.253	0.194	5.63985e-26	Contractile SMC
ATP5F1E	1.98959e-30	-1.08268	0.139	0.565	7.28208e-26	Contractile SMC
DEC1	2.07112e-30	-0.253961	0.133	0.256	7.5805e-26	Contractile SMC
IFT88	2.39063e-30	0.664677	0.526	0.465	8.74995e-26	Contractile SMC
RAD51B	2.98042e-30	0.918267	0.853	0.822	1.09086e-25	Contractile SMC
LIN7A	3.19377e-30	0.638687	0.296	0.231	1.16895e-25	Contractile SMC
PPP3CA	3.66436e-30	0.681937	0.412	0.441	1.34119e-25	Contractile SMC
LIMS2	4.42044e-30	-0.420093	0.337	0.587	1.61793e-25	Contractile SMC
BBX	4.48412e-30	0.529175	0.596	0.621	1.64123e-25	Contractile SMC
FGFR2	6.49602e-30	0.638237	0.623	0.568	2.37761e-25	Contractile SMC
RPS28	9.30075e-30	-1.34977	0.188	0.655	3.40417e-25	Contractile SMC
FAM189A2	9.86535e-30	-0.460369	0.08	0.293	3.61082e-25	Contractile SMC
RPL27A	1.08109e-29	-1.11329	0.264	0.673	3.95689e-25	Contractile SMC
RPS3	1.28492e-29	-1.22427	0.213	0.646	4.70294e-25	Contractile SMC
GAS1	1.40593e-29	-1.08612	0.131	0.454	5.14584e-25	Contractile SMC
PDE10A	1.91601e-29	-0.877343	0.135	0.389	7.0128e-25	Contractile SMC
RPL17	2.05828e-29	-1.16292	0.27	0.702	7.5335e-25	Contractile SMC
RPL32	3.77163e-29	-1.21947	0.258	0.712	1.38045e-24	Contractile SMC
MSRB3	4.14233e-29	-0.266856	0.663	0.818	1.51613e-24	Contractile SMC
DOCK4	4.30502e-29	-0.73734	0.138	0.49	1.57568e-24	Contractile SMC
CSRP1	6.27141e-29	-0.783365	0.618	0.837	2.2954e-24	Contractile SMC
TES	7.51339e-29	-0.630621	0.271	0.558	2.74998e-24	Contractile SMC
RPS15A	1.04212e-28	-1.39123	0.204	0.632	3.81428e-24	Contractile SMC
NPAS3	1.54597e-28	0.778309	0.501	0.413	5.65839e-24	Contractile SMC
TBC1D1	2.29034e-28	0.639224	0.893	0.85	8.38287e-24	Contractile SMC
RPS8	2.38812e-28	-1.0937	0.327	0.762	8.74076e-24	Contractile SMC
RPL11	2.58293e-28	-1.17217	0.303	0.733	9.45377e-24	Contractile SMC
MIPOL1	2.66014e-28	0.691406	0.525	0.462	9.73636e-24	Contractile SMC
AC119673.2	2.6672e-28	-0.628521	0.069	0.341	9.76224e-24	Contractile SMC
PLPP1	3.30992e-28	-0.499225	0.369	0.672	1.21146e-23	Contractile SMC
PTGDS	4.006e-28	-0.470757	0.024	0.263	1.46624e-23	Contractile SMC
PTMS	4.05455e-28	-1.03517	0.264	0.679	1.484e-23	Contractile SMC
TJP1	4.34298e-28	-0.431498	0.534	0.793	1.58957e-23	Contractile SMC
PER2	5.03656e-28	0.518372	0.301	0.246	1.84343e-23	Contractile SMC
ADGRL3	6.49316e-28	1.03161	0.247	0.26	2.37656e-23	Contractile SMC
TLN1	6.70364e-28	-0.730302	0.355	0.686	2.4536e-23	Contractile SMC
RPL7A	8.06716e-28	-1.30541	0.21	0.663	2.95266e-23	Contractile SMC
USP53	8.08782e-28	-0.61226	0.285	0.564	2.96022e-23	Contractile SMC
RPL9	8.62113e-28	-1.21838	0.234	0.681	3.15542e-23	Contractile SMC
PHIP	8.72819e-28	0.571511	0.605	0.595	3.1946e-23	Contractile SMC
AHI1	1.01679e-27	0.633043	0.74	0.721	3.72155e-23	Contractile SMC
KIAA1328	1.059e-27	0.731872	0.566	0.533	3.87606e-23	Contractile SMC
RPL30	1.1709e-27	-1.25793	0.233	0.658	4.28563e-23	Contractile SMC
DENND4C	1.32494e-27	0.662763	0.538	0.516	4.84942e-23	Contractile SMC
RPL19	1.34122e-27	-1.3744	0.22	0.679	4.90902e-23	Contractile SMC
COL4A5	1.35065e-27	-0.449589	0.674	0.814	4.94353e-23	Contractile SMC
DSTN	2.74224e-27	-1.05851	0.58	0.866	1.00369e-22	Contractile SMC
KLF12	3.20988e-27	0.526625	0.32	0.233	1.17485e-22	Contractile SMC
PFN1	3.32583e-27	-1.07679	0.119	0.513	1.21729e-22	Contractile SMC
RPS4X	3.35736e-27	-1.4815	0.239	0.702	1.22883e-22	Contractile SMC
VPS13B	3.42438e-27	0.550539	0.859	0.853	1.25336e-22	Contractile SMC
CRYAB	4.60979e-27	-0.748894	0.047	0.367	1.68723e-22	Contractile SMC
RPL15	4.82652e-27	-1.38685	0.21	0.658	1.76656e-22	Contractile SMC
SINHCAF	5.03486e-27	0.590668	0.555	0.556	1.84281e-22	Contractile SMC
TNXB	5.78152e-27	-0.260693	0.285	0.522	2.11609e-22	Contractile SMC
RPS15	7.91705e-27	-1.28608	0.242	0.704	2.89772e-22	Contractile SMC
LUM	8.94869e-27	-0.650884	0.03	0.267	3.27531e-22	Contractile SMC
FAT1	1.02647e-26	-0.418911	0.177	0.428	3.75698e-22	Contractile SMC
RPL26	1.24473e-26	-1.42288	0.215	0.662	4.55583e-22	Contractile SMC
C3orf70	2.19889e-26	-0.382356	0.106	0.328	8.04816e-22	Contractile SMC
KALRN	4.56634e-26	-0.33799	0.546	0.766	1.67133e-21	Contractile SMC
CYP1B1-AS1	5.00843e-26	0.89259	0.329	0.201	1.83314e-21	Contractile SMC
MAML3	5.24322e-26	0.722249	0.808	0.782	1.91907e-21	Contractile SMC
TRA2B	5.48343e-26	0.461883	0.512	0.507	2.00699e-21	Contractile SMC
LRRK2	8.62099e-26	0.484347	0.256	0.217	3.15537e-21	Contractile SMC
SOX5	1.21697e-25	0.556856	0.652	0.725	4.45424e-21	Contractile SMC
COL4A2	1.24886e-25	-0.489034	0.597	0.773	4.57096e-21	Contractile SMC
CST3	1.51341e-25	-1.08654	0.109	0.513	5.53921e-21	Contractile SMC
TCEAL4	1.72162e-25	-0.781751	0.392	0.692	6.3013e-21	Contractile SMC
STXBP5	3.27432e-25	0.666808	0.572	0.526	1.19844e-20	Contractile SMC
NR3C2	3.58367e-25	0.625103	0.371	0.28	1.31166e-20	Contractile SMC
JUN	3.74199e-25	-0.262632	0.526	0.636	1.36961e-20	Contractile SMC
RPL36A	5.41742e-25	-1.01738	0.234	0.647	1.98283e-20	Contractile SMC
SGMS2	5.46608e-25	-0.454673	0.151	0.422	2.00064e-20	Contractile SMC
RPS13	6.26188e-25	-1.24199	0.171	0.595	2.29191e-20	Contractile SMC
SRP14	7.73695e-25	-1.05658	0.155	0.59	2.8318e-20	Contractile SMC
MIR29B2CHG	8.36073e-25	0.548525	0.287	0.195	3.06011e-20	Contractile SMC
FRMD6	1.11243e-24	0.605592	0.722	0.725	4.07162e-20	Contractile SMC
RPL13A	1.24419e-24	-1.26722	0.307	0.775	4.55384e-20	Contractile SMC
RPLP2	1.4358e-24	-1.21717	0.282	0.72	5.25517e-20	Contractile SMC
RPS3A	1.85984e-24	-1.30021	0.248	0.689	6.8072e-20	Contractile SMC
MYH9	2.28784e-24	-0.35012	0.614	0.812	8.37372e-20	Contractile SMC
SORT1	2.57996e-24	-0.286523	0.202	0.434	9.4429e-20	Contractile SMC
PER3	2.81422e-24	0.542743	0.473	0.465	1.03003e-19	Contractile SMC
CD200	3.0514e-24	-0.461966	0.117	0.341	1.11684e-19	Contractile SMC
COL4A1	3.39372e-24	-0.733957	0.332	0.655	1.24213e-19	Contractile SMC
RPL18A	3.88571e-24	-1.46063	0.211	0.663	1.42221e-19	Contractile SMC
RPL35	4.76981e-24	-1.16186	0.246	0.708	1.7458e-19	Contractile SMC
ANO1	4.889e-24	-0.687375	0.108	0.324	1.78942e-19	Contractile SMC
RPL23A	5.09249e-24	-1.21779	0.22	0.663	1.8639e-19	Contractile SMC
ANKRD36B	5.5312e-24	0.470698	0.359	0.327	2.02447e-19	Contractile SMC
SEMA3C	8.55008e-24	-0.792408	0.321	0.647	3.12941e-19	Contractile SMC
KLF9	1.09601e-23	0.258038	0.348	0.461	4.0115e-19	Contractile SMC
SECISBP2	1.13054e-23	0.604618	0.652	0.595	4.13789e-19	Contractile SMC
LINC01619	1.14402e-23	0.741716	0.412	0.315	4.18724e-19	Contractile SMC
SPEF2	1.35074e-23	0.404744	0.354	0.348	4.94383e-19	Contractile SMC
LIFR	1.37713e-23	-0.519248	0.094	0.383	5.04045e-19	Contractile SMC
ANKRD36	1.59612e-23	0.540361	0.661	0.627	5.84196e-19	Contractile SMC
FLNC	1.69313e-23	-0.377395	0.089	0.293	6.19701e-19	Contractile SMC
STK3	1.91939e-23	0.568969	0.848	0.844	7.02517e-19	Contractile SMC
RPL36	2.06062e-23	-1.14477	0.188	0.611	7.54209e-19	Contractile SMC
PACRG	2.53003e-23	0.672705	0.316	0.295	9.26016e-19	Contractile SMC
PHF3	2.53019e-23	0.288873	0.578	0.627	9.26074e-19	Contractile SMC
RPL7	2.97245e-23	-1.2874	0.189	0.637	1.08795e-18	Contractile SMC
CCDC18-AS1	3.00371e-23	0.5553	0.517	0.5	1.09939e-18	Contractile SMC
H3F3A	3.68432e-23	-1.00033	0.222	0.6	1.3485e-18	Contractile SMC
MOK	3.97338e-23	0.652392	0.344	0.247	1.4543e-18	Contractile SMC
TRMT11	4.21649e-23	0.598315	0.562	0.553	1.54328e-18	Contractile SMC
TXNIP	4.2334e-23	-0.501746	0.293	0.639	1.54947e-18	Contractile SMC
SELENOW	4.38089e-23	-0.695045	0.128	0.439	1.60345e-18	Contractile SMC
ANXA2	4.42503e-23	-0.520359	0.17	0.445	1.61961e-18	Contractile SMC
RPL38	5.71526e-23	-1.01802	0.254	0.689	2.09184e-18	Contractile SMC
NEAT1	5.8192e-23	-0.39987	0.805	0.91	2.12989e-18	Contractile SMC
OSGIN2	6.25982e-23	-0.369633	0.088	0.285	2.29116e-18	Contractile SMC
NME7	6.28108e-23	0.59476	0.494	0.461	2.29894e-18	Contractile SMC
MRVI1	6.70611e-23	-0.666694	0.398	0.601	2.4545e-18	Contractile SMC
DTNA	7.07962e-23	-0.405123	0.158	0.367	2.59121e-18	Contractile SMC
YAP1	7.8078e-23	-0.438529	0.57	0.764	2.85773e-18	Contractile SMC
RPL39	7.85391e-23	-1.29053	0.156	0.579	2.87461e-18	Contractile SMC
RPS27A	9.6365e-23	-1.14744	0.283	0.707	3.52706e-18	Contractile SMC
MFGE8	1.36475e-22	-0.581878	0.144	0.51	4.99513e-18	Contractile SMC
RPL22	1.46051e-22	-1.09263	0.278	0.699	5.3456e-18	Contractile SMC
ANO6	1.57309e-22	-0.380835	0.513	0.749	5.75766e-18	Contractile SMC
STAG1	1.66375e-22	0.541742	0.859	0.855	6.08948e-18	Contractile SMC
HSPA1A	1.82428e-22	-0.966575	0.062	0.351	6.67705e-18	Contractile SMC
PRSS23	1.83972e-22	-0.357099	0.177	0.384	6.73354e-18	Contractile SMC
MYOF	2.44658e-22	-0.270988	0.55	0.721	8.95474e-18	Contractile SMC
LINC00486	2.53029e-22	-0.633325	0.412	0.636	9.26112e-18	Contractile SMC
CPEB2	2.62906e-22	-0.483701	0.135	0.342	9.62262e-18	Contractile SMC
ALDH1A2	2.70588e-22	0.584768	0.492	0.448	9.9038e-18	Contractile SMC
MOXD1	3.3801e-22	-0.324616	0.262	0.5	1.23715e-17	Contractile SMC
RERE	4.0314e-22	0.529729	0.918	0.912	1.47553e-17	Contractile SMC
DUSP16	4.08786e-22	0.473198	0.49	0.493	1.4962e-17	Contractile SMC
RPS24	5.23002e-22	-1.23835	0.34	0.756	1.91424e-17	Contractile SMC
RASSF8	6.33462e-22	0.540739	0.547	0.59	2.31854e-17	Contractile SMC
CKB	7.28011e-22	-0.908986	0.108	0.434	2.66459e-17	Contractile SMC
MIF	8.02151e-22	-0.898603	0.073	0.426	2.93595e-17	Contractile SMC
ACTG1	9.07857e-22	-1.25097	0.352	0.743	3.32285e-17	Contractile SMC
NACA	9.58554e-22	-1.15199	0.234	0.646	3.5084e-17	Contractile SMC
ARHGAP44	1.0011e-21	0.555897	0.316	0.267	3.66414e-17	Contractile SMC
PARD3B	1.05547e-21	0.483541	0.743	0.783	3.86313e-17	Contractile SMC
MTHFD1L	1.12259e-21	-0.633537	0.146	0.327	4.1088e-17	Contractile SMC
KDM6A	1.26025e-21	0.579378	0.694	0.699	4.61263e-17	Contractile SMC
PTPRD	1.44667e-21	0.432859	0.251	0.22	5.29496e-17	Contractile SMC
SOX4	1.6495e-21	-0.92753	0.144	0.435	6.03733e-17	Contractile SMC
BBS9	1.94589e-21	0.545804	0.606	0.621	7.12214e-17	Contractile SMC
TTC28	2.34117e-21	0.55471	0.826	0.854	8.56893e-17	Contractile SMC
RABGAP1L	2.50553e-21	0.571007	0.616	0.647	9.1705e-17	Contractile SMC
RPS19	2.52379e-21	-1.08751	0.252	0.671	9.23731e-17	Contractile SMC
PRICKLE2	2.59108e-21	-0.54339	0.375	0.604	9.48362e-17	Contractile SMC
PPIA	2.83503e-21	-0.75039	0.161	0.496	1.03765e-16	Contractile SMC
ATP8B4	3.73123e-21	1.19368	0.558	0.366	1.36567e-16	Contractile SMC
RPS17	3.76913e-21	-1.08956	0.186	0.616	1.37954e-16	Contractile SMC
UBAP1	3.83018e-21	0.477055	0.374	0.399	1.40188e-16	Contractile SMC
SGCD	4.8371e-21	-0.39496	0.268	0.491	1.77043e-16	Contractile SMC
RPS6	6.70612e-21	-1.1726	0.28	0.707	2.45451e-16	Contractile SMC
MAP3K14	6.97448e-21	0.475537	0.251	0.198	2.55273e-16	Contractile SMC
RPS20	7.45728e-21	-1.05552	0.229	0.643	2.72944e-16	Contractile SMC
FAU	1.08742e-20	-1.27494	0.173	0.598	3.98007e-16	Contractile SMC
JPX	1.28076e-20	0.563459	0.71	0.707	4.68771e-16	Contractile SMC
NKTR	1.40285e-20	0.551641	0.716	0.721	5.13456e-16	Contractile SMC
AKNA	1.64783e-20	0.425295	0.389	0.383	6.03124e-16	Contractile SMC
FAM160A1	2.18958e-20	0.66097	0.489	0.436	8.01407e-16	Contractile SMC
MSI2	2.2051e-20	0.590637	0.587	0.558	8.07089e-16	Contractile SMC
RPL12	2.31719e-20	-1.12885	0.224	0.642	8.48113e-16	Contractile SMC
PSAP	2.67464e-20	-0.875466	0.262	0.671	9.78945e-16	Contractile SMC
SELENOM	2.75359e-20	-1.2815	0.192	0.595	1.00784e-15	Contractile SMC
RPL24	2.7814e-20	-1.09514	0.272	0.688	1.01802e-15	Contractile SMC
LBH	2.863e-20	-0.486287	0.131	0.396	1.04789e-15	Contractile SMC
TET2	3.38476e-20	0.358031	0.424	0.477	1.23885e-15	Contractile SMC
RPL31	3.89754e-20	-0.95559	0.246	0.653	1.42654e-15	Contractile SMC
GULP1	3.96358e-20	0.594953	0.562	0.575	1.45071e-15	Contractile SMC
TAF3	4.08579e-20	0.53566	0.369	0.361	1.49544e-15	Contractile SMC
MAATS1	4.2901e-20	0.47388	0.255	0.184	1.57022e-15	Contractile SMC
RFTN1	4.44154e-20	-0.337463	0.185	0.399	1.62565e-15	Contractile SMC
RNF130	4.71329e-20	0.376185	0.349	0.432	1.72511e-15	Contractile SMC
RBFOX3	4.95902e-20	-0.624831	0.16	0.332	1.81505e-15	Contractile SMC
ROBO1	5.2089e-20	0.561746	0.347	0.341	1.90651e-15	Contractile SMC
TIMP3	5.35065e-20	0.548859	0.504	0.74	1.95839e-15	Contractile SMC
AC016831.7	5.55006e-20	0.458822	0.404	0.366	2.03138e-15	Contractile SMC
C1R	5.82973e-20	-0.523189	0.045	0.306	2.13374e-15	Contractile SMC
RPL29	6.08725e-20	-1.33392	0.181	0.611	2.22799e-15	Contractile SMC
RPL10A	6.45488e-20	-1.18543	0.24	0.668	2.36255e-15	Contractile SMC
COX7C	6.53788e-20	-1.02666	0.145	0.555	2.39293e-15	Contractile SMC
EPAS1	6.69428e-20	-0.517369	0.054	0.318	2.45017e-15	Contractile SMC
MRGPRF	6.83033e-20	-0.450471	0.144	0.421	2.49997e-15	Contractile SMC
TMEM67	7.19946e-20	0.515782	0.316	0.263	2.63507e-15	Contractile SMC
SMC5	7.5379e-20	0.42412	0.578	0.618	2.75895e-15	Contractile SMC
CCDC171	8.39175e-20	0.550424	0.667	0.634	3.07147e-15	Contractile SMC
RPS16	9.67374e-20	-1.41563	0.205	0.649	3.54068e-15	Contractile SMC
RPL6	1.03048e-19	-1.2096	0.268	0.714	3.77167e-15	Contractile SMC
YBX1	1.24775e-19	-0.896318	0.253	0.591	4.5669e-15	Contractile SMC
PALM2-AKAP2	1.34253e-19	-0.283208	0.37	0.616	4.91381e-15	Contractile SMC
RAB31	1.38905e-19	-0.470622	0.259	0.52	5.08407e-15	Contractile SMC
RPS7	1.43389e-19	-1.12828	0.191	0.584	5.24818e-15	Contractile SMC
C15orf41	1.58654e-19	0.592423	0.405	0.399	5.80688e-15	Contractile SMC
CDON	1.60881e-19	0.592402	0.484	0.454	5.88841e-15	Contractile SMC
TMX4	1.95076e-19	0.277892	0.309	0.39	7.13999e-15	Contractile SMC
PCF11	2.25994e-19	0.321703	0.33	0.35	8.27162e-15	Contractile SMC
XPO4	2.48766e-19	0.491231	0.392	0.358	9.1051e-15	Contractile SMC
FARS2	2.99116e-19	0.592483	0.467	0.434	1.09479e-14	Contractile SMC
FAM107B	3.15713e-19	0.567592	0.392	0.46	1.15554e-14	Contractile SMC
PRRT2	3.27545e-19	0.384208	0.269	0.236	1.19885e-14	Contractile SMC
LMCD1	3.90732e-19	-0.253449	0.144	0.335	1.43012e-14	Contractile SMC
NUP98	4.5092e-19	0.353249	0.446	0.486	1.65041e-14	Contractile SMC
NCOA2	5.12759e-19	0.473841	0.538	0.571	1.87675e-14	Contractile SMC
MNAT1	5.28856e-19	0.541599	0.515	0.536	1.93566e-14	Contractile SMC
ZNF516	5.56782e-19	0.447807	0.668	0.636	2.03788e-14	Contractile SMC
PAPOLA	5.96394e-19	0.330963	0.496	0.556	2.18286e-14	Contractile SMC
NBEA	6.49055e-19	0.38608	0.768	0.789	2.37561e-14	Contractile SMC
AUH	6.96592e-19	0.605767	0.577	0.535	2.5496e-14	Contractile SMC
TSPAN5	7.2324e-19	-0.361756	0.39	0.618	2.64713e-14	Contractile SMC
EEF2	7.28247e-19	-1.01931	0.244	0.66	2.66546e-14	Contractile SMC
SLC24A3	7.9699e-19	0.540959	0.776	0.76	2.91706e-14	Contractile SMC
RPL27	8.01557e-19	-1.18965	0.156	0.568	2.93378e-14	Contractile SMC
AFF3	9.65546e-19	-0.680781	0.474	0.699	3.534e-14	Contractile SMC
FTX	1.06711e-18	0.586296	0.925	0.91	3.90574e-14	Contractile SMC
CNTLN	1.35779e-18	0.443126	0.511	0.509	4.96966e-14	Contractile SMC
ZBTB16	1.35997e-18	0.582774	0.673	0.595	4.97762e-14	Contractile SMC
ADAMTSL3	1.514e-18	0.356025	0.374	0.327	5.54141e-14	Contractile SMC
P3H2	1.538e-18	-0.442752	0.257	0.481	5.62924e-14	Contractile SMC
EHBP1L1	1.58637e-18	-0.322618	0.162	0.38	5.80628e-14	Contractile SMC
ZXDC	1.75199e-18	0.435196	0.356	0.345	6.41247e-14	Contractile SMC
UTRN	1.92774e-18	0.2768	0.628	0.782	7.05572e-14	Contractile SMC
PSME4	1.97064e-18	-0.601581	0.563	0.749	7.21272e-14	Contractile SMC
ARIH1	1.9787e-18	0.324886	0.619	0.695	7.24225e-14	Contractile SMC
RPS25	2.04673e-18	-1.12262	0.254	0.673	7.49123e-14	Contractile SMC
COX6C	2.19104e-18	-0.871815	0.224	0.535	8.01942e-14	Contractile SMC
ARID5A	2.43518e-18	0.33822	0.267	0.305	8.91302e-14	Contractile SMC
TBC1D23	2.7026e-18	0.398747	0.343	0.334	9.8918e-14	Contractile SMC
C2CD5	2.99034e-18	0.427606	0.482	0.468	1.0945e-13	Contractile SMC
TWSG1	3.0327e-18	-0.420339	0.239	0.474	1.11e-13	Contractile SMC
SIK3	3.06578e-18	0.408225	0.727	0.776	1.12211e-13	Contractile SMC
WDR33	3.07709e-18	0.449769	0.532	0.529	1.12625e-13	Contractile SMC
RPL8	3.23313e-18	-1.19379	0.258	0.686	1.18336e-13	Contractile SMC
CUX1	5.29227e-18	-0.326852	0.883	0.928	1.93702e-13	Contractile SMC
KCNN3	5.62386e-18	0.595482	0.373	0.309	2.05839e-13	Contractile SMC
MITF	5.73773e-18	-0.48289	0.635	0.789	2.10007e-13	Contractile SMC
ATM	5.80309e-18	0.428255	0.502	0.499	2.12399e-13	Contractile SMC
LEPROT	5.99345e-18	-0.566761	0.11	0.454	2.19366e-13	Contractile SMC
PEA15	6.27847e-18	-0.367914	0.051	0.273	2.29798e-13	Contractile SMC
MTRNR2L8	6.85397e-18	-0.598822	0.53	0.877	2.50862e-13	Contractile SMC
CAV1	7.10928e-18	-0.489948	0.267	0.594	2.60207e-13	Contractile SMC
GSN	7.48872e-18	-0.744983	0.266	0.697	2.74094e-13	Contractile SMC
MAPK10	7.52596e-18	0.509657	0.806	0.808	2.75458e-13	Contractile SMC
RPS10	7.97571e-18	-0.730248	0.147	0.49	2.91919e-13	Contractile SMC
KAT6B	8.21843e-18	0.421887	0.597	0.649	3.00803e-13	Contractile SMC
KIZ	8.98662e-18	0.475334	0.454	0.431	3.28919e-13	Contractile SMC
ARMC9	9.1596e-18	-0.504606	0.445	0.647	3.35251e-13	Contractile SMC
ASPH	1.0155e-17	0.470888	0.494	0.5	3.71685e-13	Contractile SMC
RPS5	1.03158e-17	-1.15367	0.18	0.6	3.7757e-13	Contractile SMC
FBXL22	1.10177e-17	-0.342874	0.103	0.324	4.03258e-13	Contractile SMC
WARS2-AS1	1.15513e-17	0.487654	0.296	0.264	4.2279e-13	Contractile SMC
VEGFA	1.16138e-17	-0.688433	0.315	0.604	4.25077e-13	Contractile SMC
ZBTB38	1.21587e-17	-0.667824	0.292	0.626	4.45019e-13	Contractile SMC
BICRAL	1.23706e-17	0.446372	0.46	0.462	4.52776e-13	Contractile SMC
ZNF644	1.36161e-17	0.463158	0.604	0.63	4.98364e-13	Contractile SMC
PHF21A	1.42653e-17	0.482005	0.54	0.568	5.22124e-13	Contractile SMC
PPP1R14A	1.62287e-17	-0.632115	0.05	0.345	5.93988e-13	Contractile SMC
H3F3B	2.08338e-17	-0.755479	0.305	0.643	7.62537e-13	Contractile SMC
RPS9	2.16084e-17	-1.20839	0.221	0.627	7.90889e-13	Contractile SMC
MED13L	2.30945e-17	0.585352	0.873	0.87	8.45282e-13	Contractile SMC
FBXL4	2.43828e-17	0.355514	0.317	0.35	8.92433e-13	Contractile SMC
AMOTL2	2.47615e-17	-0.258836	0.085	0.277	9.06295e-13	Contractile SMC
APBB2	2.63429e-17	0.587133	0.493	0.517	9.64177e-13	Contractile SMC
KCNN2	2.67525e-17	-0.633301	0.123	0.301	9.79167e-13	Contractile SMC
RALGAPA1	3.38715e-17	0.408128	0.709	0.734	1.23973e-12	Contractile SMC
MAPK8	3.38926e-17	0.471979	0.477	0.527	1.2405e-12	Contractile SMC
IGFBP4	3.52823e-17	-0.856954	0.18	0.523	1.29137e-12	Contractile SMC
BAZ2B	3.61307e-17	0.307371	0.755	0.801	1.32242e-12	Contractile SMC
CTNNB1	3.9724e-17	0.480422	0.509	0.572	1.45394e-12	Contractile SMC
LRBA	4.32473e-17	0.462505	0.57	0.607	1.58289e-12	Contractile SMC
NAALADL2	4.77243e-17	0.611959	0.642	0.689	1.74676e-12	Contractile SMC
SNHG29	4.94772e-17	-1.04569	0.204	0.559	1.81092e-12	Contractile SMC
LINC02614	5.57755e-17	0.442929	0.304	0.28	2.04144e-12	Contractile SMC
TUBA1B	6.35433e-17	-0.793254	0.096	0.422	2.32575e-12	Contractile SMC
TC2N	6.76645e-17	0.446295	0.307	0.324	2.47659e-12	Contractile SMC
HIBADH	6.94324e-17	0.486898	0.508	0.552	2.54129e-12	Contractile SMC
AC092683.1	7.0276e-17	0.348352	0.273	0.273	2.57217e-12	Contractile SMC
LCOR	7.40004e-17	0.490898	0.51	0.533	2.70849e-12	Contractile SMC
RPL18	8.41633e-17	-1.17715	0.216	0.626	3.08046e-12	Contractile SMC
COL21A1	8.60142e-17	0.466071	0.25	0.198	3.1482e-12	Contractile SMC
ADH5	8.62344e-17	-0.623463	0.176	0.468	3.15626e-12	Contractile SMC
SPATA6	8.89641e-17	0.435087	0.372	0.335	3.25618e-12	Contractile SMC
STOM	1.06643e-16	-0.532907	0.129	0.474	3.90325e-12	Contractile SMC
AC087564.1	1.08416e-16	0.554595	0.463	0.46	3.96813e-12	Contractile SMC
CFAP44	1.23243e-16	0.383708	0.301	0.269	4.5108e-12	Contractile SMC
KAT6A	1.29875e-16	0.442157	0.576	0.61	4.75356e-12	Contractile SMC
ANTXR1	1.30795e-16	-0.428798	0.564	0.759	4.78722e-12	Contractile SMC
UBA52	1.36189e-16	-1.16719	0.172	0.592	4.98467e-12	Contractile SMC
SUGCT	1.51239e-16	0.537158	0.357	0.316	5.53552e-12	Contractile SMC
CBR4	1.51617e-16	0.530069	0.537	0.553	5.54933e-12	Contractile SMC
RGS22	1.59808e-16	0.472593	0.293	0.254	5.84914e-12	Contractile SMC
AC008014.1	1.67824e-16	0.895029	0.491	0.451	6.14251e-12	Contractile SMC
FTL	1.82421e-16	-1.2027	0.137	0.532	6.67679e-12	Contractile SMC
ZFP36L1	1.88045e-16	-0.865442	0.466	0.796	6.88263e-12	Contractile SMC
GPBP1	1.90565e-16	0.400289	0.572	0.621	6.97488e-12	Contractile SMC
CREM	1.92075e-16	0.29234	0.268	0.334	7.03014e-12	Contractile SMC
SUPT3H	1.92635e-16	0.578461	0.418	0.434	7.05062e-12	Contractile SMC
PPP2CA	2.13203e-16	0.392527	0.402	0.445	7.80343e-12	Contractile SMC
CDKAL1	2.18724e-16	0.500675	0.731	0.751	8.00551e-12	Contractile SMC
TUBB	2.19263e-16	-0.887674	0.127	0.497	8.02523e-12	Contractile SMC
RPLP0	2.21336e-16	-1.13376	0.186	0.597	8.10112e-12	Contractile SMC
DAAM1	2.37905e-16	-0.288707	0.459	0.668	8.70756e-12	Contractile SMC
RNF180	2.44713e-16	0.561027	0.369	0.357	8.95675e-12	Contractile SMC
CACNA1C	2.5922e-16	-0.301398	0.936	0.952	9.48773e-12	Contractile SMC
AC090825.1	2.70587e-16	0.39002	0.324	0.329	9.90375e-12	Contractile SMC
EEF1G	2.80817e-16	-1.12123	0.205	0.62	1.02782e-11	Contractile SMC
TSBP1-AS1	2.83635e-16	0.517085	0.255	0.253	1.03813e-11	Contractile SMC
CNKSR3	3.34646e-16	-0.506928	0.437	0.692	1.22484e-11	Contractile SMC
FBXO11	3.83193e-16	0.407085	0.619	0.705	1.40252e-11	Contractile SMC
KLHL23	3.90728e-16	0.337522	0.378	0.438	1.4301e-11	Contractile SMC
DYNC2H1	4.26933e-16	0.522032	0.628	0.649	1.56262e-11	Contractile SMC
PIAS1	4.43675e-16	0.416146	0.568	0.633	1.62389e-11	Contractile SMC
CREBBP	4.56593e-16	0.432664	0.674	0.697	1.67118e-11	Contractile SMC
TOMM7	4.80142e-16	-1.00341	0.158	0.543	1.75737e-11	Contractile SMC
SERF2	4.89704e-16	-0.896727	0.124	0.504	1.79236e-11	Contractile SMC
KANTR	5.09057e-16	0.477804	0.404	0.376	1.8632e-11	Contractile SMC
ALMS1	5.44088e-16	0.402771	0.45	0.462	1.99142e-11	Contractile SMC
FKBP1A	5.59205e-16	-0.368073	0.15	0.384	2.04675e-11	Contractile SMC
NR2F1-AS1	5.63851e-16	0.338231	0.299	0.312	2.06375e-11	Contractile SMC
RTTN	5.70083e-16	0.487764	0.329	0.28	2.08656e-11	Contractile SMC
AGO2	5.7275e-16	0.409882	0.448	0.483	2.09632e-11	Contractile SMC
URI1	5.74887e-16	0.374623	0.396	0.475	2.10414e-11	Contractile SMC
RIF1	6.29522e-16	0.396096	0.501	0.551	2.30411e-11	Contractile SMC
CTSK	6.49772e-16	-0.347149	0.047	0.259	2.37823e-11	Contractile SMC
WWOX	6.74345e-16	0.719195	0.672	0.679	2.46817e-11	Contractile SMC
MTMR3	7.10781e-16	0.474872	0.415	0.408	2.60153e-11	Contractile SMC
AL592183.1	7.14081e-16	0.378266	0.293	0.264	2.61361e-11	Contractile SMC
RACK1	7.80959e-16	-1.1256	0.239	0.633	2.85839e-11	Contractile SMC
LHFPL2	8.5497e-16	0.348501	0.302	0.329	3.12928e-11	Contractile SMC
ATF7IP	9.14908e-16	0.349281	0.49	0.538	3.34865e-11	Contractile SMC
SERGEF	1.03435e-15	0.491051	0.272	0.22	3.78582e-11	Contractile SMC
EMSY	1.07025e-15	0.3859	0.336	0.368	3.91722e-11	Contractile SMC
LONRF2	1.07157e-15	0.412829	0.617	0.681	3.92204e-11	Contractile SMC
PDZD8	1.1202e-15	0.30836	0.304	0.4	4.10004e-11	Contractile SMC
RBP1	1.12989e-15	-0.517928	0.082	0.34	4.13551e-11	Contractile SMC
PLSCR4	1.36176e-15	0.381697	0.505	0.526	4.98419e-11	Contractile SMC
SLC7A8	1.36838e-15	0.438501	0.455	0.457	5.00841e-11	Contractile SMC
NDEL1	1.42511e-15	0.376561	0.319	0.325	5.21603e-11	Contractile SMC
WDR27	1.4368e-15	0.393675	0.363	0.402	5.25883e-11	Contractile SMC
GKAP1	1.47451e-15	0.408109	0.316	0.324	5.39686e-11	Contractile SMC
PCNX4	1.49996e-15	0.331826	0.388	0.442	5.48999e-11	Contractile SMC
TEX15	1.50182e-15	0.351755	0.431	0.481	5.4968e-11	Contractile SMC
TBC1D5	1.64621e-15	0.390224	0.634	0.679	6.02529e-11	Contractile SMC
GPI	1.72313e-15	-0.303541	0.164	0.382	6.30684e-11	Contractile SMC
ERRFI1	1.76673e-15	0.431685	0.308	0.363	6.46641e-11	Contractile SMC
ZNF638	1.92628e-15	0.422057	0.748	0.762	7.05039e-11	Contractile SMC
DOP1A	2.03172e-15	0.433221	0.422	0.415	7.43629e-11	Contractile SMC
GALNT7	2.14669e-15	0.441706	0.342	0.334	7.85709e-11	Contractile SMC
OFD1	2.22132e-15	0.372151	0.398	0.415	8.13025e-11	Contractile SMC
PGR	2.29604e-15	-0.493638	0.636	0.837	8.40372e-11	Contractile SMC
HECA	2.49577e-15	0.316042	0.225	0.257	9.13478e-11	Contractile SMC
RCOR3	2.5517e-15	0.38188	0.441	0.434	9.33949e-11	Contractile SMC
DCTN4	2.56853e-15	0.296414	0.344	0.384	9.40109e-11	Contractile SMC
CNTRL	2.6147e-15	0.417837	0.344	0.341	9.57005e-11	Contractile SMC
RPL4	2.66758e-15	-1.04367	0.238	0.66	9.7636e-11	Contractile SMC
ENO1	2.67937e-15	-0.520159	0.115	0.397	9.80675e-11	Contractile SMC
NR2F2-AS1	2.75341e-15	0.450915	0.547	0.553	1.00778e-10	Contractile SMC
MIR100HG	2.85355e-15	0.289429	0.409	0.464	1.04443e-10	Contractile SMC
PPA2	3.10913e-15	0.412965	0.404	0.423	1.13797e-10	Contractile SMC
VPS13C	3.33591e-15	0.389593	0.62	0.676	1.22098e-10	Contractile SMC
POGZ	3.48993e-15	0.445019	0.631	0.626	1.27735e-10	Contractile SMC
UMAD1	3.75943e-15	0.533865	0.393	0.38	1.37599e-10	Contractile SMC
UACA	3.79403e-15	0.399611	0.306	0.324	1.38865e-10	Contractile SMC
CEP126	4.0672e-15	0.386307	0.263	0.289	1.48864e-10	Contractile SMC
PLCL1	4.22409e-15	-0.96075	0.308	0.501	1.54606e-10	Contractile SMC
ILK	4.44625e-15	-0.408396	0.374	0.581	1.62737e-10	Contractile SMC
ICA1L	4.45031e-15	0.589167	0.448	0.426	1.62886e-10	Contractile SMC
SMTN	4.66291e-15	-0.380184	0.35	0.569	1.70667e-10	Contractile SMC
FMNL2	4.80439e-15	0.571138	0.473	0.477	1.75846e-10	Contractile SMC
TUBGCP3	5.08827e-15	0.483936	0.342	0.332	1.86236e-10	Contractile SMC
UQCRB	5.26166e-15	-1.02738	0.164	0.553	1.92582e-10	Contractile SMC
COA1	5.4157e-15	0.468197	0.474	0.484	1.9822e-10	Contractile SMC
COL4A6	5.53709e-15	-0.419591	0.405	0.59	2.02663e-10	Contractile SMC
ZCCHC7	6.14612e-15	0.57009	0.577	0.597	2.24954e-10	Contractile SMC
WDR19	6.23266e-15	0.435596	0.394	0.393	2.28122e-10	Contractile SMC
MYO1C	6.27057e-15	-0.255354	0.183	0.406	2.29509e-10	Contractile SMC
INTU	7.60155e-15	0.388366	0.3	0.299	2.78224e-10	Contractile SMC
RAMP1	8.64019e-15	-0.362075	0.717	0.816	3.1624e-10	Contractile SMC
MATN2	8.80512e-15	0.251122	0.3	0.322	3.22276e-10	Contractile SMC
IFITM2	9.32079e-15	-0.641895	0.054	0.337	3.4115e-10	Contractile SMC
RNF103	9.37527e-15	0.44233	0.297	0.301	3.43144e-10	Contractile SMC
PAWR	9.50474e-15	-0.315917	0.529	0.728	3.47883e-10	Contractile SMC
ECHDC2	9.92575e-15	0.427329	0.582	0.581	3.63292e-10	Contractile SMC
AC068587.4	1.0531e-14	0.448295	0.265	0.212	3.85446e-10	Contractile SMC
SLCO3A1	1.0852e-14	-0.306481	0.159	0.316	3.97195e-10	Contractile SMC
VGLL4	1.08839e-14	0.40128	0.559	0.629	3.98361e-10	Contractile SMC
RNLS	1.13989e-14	0.503769	0.26	0.246	4.17212e-10	Contractile SMC
RPL14	1.23896e-14	-1.1463	0.286	0.684	4.53473e-10	Contractile SMC
CWF19L2	1.27266e-14	0.433855	0.512	0.533	4.65808e-10	Contractile SMC
BMI1	1.3147e-14	-0.300154	0.073	0.286	4.81192e-10	Contractile SMC
CMSS1	1.32144e-14	0.526401	0.557	0.568	4.83662e-10	Contractile SMC
ARL13B	1.40103e-14	0.309871	0.306	0.368	5.12793e-10	Contractile SMC
CRY1	1.66964e-14	0.4369	0.315	0.354	6.11104e-10	Contractile SMC
FAM172A	1.82487e-14	0.406431	0.564	0.64	6.67921e-10	Contractile SMC
TXNRD1	1.85511e-14	-0.50103	0.258	0.513	6.78987e-10	Contractile SMC
DBN1	1.86074e-14	-0.276365	0.065	0.276	6.81048e-10	Contractile SMC
ABLIM1	2.13713e-14	-0.262651	0.357	0.61	7.82211e-10	Contractile SMC
RBM3	2.46688e-14	-0.577647	0.161	0.462	9.02903e-10	Contractile SMC
CEP95	2.60421e-14	0.390128	0.421	0.431	9.53165e-10	Contractile SMC
PPP2R2C	2.74077e-14	0.253755	0.212	0.253	1.00315e-09	Contractile SMC
ITGB1	2.76668e-14	-0.715058	0.522	0.795	1.01263e-09	Contractile SMC
RAB23	2.87941e-14	-0.310741	0.225	0.46	1.05389e-09	Contractile SMC
HINT1	2.90684e-14	-0.705068	0.164	0.491	1.06393e-09	Contractile SMC
LTBP1	3.08607e-14	-0.535882	0.572	0.762	1.12953e-09	Contractile SMC
RPRD2	3.25267e-14	0.445233	0.474	0.494	1.19051e-09	Contractile SMC
RNF217	3.54341e-14	0.346981	0.28	0.308	1.29693e-09	Contractile SMC
SFRP1	3.58724e-14	-0.880773	0.075	0.269	1.31296e-09	Contractile SMC
PAN3	3.68382e-14	0.552313	0.637	0.637	1.34831e-09	Contractile SMC
ZNF248	3.7496e-14	0.371048	0.39	0.405	1.37239e-09	Contractile SMC
TSPYL2	3.77438e-14	0.312084	0.319	0.331	1.38146e-09	Contractile SMC
AC005670.3	4.0258e-14	0.371094	0.341	0.367	1.47348e-09	Contractile SMC
DMTF1	4.24041e-14	0.300773	0.424	0.47	1.55203e-09	Contractile SMC
ELP4	4.34989e-14	0.418413	0.288	0.306	1.5921e-09	Contractile SMC
RPS2	5.13659e-14	-1.03074	0.181	0.561	1.88004e-09	Contractile SMC
COG6	5.31962e-14	0.417171	0.287	0.282	1.94704e-09	Contractile SMC
CASD1	5.33964e-14	0.347225	0.33	0.351	1.95436e-09	Contractile SMC
AL133346.1	5.49426e-14	0.649144	0.429	0.383	2.01096e-09	Contractile SMC
LONRF1	5.7727e-14	0.271655	0.279	0.322	2.11287e-09	Contractile SMC
ARHGAP24	5.90926e-14	-0.399841	0.159	0.374	2.16285e-09	Contractile SMC
MT-ATP6	5.98505e-14	-0.279423	0.606	0.97	2.19059e-09	Contractile SMC
PEBP1	6.03587e-14	-0.814037	0.142	0.51	2.20919e-09	Contractile SMC
MOSMO	6.1041e-14	0.330726	0.28	0.319	2.23416e-09	Contractile SMC
MICAL3	6.1963e-14	-0.260854	0.624	0.694	2.26791e-09	Contractile SMC
SPEN	6.62435e-14	0.317104	0.438	0.493	2.42458e-09	Contractile SMC
TTC28-AS1	7.22983e-14	0.360624	0.26	0.257	2.64619e-09	Contractile SMC
MAP3K7	7.68036e-14	0.303082	0.289	0.342	2.81109e-09	Contractile SMC
PPP4R3A	7.93134e-14	0.344917	0.425	0.455	2.90295e-09	Contractile SMC
ZNF407	7.93608e-14	0.554445	0.531	0.538	2.90469e-09	Contractile SMC
POU2F1	8.23189e-14	0.557734	0.551	0.559	3.01295e-09	Contractile SMC
PMEPA1	8.40397e-14	-0.380033	0.16	0.399	3.07594e-09	Contractile SMC
TXLNG	8.50729e-14	0.316367	0.268	0.286	3.11375e-09	Contractile SMC
KIAA1958	8.54713e-14	0.306335	0.347	0.397	3.12834e-09	Contractile SMC
SHTN1	8.74298e-14	0.399132	0.354	0.309	3.20002e-09	Contractile SMC
CPEB4	8.86628e-14	-0.306379	0.173	0.383	3.24515e-09	Contractile SMC
C1S	1.11404e-13	-0.25177	0.088	0.318	4.07748e-09	Contractile SMC
HNRNPA1	1.15404e-13	-0.863919	0.259	0.643	4.2239e-09	Contractile SMC
PRKN	1.16887e-13	0.579927	0.633	0.659	4.27817e-09	Contractile SMC
CRADD	1.18923e-13	0.547286	0.461	0.48	4.35272e-09	Contractile SMC
HCFC1R1	1.20899e-13	-0.403484	0.061	0.295	4.42501e-09	Contractile SMC
TACC1	1.30026e-13	-0.388741	0.613	0.855	4.75909e-09	Contractile SMC
UBE2E2	1.32844e-13	0.401369	0.517	0.627	4.86222e-09	Contractile SMC
RPS21	1.42456e-13	-1.01026	0.275	0.617	5.21403e-09	Contractile SMC
PDXDC1	1.4466e-13	0.445629	0.464	0.441	5.29469e-09	Contractile SMC
CDK17	1.45236e-13	0.379289	0.57	0.649	5.31578e-09	Contractile SMC
LAMB2	1.45579e-13	-0.306944	0.092	0.338	5.32834e-09	Contractile SMC
CDK14	1.51017e-13	0.455761	0.426	0.435	5.52739e-09	Contractile SMC
IRS1	1.54417e-13	0.27501	0.339	0.429	5.65181e-09	Contractile SMC
ABCC9	1.60096e-13	0.38276	0.505	0.522	5.85968e-09	Contractile SMC
SIMC1	1.65674e-13	0.303644	0.357	0.399	6.06384e-09	Contractile SMC
NDUFAF6	1.72172e-13	0.307681	0.275	0.299	6.30168e-09	Contractile SMC
KRTCAP2	1.78053e-13	-0.544686	0.11	0.428	6.51691e-09	Contractile SMC
PGAP1	1.78452e-13	0.437708	0.251	0.246	6.53153e-09	Contractile SMC
EFCAB2	1.90956e-13	0.518348	0.376	0.335	6.98917e-09	Contractile SMC
ARHGDIA	2.13495e-13	-0.45081	0.053	0.314	7.81413e-09	Contractile SMC
PRELP	2.14287e-13	-0.705176	0.108	0.444	7.8431e-09	Contractile SMC
MIR3936HG	2.27391e-13	0.295469	0.254	0.259	8.32275e-09	Contractile SMC
PPP1R9A	2.68439e-13	0.29469	0.392	0.416	9.82513e-09	Contractile SMC
CDH11	2.71248e-13	-0.369568	0.3	0.542	9.92794e-09	Contractile SMC
NPHP3	2.81265e-13	0.270629	0.448	0.516	1.02946e-08	Contractile SMC
ZNF37A	2.94301e-13	0.340549	0.422	0.452	1.07717e-08	Contractile SMC
ZFP36	3.00083e-13	-0.377826	0.328	0.458	1.09833e-08	Contractile SMC
LAMC1	3.04073e-13	-0.255218	0.388	0.62	1.11294e-08	Contractile SMC
MSANTD2	3.06608e-13	0.365255	0.26	0.227	1.12222e-08	Contractile SMC
NCOA1	3.12376e-13	0.301743	0.636	0.73	1.14333e-08	Contractile SMC
PLEKHM3	3.431e-13	0.351314	0.277	0.311	1.25578e-08	Contractile SMC
AKT3	3.4981e-13	0.390977	0.828	0.84	1.28034e-08	Contractile SMC
MICU2	3.51763e-13	0.402318	0.423	0.431	1.28749e-08	Contractile SMC
PTPN4	3.55657e-13	0.388268	0.429	0.422	1.30174e-08	Contractile SMC
IFT122	3.65735e-13	0.378598	0.277	0.246	1.33863e-08	Contractile SMC
MRPS22	3.67467e-13	-0.416482	0.096	0.288	1.34497e-08	Contractile SMC
STXBP1	3.77915e-13	0.304146	0.266	0.303	1.38321e-08	Contractile SMC
CRYBG3	3.85639e-13	0.325785	0.356	0.376	1.41148e-08	Contractile SMC
TMEM161B-AS1	3.99694e-13	0.255575	0.253	0.319	1.46292e-08	Contractile SMC
NT5DC1	4.16839e-13	0.320156	0.276	0.341	1.52567e-08	Contractile SMC
MBTD1	4.17682e-13	0.374381	0.381	0.395	1.52876e-08	Contractile SMC
FGFR1OP	4.53479e-13	0.266474	0.261	0.283	1.65978e-08	Contractile SMC
DYNC2LI1	4.584e-13	0.42624	0.522	0.52	1.67779e-08	Contractile SMC
CUL3	4.58683e-13	0.353088	0.545	0.598	1.67882e-08	Contractile SMC
PBX3	4.65765e-13	0.511127	0.27	0.262	1.70474e-08	Contractile SMC
PELI2	4.71681e-13	0.384392	0.297	0.316	1.7264e-08	Contractile SMC
EPS8	4.73888e-13	-0.453686	0.485	0.715	1.73448e-08	Contractile SMC
NDUFA4	4.78502e-13	-0.795291	0.144	0.449	1.75137e-08	Contractile SMC
PLCG2	4.79323e-13	-0.562891	0.281	0.65	1.75437e-08	Contractile SMC
KIAA0825	4.81638e-13	0.473536	0.266	0.266	1.76284e-08	Contractile SMC
KLHL7	5.24993e-13	0.304026	0.23	0.259	1.92153e-08	Contractile SMC
PTGFR	5.39523e-13	0.259859	0.206	0.275	1.97471e-08	Contractile SMC
CLIC4	5.4819e-13	0.326385	0.66	0.777	2.00643e-08	Contractile SMC
VPS50	5.93381e-13	0.256487	0.321	0.403	2.17184e-08	Contractile SMC
ALG13	6.24218e-13	0.342802	0.397	0.428	2.2847e-08	Contractile SMC
ELP2	6.32737e-13	0.315244	0.38	0.393	2.31588e-08	Contractile SMC
RSRC1	6.9231e-13	0.446555	0.49	0.529	2.53392e-08	Contractile SMC
WDFY2	7.10359e-13	0.488379	0.43	0.399	2.59998e-08	Contractile SMC
KMT2A	7.23268e-13	0.310783	0.611	0.665	2.64723e-08	Contractile SMC
RNGTT	7.28249e-13	0.430182	0.401	0.448	2.66546e-08	Contractile SMC
IGFBP5	7.50938e-13	-0.606037	0.452	0.754	2.74851e-08	Contractile SMC
TMEM47	7.58352e-13	-0.35508	0.119	0.377	2.77564e-08	Contractile SMC
ZNF254	7.78486e-13	0.379037	0.408	0.416	2.84933e-08	Contractile SMC
BTRC	7.9559e-13	0.474407	0.452	0.451	2.91194e-08	Contractile SMC
RNF19A	7.98837e-13	0.339371	0.535	0.592	2.92382e-08	Contractile SMC
PTPN13	8.43689e-13	0.429859	0.457	0.473	3.08799e-08	Contractile SMC
ASB3	8.46887e-13	0.334129	0.378	0.399	3.09969e-08	Contractile SMC
A2M	8.84788e-13	-0.593743	0.239	0.588	3.23841e-08	Contractile SMC
ARHGAP12	9.30376e-13	0.329768	0.322	0.364	3.40527e-08	Contractile SMC
PTN	9.71803e-13	-0.407809	0.074	0.292	3.55689e-08	Contractile SMC
CCSER1	1.00228e-12	0.683271	0.499	0.481	3.66843e-08	Contractile SMC
CAMK2D	1.01808e-12	0.275634	0.532	0.626	3.72628e-08	Contractile SMC
GRAMD2B	1.043e-12	0.423675	0.445	0.46	3.8175e-08	Contractile SMC
THUMPD1	1.04635e-12	0.344268	0.304	0.325	3.82975e-08	Contractile SMC
S100A13	1.07454e-12	-0.349051	0.035	0.254	3.93294e-08	Contractile SMC
EPHA4	1.07976e-12	0.61293	0.392	0.328	3.95203e-08	Contractile SMC
HIPK3	1.11896e-12	0.306138	0.592	0.705	4.0955e-08	Contractile SMC
ZFAND6	1.13442e-12	0.378693	0.455	0.513	4.15207e-08	Contractile SMC
CEP112	1.15357e-12	0.406823	0.489	0.514	4.22218e-08	Contractile SMC
ZNF292	1.31674e-12	0.360226	0.633	0.684	4.81939e-08	Contractile SMC
LMBRD1	1.39124e-12	0.289309	0.288	0.345	5.09208e-08	Contractile SMC
METTL15	1.40389e-12	0.374221	0.451	0.503	5.13837e-08	Contractile SMC
DIP2B	1.46034e-12	0.354473	0.415	0.48	5.34498e-08	Contractile SMC
ALDH7A1	1.5208e-12	0.275408	0.292	0.337	5.5663e-08	Contractile SMC
TMEM123	1.55866e-12	-0.405431	0.452	0.675	5.70485e-08	Contractile SMC
RHOC	1.5817e-12	-0.445339	0.058	0.327	5.78917e-08	Contractile SMC
DENND5B	1.85236e-12	0.435516	0.511	0.543	6.77984e-08	Contractile SMC
PCDH7	1.89293e-12	0.51053	0.585	0.658	6.92832e-08	Contractile SMC
ATG7	2.061e-12	0.477345	0.494	0.529	7.54348e-08	Contractile SMC
DTNB	2.08518e-12	0.405233	0.353	0.363	7.63196e-08	Contractile SMC
EHD2	2.10265e-12	-0.33751	0.095	0.306	7.6959e-08	Contractile SMC
EXOC6B	2.10986e-12	0.476754	0.681	0.712	7.72229e-08	Contractile SMC
ANKRD36C	2.1494e-12	0.391168	0.566	0.559	7.86703e-08	Contractile SMC
KIAA0232	2.24929e-12	0.347796	0.486	0.525	8.23264e-08	Contractile SMC
NRP2	2.28043e-12	0.481822	0.645	0.675	8.34661e-08	Contractile SMC
ATP5ME	2.30166e-12	-0.565653	0.151	0.46	8.4243e-08	Contractile SMC
WWTR1	2.33e-12	0.261014	0.494	0.636	8.52805e-08	Contractile SMC
MLLT10	2.33031e-12	0.394491	0.58	0.618	8.52918e-08	Contractile SMC
ENSA	2.36556e-12	0.273646	0.432	0.517	8.65817e-08	Contractile SMC
MAP3K2	2.41714e-12	0.347382	0.487	0.553	8.84697e-08	Contractile SMC
BASP1	2.43892e-12	-0.45175	0.086	0.322	8.9267e-08	Contractile SMC
SENP2	2.5003e-12	0.350016	0.327	0.351	9.15136e-08	Contractile SMC
NDUFS5	2.51224e-12	-0.815018	0.15	0.481	9.19504e-08	Contractile SMC
NCL	2.51533e-12	-0.800402	0.325	0.682	9.20635e-08	Contractile SMC
PARP14	2.54494e-12	0.324699	0.339	0.354	9.31473e-08	Contractile SMC
ZYX	2.64374e-12	-0.414346	0.266	0.525	9.67634e-08	Contractile SMC
SPECC1L	2.74644e-12	0.456894	0.511	0.551	1.00523e-07	Contractile SMC
TMEM14B	2.80062e-12	0.299071	0.425	0.514	1.02505e-07	Contractile SMC
MEF2C-AS1	2.82097e-12	0.406578	0.426	0.467	1.0325e-07	Contractile SMC
AP2M1	2.95612e-12	-0.441496	0.073	0.357	1.08197e-07	Contractile SMC
C1orf21	3.07651e-12	0.353954	0.487	0.509	1.12603e-07	Contractile SMC
CXCL12	3.08258e-12	-0.791632	0.134	0.405	1.12825e-07	Contractile SMC
GOLGA4	3.17769e-12	0.334077	0.665	0.727	1.16307e-07	Contractile SMC
MGMT	3.29555e-12	0.408649	0.304	0.354	1.2062e-07	Contractile SMC
AEBP1	3.31875e-12	-0.627238	0.194	0.503	1.2147e-07	Contractile SMC
KCTD12	3.38288e-12	-0.476262	0.05	0.295	1.23817e-07	Contractile SMC
ODF2L	3.49573e-12	0.400812	0.366	0.376	1.27947e-07	Contractile SMC
SLIT2	3.70225e-12	0.324183	0.491	0.542	1.35506e-07	Contractile SMC
LINC00894	3.84607e-12	0.311436	0.277	0.299	1.4077e-07	Contractile SMC
UBR3	4.05363e-12	0.379419	0.641	0.697	1.48367e-07	Contractile SMC
TRAF3IP2-AS1	4.35861e-12	0.525517	0.458	0.48	1.59529e-07	Contractile SMC
FIP1L1	4.64264e-12	0.29459	0.33	0.383	1.69925e-07	Contractile SMC
RBM23	4.65773e-12	0.2754	0.315	0.344	1.70477e-07	Contractile SMC
PRH1	4.95594e-12	0.304911	0.339	0.395	1.81392e-07	Contractile SMC
AP003086.1	4.98889e-12	0.671262	0.311	0.257	1.82598e-07	Contractile SMC
ABL1	5.0074e-12	0.447865	0.494	0.519	1.83276e-07	Contractile SMC
SNX19	5.08859e-12	0.322266	0.3	0.327	1.86247e-07	Contractile SMC
MCC	5.16527e-12	-0.317436	0.263	0.462	1.89054e-07	Contractile SMC
TTC17	5.24578e-12	0.448776	0.636	0.665	1.92001e-07	Contractile SMC
PSMA7	5.32906e-12	-0.536677	0.149	0.449	1.95049e-07	Contractile SMC
CDC16	5.4125e-12	0.327452	0.364	0.387	1.98103e-07	Contractile SMC
HDAC9	5.60568e-12	0.716855	0.79	0.808	2.05173e-07	Contractile SMC
PKP4	6.01146e-12	0.371191	0.288	0.358	2.20026e-07	Contractile SMC
CAPS2	6.08615e-12	0.366242	0.252	0.256	2.22759e-07	Contractile SMC
TCF12	6.366e-12	0.443968	0.786	0.796	2.33002e-07	Contractile SMC
JAK2	6.47454e-12	0.313463	0.384	0.431	2.36975e-07	Contractile SMC
CELF2	6.59196e-12	-0.26243	0.391	0.588	2.41272e-07	Contractile SMC
CTSD	6.86441e-12	-0.428726	0.053	0.318	2.51244e-07	Contractile SMC
SLC8A1	6.87187e-12	0.562539	0.777	0.796	2.51517e-07	Contractile SMC
CLIP1	7.03833e-12	-0.280726	0.494	0.715	2.5761e-07	Contractile SMC
TPI1	7.11788e-12	-0.440955	0.066	0.331	2.60521e-07	Contractile SMC
KLHDC10	7.5735e-12	0.414514	0.319	0.334	2.77198e-07	Contractile SMC
S100A10	7.79064e-12	-0.714268	0.095	0.396	2.85145e-07	Contractile SMC
TIMP2	8.51853e-12	-0.572745	0.39	0.668	3.11787e-07	Contractile SMC
MBNL1	8.54946e-12	-0.306813	0.736	0.89	3.12919e-07	Contractile SMC
CFAP36	8.81895e-12	0.27001	0.313	0.358	3.22782e-07	Contractile SMC
MORF4L2	8.99713e-12	0.305698	0.559	0.624	3.29304e-07	Contractile SMC
MAGI3	9.08728e-12	0.324606	0.363	0.423	3.32604e-07	Contractile SMC
NFASC	9.24441e-12	-0.316038	0.17	0.331	3.38355e-07	Contractile SMC
HOXA10	9.29117e-12	-0.490858	0.187	0.444	3.40066e-07	Contractile SMC
USP15	9.41572e-12	0.378463	0.504	0.542	3.44625e-07	Contractile SMC
PPP1CB	9.62519e-12	0.669426	0.67	0.679	3.52292e-07	Contractile SMC
USP47	9.81187e-12	0.316799	0.614	0.688	3.59124e-07	Contractile SMC
BSG	9.81305e-12	-0.602041	0.15	0.46	3.59167e-07	Contractile SMC
ATP5F1D	1.0047e-11	-0.601542	0.083	0.4	3.6773e-07	Contractile SMC
NPTN	1.01201e-11	-0.292316	0.473	0.688	3.70407e-07	Contractile SMC
GSTP1	1.01214e-11	-0.873623	0.124	0.496	3.70455e-07	Contractile SMC
SLC35F5	1.0122e-11	0.370597	0.421	0.449	3.70474e-07	Contractile SMC
PIGN	1.04062e-11	0.406874	0.361	0.37	3.80878e-07	Contractile SMC
POLA1	1.04711e-11	0.401251	0.334	0.328	3.83254e-07	Contractile SMC
RANBP9	1.05055e-11	0.347511	0.386	0.447	3.8451e-07	Contractile SMC
CANX	1.05556e-11	-0.541265	0.331	0.621	3.86344e-07	Contractile SMC
DSTYK	1.09533e-11	0.299111	0.258	0.279	4.009e-07	Contractile SMC
NDUFAF2	1.10514e-11	0.304725	0.31	0.389	4.04492e-07	Contractile SMC
FAM227B	1.15431e-11	0.424743	0.274	0.28	4.22488e-07	Contractile SMC
TRPC1	1.16129e-11	0.377393	0.564	0.575	4.25044e-07	Contractile SMC
EPN2	1.17033e-11	0.480607	0.563	0.545	4.28352e-07	Contractile SMC
KIAA2026	1.17694e-11	0.29888	0.494	0.566	4.30773e-07	Contractile SMC
KAT2B	1.18255e-11	0.348935	0.275	0.247	4.32824e-07	Contractile SMC
UHRF1BP1L	1.1957e-11	0.339351	0.331	0.363	4.37638e-07	Contractile SMC
PHACTR2	1.20449e-11	-0.261252	0.325	0.549	4.40856e-07	Contractile SMC
NME2	1.30287e-11	-0.850737	0.11	0.46	4.76863e-07	Contractile SMC
TNRC6C	1.35434e-11	0.394563	0.446	0.464	4.95702e-07	Contractile SMC
ADAMTS9	1.44871e-11	-0.376604	0.141	0.347	5.30243e-07	Contractile SMC
CDK19	1.47788e-11	0.435226	0.312	0.328	5.40919e-07	Contractile SMC
CASC4	1.50633e-11	0.323117	0.507	0.579	5.5133e-07	Contractile SMC
ITPR2	1.50884e-11	0.468543	0.635	0.66	5.52251e-07	Contractile SMC
TGFB1I1	1.54944e-11	-0.636337	0.222	0.506	5.6711e-07	Contractile SMC
TDRD3	1.63296e-11	0.377296	0.437	0.471	5.97678e-07	Contractile SMC
PRKD1	1.64053e-11	0.33407	0.268	0.338	6.00452e-07	Contractile SMC
ASAP2	1.70314e-11	0.375503	0.365	0.395	6.23368e-07	Contractile SMC
TVP23C	1.70356e-11	0.302761	0.331	0.351	6.23521e-07	Contractile SMC
RTN4	1.72426e-11	-0.33432	0.496	0.736	6.31095e-07	Contractile SMC
MTUS1	1.74425e-11	0.296054	0.521	0.54	6.38413e-07	Contractile SMC
DLG1	1.74992e-11	0.434874	0.536	0.568	6.40487e-07	Contractile SMC
EPC2	1.76672e-11	0.313184	0.486	0.533	6.46636e-07	Contractile SMC
SCAPER	1.81234e-11	0.368312	0.619	0.65	6.63334e-07	Contractile SMC
TUBE1	1.8283e-11	0.299148	0.3	0.299	6.69177e-07	Contractile SMC
SRPK2	1.87055e-11	0.497537	0.551	0.6	6.84639e-07	Contractile SMC
RRAS	2.04074e-11	-0.426662	0.04	0.276	7.46931e-07	Contractile SMC
NCS1	2.08483e-11	-0.278862	0.205	0.403	7.63069e-07	Contractile SMC
ERC1	2.15032e-11	0.402165	0.708	0.74	7.87039e-07	Contractile SMC
DYNLL1	2.17082e-11	-0.764122	0.148	0.464	7.94541e-07	Contractile SMC
GLI3	2.25164e-11	0.318861	0.655	0.672	8.24124e-07	Contractile SMC
EIF2AK4	2.27523e-11	0.256862	0.324	0.37	8.32756e-07	Contractile SMC
MON2	2.3268e-11	0.426662	0.634	0.659	8.51631e-07	Contractile SMC
PTPN1	2.33473e-11	0.275065	0.325	0.38	8.54534e-07	Contractile SMC
HS2ST1	2.42773e-11	0.477448	0.255	0.273	8.88574e-07	Contractile SMC
MYH10	2.61043e-11	-0.289143	0.36	0.555	9.55445e-07	Contractile SMC
FAF1	2.62282e-11	0.368203	0.69	0.734	9.59979e-07	Contractile SMC
ATP5MD	2.65233e-11	-0.508001	0.092	0.353	9.70778e-07	Contractile SMC
TIMP1	2.77335e-11	-0.662036	0.098	0.434	1.01507e-06	Contractile SMC
FGGY	2.78111e-11	0.350042	0.327	0.34	1.01791e-06	Contractile SMC
ARFIP1	2.87469e-11	0.269417	0.333	0.396	1.05216e-06	Contractile SMC
RAPGEF6	3.20645e-11	0.288717	0.395	0.449	1.17359e-06	Contractile SMC
ITGA5	3.28631e-11	0.386116	0.269	0.23	1.20282e-06	Contractile SMC
MEF2C	3.31858e-11	-0.283663	0.372	0.62	1.21463e-06	Contractile SMC
ICE1	3.33458e-11	0.298204	0.393	0.451	1.22049e-06	Contractile SMC
DIXDC1	3.39424e-11	0.266651	0.365	0.405	1.24232e-06	Contractile SMC
NT5E	3.47094e-11	-0.465677	0.097	0.344	1.2704e-06	Contractile SMC
ACBD6	3.4791e-11	0.310692	0.501	0.571	1.27339e-06	Contractile SMC
RAB28	3.58949e-11	0.4203	0.381	0.386	1.31379e-06	Contractile SMC
RPAP2	3.63351e-11	0.41489	0.435	0.441	1.3299e-06	Contractile SMC
TRIM2	3.71397e-11	0.290553	0.346	0.38	1.35935e-06	Contractile SMC
TASOR2	3.85951e-11	0.350763	0.406	0.474	1.41262e-06	Contractile SMC
LAPTM4A	3.92557e-11	-0.82892	0.213	0.566	1.4368e-06	Contractile SMC
AFTPH	4.05717e-11	0.290806	0.301	0.354	1.48496e-06	Contractile SMC
AKAP9	4.28039e-11	0.365545	0.76	0.782	1.56667e-06	Contractile SMC
NDUFA13	4.34103e-11	-0.575854	0.166	0.481	1.58886e-06	Contractile SMC
BRAF	4.36108e-11	0.379848	0.654	0.701	1.5962e-06	Contractile SMC
PPP1R13B	4.41783e-11	0.380072	0.253	0.257	1.61697e-06	Contractile SMC
PAXBP1	4.42909e-11	0.418869	0.445	0.474	1.62109e-06	Contractile SMC
TOGARAM1	4.46154e-11	0.331795	0.31	0.321	1.63297e-06	Contractile SMC
MFSD4B	4.48504e-11	0.741669	0.554	0.493	1.64157e-06	Contractile SMC
AP1G1	4.54074e-11	0.328281	0.353	0.399	1.66196e-06	Contractile SMC
ZNF618	4.59591e-11	0.375746	0.336	0.347	1.68215e-06	Contractile SMC
NEO1	4.60701e-11	0.31881	0.405	0.465	1.68621e-06	Contractile SMC
GAB2	4.6387e-11	0.55783	0.579	0.575	1.69781e-06	Contractile SMC
MBOAT1	4.7085e-11	0.430126	0.328	0.337	1.72336e-06	Contractile SMC
SCMH1	4.71684e-11	0.465105	0.785	0.793	1.72641e-06	Contractile SMC
DZIP1	4.72725e-11	0.256335	0.328	0.38	1.73022e-06	Contractile SMC
FAM120B	4.74407e-11	0.40626	0.476	0.5	1.73638e-06	Contractile SMC
HSPB8	4.81136e-11	-0.33282	0.1	0.299	1.76101e-06	Contractile SMC
AC118549.1	4.98824e-11	0.423488	0.494	0.519	1.82575e-06	Contractile SMC
NEK7	5.17014e-11	0.330623	0.547	0.616	1.89232e-06	Contractile SMC
MAML2	5.20959e-11	0.279565	0.392	0.493	1.90676e-06	Contractile SMC
PUM2	5.30208e-11	0.38079	0.66	0.682	1.94061e-06	Contractile SMC
EID1	5.38233e-11	-1.05111	0.15	0.504	1.96999e-06	Contractile SMC
PDE3A	5.48353e-11	-0.313926	0.127	0.298	2.00703e-06	Contractile SMC
THOC1	5.55576e-11	0.318472	0.386	0.426	2.03346e-06	Contractile SMC
ZNF131	5.77449e-11	0.316468	0.37	0.416	2.11352e-06	Contractile SMC
CBX7	5.86015e-11	0.252026	0.238	0.254	2.14487e-06	Contractile SMC
CNOT4	5.8877e-11	0.266352	0.467	0.564	2.15496e-06	Contractile SMC
PPP2R5C	5.97556e-11	0.336458	0.487	0.548	2.18712e-06	Contractile SMC
RTL8C	5.99414e-11	-0.301364	0.045	0.269	2.19391e-06	Contractile SMC
CBFB	6.00715e-11	0.384204	0.294	0.315	2.19868e-06	Contractile SMC
USP24	6.04369e-11	0.407367	0.516	0.513	2.21205e-06	Contractile SMC
TCF20	6.22264e-11	0.361455	0.262	0.273	2.27755e-06	Contractile SMC
ATP5MPL	6.4988e-11	-0.414725	0.106	0.363	2.37863e-06	Contractile SMC
APPL2	6.52779e-11	0.314806	0.407	0.462	2.38924e-06	Contractile SMC
ATP2C1	6.5329e-11	0.284793	0.405	0.497	2.39111e-06	Contractile SMC
NRDE2	6.75361e-11	0.273688	0.26	0.285	2.47189e-06	Contractile SMC
CFAP69	7.07083e-11	0.411442	0.279	0.227	2.588e-06	Contractile SMC
MGAT5	7.19398e-11	0.31671	0.293	0.34	2.63307e-06	Contractile SMC
MT-CO1	7.23208e-11	-0.385087	0.597	0.965	2.64701e-06	Contractile SMC
SENP6	7.41868e-11	0.420577	0.789	0.805	2.71531e-06	Contractile SMC
NDUFA11	7.61714e-11	-0.417876	0.122	0.386	2.78795e-06	Contractile SMC
PCBP1	7.63054e-11	-0.678649	0.096	0.434	2.79285e-06	Contractile SMC
ZNF277	7.74554e-11	0.253507	0.208	0.263	2.83494e-06	Contractile SMC
PHLPP1	8.02037e-11	0.363594	0.354	0.409	2.93554e-06	Contractile SMC
ATP9A	8.1768e-11	0.400759	0.326	0.347	2.99279e-06	Contractile SMC
C4orf19	8.27693e-11	-0.265811	0.147	0.303	3.02944e-06	Contractile SMC
ZC3H14	8.42415e-11	0.348849	0.405	0.431	3.08332e-06	Contractile SMC
CEP120	8.47854e-11	0.264268	0.242	0.27	3.10323e-06	Contractile SMC
CPQ	8.49809e-11	0.348598	0.558	0.607	3.11039e-06	Contractile SMC
RPSA	8.67071e-11	-1.04923	0.206	0.575	3.17357e-06	Contractile SMC
RPS26	9.07183e-11	-0.521687	0.171	0.442	3.32038e-06	Contractile SMC
LINC01473	9.11528e-11	0.421802	0.441	0.487	3.33629e-06	Contractile SMC
LATS1	9.48844e-11	0.273025	0.317	0.354	3.47286e-06	Contractile SMC
PATJ	9.83934e-11	0.359179	0.597	0.613	3.6013e-06	Contractile SMC
POLR2L	9.87443e-11	-0.5556	0.061	0.358	3.61414e-06	Contractile SMC
THUMPD2	1.02459e-10	0.254889	0.261	0.293	3.75009e-06	Contractile SMC
RAPGEF2	1.0249e-10	0.340106	0.442	0.52	3.75123e-06	Contractile SMC
LDLR	1.03607e-10	-0.581757	0.125	0.345	3.79211e-06	Contractile SMC
WDR20	1.03862e-10	0.385033	0.326	0.328	3.80145e-06	Contractile SMC
KCND2	1.05821e-10	0.524334	0.318	0.296	3.87315e-06	Contractile SMC
RNF169	1.13899e-10	0.377504	0.435	0.467	4.1688e-06	Contractile SMC
ARMH4	1.14721e-10	0.329782	0.338	0.344	4.19892e-06	Contractile SMC
COMMD10	1.15701e-10	0.330693	0.436	0.513	4.23478e-06	Contractile SMC
TWIST2	1.16307e-10	0.361696	0.237	0.277	4.25695e-06	Contractile SMC
CEP350	1.19299e-10	0.325699	0.521	0.591	4.36645e-06	Contractile SMC
GPHN	1.19516e-10	0.377201	0.722	0.766	4.37439e-06	Contractile SMC
UBN2	1.2038e-10	0.264606	0.374	0.434	4.40604e-06	Contractile SMC
BCAS3	1.21479e-10	0.364407	0.51	0.614	4.44626e-06	Contractile SMC
[truncated: 3,309 more rows]
