# Supplementary material for: Effect of aging on the human myometrium at single-cell resolution
Source: Nat Commun. 2024 Jan 31;15:945. doi: 10.1038/s41467-024-45143-z (PMC10830479; doi:10.1038/s41467-024-45143-z)
Supplement: Supplementary file 12 — Supplementary Data 9 [file 41467_2024_45143_MOESM12_ESM.xlsx]

## Sheet: Supp_Data_9
Supplementary Data 9: Descriptive statistics of marker genes associated with PV subclusters.
gene	p_val	avg_log2FC	pct.1	pct.2	p_val_adj	cluster
DES	0	2.99713	0.737	0.17	0	Contractile Pericytes
SLC8A1	0	2.71643	0.897	0.41	0	Contractile Pericytes
HMCN2	0	2.42392	0.736	0.048	0	Contractile Pericytes
ACTG2	0	2.42171	0.72	0.292	0	Contractile Pericytes
CLSTN2	0	2.21837	0.82	0.204	0	Contractile Pericytes
PTGDS	0	2.14587	0.38	0.03	0	Contractile Pericytes
LINC00578	0	1.9276	0.342	0.029	0	Contractile Pericytes
BMPR1B	0	1.79231	0.615	0.14	0	Contractile Pericytes
MAMDC2	0	1.77765	0.722	0.341	0	Contractile Pericytes
SORBS1	0	1.75718	0.94	0.715	0	Contractile Pericytes
PRUNE2	0	1.72607	0.738	0.32	0	Contractile Pericytes
BNC2	0	1.70223	0.586	0.115	0	Contractile Pericytes
PDE4D	0	1.61664	0.455	0.136	0	Contractile Pericytes
DAB1	0	1.61336	0.427	0.108	0	Contractile Pericytes
PTPRD	0	1.59172	0.564	0.201	0	Contractile Pericytes
CSGALNACT1	0	1.56602	0.633	0.139	0	Contractile Pericytes
PCDH7	0	1.55136	0.338	0.063	0	Contractile Pericytes
AP001347.1	0	1.53385	0.604	0.173	0	Contractile Pericytes
ARHGAP28	0	1.46172	0.472	0.034	0	Contractile Pericytes
SYNPO2	0	1.45442	0.938	0.775	0	Contractile Pericytes
CELF2	0	1.45161	0.518	0.151	0	Contractile Pericytes
ENOX1	0	1.40627	0.576	0.137	0	Contractile Pericytes
FGF7	0	1.40036	0.576	0.16	0	Contractile Pericytes
NCAM1	0	1.34772	0.342	0.055	0	Contractile Pericytes
MYLK	0	1.31274	0.873	0.718	0	Contractile Pericytes
PALLD	0	1.27631	0.902	0.733	0	Contractile Pericytes
OSR2	0	1.27019	0.51	0.129	0	Contractile Pericytes
ROR2	0	1.14132	0.361	0.068	0	Contractile Pericytes
HIF3A	0	1.14034	0.416	0.092	0	Contractile Pericytes
CASC15	0	1.1278	0.553	0.172	0	Contractile Pericytes
FLNB	0	1.11029	0.37	0.075	0	Contractile Pericytes
ADAM22	0	1.10742	0.479	0.102	0	Contractile Pericytes
LAMA4	0	1.08527	0.638	0.24	0	Contractile Pericytes
GASK1A	0	1.07446	0.396	0.105	0	Contractile Pericytes
BCHE	0	0.867306	0.315	0.046	0	Contractile Pericytes
ADIRF	0	-1.66492	0.66	0.866	0	Contractile Pericytes
RGS6	0	-2.23547	0.218	0.739	0	Contractile Pericytes
FST	7.27868e-306	0.736426	0.342	0.082	2.66407e-301	Contractile Pericytes
ADGRL3	7.32968e-306	1.33462	0.956	0.754	2.68274e-301	Contractile Pericytes
SMOC2	1.0358e-304	0.952141	0.429	0.121	3.79113e-300	Contractile Pericytes
LPP	1.96624e-303	1.12641	0.987	0.943	7.19662e-299	Contractile Pericytes
DAAM1	2.27149e-302	1.21101	0.663	0.311	8.31388e-298	Contractile Pericytes
RBPMS	4.44661e-302	1.15472	0.958	0.846	1.6275e-297	Contractile Pericytes
CARMN	7.18104e-300	1.58522	0.853	0.545	2.62833e-295	Contractile Pericytes
SLC9A9	3.96387e-296	1.01492	0.349	0.087	1.45082e-291	Contractile Pericytes
SVIL	1.89679e-294	1.33189	0.898	0.682	6.94243e-290	Contractile Pericytes
NLGN1	8.55223e-293	1.28441	0.703	0.324	3.1302e-288	Contractile Pericytes
VIM	5.17548e-288	-1.39071	0.708	0.879	1.89428e-283	Contractile Pericytes
COL6A3	1.26109e-272	0.976627	0.679	0.304	4.61571e-268	Contractile Pericytes
FAT3	5.24754e-268	1.22023	0.49	0.178	1.92065e-263	Contractile Pericytes
NFIA	9.47169e-266	1.08257	0.889	0.698	3.46673e-261	Contractile Pericytes
GUCY1A2	3.17831e-265	0.786655	0.66	0.27	1.16329e-260	Contractile Pericytes
MACROD2	1.35005e-264	1.84362	0.67	0.349	4.94131e-260	Contractile Pericytes
RERGL	1.52727e-264	-2.14445	0.064	0.487	5.58997e-260	Contractile Pericytes
EHBP1	3.33517e-264	1.24142	0.759	0.452	1.2207e-259	Contractile Pericytes
PLD5	1.84019e-263	0.989308	0.307	0.073	6.73526e-259	Contractile Pericytes
SYTL4	6.08536e-263	0.903198	0.309	0.078	2.2273e-258	Contractile Pericytes
MFGE8	5.22175e-261	-1.17219	0.476	0.748	1.91121e-256	Contractile Pericytes
BGN	5.60073e-260	-1.29203	0.162	0.571	2.04992e-255	Contractile Pericytes
NTRK2	3.16867e-258	-1.40098	0.245	0.636	1.15976e-253	Contractile Pericytes
MIR99AHG	1.74728e-254	1.32861	0.766	0.463	6.39523e-250	Contractile Pericytes
SLC8A1-AS1	3.20173e-251	1.02124	0.337	0.095	1.17186e-246	Contractile Pericytes
LBH	1.27015e-249	-1.48476	0.231	0.607	4.64889e-245	Contractile Pericytes
MICAL3	7.3178e-243	1.21821	0.605	0.29	2.67839e-238	Contractile Pericytes
PBX1	1.19671e-242	1.23778	0.864	0.665	4.38009e-238	Contractile Pericytes
NET1	1.12764e-240	-1.49815	0.107	0.504	4.12726e-236	Contractile Pericytes
KCNMA1	1.26443e-240	1.44605	0.832	0.576	4.62793e-236	Contractile Pericytes
MAOB	1.24714e-238	0.901245	0.458	0.177	4.56465e-234	Contractile Pericytes
DMD	7.35448e-231	1.05603	0.958	0.834	2.69181e-226	Contractile Pericytes
ITM2C	3.73843e-228	0.51611	0.303	0.081	1.3683e-223	Contractile Pericytes
COL6A1	2.74554e-226	0.979609	0.815	0.601	1.0049e-221	Contractile Pericytes
ZFHX3	6.76105e-222	-1.2622	0.493	0.77	2.47461e-217	Contractile Pericytes
SLC24A3	1.78731e-220	1.22543	0.448	0.17	6.54174e-216	Contractile Pericytes
HES4	2.2106e-218	-1.21232	0.249	0.614	8.09101e-214	Contractile Pericytes
CRIP1	1.49854e-216	-1.58601	0.472	0.722	5.4848e-212	Contractile Pericytes
MYH11	6.00255e-215	0.842012	0.977	0.833	2.19699e-210	Contractile Pericytes
GADD45B	3.22049e-213	-1.87687	0.513	0.78	1.17873e-208	Contractile Pericytes
FNBP1	2.11892e-212	1.06083	0.717	0.461	7.75545e-208	Contractile Pericytes
SLMAP	6.92387e-212	1.1855	0.712	0.463	2.5342e-207	Contractile Pericytes
PI15	5.09381e-211	0.745374	0.31	0.086	1.86438e-206	Contractile Pericytes
BCAM	7.44816e-208	-1.20071	0.231	0.567	2.7261e-203	Contractile Pericytes
TMEM132C	9.16813e-206	0.905434	0.416	0.147	3.35563e-201	Contractile Pericytes
MAP2	4.36564e-203	-1.07352	0.059	0.428	1.59787e-198	Contractile Pericytes
CDKN1A	7.95163e-202	-1.55099	0.38	0.677	2.91038e-197	Contractile Pericytes
CNN1	2.32044e-201	1.14815	0.759	0.554	8.49302e-197	Contractile Pericytes
AEBP1	3.44894e-201	1.08776	0.725	0.494	1.26235e-196	Contractile Pericytes
ITGA8	9.96904e-200	1.30255	0.735	0.481	3.64877e-195	Contractile Pericytes
GATA6	2.74516e-197	0.798098	0.387	0.137	1.00475e-192	Contractile Pericytes
ST5	3.33197e-197	0.9474	0.707	0.415	1.21953e-192	Contractile Pericytes
TBX2	9.86199e-196	-1.00784	0.104	0.463	3.60959e-191	Contractile Pericytes
ARHGAP6	5.80877e-194	1.10228	0.902	0.721	2.12607e-189	Contractile Pericytes
ANGPTL1	6.2907e-193	1.02057	0.578	0.313	2.30246e-188	Contractile Pericytes
ALDH1A1	3.20144e-191	0.671017	0.469	0.199	1.17176e-186	Contractile Pericytes
YBX3	5.53925e-190	-0.982735	0.671	0.853	2.02742e-185	Contractile Pericytes
FRZB	1.31468e-189	-0.951708	0.069	0.416	4.81188e-185	Contractile Pericytes
TPM1	1.50257e-182	0.80422	0.929	0.844	5.49954e-178	Contractile Pericytes
DCLK1	2.05626e-180	0.929286	0.307	0.098	7.52611e-176	Contractile Pericytes
EIF1	1.89304e-179	-0.936605	0.733	0.874	6.92871e-175	Contractile Pericytes
MACF1	7.20316e-179	0.937631	0.875	0.741	2.63643e-174	Contractile Pericytes
VPS13B	1.94483e-177	0.975845	0.813	0.612	7.11828e-173	Contractile Pericytes
ANTXR2	4.1419e-176	0.927724	0.547	0.281	1.51598e-171	Contractile Pericytes
LMOD1	4.01449e-175	0.793969	0.891	0.737	1.46934e-170	Contractile Pericytes
PDLIM5	3.0019e-171	1.08598	0.863	0.731	1.09873e-166	Contractile Pericytes
COL1A1	4.31793e-171	0.815272	0.738	0.497	1.58041e-166	Contractile Pericytes
EPHA3	7.36464e-167	-1.08663	0.107	0.441	2.69553e-162	Contractile Pericytes
NCALD	4.1328e-166	1.03236	0.579	0.307	1.51265e-161	Contractile Pericytes
CEBPD	7.55429e-166	-1.36571	0.456	0.705	2.76495e-161	Contractile Pericytes
SUSD5	9.67348e-165	-0.812503	0.027	0.339	3.54059e-160	Contractile Pericytes
ATP10A	2.41704e-164	-1.17652	0.076	0.395	8.84662e-160	Contractile Pericytes
COL4A5	4.25667e-164	1.06095	0.715	0.486	1.55798e-159	Contractile Pericytes
HES1	1.49613e-163	-1.11536	0.264	0.593	5.47599e-159	Contractile Pericytes
PTN	2.56695e-162	-1.17921	0.125	0.441	9.39529e-158	Contractile Pericytes
ADAM19	1.30451e-161	0.733856	0.391	0.155	4.77463e-157	Contractile Pericytes
SLC7A2	5.32715e-161	-0.963947	0.24	0.567	1.94979e-156	Contractile Pericytes
HSP90AB1	8.64822e-160	-1.09849	0.665	0.83	3.16534e-155	Contractile Pericytes
FHL1	4.0416e-159	0.906934	0.75	0.557	1.47927e-154	Contractile Pericytes
RGS5	4.7628e-158	-2.48335	0.085	0.388	1.74323e-153	Contractile Pericytes
MTHFD2	8.34976e-156	-0.861639	0.221	0.528	3.0561e-151	Contractile Pericytes
SYTL2	3.75609e-155	0.887235	0.65	0.405	1.37477e-150	Contractile Pericytes
TMTC1	1.04438e-154	-1.06526	0.31	0.618	3.82252e-150	Contractile Pericytes
CDC42EP3	2.19806e-151	0.57108	0.337	0.129	8.04513e-147	Contractile Pericytes
CYTOR	6.31873e-151	-1.65465	0.131	0.439	2.31272e-146	Contractile Pericytes
MIR100HG	6.70145e-150	0.663595	0.415	0.175	2.4528e-145	Contractile Pericytes
ETS2	8.85e-149	-0.924944	0.213	0.516	3.23919e-144	Contractile Pericytes
GPX3	2.29627e-148	-0.956649	0.186	0.49	8.40457e-144	Contractile Pericytes
PFKP	1.402e-147	0.570155	0.342	0.134	5.13145e-143	Contractile Pericytes
VGLL3	9.15609e-145	0.771506	0.425	0.196	3.35122e-140	Contractile Pericytes
ZBTB7C	6.07021e-144	-1.01527	0.175	0.495	2.22176e-139	Contractile Pericytes
ITSN1	8.09947e-143	0.826745	0.598	0.35	2.96449e-138	Contractile Pericytes
DTNA	1.04848e-141	1.028	0.648	0.426	3.83755e-137	Contractile Pericytes
NOS1AP	2.92145e-141	0.725977	0.351	0.141	1.06928e-136	Contractile Pericytes
PRKAA2	3.94657e-141	0.549495	0.329	0.127	1.44448e-136	Contractile Pericytes
MYO1B	4.32765e-141	-1.14486	0.189	0.49	1.58396e-136	Contractile Pericytes
SORBS2	5.26168e-141	-1.15513	0.532	0.713	1.92583e-136	Contractile Pericytes
PARD3B	1.79886e-140	0.817013	0.83	0.64	6.584e-136	Contractile Pericytes
ATP1B3	2.95509e-140	-1.94831	0.396	0.639	1.08159e-135	Contractile Pericytes
AVPR1A	1.41991e-139	-1.11581	0.102	0.387	5.19702e-135	Contractile Pericytes
UBA2	8.58548e-139	-0.806956	0.463	0.694	3.14237e-134	Contractile Pericytes
FILIP1	2.4122e-138	0.961231	0.564	0.323	8.8289e-134	Contractile Pericytes
NBEA	1.78038e-136	0.742839	0.571	0.315	6.51637e-132	Contractile Pericytes
PDZRN3	1.97727e-136	0.969982	0.795	0.597	7.23701e-132	Contractile Pericytes
ZFPM2	7.38716e-135	1.00879	0.756	0.564	2.70377e-130	Contractile Pericytes
PTCHD1-AS	1.44678e-133	1.35285	0.343	0.146	5.29535e-129	Contractile Pericytes
SH3RF3	1.7461e-133	-1.00766	0.132	0.427	6.39089e-129	Contractile Pericytes
MIR4435-2HG	4.13689e-133	-1.38812	0.12	0.403	1.51414e-128	Contractile Pericytes
MITF	5.87574e-133	0.936502	0.571	0.347	2.15058e-128	Contractile Pericytes
BHLHE40	8.47381e-133	-0.868264	0.177	0.459	3.1015e-128	Contractile Pericytes
CSRP2	1.41097e-132	-0.982329	0.439	0.662	5.16428e-128	Contractile Pericytes
UTRN	2.47283e-130	-0.764643	0.748	0.867	9.05081e-126	Contractile Pericytes
MT1X	4.41807e-129	-1.86308	0.351	0.582	1.61706e-124	Contractile Pericytes
TTLL7	2.45516e-128	0.815272	0.708	0.501	8.98613e-124	Contractile Pericytes
S100A11	3.41598e-128	-0.868202	0.301	0.562	1.25028e-123	Contractile Pericytes
RHOB	5.8567e-128	-0.981215	0.505	0.714	2.14361e-123	Contractile Pericytes
HSP90AA1	5.65242e-126	-1.4701	0.714	0.843	2.06884e-121	Contractile Pericytes
PLCE1	6.43905e-126	-0.997994	0.118	0.394	2.35676e-121	Contractile Pericytes
EFHD1	1.82562e-125	-0.66024	0.325	0.595	6.68196e-121	Contractile Pericytes
COL4A6	2.28491e-125	0.836592	0.435	0.225	8.36302e-121	Contractile Pericytes
CSRP1	5.27466e-125	0.828853	0.801	0.666	1.93058e-120	Contractile Pericytes
PIP5K1B	2.39912e-124	-1.02871	0.079	0.349	8.78102e-120	Contractile Pericytes
PPP1R12B	8.06998e-124	0.817387	0.823	0.697	2.95369e-119	Contractile Pericytes
PTMA	2.59844e-123	-0.636521	0.747	0.885	9.51054e-119	Contractile Pericytes
DLC1	1.16261e-122	-1.39761	0.419	0.669	4.25528e-118	Contractile Pericytes
AOPEP	3.74107e-122	0.843213	0.818	0.677	1.36927e-117	Contractile Pericytes
WTIP	8.3446e-122	-0.801239	0.192	0.462	3.05421e-117	Contractile Pericytes
MT2A	9.7165e-122	-1.4691	0.552	0.758	3.55634e-117	Contractile Pericytes
MGP	1.57277e-121	-1.03478	0.55	0.733	5.75651e-117	Contractile Pericytes
PDLIM3	3.08265e-121	1.16849	0.724	0.541	1.12828e-116	Contractile Pericytes
JUND	7.96189e-121	-0.903493	0.643	0.803	2.91413e-116	Contractile Pericytes
PRDM16	2.79079e-120	-0.692316	0.098	0.37	1.02146e-115	Contractile Pericytes
ARPC1B	5.02136e-120	-0.645339	0.109	0.374	1.83787e-115	Contractile Pericytes
JUNB	1.94604e-119	-1.00456	0.629	0.802	7.12269e-115	Contractile Pericytes
SH3D19	6.26667e-119	0.763285	0.648	0.428	2.29367e-114	Contractile Pericytes
MAPK10	3.31346e-117	0.820802	0.567	0.335	1.21276e-112	Contractile Pericytes
CRIP2	1.00256e-116	-0.835664	0.288	0.525	3.66948e-112	Contractile Pericytes
STAMBPL1	1.55516e-116	0.65093	0.302	0.122	5.69205e-112	Contractile Pericytes
S100A6	1.99049e-116	-0.833405	0.662	0.808	7.2854e-112	Contractile Pericytes
PTP4A3	3.56314e-116	-0.690413	0.135	0.403	1.30414e-111	Contractile Pericytes
PRSS23	2.98819e-115	0.595194	0.345	0.152	1.09371e-110	Contractile Pericytes
TRPC4	4.19495e-114	0.6993	0.338	0.148	1.53539e-109	Contractile Pericytes
LHFPL6	1.73331e-113	0.711731	0.85	0.71	6.34408e-109	Contractile Pericytes
NAMPT	1.0142e-112	-0.785865	0.476	0.723	3.71207e-108	Contractile Pericytes
LITAF	2.06209e-112	-0.827159	0.444	0.658	7.54745e-108	Contractile Pericytes
H3F3B	8.31733e-112	-0.663841	0.722	0.852	3.04423e-107	Contractile Pericytes
SYNE2	4.26426e-111	-0.739209	0.468	0.691	1.56076e-106	Contractile Pericytes
HAND2	8.22267e-111	0.593518	0.322	0.145	3.00958e-106	Contractile Pericytes
BAG2	1.33235e-110	0.51266	0.335	0.15	4.87654e-106	Contractile Pericytes
LBR	1.40859e-109	0.580315	0.48	0.272	5.15557e-105	Contractile Pericytes
CACNB2	3.45005e-108	1.16174	0.795	0.661	1.26275e-103	Contractile Pericytes
DST	1.07922e-107	0.620025	0.902	0.821	3.95007e-103	Contractile Pericytes
COL3A1	1.62716e-107	0.660473	0.602	0.396	5.95558e-103	Contractile Pericytes
PTBP2	3.51865e-107	0.725183	0.715	0.534	1.28786e-102	Contractile Pericytes
TLN2	5.89517e-107	0.645861	0.301	0.125	2.15769e-102	Contractile Pericytes
CKB	6.17002e-106	0.849101	0.67	0.53	2.25829e-101	Contractile Pericytes
CBR4	8.89546e-106	0.704755	0.479	0.269	3.25583e-101	Contractile Pericytes
TCEAL4	2.62141e-105	1.20053	0.589	0.473	9.59462e-101	Contractile Pericytes
CRIM1	6.0388e-105	-0.617114	0.6	0.788	2.21026e-100	Contractile Pericytes
PMEPA1	1.07346e-104	-0.823922	0.318	0.584	3.92896e-100	Contractile Pericytes
MAPRE2	1.70436e-104	-0.698732	0.228	0.487	6.23814e-100	Contractile Pericytes
FOXC1	1.78573e-104	-0.800035	0.128	0.37	6.53595e-100	Contractile Pericytes
HLA-E	4.53497e-104	-0.821165	0.52	0.719	1.65984e-99	Contractile Pericytes
FLNA	9.23389e-104	0.653462	0.863	0.769	3.3797e-99	Contractile Pericytes
RPS28	1.44706e-103	-0.61321	0.668	0.826	5.29638e-99	Contractile Pericytes
DNAJA1	2.03466e-103	-0.832359	0.452	0.668	7.44706e-99	Contractile Pericytes
PRKAG2	4.46631e-103	0.726593	0.561	0.36	1.63471e-98	Contractile Pericytes
AFAP1	5.51373e-103	0.542567	0.325	0.147	2.01808e-98	Contractile Pericytes
MYC	2.53626e-102	-0.93888	0.277	0.527	9.28298e-98	Contractile Pericytes
LDB2	5.53755e-102	0.630288	0.441	0.223	2.0268e-97	Contractile Pericytes
SERTAD1	5.9869e-102	-0.866273	0.292	0.536	2.19127e-97	Contractile Pericytes
MBNL1	1.28232e-101	0.692996	0.872	0.793	4.69342e-97	Contractile Pericytes
FRMD4A	2.0953e-101	-0.758612	0.324	0.57	7.66901e-97	Contractile Pericytes
PDLIM7	4.82252e-101	0.669958	0.624	0.449	1.76509e-96	Contractile Pericytes
MED13L	3.11033e-100	0.674213	0.873	0.756	1.13841e-95	Contractile Pericytes
NTN1	3.59297e-100	0.840384	0.329	0.152	1.31506e-95	Contractile Pericytes
EPAS1	4.51555e-100	-0.593611	0.563	0.769	1.65274e-95	Contractile Pericytes
PLAC9	2.04449e-99	-0.742728	0.315	0.54	7.48304e-95	Contractile Pericytes
TEX41	3.35387e-99	-0.886627	0.227	0.49	1.22755e-94	Contractile Pericytes
MT1A	4.34197e-99	-1.84003	0.205	0.437	1.5892e-94	Contractile Pericytes
CLMN	6.06618e-99	-0.895173	0.357	0.594	2.22028e-94	Contractile Pericytes
KLF10	2.16536e-98	-0.744162	0.184	0.427	7.92544e-94	Contractile Pericytes
ITGA1	2.05889e-97	0.692358	0.728	0.57	7.53574e-93	Contractile Pericytes
MIDN	2.87667e-97	-0.847408	0.289	0.525	1.05289e-92	Contractile Pericytes
ETS1	4.69447e-96	-0.662144	0.162	0.401	1.71822e-91	Contractile Pericytes
NOTCH3	8.44949e-96	-0.654327	0.575	0.746	3.0926e-91	Contractile Pericytes
RPL39	1.59352e-95	-0.619016	0.622	0.804	5.83244e-91	Contractile Pericytes
SASH1	1.72977e-95	0.502569	0.414	0.209	6.33115e-91	Contractile Pericytes
CAMK1D	2.03343e-95	-0.829173	0.142	0.383	7.44255e-91	Contractile Pericytes
CYCS	6.29727e-95	-1.27038	0.347	0.543	2.30486e-90	Contractile Pericytes
FTX	1.49355e-94	0.691527	0.854	0.715	5.46654e-90	Contractile Pericytes
ADAM33	2.1152e-94	0.475506	0.317	0.145	7.74185e-90	Contractile Pericytes
PPM1K	1.26704e-93	0.629323	0.445	0.261	4.63751e-89	Contractile Pericytes
GADD45A	1.81003e-93	-0.796559	0.209	0.439	6.62489e-89	Contractile Pericytes
SPARCL1	4.6451e-93	-0.787387	0.778	0.882	1.70015e-88	Contractile Pericytes
GJA4	7.60329e-92	-0.835053	0.093	0.316	2.78288e-87	Contractile Pericytes
NR4A1	7.79306e-92	-0.62867	0.515	0.743	2.85234e-87	Contractile Pericytes
SLC40A1	1.39101e-91	0.641174	0.492	0.307	5.09125e-87	Contractile Pericytes
STAT5B	2.51274e-91	0.627293	0.537	0.346	9.19688e-87	Contractile Pericytes
TCF7L2	3.98298e-91	0.747827	0.701	0.528	1.45781e-86	Contractile Pericytes
ULK4	4.6862e-91	1.0775	0.418	0.236	1.7152e-86	Contractile Pericytes
ELL2	1.62609e-90	-1.12565	0.433	0.63	5.95166e-86	Contractile Pericytes
TUBA1C	2.76989e-90	-0.615946	0.157	0.384	1.01381e-85	Contractile Pericytes
C1S	2.8358e-90	0.482303	0.473	0.274	1.03793e-85	Contractile Pericytes
HSPA1A	1.14265e-89	-1.40503	0.472	0.664	4.18222e-85	Contractile Pericytes
ARPC1A	1.60808e-89	-0.673793	0.298	0.506	5.88572e-85	Contractile Pericytes
FXYD6	2.12953e-89	0.36438	0.33	0.15	7.7943e-85	Contractile Pericytes
CTIF	5.09186e-89	0.642061	0.382	0.203	1.86367e-84	Contractile Pericytes
NR4A2	1.08628e-88	-0.835855	0.228	0.449	3.97591e-84	Contractile Pericytes
CSRNP1	1.13488e-87	-0.666764	0.206	0.431	4.15376e-83	Contractile Pericytes
ABI3BP	1.25933e-87	0.754613	0.543	0.355	4.60928e-83	Contractile Pericytes
C1QTNF1	6.96672e-87	-0.597702	0.274	0.498	2.54989e-82	Contractile Pericytes
FRMD6	9.17989e-87	0.513968	0.331	0.159	3.35993e-82	Contractile Pericytes
ELOVL5	1.3917e-86	-0.676361	0.291	0.526	5.09378e-82	Contractile Pericytes
MSN	1.92124e-86	-0.625538	0.404	0.605	7.03191e-82	Contractile Pericytes
TES	1.95737e-86	0.915556	0.422	0.251	7.16418e-82	Contractile Pericytes
MYOF	2.91622e-86	0.685684	0.573	0.391	1.06736e-81	Contractile Pericytes
SYT1	6.64664e-86	-0.753417	0.116	0.338	2.43274e-81	Contractile Pericytes
ANGPT2	2.03243e-85	-0.643394	0.086	0.3	7.4389e-81	Contractile Pericytes
THRB	3.00393e-85	0.903086	0.55	0.372	1.09947e-80	Contractile Pericytes
ACTA2	7.9934e-85	0.54518	0.914	0.805	2.92566e-80	Contractile Pericytes
LINC01278	8.12894e-85	0.704062	0.484	0.296	2.97527e-80	Contractile Pericytes
ZNF331	9.96312e-84	-1.26196	0.273	0.474	3.6466e-79	Contractile Pericytes
NBEAL1	1.76734e-83	-0.720019	0.489	0.662	6.46863e-79	Contractile Pericytes
DTWD1	2.66132e-83	0.552876	0.479	0.299	9.74071e-79	Contractile Pericytes
NEXN	4.73295e-83	0.613967	0.673	0.507	1.73231e-78	Contractile Pericytes
BTG1	7.75938e-83	-0.755002	0.564	0.726	2.84001e-78	Contractile Pericytes
CPNE8	7.88409e-83	-0.872195	0.203	0.424	2.88565e-78	Contractile Pericytes
CCNH	8.99098e-83	-1.3279	0.591	0.722	3.29079e-78	Contractile Pericytes
TCEAL1	1.21974e-82	0.621087	0.371	0.215	4.46435e-78	Contractile Pericytes
RCAN2	1.5745e-82	-0.664539	0.626	0.77	5.76284e-78	Contractile Pericytes
LDHA	1.69949e-82	-0.733197	0.438	0.628	6.22029e-78	Contractile Pericytes
DDX21	3.2337e-82	-0.817727	0.342	0.547	1.18357e-77	Contractile Pericytes
CALCRL	4.72706e-82	-0.569121	0.092	0.303	1.73015e-77	Contractile Pericytes
HSPD1	6.1597e-82	-0.903783	0.513	0.679	2.25451e-77	Contractile Pericytes
NTN4	6.58893e-82	-0.593431	0.15	0.379	2.41162e-77	Contractile Pericytes
KIAA1217	1.98198e-81	-0.628689	0.096	0.306	7.25423e-77	Contractile Pericytes
CCL2	2.74759e-81	-1.72507	0.185	0.397	1.00564e-76	Contractile Pericytes
TGFBR3	9.70049e-81	0.629986	0.65	0.481	3.55047e-76	Contractile Pericytes
LMNA	1.00087e-80	-0.586358	0.677	0.795	3.66328e-76	Contractile Pericytes
NCL	2.11609e-80	-0.591228	0.598	0.747	7.74511e-76	Contractile Pericytes
PPP1R15A	3.52703e-80	-0.778881	0.463	0.647	1.29093e-75	Contractile Pericytes
C11orf96	6.72929e-80	-0.992146	0.745	0.838	2.46299e-75	Contractile Pericytes
PLCB1	8.67518e-80	-0.737488	0.317	0.551	3.1752e-75	Contractile Pericytes
SULF1	1.04424e-79	0.743904	0.482	0.294	3.82201e-75	Contractile Pericytes
CYSTM1	1.68543e-79	-0.517321	0.249	0.47	6.16883e-75	Contractile Pericytes
TIMP3	4.51412e-79	-0.629772	0.791	0.888	1.65221e-74	Contractile Pericytes
ITGB5	5.99507e-79	-0.484776	0.125	0.34	2.19426e-74	Contractile Pericytes
COL18A1	1.42052e-78	-0.593821	0.43	0.633	5.19923e-74	Contractile Pericytes
XYLT1	3.59957e-78	0.577557	0.496	0.296	1.31748e-73	Contractile Pericytes
EGR1	3.66102e-78	-0.758385	0.542	0.73	1.33997e-73	Contractile Pericytes
CEBPB	3.86963e-78	-0.653517	0.401	0.587	1.41632e-73	Contractile Pericytes
RPLP1	6.60609e-78	-0.528486	0.701	0.847	2.4179e-73	Contractile Pericytes
DDX5	8.83025e-78	-0.460297	0.808	0.89	3.23196e-73	Contractile Pericytes
MT1M	9.0448e-78	-1.20984	0.274	0.481	3.31049e-73	Contractile Pericytes
MEIS1	7.57175e-77	0.779556	0.564	0.398	2.77134e-72	Contractile Pericytes
APBB2	1.39681e-76	-0.73081	0.468	0.671	5.11246e-72	Contractile Pericytes
HEYL	1.95399e-76	-0.461995	0.109	0.318	7.15181e-72	Contractile Pericytes
ABCC9	2.1179e-76	0.428149	0.67	0.469	7.75172e-72	Contractile Pericytes
ABCA1	1.08783e-75	0.597633	0.464	0.275	3.98158e-71	Contractile Pericytes
RND3	1.87048e-75	-0.726642	0.157	0.362	6.84615e-71	Contractile Pericytes
ESR1	3.6374e-75	0.721322	0.612	0.436	1.33132e-70	Contractile Pericytes
MEF2C	1.62281e-74	-0.654458	0.515	0.689	5.93964e-70	Contractile Pericytes
BTG2	2.62431e-74	-0.722408	0.468	0.67	9.60522e-70	Contractile Pericytes
IER2	4.81957e-74	-0.775284	0.476	0.67	1.76401e-69	Contractile Pericytes
SH3PXD2B	7.42284e-74	0.533412	0.316	0.163	2.71683e-69	Contractile Pericytes
RPL41	1.21217e-73	-0.497385	0.709	0.855	4.43666e-69	Contractile Pericytes
EIF4A3	1.25695e-73	-1.44022	0.288	0.471	4.60055e-69	Contractile Pericytes
SAMHD1	1.32027e-73	0.376045	0.349	0.179	4.83232e-69	Contractile Pericytes
PLCL1	2.17719e-73	-0.711814	0.395	0.605	7.96874e-69	Contractile Pericytes
DBI	2.57187e-73	-0.548229	0.233	0.423	9.41331e-69	Contractile Pericytes
PNRC1	2.89781e-73	-0.552531	0.662	0.786	1.06063e-68	Contractile Pericytes
FILIP1L	2.93519e-73	0.723273	0.74	0.661	1.07431e-68	Contractile Pericytes
HIVEP2	3.66774e-73	-0.816918	0.421	0.609	1.34243e-68	Contractile Pericytes
SGIP1	5.63703e-73	0.3689	0.554	0.343	2.06321e-68	Contractile Pericytes
ZNF827	6.04491e-73	0.549166	0.308	0.158	2.2125e-68	Contractile Pericytes
TINAGL1	7.46112e-73	-0.563253	0.43	0.603	2.73084e-68	Contractile Pericytes
ANKDD1A	1.24454e-72	0.553535	0.352	0.192	4.55512e-68	Contractile Pericytes
KCNAB1	1.99104e-72	-0.40936	0.125	0.329	7.28741e-68	Contractile Pericytes
CD9	2.11341e-72	-0.611007	0.426	0.586	7.73531e-68	Contractile Pericytes
PRKG1	3.32738e-72	0.504347	0.99	0.985	1.21785e-67	Contractile Pericytes
RNF180	2.28634e-71	0.624933	0.568	0.398	8.36822e-67	Contractile Pericytes
PITPNC1	2.44747e-71	-1.25642	0.218	0.406	8.958e-67	Contractile Pericytes
PICALM	2.81043e-71	-0.641385	0.571	0.731	1.02865e-66	Contractile Pericytes
S100A4	2.86965e-71	-0.856629	0.417	0.597	1.05032e-66	Contractile Pericytes
TMSB10	4.97022e-71	-0.654213	0.415	0.594	1.81915e-66	Contractile Pericytes
TRAF5	1.53806e-70	0.49493	0.407	0.246	5.62945e-66	Contractile Pericytes
RPL14	2.76729e-70	-0.495065	0.675	0.825	1.01286e-65	Contractile Pericytes
NFIL3	3.26236e-70	-0.625795	0.365	0.563	1.19406e-65	Contractile Pericytes
CPQ	3.94323e-70	0.601652	0.648	0.485	1.44326e-65	Contractile Pericytes
KLF9	8.37765e-70	-0.570985	0.429	0.612	3.0663e-65	Contractile Pericytes
CHD1	9.9781e-70	-0.787616	0.466	0.633	3.65208e-65	Contractile Pericytes
APOLD1	1.52952e-69	-1.10657	0.229	0.419	5.59818e-65	Contractile Pericytes
CAMKMT	2.15262e-69	0.712376	0.424	0.257	7.87882e-65	Contractile Pericytes
JPH2	2.24828e-69	0.547584	0.401	0.24	8.22892e-65	Contractile Pericytes
KANSL1	2.49721e-69	0.506157	0.742	0.59	9.14003e-65	Contractile Pericytes
PPP3CA	3.19184e-69	0.690505	0.591	0.427	1.16824e-64	Contractile Pericytes
BMPR1A	3.66467e-69	0.63103	0.593	0.426	1.3413e-64	Contractile Pericytes
STIM1	8.19909e-69	0.589993	0.481	0.312	3.00095e-64	Contractile Pericytes
STAT3	2.7217e-68	-0.566743	0.56	0.717	9.9617e-64	Contractile Pericytes
ADGRE5	2.99746e-68	0.672002	0.422	0.269	1.0971e-63	Contractile Pericytes
RNF216	3.16039e-68	0.574852	0.542	0.381	1.15673e-63	Contractile Pericytes
SNCG	3.68183e-68	-0.761868	0.266	0.452	1.34759e-63	Contractile Pericytes
RBPMS2	5.1698e-68	-0.407393	0.13	0.323	1.8922e-63	Contractile Pericytes
GUCY1B1	1.02958e-67	-0.552998	0.241	0.44	3.76837e-63	Contractile Pericytes
FSTL1	2.27457e-67	0.519275	0.395	0.234	8.32515e-63	Contractile Pericytes
CLU	8.56991e-67	-0.961407	0.469	0.593	3.13667e-62	Contractile Pericytes
DNTTIP2	1.0725e-66	-0.638607	0.207	0.389	3.92544e-62	Contractile Pericytes
HSPA1B	3.0642e-66	-0.905755	0.37	0.557	1.12153e-61	Contractile Pericytes
JAG1	4.24527e-66	-0.565953	0.487	0.655	1.55381e-61	Contractile Pericytes
CREM	4.80522e-66	-1.02775	0.287	0.462	1.75876e-61	Contractile Pericytes
ADAMTS9	6.73399e-66	-1.24666	0.228	0.409	2.46471e-61	Contractile Pericytes
DNAJB1	1.00397e-65	-1.10925	0.371	0.554	3.67461e-61	Contractile Pericytes
MAFF	1.33545e-65	-0.563727	0.348	0.538	4.8879e-61	Contractile Pericytes
TNS1	4.04598e-65	0.649752	0.881	0.798	1.48087e-60	Contractile Pericytes
MYH9	4.14581e-65	0.552856	0.818	0.735	1.51741e-60	Contractile Pericytes
SUGCT	5.25651e-65	0.559852	0.347	0.19	1.92394e-60	Contractile Pericytes
HSPH1	5.31412e-65	-1.18339	0.28	0.459	1.94502e-60	Contractile Pericytes
IFITM3	6.78161e-65	-0.575077	0.592	0.753	2.48214e-60	Contractile Pericytes
AR	1.26463e-64	0.587425	0.386	0.232	4.62869e-60	Contractile Pericytes
GALNT17	1.77605e-64	0.816654	0.346	0.197	6.50051e-60	Contractile Pericytes
CRADD	1.78868e-64	0.753549	0.365	0.213	6.54675e-60	Contractile Pericytes
ADCY5	2.66675e-64	0.718022	0.549	0.399	9.76056e-60	Contractile Pericytes
NAALADL2	2.71571e-64	0.742272	0.549	0.386	9.93977e-60	Contractile Pericytes
MRVI1	3.73813e-64	0.535721	0.692	0.548	1.36819e-59	Contractile Pericytes
MBNL2	1.39231e-63	0.569779	0.665	0.539	5.09598e-59	Contractile Pericytes
NAV2	1.71905e-63	-0.709579	0.339	0.538	6.29189e-59	Contractile Pericytes
GOLGA8A	2.58935e-63	0.498796	0.423	0.262	9.47727e-59	Contractile Pericytes
SELENOK	3.48465e-63	-0.601214	0.334	0.507	1.27542e-58	Contractile Pericytes
FOS	3.92023e-63	-0.762911	0.695	0.818	1.43484e-58	Contractile Pericytes
COL5A1	6.06479e-63	0.48765	0.386	0.232	2.21977e-58	Contractile Pericytes
SETBP1	1.979e-62	0.573777	0.751	0.618	7.24333e-58	Contractile Pericytes
FHL2	2.38546e-62	0.458599	0.388	0.232	8.73102e-58	Contractile Pericytes
PLEKHA4	4.20926e-62	-0.506161	0.146	0.329	1.54063e-57	Contractile Pericytes
ARL5B	4.93594e-62	-0.675651	0.229	0.414	1.8066e-57	Contractile Pericytes
TCEAL3	6.05795e-62	0.59224	0.412	0.276	2.21727e-57	Contractile Pericytes
TPT1-AS1	6.54768e-62	0.591202	0.509	0.352	2.39652e-57	Contractile Pericytes
SMYD3	8.06645e-62	0.677003	0.574	0.404	2.9524e-57	Contractile Pericytes
ATXN1	1.06753e-61	0.604167	0.689	0.552	3.90725e-57	Contractile Pericytes
SKIL	1.16257e-61	-0.514012	0.22	0.409	4.25513e-57	Contractile Pericytes
UBAC2	1.35183e-61	0.490104	0.392	0.236	4.94785e-57	Contractile Pericytes
F10	2.29894e-61	0.367511	0.371	0.218	8.41435e-57	Contractile Pericytes
RPS14	2.69129e-61	-0.468948	0.642	0.817	9.85039e-57	Contractile Pericytes
EPB41	3.02025e-61	0.549095	0.302	0.164	1.10544e-56	Contractile Pericytes
COL1A2	6.70395e-61	0.453492	0.568	0.409	2.45371e-56	Contractile Pericytes
GPRC5A	9.54382e-61	-0.827525	0.139	0.316	3.49313e-56	Contractile Pericytes
RPL15	1.69047e-60	-0.430517	0.648	0.81	6.18728e-56	Contractile Pericytes
KLF2	2.00803e-60	-0.965743	0.481	0.631	7.34957e-56	Contractile Pericytes
HSPB6	2.22294e-60	0.674269	0.48	0.36	8.13619e-56	Contractile Pericytes
NRGN	5.89185e-60	-0.415038	0.132	0.31	2.15648e-55	Contractile Pericytes
CCNL1	8.52069e-60	-0.566369	0.581	0.714	3.11866e-55	Contractile Pericytes
COQ10B	9.04015e-60	-0.53222	0.259	0.441	3.30879e-55	Contractile Pericytes
KDM6B	1.62282e-59	-0.702824	0.159	0.331	5.93968e-55	Contractile Pericytes
PRKAR2B	1.87216e-59	-0.602143	0.146	0.317	6.85228e-55	Contractile Pericytes
FOSL2	1.9379e-59	-0.537177	0.313	0.496	7.09291e-55	Contractile Pericytes
INPP4B	2.36117e-59	0.496788	0.838	0.78	8.64213e-55	Contractile Pericytes
TSPO	2.76981e-59	-0.429597	0.257	0.435	1.01378e-54	Contractile Pericytes
RPL24	3.10809e-59	-0.431644	0.671	0.817	1.13759e-54	Contractile Pericytes
STXBP5	8.46734e-59	0.564397	0.456	0.299	3.09913e-54	Contractile Pericytes
ZBTB20	8.93046e-59	0.44956	0.911	0.859	3.26864e-54	Contractile Pericytes
SLC35F1	1.63537e-58	0.656586	0.364	0.208	5.98562e-54	Contractile Pericytes
MEF2A	1.7267e-58	0.512026	0.722	0.607	6.31989e-54	Contractile Pericytes
KIAA0040	1.96725e-58	-0.668275	0.27	0.442	7.20035e-54	Contractile Pericytes
RPS27	2.46541e-58	-0.420361	0.738	0.864	9.02364e-54	Contractile Pericytes
GPI	9.5496e-58	0.490081	0.421	0.271	3.49525e-53	Contractile Pericytes
RORA	1.23155e-57	0.759334	0.751	0.647	4.5076e-53	Contractile Pericytes
PABPC1	1.49356e-57	-0.438985	0.668	0.799	5.46657e-53	Contractile Pericytes
ECHDC2	2.37239e-57	0.508309	0.512	0.361	8.68317e-53	Contractile Pericytes
ITPR1	3.05209e-57	0.57881	0.663	0.528	1.11709e-52	Contractile Pericytes
FAT1	4.10612e-57	-0.567671	0.184	0.365	1.50288e-52	Contractile Pericytes
SOCS3	7.86251e-57	-0.628916	0.388	0.563	2.87776e-52	Contractile Pericytes
FIGN	8.75045e-57	0.547118	0.491	0.333	3.20275e-52	Contractile Pericytes
SMTN	1.42978e-56	0.583242	0.513	0.387	5.23315e-52	Contractile Pericytes
PDGFA	2.34136e-56	-0.530755	0.255	0.422	8.56963e-52	Contractile Pericytes
CD151	2.40243e-56	-0.550202	0.398	0.552	8.79313e-52	Contractile Pericytes
TAGLN2	4.50316e-56	-0.48547	0.282	0.457	1.6482e-51	Contractile Pericytes
PEAK1	4.57923e-56	-0.553684	0.394	0.577	1.67604e-51	Contractile Pericytes
JUN	5.26614e-56	-0.704644	0.69	0.804	1.92746e-51	Contractile Pericytes
SERINC5	5.83774e-56	-0.876336	0.261	0.431	2.13667e-51	Contractile Pericytes
TMEM117	1.02264e-55	0.60286	0.348	0.205	3.74296e-51	Contractile Pericytes
TGM2	1.05689e-55	0.457587	0.378	0.232	3.86833e-51	Contractile Pericytes
TPST1	1.87649e-55	0.599285	0.344	0.197	6.86814e-51	Contractile Pericytes
HOMER1	2.08881e-55	-0.854268	0.166	0.339	7.64525e-51	Contractile Pericytes
C12orf75	2.65965e-55	-0.772234	0.466	0.557	9.73459e-51	Contractile Pericytes
IGF1R	3.54589e-55	0.566834	0.762	0.626	1.29783e-50	Contractile Pericytes
NOLC1	4.29362e-55	-0.502414	0.212	0.384	1.57151e-50	Contractile Pericytes
RNF152	4.9028e-55	-0.62277	0.316	0.501	1.79447e-50	Contractile Pericytes
RPL23A	5.56812e-55	-0.41813	0.67	0.819	2.03799e-50	Contractile Pericytes
CDC37L1	7.41145e-55	0.436279	0.341	0.205	2.71266e-50	Contractile Pericytes
RPL34	7.50291e-55	-0.418523	0.685	0.833	2.74614e-50	Contractile Pericytes
IRF1	8.61565e-55	-0.477618	0.329	0.519	3.15342e-50	Contractile Pericytes
TTC28	1.29646e-54	0.577849	0.684	0.557	4.74516e-50	Contractile Pericytes
DYNC1I1	1.39593e-54	-0.570428	0.166	0.342	5.10925e-50	Contractile Pericytes
DPYD	1.44108e-54	0.502522	0.755	0.635	5.2745e-50	Contractile Pericytes
RPL10	1.62387e-54	-0.405364	0.692	0.844	5.94354e-50	Contractile Pericytes
GARNL3	1.81375e-54	0.560151	0.446	0.299	6.63852e-50	Contractile Pericytes
HIBADH	2.66452e-54	0.506113	0.431	0.28	9.7524e-50	Contractile Pericytes
RPS29	3.79496e-54	-0.457151	0.641	0.804	1.38899e-49	Contractile Pericytes
SOD3	4.16399e-54	-0.605389	0.513	0.626	1.52406e-49	Contractile Pericytes
COL25A1	7.00593e-54	-0.686745	0.194	0.375	2.56424e-49	Contractile Pericytes
LINC00924	1.30734e-53	0.576499	0.41	0.262	4.78501e-49	Contractile Pericytes
IER3	1.32358e-53	-1.07469	0.185	0.346	4.84444e-49	Contractile Pericytes
MYO1E	1.96333e-53	-0.462883	0.362	0.537	7.18598e-49	Contractile Pericytes
ANKS1B	6.48007e-53	0.674077	0.489	0.342	2.37177e-48	Contractile Pericytes
COL12A1	7.80883e-53	-0.487395	0.193	0.37	2.85811e-48	Contractile Pericytes
FHOD3	7.82036e-53	0.544947	0.339	0.205	2.86233e-48	Contractile Pericytes
EIF4A1	1.06143e-52	-0.465459	0.589	0.724	3.88494e-48	Contractile Pericytes
IGFBP7	2.72708e-52	-0.426772	0.844	0.926	9.98138e-48	Contractile Pericytes
NFASC	3.14145e-52	0.578273	0.519	0.374	1.1498e-47	Contractile Pericytes
PVT1	4.015e-52	-0.888796	0.343	0.499	1.46953e-47	Contractile Pericytes
VCL	4.23705e-52	0.429458	0.772	0.687	1.5508e-47	Contractile Pericytes
LAMA3	8.10748e-52	0.482069	0.584	0.431	2.96742e-47	Contractile Pericytes
DPYSL3	8.75015e-52	0.618474	0.462	0.328	3.20264e-47	Contractile Pericytes
RNF217	1.18539e-51	0.418465	0.303	0.171	4.33863e-47	Contractile Pericytes
ZSWIM6	1.2661e-51	-0.287606	0.501	0.677	4.63407e-47	Contractile Pericytes
OSBPL10	2.37003e-51	0.522565	0.422	0.27	8.67453e-47	Contractile Pericytes
MCAM	6.00096e-51	-0.51084	0.615	0.701	2.19641e-46	Contractile Pericytes
TRMT11	6.99279e-51	0.51436	0.424	0.285	2.55943e-46	Contractile Pericytes
MPDZ	7.15461e-51	0.501732	0.628	0.497	2.61866e-46	Contractile Pericytes
ODC1	8.29399e-51	-0.470056	0.216	0.383	3.03568e-46	Contractile Pericytes
PGM5	1.30465e-50	0.517474	0.578	0.453	4.77514e-46	Contractile Pericytes
TBC1D1	1.70106e-50	-0.497768	0.599	0.712	6.22606e-46	Contractile Pericytes
CTBP2	2.09653e-50	-0.440489	0.409	0.592	7.67351e-46	Contractile Pericytes
H2AFZ	2.22426e-50	-0.612362	0.438	0.587	8.14103e-46	Contractile Pericytes
UBC	9.91579e-50	-0.438789	0.655	0.779	3.62928e-45	Contractile Pericytes
ELOC	1.12141e-49	-0.59957	0.32	0.473	4.10449e-45	Contractile Pericytes
TEAD1	1.21781e-49	0.43042	0.509	0.354	4.4573e-45	Contractile Pericytes
STARD9	1.24436e-49	0.536135	0.514	0.374	4.5545e-45	Contractile Pericytes
LGALS3	1.45209e-49	-0.43734	0.379	0.538	5.3148e-45	Contractile Pericytes
CORO1C	1.53279e-49	0.476715	0.539	0.403	5.61016e-45	Contractile Pericytes
FHIT	2.43918e-49	0.675051	0.31	0.182	8.92763e-45	Contractile Pericytes
CAPZB	3.09044e-49	0.465371	0.682	0.582	1.13113e-44	Contractile Pericytes
RERE	4.53792e-49	0.519963	0.7	0.591	1.66092e-44	Contractile Pericytes
KTN1	6.01608e-49	-0.406228	0.656	0.761	2.20194e-44	Contractile Pericytes
NR4A3	6.91417e-49	-0.45505	0.272	0.446	2.53065e-44	Contractile Pericytes
LGALS1	7.7735e-49	-0.397629	0.62	0.765	2.84518e-44	Contractile Pericytes
RPS2	1.10092e-48	-0.384593	0.666	0.824	4.02948e-44	Contractile Pericytes
RERG	2.01697e-48	0.429626	0.733	0.63	7.38231e-44	Contractile Pericytes
RAD51B	2.65284e-48	0.693092	0.455	0.314	9.70967e-44	Contractile Pericytes
UBB	2.70313e-48	-0.586618	0.558	0.71	9.89374e-44	Contractile Pericytes
NFE2L2	2.8492e-48	-0.490447	0.463	0.602	1.04283e-43	Contractile Pericytes
ACSS3	3.06093e-48	0.484697	0.398	0.261	1.12033e-43	Contractile Pericytes
MYOCD	3.26203e-48	0.573202	0.621	0.487	1.19393e-43	Contractile Pericytes
PRKCA	6.82711e-48	-0.517748	0.278	0.457	2.49879e-43	Contractile Pericytes
TM4SF1	9.25761e-48	-0.988991	0.233	0.388	3.38838e-43	Contractile Pericytes
C1R	1.03376e-47	0.411364	0.447	0.305	3.78367e-43	Contractile Pericytes
SEPTIN7	1.24884e-47	-0.459334	0.705	0.785	4.5709e-43	Contractile Pericytes
LMO4	1.89901e-47	-0.437857	0.48	0.617	6.95058e-43	Contractile Pericytes
SMC5	3.53508e-47	-0.577937	0.487	0.62	1.29388e-42	Contractile Pericytes
TNRC18	3.64652e-47	0.529487	0.521	0.39	1.33466e-42	Contractile Pericytes
PLS3	3.97992e-47	-0.444863	0.583	0.668	1.45669e-42	Contractile Pericytes
RHOA	6.48187e-47	-0.40443	0.571	0.681	2.37243e-42	Contractile Pericytes
RPS11	8.97365e-47	-0.359738	0.664	0.811	3.28444e-42	Contractile Pericytes
NUDT4	1.18978e-46	-0.54552	0.379	0.532	4.3547e-42	Contractile Pericytes
PLP2	1.24765e-46	-0.42252	0.265	0.415	4.56653e-42	Contractile Pericytes
AXL	2.34124e-46	-0.689774	0.402	0.544	8.56917e-42	Contractile Pericytes
LINC01619	4.1995e-46	-0.727717	0.306	0.469	1.53706e-41	Contractile Pericytes
DGKH	5.39318e-46	-0.532799	0.389	0.544	1.97396e-41	Contractile Pericytes
MAP4K3-DT	6.30548e-46	0.466254	0.325	0.2	2.30787e-41	Contractile Pericytes
ARL17B	1.16539e-45	0.424214	0.436	0.294	4.26543e-41	Contractile Pericytes
FOSB	1.63848e-45	-0.393011	0.56	0.726	5.99701e-41	Contractile Pericytes
HNRNPA1	2.52829e-45	-0.38932	0.59	0.709	9.2538e-41	Contractile Pericytes
ARHGEF7	3.46884e-45	-0.62832	0.465	0.606	1.26963e-40	Contractile Pericytes
FBXL7	3.85044e-45	0.694075	0.636	0.517	1.4093e-40	Contractile Pericytes
USP37	4.07229e-45	-0.726605	0.263	0.409	1.4905e-40	Contractile Pericytes
HSPE1	4.51496e-45	-0.592991	0.374	0.516	1.65252e-40	Contractile Pericytes
RPL7	5.29675e-45	-0.375224	0.65	0.798	1.93866e-40	Contractile Pericytes
HSPB1	5.34697e-45	-0.789048	0.675	0.764	1.95704e-40	Contractile Pericytes
SERF2	5.57954e-45	-0.39434	0.552	0.686	2.04217e-40	Contractile Pericytes
ZBTB10	6.52695e-45	-0.295423	0.169	0.326	2.38893e-40	Contractile Pericytes
NDRG1	1.01297e-44	-0.446502	0.291	0.453	3.70757e-40	Contractile Pericytes
NID1	1.22172e-44	0.547009	0.568	0.424	4.4716e-40	Contractile Pericytes
CFL1	1.56442e-44	-0.425194	0.548	0.678	5.72595e-40	Contractile Pericytes
USP25	2.02438e-44	0.41306	0.49	0.348	7.40944e-40	Contractile Pericytes
CRISPLD2	2.54389e-44	-0.441578	0.645	0.765	9.31089e-40	Contractile Pericytes
RPS25	2.67444e-44	-0.360601	0.676	0.814	9.78872e-40	Contractile Pericytes
ARHGAP26	3.13267e-44	-0.563525	0.271	0.429	1.14659e-39	Contractile Pericytes
JPX	3.21545e-44	0.446493	0.587	0.458	1.17689e-39	Contractile Pericytes
FARP1	3.89335e-44	-0.467366	0.317	0.477	1.42501e-39	Contractile Pericytes
EIF1AX	5.95426e-44	-0.4022	0.509	0.652	2.17932e-39	Contractile Pericytes
ECE1	6.3384e-44	-0.465404	0.337	0.5	2.31992e-39	Contractile Pericytes
FCHSD2	6.5248e-44	-0.510274	0.496	0.638	2.38814e-39	Contractile Pericytes
ABHD2	7.25504e-44	-0.422295	0.253	0.412	2.65542e-39	Contractile Pericytes
GUK1	8.75051e-44	-0.407648	0.406	0.545	3.20278e-39	Contractile Pericytes
SPEG	9.06325e-44	0.448136	0.451	0.326	3.31724e-39	Contractile Pericytes
SLC39A11	1.04716e-43	0.533695	0.405	0.268	3.83272e-39	Contractile Pericytes
ARHGAP21	1.08838e-43	0.514467	0.561	0.436	3.98358e-39	Contractile Pericytes
RPLP2	1.67221e-43	-0.348329	0.679	0.823	6.12045e-39	Contractile Pericytes
YWHAE	1.86303e-43	-0.37286	0.538	0.667	6.81888e-39	Contractile Pericytes
UBE2S	2.20029e-43	-0.445084	0.22	0.372	8.05328e-39	Contractile Pericytes
PPA2	2.52644e-43	0.445093	0.431	0.299	9.24703e-39	Contractile Pericytes
EBF1	2.81973e-43	0.315586	0.918	0.865	1.03205e-38	Contractile Pericytes
PLEKHA5	3.08473e-43	0.496994	0.563	0.439	1.12904e-38	Contractile Pericytes
SPOP	4.20909e-43	0.517811	0.494	0.371	1.54057e-38	Contractile Pericytes
TMA7	7.30026e-43	-0.39401	0.432	0.578	2.67197e-38	Contractile Pericytes
TLE5	9.34601e-43	0.298222	0.379	0.249	3.42073e-38	Contractile Pericytes
NIBAN1	1.05519e-42	-0.413521	0.359	0.522	3.86212e-38	Contractile Pericytes
SNHG14	1.09239e-42	0.484084	0.601	0.48	3.99827e-38	Contractile Pericytes
BZW1	1.21841e-42	-0.374748	0.269	0.423	4.4595e-38	Contractile Pericytes
TSC22D3	1.87645e-42	-0.476394	0.382	0.525	6.86801e-38	Contractile Pericytes
GMDS	1.97994e-42	-0.714213	0.285	0.439	7.24677e-38	Contractile Pericytes
CDKAL1	2.52005e-42	0.569207	0.651	0.536	9.22362e-38	Contractile Pericytes
PTMS	2.96969e-42	-0.386627	0.592	0.72	1.08694e-37	Contractile Pericytes
ZFP36	3.16609e-42	-0.587921	0.637	0.756	1.15882e-37	Contractile Pericytes
EIF5	5.31062e-42	-0.42571	0.497	0.625	1.94374e-37	Contractile Pericytes
FTO	7.32073e-42	0.487114	0.588	0.462	2.67946e-37	Contractile Pericytes
NR3C2	7.84601e-42	0.49659	0.515	0.383	2.87172e-37	Contractile Pericytes
ENTPD1-AS1	1.13686e-41	0.51107	0.395	0.268	4.16103e-37	Contractile Pericytes
LINC01473	1.26332e-41	0.565082	0.338	0.213	4.62387e-37	Contractile Pericytes
RPL18	1.26412e-41	-0.341345	0.657	0.814	4.6268e-37	Contractile Pericytes
CALM2	1.29926e-41	-0.355847	0.706	0.804	4.75542e-37	Contractile Pericytes
PRKN	1.41348e-41	0.536807	0.569	0.439	5.17347e-37	Contractile Pericytes
XIST	1.47648e-41	0.380405	0.891	0.839	5.40408e-37	Contractile Pericytes
RAPGEF2	1.88435e-41	-0.526249	0.403	0.554	6.89691e-37	Contractile Pericytes
FAM241A	2.42029e-41	-0.317871	0.249	0.414	8.85852e-37	Contractile Pericytes
RPS21	2.48331e-41	-0.322609	0.673	0.839	9.08916e-37	Contractile Pericytes
RPS26	2.77272e-41	-0.370011	0.579	0.741	1.01484e-36	Contractile Pericytes
KLHL29	3.52348e-41	-0.627458	0.26	0.416	1.28963e-36	Contractile Pericytes
TMEM38B	3.79338e-41	-0.417818	0.166	0.305	1.38842e-36	Contractile Pericytes
CIRBP	4.18433e-41	-0.375902	0.639	0.741	1.53151e-36	Contractile Pericytes
RAB5A	4.31371e-41	-0.476877	0.334	0.474	1.57886e-36	Contractile Pericytes
CLIC1	5.88543e-41	-0.377362	0.369	0.512	2.15413e-36	Contractile Pericytes
BAZ2B	9.34052e-41	0.466835	0.574	0.456	3.41872e-36	Contractile Pericytes
ZC3HAV1	9.75316e-41	-0.493424	0.291	0.442	3.56976e-36	Contractile Pericytes
PDK4	1.00011e-40	-0.774366	0.419	0.546	3.66052e-36	Contractile Pericytes
HIF1A	1.40512e-40	-0.488571	0.296	0.435	5.1429e-36	Contractile Pericytes
HSPG2	2.1074e-40	0.51568	0.522	0.403	7.71329e-36	Contractile Pericytes
AHNAK	2.18514e-40	-0.366266	0.619	0.728	7.99784e-36	Contractile Pericytes
MIR22HG	2.21238e-40	-0.39198	0.162	0.305	8.09752e-36	Contractile Pericytes
RPL37A	2.45809e-40	-0.326078	0.729	0.854	8.99686e-36	Contractile Pericytes
RIPK1	2.79073e-40	-0.381909	0.306	0.461	1.02144e-35	Contractile Pericytes
EEF1A1	3.23969e-40	-0.343424	0.738	0.865	1.18576e-35	Contractile Pericytes
CDK14	4.31883e-40	0.516973	0.489	0.357	1.58074e-35	Contractile Pericytes
FAM177A1	5.026e-40	-0.385534	0.301	0.448	1.83957e-35	Contractile Pericytes
MAT2A	6.06258e-40	-0.531712	0.45	0.585	2.21897e-35	Contractile Pericytes
RPL23	6.2451e-40	-0.352929	0.646	0.779	2.28577e-35	Contractile Pericytes
LDB3	6.56117e-40	0.626359	0.541	0.423	2.40145e-35	Contractile Pericytes
BAG3	6.94971e-40	-0.552114	0.269	0.409	2.54366e-35	Contractile Pericytes
FGD4	8.56776e-40	-0.41562	0.197	0.35	3.13588e-35	Contractile Pericytes
LYST	9.42527e-40	0.422656	0.397	0.271	3.44974e-35	Contractile Pericytes
YAP1	1.03842e-39	0.517292	0.622	0.519	3.80073e-35	Contractile Pericytes
SPARC	1.1349e-39	-0.64466	0.379	0.516	4.15385e-35	Contractile Pericytes
STXBP1	1.16687e-39	0.347993	0.317	0.198	4.27086e-35	Contractile Pericytes
HSPA8	1.25115e-39	-0.710604	0.447	0.581	4.57932e-35	Contractile Pericytes
ANKRD29	1.43978e-39	0.273724	0.34	0.211	5.26974e-35	Contractile Pericytes
LINC01184	1.94839e-39	0.455885	0.32	0.205	7.13129e-35	Contractile Pericytes
AKAP12	2.11413e-39	0.604412	0.758	0.663	7.73793e-35	Contractile Pericytes
TOP1	2.4637e-39	-0.429871	0.519	0.649	9.0174e-35	Contractile Pericytes
ZEB2	2.58927e-39	0.335267	0.834	0.775	9.47699e-35	Contractile Pericytes
USP36	2.64921e-39	-0.799199	0.25	0.384	9.69638e-35	Contractile Pericytes
TIPARP	3.57113e-39	-0.372751	0.334	0.489	1.30707e-34	Contractile Pericytes
CNTLN	3.67669e-39	0.498971	0.421	0.3	1.3457e-34	Contractile Pericytes
ATF4	3.81797e-39	-0.407524	0.424	0.555	1.39742e-34	Contractile Pericytes
CHORDC1	4.12513e-39	-0.41578	0.252	0.396	1.50984e-34	Contractile Pericytes
RPS8	6.07776e-39	-0.333988	0.696	0.841	2.22452e-34	Contractile Pericytes
ABTB2	6.90846e-39	-0.540125	0.216	0.365	2.52857e-34	Contractile Pericytes
ASB3	7.52238e-39	0.423813	0.38	0.257	2.75327e-34	Contractile Pericytes
GABARAPL1	9.75048e-39	-0.414641	0.242	0.386	3.56877e-34	Contractile Pericytes
RPL36AL	1.17287e-38	-0.368699	0.555	0.702	4.2928e-34	Contractile Pericytes
MXI1	1.18079e-38	-0.404878	0.35	0.495	4.32182e-34	Contractile Pericytes
RPL36	1.18596e-38	-0.338722	0.642	0.804	4.34075e-34	Contractile Pericytes
C12orf57	1.19379e-38	-0.359396	0.523	0.66	4.36938e-34	Contractile Pericytes
CPED1	1.22804e-38	0.479988	0.63	0.51	4.49475e-34	Contractile Pericytes
AAK1	1.51956e-38	0.409211	0.506	0.381	5.56173e-34	Contractile Pericytes
RPL35A	2.02818e-38	-0.315932	0.662	0.818	7.42335e-34	Contractile Pericytes
RNF19A	2.03628e-38	0.454226	0.551	0.438	7.45298e-34	Contractile Pericytes
EMX2	2.70413e-38	0.39558	0.488	0.369	9.89738e-34	Contractile Pericytes
MAP1LC3B	3.59358e-38	-0.394435	0.367	0.504	1.31529e-33	Contractile Pericytes
ASPH	3.84715e-38	0.472951	0.53	0.423	1.4081e-33	Contractile Pericytes
NFKBIA	4.26502e-38	-0.466187	0.386	0.525	1.56104e-33	Contractile Pericytes
FAU	4.3212e-38	-0.330685	0.649	0.812	1.5816e-33	Contractile Pericytes
PYGB	4.74442e-38	0.381396	0.308	0.199	1.7365e-33	Contractile Pericytes
TUBA1B	4.98097e-38	-0.428008	0.491	0.623	1.82308e-33	Contractile Pericytes
GSTP1	5.45557e-38	-0.379416	0.554	0.672	1.99679e-33	Contractile Pericytes
TNRC6A	5.61335e-38	0.389509	0.678	0.58	2.05454e-33	Contractile Pericytes
PTPRS	6.99273e-38	0.414249	0.477	0.355	2.55941e-33	Contractile Pericytes
RPS16	7.37516e-38	-0.327592	0.657	0.808	2.69938e-33	Contractile Pericytes
KIF13A	9.84571e-38	0.481174	0.695	0.601	3.60363e-33	Contractile Pericytes
NAF1	1.16952e-37	-0.473278	0.257	0.398	4.28058e-33	Contractile Pericytes
STK3	1.53486e-37	0.402598	0.843	0.768	5.61775e-33	Contractile Pericytes
SUSD6	1.53755e-37	-0.398753	0.179	0.32	5.62757e-33	Contractile Pericytes
IMMP2L	1.73448e-37	0.443696	0.809	0.727	6.34836e-33	Contractile Pericytes
DDIT4	2.19246e-37	-0.473668	0.17	0.304	8.02462e-33	Contractile Pericytes
RBM8A	2.19707e-37	-0.356167	0.314	0.453	8.04148e-33	Contractile Pericytes
RBM3	2.20467e-37	-0.355052	0.4	0.543	8.06932e-33	Contractile Pericytes
MPP7	2.98645e-37	0.442365	0.439	0.319	1.09307e-32	Contractile Pericytes
RGS16	3.05082e-37	-0.585203	0.175	0.309	1.11663e-32	Contractile Pericytes
HERC1	4.04391e-37	0.37122	0.568	0.451	1.48011e-32	Contractile Pericytes
PARM1	4.10701e-37	0.467599	0.676	0.573	1.50321e-32	Contractile Pericytes
BACH1	4.65429e-37	-0.408166	0.259	0.408	1.70352e-32	Contractile Pericytes
TMOD1	4.66165e-37	0.356814	0.534	0.411	1.70621e-32	Contractile Pericytes
IFI16	4.69312e-37	-0.571751	0.4	0.524	1.71773e-32	Contractile Pericytes
ANK2	5.52107e-37	0.633772	0.54	0.431	2.02077e-32	Contractile Pericytes
SPRED1	6.4137e-37	-0.44672	0.23	0.374	2.34748e-32	Contractile Pericytes
ANKRD36	8.18259e-37	0.448266	0.437	0.32	2.99491e-32	Contractile Pericytes
NOP58	8.69389e-37	-0.428341	0.396	0.53	3.18205e-32	Contractile Pericytes
PTPRK	9.49907e-37	-0.451681	0.45	0.592	3.47676e-32	Contractile Pericytes
MCL1	9.6063e-37	-0.343558	0.404	0.554	3.516e-32	Contractile Pericytes
SERPINB1	1.0428e-36	-0.333768	0.169	0.305	3.81675e-32	Contractile Pericytes
CDC42EP4	1.3094e-36	-0.339717	0.24	0.386	4.79253e-32	Contractile Pericytes
NPM1	1.63772e-36	-0.324131	0.654	0.774	5.99423e-32	Contractile Pericytes
EDIL3	1.86612e-36	0.273129	0.751	0.633	6.83018e-32	Contractile Pericytes
ZBTB16	2.2415e-36	0.560317	0.742	0.65	8.20411e-32	Contractile Pericytes
COG5	2.54214e-36	0.485299	0.519	0.401	9.30448e-32	Contractile Pericytes
MYO9B	2.83406e-36	0.441478	0.477	0.359	1.0373e-31	Contractile Pericytes
RPS7	3.10421e-36	-0.312385	0.642	0.802	1.13617e-31	Contractile Pericytes
MICAL1	3.49928e-36	0.345775	0.326	0.213	1.28077e-31	Contractile Pericytes
IFITM2	4.2302e-36	-0.427111	0.471	0.607	1.5483e-31	Contractile Pericytes
KHDRBS3	4.97721e-36	-0.656079	0.204	0.345	1.82171e-31	Contractile Pericytes
CYTH3	5.54274e-36	-0.394363	0.199	0.342	2.0287e-31	Contractile Pericytes
RPS23	7.57236e-36	-0.314721	0.683	0.828	2.77156e-31	Contractile Pericytes
DLEU2	8.16821e-36	0.487012	0.482	0.357	2.98965e-31	Contractile Pericytes
FOXN3	1.03035e-35	0.47418	0.636	0.547	3.77118e-31	Contractile Pericytes
GNAI2	1.0789e-35	-0.34893	0.414	0.537	3.94886e-31	Contractile Pericytes
INSR	1.08145e-35	0.448321	0.566	0.453	3.95821e-31	Contractile Pericytes
TAF7	1.11464e-35	-0.348737	0.337	0.468	4.07971e-31	Contractile Pericytes
HIP1	1.38169e-35	-0.367951	0.522	0.654	5.05712e-31	Contractile Pericytes
VPS13A	1.394e-35	0.429165	0.41	0.296	5.10217e-31	Contractile Pericytes
DIPK1A	1.50229e-35	0.508651	0.343	0.23	5.49853e-31	Contractile Pericytes
UBA52	1.67523e-35	-0.331855	0.607	0.753	6.13151e-31	Contractile Pericytes
LARGE1	1.71716e-35	0.425775	0.771	0.677	6.28498e-31	Contractile Pericytes
RPS13	1.77569e-35	-0.306627	0.634	0.796	6.49922e-31	Contractile Pericytes
RLIM	1.9465e-35	-0.272381	0.243	0.384	7.12438e-31	Contractile Pericytes
AC083870.1	2.9008e-35	0.471936	0.515	0.396	1.06172e-30	Contractile Pericytes
MRPL32	3.251e-35	-0.312861	0.222	0.357	1.1899e-30	Contractile Pericytes
SH3RF1	3.27014e-35	-0.54135	0.291	0.435	1.19691e-30	Contractile Pericytes
PRKACB	4.33845e-35	0.522289	0.357	0.248	1.58792e-30	Contractile Pericytes
MEF2C-AS1	4.56482e-35	0.51633	0.382	0.265	1.67077e-30	Contractile Pericytes
ITM2B	5.4645e-35	-0.373123	0.592	0.698	2.00006e-30	Contractile Pericytes
RPS6	5.59569e-35	-0.304547	0.666	0.823	2.04808e-30	Contractile Pericytes
CUX1	7.29251e-35	0.465564	0.655	0.558	2.66913e-30	Contractile Pericytes
HMG20B	7.58774e-35	0.295471	0.312	0.208	2.77719e-30	Contractile Pericytes
IL6R	1.13776e-34	-0.414465	0.274	0.415	4.16433e-30	Contractile Pericytes
ENTPD1	1.24127e-34	0.467809	0.342	0.238	4.54318e-30	Contractile Pericytes
CHD6	1.27845e-34	0.408268	0.523	0.407	4.67926e-30	Contractile Pericytes
PELI1	1.29787e-34	-0.502646	0.269	0.409	4.75033e-30	Contractile Pericytes
ZFPM2-AS1	1.44289e-34	0.478472	0.317	0.205	5.28113e-30	Contractile Pericytes
EMP2	1.47218e-34	-0.335772	0.322	0.461	5.38831e-30	Contractile Pericytes
FTH1	1.6983e-34	-0.27295	0.717	0.847	6.21595e-30	Contractile Pericytes
BTF3	1.81291e-34	-0.332389	0.596	0.737	6.63544e-30	Contractile Pericytes
EIF3I	1.97519e-34	-0.359952	0.311	0.443	7.2294e-30	Contractile Pericytes
HNRNPK	2.32728e-34	-0.323155	0.539	0.652	8.51809e-30	Contractile Pericytes
SAT1	2.57345e-34	-0.453771	0.34	0.48	9.41909e-30	Contractile Pericytes
BTBD7	2.76978e-34	-0.65414	0.404	0.517	1.01377e-29	Contractile Pericytes
RPL21	3.06967e-34	-0.282962	0.683	0.838	1.12353e-29	Contractile Pericytes
GPATCH8	3.45344e-34	0.456887	0.605	0.498	1.26399e-29	Contractile Pericytes
HIPK2	1.03579e-33	-0.455591	0.461	0.587	3.79111e-29	Contractile Pericytes
MKNK2	1.03585e-33	-0.298682	0.203	0.341	3.79133e-29	Contractile Pericytes
RPL13A	1.12799e-33	-0.284516	0.685	0.83	4.12857e-29	Contractile Pericytes
MT-ND2	1.17576e-33	-0.272005	0.735	0.879	4.3034e-29	Contractile Pericytes
KLF4	1.30934e-33	-0.410567	0.215	0.352	4.79233e-29	Contractile Pericytes
RICTOR	1.51023e-33	0.41051	0.523	0.412	5.52759e-29	Contractile Pericytes
L3MBTL4	1.5188e-33	0.423338	0.431	0.308	5.55895e-29	Contractile Pericytes
TACC2	1.55266e-33	-0.419115	0.318	0.462	5.68289e-29	Contractile Pericytes
AFF3	1.60464e-33	0.592239	0.477	0.362	5.87316e-29	Contractile Pericytes
DYNC2H1	1.62992e-33	0.381098	0.46	0.338	5.96567e-29	Contractile Pericytes
KIAA1328	1.71619e-33	0.451551	0.488	0.369	6.28144e-29	Contractile Pericytes
MICU1	2.39628e-33	0.405685	0.474	0.364	8.77063e-29	Contractile Pericytes
SNHG9	2.42346e-33	-0.389919	0.202	0.33	8.87009e-29	Contractile Pericytes
MGST3	3.12241e-33	-0.393835	0.552	0.643	1.14283e-28	Contractile Pericytes
SET	3.25062e-33	-0.336553	0.451	0.581	1.18976e-28	Contractile Pericytes
DENND4C	3.78076e-33	0.425229	0.473	0.36	1.3838e-28	Contractile Pericytes
RAB21	4.25741e-33	-0.402988	0.413	0.533	1.55826e-28	Contractile Pericytes
RPL32	4.2704e-33	-0.292472	0.679	0.832	1.56301e-28	Contractile Pericytes
PFDN5	4.75087e-33	-0.309214	0.571	0.706	1.73887e-28	Contractile Pericytes
RPL37	6.35208e-33	-0.289221	0.694	0.829	2.32493e-28	Contractile Pericytes
RAP1B	6.8065e-33	-0.353176	0.515	0.632	2.49125e-28	Contractile Pericytes
RUNX1T1	6.85793e-33	0.38041	0.634	0.521	2.51007e-28	Contractile Pericytes
PELI2	7.23149e-33	0.481498	0.679	0.591	2.6468e-28	Contractile Pericytes
STOM	8.02875e-33	-0.329224	0.485	0.61	2.9386e-28	Contractile Pericytes
TUBB4B	8.6681e-33	-0.402168	0.43	0.552	3.17261e-28	Contractile Pericytes
PLSCR4	1.11942e-32	0.395406	0.444	0.33	4.09717e-28	Contractile Pericytes
SDCCAG8	1.15648e-32	0.405312	0.423	0.313	4.23283e-28	Contractile Pericytes
RPS27A	1.26599e-32	-0.289466	0.685	0.836	4.63366e-28	Contractile Pericytes
HNRNPA2B1	1.30285e-32	-0.268366	0.755	0.835	4.76857e-28	Contractile Pericytes
MLLT10	1.34595e-32	0.399283	0.481	0.37	4.9263e-28	Contractile Pericytes
RFX2	1.60032e-32	0.489137	0.396	0.28	5.85734e-28	Contractile Pericytes
PCBP2	1.8169e-32	-0.28572	0.613	0.716	6.65002e-28	Contractile Pericytes
FADS3	1.86627e-32	-0.328352	0.273	0.409	6.83075e-28	Contractile Pericytes
REV3L	2.29813e-32	0.389921	0.692	0.592	8.41139e-28	Contractile Pericytes
ETV6	2.42186e-32	0.510441	0.672	0.586	8.86427e-28	Contractile Pericytes
CEMIP2	2.46119e-32	-0.346647	0.296	0.437	9.00819e-28	Contractile Pericytes
ZEB1	3.01584e-32	-0.369157	0.438	0.583	1.10383e-27	Contractile Pericytes
CAVIN1	3.39995e-32	-0.358176	0.584	0.683	1.24442e-27	Contractile Pericytes
HNRNPA3	3.47919e-32	-0.299049	0.61	0.711	1.27342e-27	Contractile Pericytes
HCFC1R1	4.02717e-32	-0.364618	0.3	0.421	1.47398e-27	Contractile Pericytes
VWA8	4.09155e-32	0.362745	0.435	0.316	1.49755e-27	Contractile Pericytes
DYM	4.93385e-32	0.439108	0.533	0.427	1.80584e-27	Contractile Pericytes
FRY	7.79767e-32	-0.37151	0.615	0.71	2.85402e-27	Contractile Pericytes
MTAP	1.23369e-31	0.375874	0.392	0.28	4.51544e-27	Contractile Pericytes
MYO1D	1.28999e-31	-0.340337	0.588	0.694	4.72149e-27	Contractile Pericytes
ANKS1A	1.89481e-31	0.438768	0.342	0.236	6.93521e-27	Contractile Pericytes
CDK17	1.97179e-31	0.49512	0.462	0.349	7.21696e-27	Contractile Pericytes
NME2	2.0887e-31	-0.309778	0.523	0.649	7.64485e-27	Contractile Pericytes
PNRC2	2.12596e-31	-0.313665	0.291	0.421	7.78122e-27	Contractile Pericytes
RASL11A	2.6327e-31	-0.344337	0.3	0.435	9.63595e-27	Contractile Pericytes
EIF5A	2.72675e-31	-0.304995	0.264	0.396	9.98017e-27	Contractile Pericytes
PXDN	3.02125e-31	0.36002	0.339	0.233	1.10581e-26	Contractile Pericytes
WBP11	3.06544e-31	-0.298096	0.308	0.443	1.12198e-26	Contractile Pericytes
EXOC4	3.0935e-31	0.455885	0.612	0.507	1.13225e-26	Contractile Pericytes
IQGAP1	3.95083e-31	-0.323149	0.577	0.679	1.44604e-26	Contractile Pericytes
ESAM	7.05579e-31	-0.255571	0.25	0.387	2.58249e-26	Contractile Pericytes
RPS19	7.42693e-31	-0.28274	0.67	0.826	2.71833e-26	Contractile Pericytes
DENND4A	7.91572e-31	-0.431393	0.457	0.575	2.89723e-26	Contractile Pericytes
FAF1	1.01211e-30	0.443669	0.677	0.578	3.70441e-26	Contractile Pericytes
RPS3	1.12745e-30	-0.272225	0.654	0.809	4.12658e-26	Contractile Pericytes
PDE4DIP	1.39948e-30	-0.286119	0.257	0.39	5.12222e-26	Contractile Pericytes
PA2G4	1.70442e-30	-0.337763	0.373	0.503	6.23833e-26	Contractile Pericytes
PDE1A	1.70948e-30	-0.395646	0.465	0.611	6.25687e-26	Contractile Pericytes
CTNNA3	1.7449e-30	-0.389118	0.334	0.479	6.38651e-26	Contractile Pericytes
DYNLL1	1.94165e-30	-0.340359	0.474	0.596	7.10663e-26	Contractile Pericytes
LIMS2	2.05284e-30	0.346193	0.423	0.322	7.5136e-26	Contractile Pericytes
ZHX3	2.25097e-30	0.441032	0.339	0.235	8.23878e-26	Contractile Pericytes
RPL26	2.36569e-30	-0.275626	0.663	0.818	8.65867e-26	Contractile Pericytes
CCDC6	2.4344e-30	0.415825	0.46	0.363	8.91015e-26	Contractile Pericytes
MTA3	3.41132e-30	0.349512	0.332	0.228	1.24858e-25	Contractile Pericytes
CERS6	3.55494e-30	-0.410369	0.233	0.37	1.30114e-25	Contractile Pericytes
APPL2	3.88005e-30	0.36939	0.342	0.238	1.42014e-25	Contractile Pericytes
SGK3	3.99407e-30	0.405863	0.327	0.226	1.46187e-25	Contractile Pericytes
HIST1H1C	4.15915e-30	-0.350742	0.208	0.33	1.52229e-25	Contractile Pericytes
ATP6V0C	7.09975e-30	-0.354644	0.344	0.467	2.59858e-25	Contractile Pericytes
LDLR	8.49387e-30	-0.518551	0.288	0.408	3.10884e-25	Contractile Pericytes
RPL38	8.70571e-30	-0.263246	0.653	0.795	3.18638e-25	Contractile Pericytes
SIK3	1.06817e-29	-0.475959	0.691	0.763	3.9096e-25	Contractile Pericytes
SORT1	1.27597e-29	-0.431284	0.344	0.469	4.67018e-25	Contractile Pericytes
MT1E	1.3212e-29	-0.732114	0.407	0.514	4.83571e-25	Contractile Pericytes
RRBP1	1.39205e-29	-0.34582	0.287	0.412	5.09504e-25	Contractile Pericytes
ARHGAP10	1.41728e-29	0.462342	0.772	0.711	5.18737e-25	Contractile Pericytes
ARIH1	1.44855e-29	-0.392587	0.66	0.745	5.30184e-25	Contractile Pericytes
PARVA	1.50599e-29	0.382096	0.546	0.445	5.51206e-25	Contractile Pericytes
ZNF141	1.51701e-29	-0.617724	0.26	0.382	5.55241e-25	Contractile Pericytes
MAPKAPK2	1.55571e-29	-0.358962	0.294	0.424	5.69405e-25	Contractile Pericytes
CTNNAL1	1.58032e-29	-0.325579	0.221	0.348	5.78412e-25	Contractile Pericytes
MAP2K5	1.63834e-29	0.404038	0.38	0.272	5.99649e-25	Contractile Pericytes
IER5	2.82224e-29	-0.34293	0.216	0.339	1.03297e-24	Contractile Pericytes
SFPQ	3.27151e-29	-0.252932	0.597	0.714	1.19741e-24	Contractile Pericytes
H2AFJ	3.38683e-29	-0.328586	0.383	0.499	1.23961e-24	Contractile Pericytes
PLPP3	3.45404e-29	-0.451569	0.485	0.591	1.26421e-24	Contractile Pericytes
NPAS3	3.46003e-29	0.538882	0.314	0.211	1.2664e-24	Contractile Pericytes
SEM1	3.7576e-29	-0.281349	0.468	0.58	1.37532e-24	Contractile Pericytes
RPS9	5.00199e-29	-0.274695	0.647	0.804	1.83078e-24	Contractile Pericytes
ZFAS1	5.04347e-29	-0.314327	0.524	0.64	1.84596e-24	Contractile Pericytes
CHCHD10	5.14472e-29	0.39309	0.417	0.329	1.88302e-24	Contractile Pericytes
RIN2	6.33076e-29	0.42651	0.39	0.284	2.31712e-24	Contractile Pericytes
PPP3CB	6.75755e-29	0.347568	0.43	0.325	2.47333e-24	Contractile Pericytes
RELL1	7.12987e-29	-0.329767	0.282	0.406	2.6096e-24	Contractile Pericytes
PAM	7.64105e-29	-0.447345	0.295	0.424	2.7967e-24	Contractile Pericytes
MAP4K3	8.22056e-29	0.385295	0.563	0.462	3.00881e-24	Contractile Pericytes
COL14A1	9.01003e-29	0.42122	0.648	0.572	3.29776e-24	Contractile Pericytes
ADI1	9.31965e-29	-0.300545	0.307	0.431	3.41108e-24	Contractile Pericytes
PITPNB	1.04238e-28	-0.356915	0.404	0.527	3.81523e-24	Contractile Pericytes
ATXN10	1.05331e-28	0.43474	0.447	0.345	3.85523e-24	Contractile Pericytes
NRP1	1.0799e-28	0.276499	0.586	0.474	3.95254e-24	Contractile Pericytes
CHMP4B	1.08439e-28	-0.294395	0.266	0.387	3.96899e-24	Contractile Pericytes
SOX6	1.14516e-28	-0.258269	0.417	0.57	4.19141e-24	Contractile Pericytes
EEF1B2	1.20166e-28	-0.287508	0.584	0.717	4.39819e-24	Contractile Pericytes
ZFAND5	1.5394e-28	-0.311285	0.555	0.653	5.63435e-24	Contractile Pericytes
UBE2D3	1.86832e-28	-0.297151	0.59	0.689	6.83825e-24	Contractile Pericytes
PRRC2C	2.30028e-28	-0.308686	0.574	0.685	8.41924e-24	Contractile Pericytes
IL6ST	2.62377e-28	-0.352168	0.536	0.655	9.60327e-24	Contractile Pericytes
MYL12B	2.71588e-28	-0.329579	0.413	0.53	9.9404e-24	Contractile Pericytes
YWHAZ	2.75895e-28	-0.276862	0.595	0.696	1.0098e-23	Contractile Pericytes
PLPP1	2.92755e-28	0.456827	0.651	0.549	1.07151e-23	Contractile Pericytes
RPS20	3.07679e-28	-0.269917	0.633	0.768	1.12614e-23	Contractile Pericytes
CCDC80	3.20724e-28	-0.319003	0.277	0.408	1.17388e-23	Contractile Pericytes
TOB2	3.37057e-28	-0.265251	0.254	0.379	1.23366e-23	Contractile Pericytes
RPL12	3.99141e-28	-0.266863	0.653	0.804	1.46089e-23	Contractile Pericytes
ZNRF2	4.53564e-28	-0.532467	0.28	0.4	1.66009e-23	Contractile Pericytes
C1orf21	5.40555e-28	0.364654	0.427	0.31	1.97848e-23	Contractile Pericytes
EHD2	6.15141e-28	-0.308622	0.302	0.423	2.25148e-23	Contractile Pericytes
NR3C1	8.83204e-28	-0.336636	0.498	0.62	3.23262e-23	Contractile Pericytes
HSPA9	9.29929e-28	-0.354041	0.421	0.532	3.40363e-23	Contractile Pericytes
RPS5	1.00565e-27	-0.263377	0.636	0.78	3.68077e-23	Contractile Pericytes
DIAPH1	1.10804e-27	-0.252013	0.177	0.3	4.05555e-23	Contractile Pericytes
SRSF3	1.31856e-27	-0.291764	0.577	0.676	4.82608e-23	Contractile Pericytes
MAP4K5	1.46569e-27	0.339469	0.503	0.398	5.36457e-23	Contractile Pericytes
PNPLA2	1.60157e-27	-0.268948	0.193	0.31	5.86189e-23	Contractile Pericytes
GPATCH2L	1.87243e-27	0.357298	0.351	0.252	6.85329e-23	Contractile Pericytes
CDH6	1.88379e-27	-0.336077	0.271	0.397	6.89488e-23	Contractile Pericytes
STX18	1.96001e-27	0.325401	0.3	0.204	7.17384e-23	Contractile Pericytes
VDAC1	2.16016e-27	-0.374379	0.297	0.407	7.90639e-23	Contractile Pericytes
ZNF280D	2.18402e-27	0.360355	0.452	0.348	7.99374e-23	Contractile Pericytes
UAP1	2.20655e-27	-0.32336	0.249	0.372	8.07619e-23	Contractile Pericytes
PRRX1	2.52111e-27	0.250153	0.627	0.526	9.22752e-23	Contractile Pericytes
NUMB	2.57846e-27	0.424767	0.468	0.375	9.43744e-23	Contractile Pericytes
MAPK14	2.7161e-27	0.34613	0.356	0.257	9.94119e-23	Contractile Pericytes
H1FX	3.25206e-27	-0.36542	0.355	0.469	1.19029e-22	Contractile Pericytes
NTRK3	3.96143e-27	0.379201	0.683	0.568	1.44992e-22	Contractile Pericytes
MTRNR2L8	4.14162e-27	-0.274788	0.619	0.761	1.51587e-22	Contractile Pericytes
SOD1	4.67721e-27	-0.298992	0.511	0.622	1.71191e-22	Contractile Pericytes
HIST1H4C	5.13584e-27	-0.374941	0.462	0.572	1.87977e-22	Contractile Pericytes
IPO7	8.44071e-27	-0.401911	0.424	0.54	3.08938e-22	Contractile Pericytes
RPL29	9.12448e-27	-0.265558	0.645	0.798	3.33965e-22	Contractile Pericytes
NR2F2-AS1	9.1511e-27	0.260548	0.841	0.758	3.34939e-22	Contractile Pericytes
HNRNPF	1.03619e-26	-0.305874	0.334	0.451	3.79256e-22	Contractile Pericytes
YWHAH	1.15679e-26	-0.390634	0.339	0.442	4.23397e-22	Contractile Pericytes
SOGA1	1.23584e-26	0.344939	0.31	0.215	4.52329e-22	Contractile Pericytes
PLCB4	1.43694e-26	-0.494626	0.294	0.423	5.25936e-22	Contractile Pericytes
DRAP1	1.57763e-26	-0.26736	0.277	0.393	5.77427e-22	Contractile Pericytes
PPP1R12A	1.79328e-26	0.266389	0.847	0.809	6.56357e-22	Contractile Pericytes
NBL1	1.91191e-26	0.313913	0.457	0.367	6.99777e-22	Contractile Pericytes
EIF3H	1.92798e-26	-0.287463	0.524	0.637	7.0566e-22	Contractile Pericytes
RPL27A	2.12612e-26	-0.250548	0.664	0.789	7.7818e-22	Contractile Pericytes
CCDC66	2.23918e-26	0.274191	0.316	0.219	8.19564e-22	Contractile Pericytes
LIMA1	2.47388e-26	0.298776	0.546	0.439	9.05465e-22	Contractile Pericytes
FOXP1	2.62548e-26	0.310677	0.809	0.758	9.60953e-22	Contractile Pericytes
B3GALNT2	2.83959e-26	0.400463	0.427	0.328	1.03932e-21	Contractile Pericytes
HNRNPU	3.27633e-26	-0.311271	0.666	0.743	1.19917e-21	Contractile Pericytes
CTNNA1	4.44642e-26	-0.340332	0.607	0.699	1.62743e-21	Contractile Pericytes
TBC1D5	5.6498e-26	0.421115	0.57	0.481	2.06788e-21	Contractile Pericytes
PCCA	5.89715e-26	0.383256	0.484	0.382	2.15842e-21	Contractile Pericytes
STX5	6.76513e-26	-0.262721	0.254	0.379	2.4761e-21	Contractile Pericytes
RPL7A	7.51452e-26	-0.25361	0.666	0.815	2.75039e-21	Contractile Pericytes
RPL28	9.50519e-26	-0.259188	0.662	0.808	3.47899e-21	Contractile Pericytes
FAM120B	9.85187e-26	0.355146	0.409	0.304	3.60588e-21	Contractile Pericytes
NUP98	1.01845e-25	-0.459693	0.466	0.559	3.72763e-21	Contractile Pericytes
H3F3A	1.03822e-25	-0.27507	0.629	0.73	3.79998e-21	Contractile Pericytes
CAVIN3	1.17247e-25	-0.379864	0.405	0.503	4.29137e-21	Contractile Pericytes
ARL13B	1.37096e-25	-0.325197	0.288	0.408	5.01783e-21	Contractile Pericytes
SERBP1	1.59282e-25	-0.303061	0.527	0.633	5.82986e-21	Contractile Pericytes
TRIR	1.63013e-25	-0.299735	0.402	0.513	5.96643e-21	Contractile Pericytes
MFAP4	1.64691e-25	0.306872	0.479	0.37	6.02784e-21	Contractile Pericytes
EIF4G2	1.70102e-25	-0.294287	0.54	0.638	6.2259e-21	Contractile Pericytes
MINDY2	1.72398e-25	0.386069	0.484	0.394	6.30993e-21	Contractile Pericytes
PHC3	1.77763e-25	0.372597	0.468	0.375	6.50631e-21	Contractile Pericytes
ANXA1	2.15692e-25	-0.379829	0.32	0.44	7.89453e-21	Contractile Pericytes
RSRC2	2.16116e-25	-0.274706	0.515	0.617	7.91005e-21	Contractile Pericytes
POLR2L	2.47621e-25	-0.321554	0.354	0.473	9.06319e-21	Contractile Pericytes
TSC22D1	2.56096e-25	-0.433252	0.7	0.735	9.37338e-21	Contractile Pericytes
MSRB3	2.60585e-25	0.326546	0.806	0.719	9.53765e-21	Contractile Pericytes
NBAS	2.663e-25	0.35003	0.428	0.329	9.74684e-21	Contractile Pericytes
BRD2	2.79187e-25	-0.277026	0.408	0.527	1.02185e-20	Contractile Pericytes
RPL18A	2.81282e-25	-0.264261	0.675	0.821	1.02952e-20	Contractile Pericytes
MORF4L1	3.28971e-25	-0.265487	0.575	0.673	1.20407e-20	Contractile Pericytes
MYL12A	3.31052e-25	-0.318745	0.41	0.516	1.21169e-20	Contractile Pericytes
VPS54	3.51656e-25	0.362708	0.373	0.275	1.2871e-20	Contractile Pericytes
GTF2B	3.58161e-25	-0.458502	0.257	0.369	1.3109e-20	Contractile Pericytes
EMP1	3.61437e-25	-0.546351	0.256	0.365	1.32289e-20	Contractile Pericytes
CFL2	4.11141e-25	0.336648	0.418	0.335	1.50482e-20	Contractile Pericytes
HNRNPH3	5.21246e-25	-0.266672	0.48	0.587	1.90781e-20	Contractile Pericytes
CNST	5.24214e-25	0.3114	0.315	0.221	1.91868e-20	Contractile Pericytes
KALRN	5.29094e-25	-0.48046	0.474	0.579	1.93654e-20	Contractile Pericytes
MXRA7	6.0242e-25	0.36709	0.518	0.455	2.20492e-20	Contractile Pericytes
IGF2R	6.5733e-25	0.325638	0.429	0.332	2.40589e-20	Contractile Pericytes
ITSN2	8.51719e-25	0.355118	0.491	0.395	3.11738e-20	Contractile Pericytes
AKT3	9.46409e-25	0.32814	0.825	0.769	3.46395e-20	Contractile Pericytes
DIS3L2	9.94511e-25	0.316909	0.339	0.244	3.64001e-20	Contractile Pericytes
IFT88	1.03495e-24	0.306896	0.311	0.217	3.78801e-20	Contractile Pericytes
ARPC2	1.09714e-24	-0.312322	0.441	0.538	4.01566e-20	Contractile Pericytes
DOP1A	1.17629e-24	0.304809	0.329	0.234	4.30532e-20	Contractile Pericytes
RIMKLB	1.25757e-24	0.349918	0.369	0.281	4.60283e-20	Contractile Pericytes
SENP7	1.37598e-24	0.357286	0.447	0.353	5.03624e-20	Contractile Pericytes
ANP32B	1.39415e-24	-0.288516	0.403	0.516	5.10272e-20	Contractile Pericytes
KLHL23	1.54287e-24	-0.442349	0.323	0.427	5.64706e-20	Contractile Pericytes
NDUFS4	1.6602e-24	0.333803	0.522	0.44	6.07652e-20	Contractile Pericytes
MUSTN1	1.67412e-24	-0.500809	0.504	0.595	6.12743e-20	Contractile Pericytes
SDCBP	1.78083e-24	-0.286103	0.241	0.353	6.51801e-20	Contractile Pericytes
CLASP1	2.05003e-24	0.345575	0.507	0.413	7.50331e-20	Contractile Pericytes
UBXN1	2.19004e-24	-0.274638	0.411	0.524	8.01576e-20	Contractile Pericytes
AOC3	2.5869e-24	0.326058	0.466	0.382	9.46831e-20	Contractile Pericytes
SPART	2.70707e-24	0.32769	0.525	0.444	9.90815e-20	Contractile Pericytes
VASN	2.79483e-24	-0.261411	0.243	0.357	1.02294e-19	Contractile Pericytes
DENND1A	3.66149e-24	0.401655	0.413	0.314	1.34014e-19	Contractile Pericytes
PRDX1	4.01484e-24	-0.294108	0.436	0.552	1.46947e-19	Contractile Pericytes
IFT81	4.30206e-24	0.269079	0.307	0.215	1.5746e-19	Contractile Pericytes
FBXL17	4.66486e-24	0.42708	0.472	0.375	1.70738e-19	Contractile Pericytes
CDC42	4.87166e-24	-0.250739	0.496	0.599	1.78308e-19	Contractile Pericytes
GAS6	5.16824e-24	0.273965	0.531	0.446	1.89163e-19	Contractile Pericytes
BCKDHB	5.4833e-24	0.404071	0.363	0.269	2.00694e-19	Contractile Pericytes
NHS	5.95625e-24	0.448371	0.534	0.431	2.18005e-19	Contractile Pericytes
RRAD	7.18039e-24	-0.418045	0.401	0.508	2.62809e-19	Contractile Pericytes
NPC1	7.44397e-24	-0.363349	0.274	0.383	2.72457e-19	Contractile Pericytes
IGFBP6	7.48318e-24	-0.510485	0.325	0.433	2.73892e-19	Contractile Pericytes
UBE2E2	9.12409e-24	0.3384	0.672	0.576	3.33951e-19	Contractile Pericytes
FAM13B	9.43168e-24	0.364069	0.482	0.389	3.45209e-19	Contractile Pericytes
ACTG1	1.10993e-23	-0.338045	0.688	0.762	4.06244e-19	Contractile Pericytes
SNRPB	1.20125e-23	-0.282004	0.328	0.437	4.3967e-19	Contractile Pericytes
RAN	1.28722e-23	-0.29234	0.336	0.452	4.71134e-19	Contractile Pericytes
NNMT	1.2943e-23	-0.508287	0.324	0.428	4.73728e-19	Contractile Pericytes
FBN1	1.4145e-23	0.312769	0.365	0.271	5.1772e-19	Contractile Pericytes
RSL1D1	1.79482e-23	-0.285564	0.351	0.467	6.56924e-19	Contractile Pericytes
PPM1L	1.91742e-23	-0.323454	0.419	0.543	7.01795e-19	Contractile Pericytes
FBXW4	1.97097e-23	0.359651	0.36	0.272	7.21396e-19	Contractile Pericytes
SLC30A9	2.11224e-23	0.306862	0.347	0.257	7.73102e-19	Contractile Pericytes
KLF12	2.41832e-23	0.398919	0.573	0.482	8.85129e-19	Contractile Pericytes
GABARAP	2.76117e-23	-0.28084	0.502	0.608	1.01062e-18	Contractile Pericytes
DLG5	3.11097e-23	0.295443	0.332	0.238	1.13865e-18	Contractile Pericytes
TFDP2	3.14943e-23	0.325815	0.501	0.409	1.15272e-18	Contractile Pericytes
INVS	3.17606e-23	0.337792	0.403	0.302	1.16247e-18	Contractile Pericytes
ASCC3	3.44206e-23	0.377513	0.426	0.332	1.25983e-18	Contractile Pericytes
MICAL2	4.88463e-23	-0.256715	0.318	0.438	1.78782e-18	Contractile Pericytes
BCAS2	5.87713e-23	-0.301414	0.228	0.332	2.15109e-18	Contractile Pericytes
PALM2-AKAP2	6.78854e-23	0.42979	0.587	0.505	2.48467e-18	Contractile Pericytes
ZNF292	7.16436e-23	0.322033	0.57	0.488	2.62223e-18	Contractile Pericytes
NSD1	7.55703e-23	0.309758	0.437	0.344	2.76595e-18	Contractile Pericytes
ELF2	7.60518e-23	-0.334454	0.589	0.676	2.78357e-18	Contractile Pericytes
BRK1	7.7197e-23	-0.265427	0.339	0.445	2.82549e-18	Contractile Pericytes
CHCHD2	1.09645e-22	-0.261128	0.526	0.63	4.01311e-18	Contractile Pericytes
USP48	1.10999e-22	0.284387	0.424	0.328	4.06267e-18	Contractile Pericytes
TUT4	1.22481e-22	0.342642	0.561	0.48	4.48293e-18	Contractile Pericytes
TJP1	1.35893e-22	-0.310798	0.676	0.763	4.97382e-18	Contractile Pericytes
RAPGEF5	1.42026e-22	-0.306105	0.226	0.342	5.19831e-18	Contractile Pericytes
PDE5A	1.43553e-22	0.29851	0.694	0.609	5.25419e-18	Contractile Pericytes
FARS2	1.53062e-22	0.40286	0.352	0.261	5.60223e-18	Contractile Pericytes
SYF2	1.60303e-22	-0.267663	0.367	0.481	5.86726e-18	Contractile Pericytes
MAP3K8	1.84253e-22	-0.277853	0.323	0.438	6.74385e-18	Contractile Pericytes
SBSPON	2.09341e-22	0.307033	0.396	0.307	7.66209e-18	Contractile Pericytes
AUTS2	2.48366e-22	0.276663	0.649	0.555	9.09046e-18	Contractile Pericytes
SHPRH	2.95094e-22	0.27096	0.45	0.352	1.08007e-17	Contractile Pericytes
SMCHD1	2.99084e-22	0.310556	0.654	0.582	1.09468e-17	Contractile Pericytes
GPCPD1	3.06634e-22	-0.30602	0.272	0.385	1.12231e-17	Contractile Pericytes
HSD17B4	3.14264e-22	0.28886	0.335	0.247	1.15024e-17	Contractile Pericytes
ERLEC1	3.17984e-22	0.270318	0.361	0.276	1.16385e-17	Contractile Pericytes
CYP7B1	3.41437e-22	-0.28738	0.22	0.333	1.24969e-17	Contractile Pericytes
PGR	3.53333e-22	0.34109	0.317	0.231	1.29323e-17	Contractile Pericytes
TEX14	3.68955e-22	-0.426471	0.198	0.301	1.35041e-17	Contractile Pericytes
MFSD4B	3.79193e-22	0.354027	0.362	0.27	1.38788e-17	Contractile Pericytes
RSL24D1	4.07405e-22	-0.268706	0.438	0.541	1.49114e-17	Contractile Pericytes
CRTAP	4.55735e-22	-0.272826	0.42	0.514	1.66803e-17	Contractile Pericytes
EGFR	4.89742e-22	0.361475	0.593	0.516	1.7925e-17	Contractile Pericytes
YWHAG	6.01829e-22	-0.269983	0.334	0.444	2.20275e-17	Contractile Pericytes
ZNF704	6.24244e-22	-0.260556	0.436	0.552	2.28479e-17	Contractile Pericytes
CHCHD3	6.47485e-22	0.371929	0.45	0.362	2.36986e-17	Contractile Pericytes
USO1	8.23683e-22	0.271363	0.419	0.331	3.01476e-17	Contractile Pericytes
EIF3J	8.56166e-22	-0.323774	0.387	0.498	3.13365e-17	Contractile Pericytes
CHPT1	9.72695e-22	0.280804	0.303	0.217	3.56016e-17	Contractile Pericytes
ZFYVE9	1.06501e-21	0.358261	0.379	0.286	3.89804e-17	Contractile Pericytes
ARL6IP1	1.37616e-21	-0.29279	0.345	0.45	5.03688e-17	Contractile Pericytes
ATL2	1.50256e-21	0.319859	0.372	0.283	5.49952e-17	Contractile Pericytes
YWHAB	1.59974e-21	-0.28905	0.445	0.536	5.85521e-17	Contractile Pericytes
UBL5	1.62053e-21	-0.254827	0.439	0.551	5.93129e-17	Contractile Pericytes
CCDC91	1.8299e-21	0.351744	0.388	0.299	6.6976e-17	Contractile Pericytes
UACA	1.95541e-21	0.338315	0.475	0.386	7.15699e-17	Contractile Pericytes
PHPT1	2.0922e-21	-0.271804	0.267	0.371	7.65766e-17	Contractile Pericytes
UBE3C	2.30405e-21	0.282576	0.391	0.297	8.43306e-17	Contractile Pericytes
DLG2	2.32633e-21	0.505161	0.69	0.616	8.51459e-17	Contractile Pericytes
GTF2I	2.54211e-21	0.294412	0.537	0.453	9.30439e-17	Contractile Pericytes
RNASEK	2.97895e-21	-0.253871	0.438	0.547	1.09032e-16	Contractile Pericytes
UBR2	3.19144e-21	0.287961	0.502	0.411	1.1681e-16	Contractile Pericytes
SCMH1	3.35127e-21	0.365519	0.539	0.454	1.2266e-16	Contractile Pericytes
CADM1	4.39982e-21	-0.270486	0.221	0.328	1.61038e-16	Contractile Pericytes
ZFYVE16	4.42675e-21	-0.430028	0.389	0.48	1.62024e-16	Contractile Pericytes
ARHGAP1	4.52291e-21	0.277428	0.337	0.252	1.65543e-16	Contractile Pericytes
SNX29	4.99681e-21	0.379492	0.394	0.308	1.82888e-16	Contractile Pericytes
NEMF	5.96346e-21	0.264237	0.482	0.389	2.18269e-16	Contractile Pericytes
SPIN1	6.91822e-21	0.284597	0.417	0.328	2.53214e-16	Contractile Pericytes
SBDS	7.23543e-21	-0.264371	0.482	0.579	2.64824e-16	Contractile Pericytes
NCOA2	8.38335e-21	0.321143	0.518	0.436	3.06839e-16	Contractile Pericytes
KIAA1958	9.51305e-21	0.444991	0.363	0.278	3.48187e-16	Contractile Pericytes
NKTR	1.056e-20	0.293976	0.582	0.5	3.86506e-16	Contractile Pericytes
JAZF1	1.15216e-20	0.458292	0.423	0.344	4.21704e-16	Contractile Pericytes
COP1	1.23624e-20	0.319764	0.496	0.401	4.52478e-16	Contractile Pericytes
SLC2A3	1.3434e-20	-0.389532	0.299	0.403	4.91699e-16	Contractile Pericytes
TIMP1	1.52533e-20	-0.544061	0.383	0.489	5.58288e-16	Contractile Pericytes
TBX3	1.78892e-20	-0.286435	0.266	0.37	6.54764e-16	Contractile Pericytes
PIAS1	2.07669e-20	0.376966	0.536	0.461	7.6009e-16	Contractile Pericytes
EIF1B	2.0911e-20	-0.302403	0.38	0.482	7.65363e-16	Contractile Pericytes
SQSTM1	2.10949e-20	-0.281434	0.648	0.728	7.72096e-16	Contractile Pericytes
HERC2	2.35908e-20	0.321969	0.474	0.391	8.63447e-16	Contractile Pericytes
ANKRD36C	2.48845e-20	0.336536	0.421	0.338	9.10797e-16	Contractile Pericytes
SOS1	2.55459e-20	0.304804	0.487	0.399	9.35005e-16	Contractile Pericytes
ADH5	2.56388e-20	0.286367	0.438	0.368	9.38405e-16	Contractile Pericytes
AUH	3.79201e-20	0.32214	0.398	0.312	1.38791e-15	Contractile Pericytes
ACTN1	4.14848e-20	0.295887	0.732	0.653	1.51839e-15	Contractile Pericytes
DCAF6	4.47177e-20	0.31425	0.453	0.366	1.63671e-15	Contractile Pericytes
OXCT1	4.97387e-20	0.336413	0.322	0.241	1.82049e-15	Contractile Pericytes
PPIP5K2	5.38404e-20	0.288011	0.352	0.269	1.97061e-15	Contractile Pericytes
WWTR1	5.5389e-20	0.313785	0.53	0.459	2.02729e-15	Contractile Pericytes
HNRNPLL	6.36233e-20	0.288988	0.325	0.244	2.32867e-15	Contractile Pericytes
CCDC47	6.7323e-20	-0.269258	0.338	0.439	2.46409e-15	Contractile Pericytes
CTR9	8.58367e-20	-0.28953	0.244	0.347	3.14171e-15	Contractile Pericytes
CST3	8.63669e-20	0.56665	0.616	0.644	3.16111e-15	Contractile Pericytes
TRAPPC9	9.02508e-20	0.405941	0.346	0.263	3.30327e-15	Contractile Pericytes
LINC01197	9.63437e-20	0.306813	0.492	0.407	3.52628e-15	Contractile Pericytes
NIPSNAP2	9.86665e-20	0.310963	0.381	0.301	3.61129e-15	Contractile Pericytes
POU2F1	1.0873e-19	0.334686	0.49	0.403	3.97963e-15	Contractile Pericytes
SUMF1	1.20335e-19	0.479621	0.429	0.345	4.40438e-15	Contractile Pericytes
XBP1	1.29822e-19	-0.290573	0.253	0.35	4.7516e-15	Contractile Pericytes
GMDS-DT	1.35518e-19	0.449641	0.366	0.285	4.96008e-15	Contractile Pericytes
KANK1	1.50376e-19	0.373838	0.406	0.326	5.50392e-15	Contractile Pericytes
RSRC1	1.5919e-19	0.354618	0.442	0.361	5.82651e-15	Contractile Pericytes
RCOR3	1.69389e-19	0.277995	0.388	0.305	6.19982e-15	Contractile Pericytes
SPATS2L	1.70673e-19	0.280091	0.537	0.456	6.2468e-15	Contractile Pericytes
ZDHHC14	1.7977e-19	0.266148	0.331	0.241	6.57976e-15	Contractile Pericytes
HEXIM1	1.82907e-19	-0.279749	0.231	0.331	6.69458e-15	Contractile Pericytes
ZRANB2	1.98369e-19	0.277522	0.618	0.549	7.26051e-15	Contractile Pericytes
FAM172A	2.32953e-19	0.355986	0.547	0.476	8.52632e-15	Contractile Pericytes
SRSF2	2.64746e-19	-0.253438	0.404	0.505	9.68998e-15	Contractile Pericytes
FAM13A	2.69965e-19	0.33517	0.52	0.439	9.88101e-15	Contractile Pericytes
NT5DC1	3.12091e-19	0.363207	0.408	0.329	1.14228e-14	Contractile Pericytes
RAP1A	3.50508e-19	0.345321	0.596	0.53	1.2829e-14	Contractile Pericytes
CTNND1	5.12111e-19	0.371878	0.456	0.378	1.87438e-14	Contractile Pericytes
RARRES2	5.45172e-19	0.340925	0.568	0.539	1.99538e-14	Contractile Pericytes
POMP	5.75557e-19	-0.25714	0.359	0.453	2.1066e-14	Contractile Pericytes
ZNF254	5.89765e-19	0.292727	0.313	0.233	2.1586e-14	Contractile Pericytes
TCEAL9	6.08802e-19	-0.285183	0.278	0.374	2.22828e-14	Contractile Pericytes
AVL9	6.5209e-19	0.302262	0.308	0.224	2.38672e-14	Contractile Pericytes
KDM2A	6.59006e-19	0.316325	0.511	0.432	2.41203e-14	Contractile Pericytes
SPATA5	7.40588e-19	0.282276	0.338	0.253	2.71063e-14	Contractile Pericytes
ARHGAP17	7.72111e-19	-0.259477	0.324	0.431	2.826e-14	Contractile Pericytes
ATXN2	1.0439e-18	0.31964	0.56	0.483	3.82079e-14	Contractile Pericytes
CAV2	1.29314e-18	-0.292455	0.497	0.57	4.73303e-14	Contractile Pericytes
HLA-A	1.49011e-18	0.400779	0.573	0.567	5.45394e-14	Contractile Pericytes
C2CD5	1.51696e-18	0.297994	0.33	0.248	5.55224e-14	Contractile Pericytes
ERCC1	1.53394e-18	-0.291961	0.315	0.416	5.61436e-14	Contractile Pericytes
STRN3	1.64119e-18	0.34481	0.548	0.478	6.0069e-14	Contractile Pericytes
ARL6IP4	1.72528e-18	-0.252372	0.436	0.528	6.31472e-14	Contractile Pericytes
CAPN7	2.1615e-18	0.280746	0.48	0.395	7.91131e-14	Contractile Pericytes
FMNL2	2.19274e-18	0.352548	0.379	0.298	8.02563e-14	Contractile Pericytes
PPM1B	2.2003e-18	0.333524	0.423	0.345	8.05331e-14	Contractile Pericytes
HS6ST3	2.28208e-18	0.369132	0.452	0.366	8.35264e-14	Contractile Pericytes
RPTOR	2.44081e-18	0.285579	0.351	0.269	8.93362e-14	Contractile Pericytes
NEO1	2.87093e-18	0.32916	0.336	0.258	1.05079e-13	Contractile Pericytes
WDR60	3.19788e-18	0.28458	0.413	0.33	1.17046e-13	Contractile Pericytes
ZNF638	3.24894e-18	0.271914	0.694	0.632	1.18915e-13	Contractile Pericytes
APC	4.52773e-18	0.269343	0.387	0.306	1.6572e-13	Contractile Pericytes
SRSF11	4.65091e-18	0.268525	0.708	0.663	1.70228e-13	Contractile Pericytes
STAU2	5.92194e-18	0.331116	0.339	0.26	2.16749e-13	Contractile Pericytes
SLC25A27	6.35233e-18	0.256024	0.312	0.233	2.32502e-13	Contractile Pericytes
WWOX	6.831e-18	0.544393	0.585	0.511	2.50021e-13	Contractile Pericytes
CD44	7.07193e-18	-0.26834	0.555	0.67	2.5884e-13	Contractile Pericytes
AC008014.1	7.3334e-18	0.416082	0.346	0.263	2.6841e-13	Contractile Pericytes
MAP4K4	7.49267e-18	-0.317707	0.46	0.557	2.74239e-13	Contractile Pericytes
USP53	7.50654e-18	0.332202	0.555	0.484	2.74747e-13	Contractile Pericytes
IER5L	7.7514e-18	-0.275596	0.301	0.4	2.83709e-13	Contractile Pericytes
PHF21A	9.13866e-18	0.305766	0.427	0.344	3.34484e-13	Contractile Pericytes
BTRC	1.05537e-17	0.272416	0.327	0.246	3.86278e-13	Contractile Pericytes
WDR7	1.11084e-17	0.315094	0.342	0.264	4.06577e-13	Contractile Pericytes
DIP2C	1.13986e-17	0.259785	0.613	0.535	4.17201e-13	Contractile Pericytes
ROR1	1.22403e-17	0.491723	0.491	0.422	4.48007e-13	Contractile Pericytes
SELENOW	1.27454e-17	-0.260023	0.518	0.607	4.66493e-13	Contractile Pericytes
ST3GAL1	1.32657e-17	0.3004	0.321	0.237	4.85538e-13	Contractile Pericytes
AIG1	1.50137e-17	0.330279	0.396	0.322	5.49518e-13	Contractile Pericytes
KANTR	1.60343e-17	0.264012	0.349	0.269	5.86872e-13	Contractile Pericytes
NCOR2	1.75539e-17	0.326723	0.465	0.388	6.42491e-13	Contractile Pericytes
TDRD3	1.99583e-17	0.31224	0.306	0.23	7.30494e-13	Contractile Pericytes
PLN	2.36517e-17	-0.546747	0.521	0.549	8.65677e-13	Contractile Pericytes
AKAP8L	2.46056e-17	0.33459	0.353	0.279	9.00591e-13	Contractile Pericytes
MIRLET7BHG	2.52825e-17	0.406622	0.315	0.241	9.25364e-13	Contractile Pericytes
CRYAB	2.87864e-17	-0.565118	0.489	0.572	1.05361e-12	Contractile Pericytes
PPDPF	2.90209e-17	-0.277592	0.453	0.538	1.0622e-12	Contractile Pericytes
WDPCP	3.04196e-17	0.337091	0.409	0.327	1.11339e-12	Contractile Pericytes
NCOR1	3.0438e-17	0.271382	0.639	0.579	1.11406e-12	Contractile Pericytes
RPAP2	3.11553e-17	0.288576	0.343	0.266	1.14032e-12	Contractile Pericytes
DDX17	4.18456e-17	0.267733	0.75	0.717	1.53159e-12	Contractile Pericytes
RYBP	4.60393e-17	-0.257102	0.354	0.452	1.68508e-12	Contractile Pericytes
RNF13	4.94363e-17	0.270128	0.4	0.324	1.80942e-12	Contractile Pericytes
PTPRM	5.01052e-17	0.401226	0.523	0.455	1.8339e-12	Contractile Pericytes
TNRC6B	5.50214e-17	0.28157	0.662	0.598	2.01384e-12	Contractile Pericytes
UGGT2	7.74686e-17	0.312759	0.529	0.458	2.83543e-12	Contractile Pericytes
CCSER2	8.21173e-17	0.324526	0.483	0.416	3.00558e-12	Contractile Pericytes
N4BP2L2	8.86082e-17	0.279686	0.744	0.697	3.24315e-12	Contractile Pericytes
PSPC1	9.12587e-17	0.268938	0.452	0.373	3.34016e-12	Contractile Pericytes
MAGI2	9.39615e-17	0.458115	0.626	0.573	3.43908e-12	Contractile Pericytes
ID3	9.81818e-17	-0.343524	0.338	0.435	3.59355e-12	Contractile Pericytes
NPEPPS	1.07177e-16	0.287559	0.484	0.413	3.92278e-12	Contractile Pericytes
PRKD1	1.15638e-16	0.282691	0.303	0.224	4.23245e-12	Contractile Pericytes
FNIP1	1.68883e-16	0.266649	0.542	0.466	6.18129e-12	Contractile Pericytes
GATAD2A	1.72248e-16	-0.296166	0.291	0.385	6.30446e-12	Contractile Pericytes
ARMCX4	1.84749e-16	0.2847	0.38	0.302	6.76198e-12	Contractile Pericytes
MIPOL1	1.90636e-16	0.358303	0.411	0.336	6.97745e-12	Contractile Pericytes
UBE4B	1.92783e-16	0.286065	0.361	0.282	7.05607e-12	Contractile Pericytes
ATAD2B	2.10172e-16	0.269518	0.382	0.304	7.69249e-12	Contractile Pericytes
CAPN2	2.15153e-16	0.27142	0.465	0.391	7.87482e-12	Contractile Pericytes
CAMK2G	2.30806e-16	0.297722	0.523	0.447	8.44772e-12	Contractile Pericytes
DIXDC1	2.37186e-16	0.304876	0.438	0.369	8.68124e-12	Contractile Pericytes
VGLL4	3.23329e-16	0.298875	0.489	0.418	1.18342e-11	Contractile Pericytes
TNKS	3.85924e-16	0.283247	0.556	0.485	1.41252e-11	Contractile Pericytes
TXNIP	4.06554e-16	-0.473476	0.508	0.584	1.48803e-11	Contractile Pericytes
TIMP2	4.27204e-16	0.252218	0.595	0.538	1.56361e-11	Contractile Pericytes
ADCY3	4.42419e-16	-0.393415	0.357	0.438	1.6193e-11	Contractile Pericytes
VTI1A	4.71378e-16	0.348864	0.431	0.356	1.72529e-11	Contractile Pericytes
HLA-B	4.90437e-16	0.35075	0.607	0.609	1.79505e-11	Contractile Pericytes
RPS6KA3	4.98668e-16	-0.31086	0.285	0.375	1.82518e-11	Contractile Pericytes
BBS9	5.03323e-16	0.360124	0.456	0.38	1.84221e-11	Contractile Pericytes
WDR43	5.18926e-16	-0.340656	0.282	0.365	1.89932e-11	Contractile Pericytes
VPS13C	6.76236e-16	0.270397	0.599	0.534	2.47509e-11	Contractile Pericytes
ZBTB38	7.1594e-16	-0.267388	0.46	0.548	2.62041e-11	Contractile Pericytes
EHMT1	7.61737e-16	0.297271	0.441	0.368	2.78803e-11	Contractile Pericytes
ZFP36L1	1.08649e-15	-0.265718	0.698	0.761	3.97666e-11	Contractile Pericytes
PBXIP1	1.12438e-15	0.26349	0.308	0.244	4.11533e-11	Contractile Pericytes
TANK	1.19982e-15	0.291662	0.344	0.273	4.39148e-11	Contractile Pericytes
WDR70	1.24791e-15	0.302573	0.49	0.415	4.56749e-11	Contractile Pericytes
RDX	1.29638e-15	0.273283	0.465	0.395	4.74489e-11	Contractile Pericytes
ITFG1	1.46616e-15	0.297862	0.504	0.433	5.36629e-11	Contractile Pericytes
MAPK1	1.55537e-15	0.276709	0.402	0.331	5.69282e-11	Contractile Pericytes
THADA	1.76918e-15	0.291983	0.349	0.274	6.47538e-11	Contractile Pericytes
GNG12	1.82087e-15	0.294003	0.594	0.536	6.66457e-11	Contractile Pericytes
SIL1	1.82787e-15	0.373569	0.345	0.275	6.69018e-11	Contractile Pericytes
PCMTD1	2.15791e-15	0.266682	0.498	0.438	7.89818e-11	Contractile Pericytes
LCOR	2.55234e-15	0.288913	0.416	0.342	9.34181e-11	Contractile Pericytes
PER3	2.60781e-15	0.305606	0.482	0.414	9.54486e-11	Contractile Pericytes
COMMD10	2.79821e-15	0.330257	0.337	0.264	1.02417e-10	Contractile Pericytes
TTC17	2.80939e-15	0.311665	0.505	0.435	1.02827e-10	Contractile Pericytes
MERTK	3.09093e-15	0.336793	0.353	0.286	1.13131e-10	Contractile Pericytes
PDGFRB	3.12815e-15	-0.321791	0.597	0.659	1.14493e-10	Contractile Pericytes
MNAT1	3.55299e-15	0.272954	0.437	0.37	1.30043e-10	Contractile Pericytes
ITGA7	3.60369e-15	0.264736	0.556	0.488	1.31899e-10	Contractile Pericytes
NPNT	3.80624e-15	0.300055	0.499	0.427	1.39312e-10	Contractile Pericytes
DPYSL2	3.96971e-15	-0.317648	0.288	0.372	1.45295e-10	Contractile Pericytes
RAD50	4.89493e-15	0.262881	0.388	0.316	1.79159e-10	Contractile Pericytes
ANXA6	4.90019e-15	0.25311	0.441	0.377	1.79352e-10	Contractile Pericytes
LUC7L3	5.03701e-15	0.260538	0.695	0.651	1.8436e-10	Contractile Pericytes
ATF7IP	5.39455e-15	0.282815	0.416	0.343	1.97446e-10	Contractile Pericytes
PPP6R2	5.7243e-15	0.258024	0.373	0.297	2.09515e-10	Contractile Pericytes
GUCY1A1	5.80777e-15	-0.257315	0.602	0.663	2.1257e-10	Contractile Pericytes
ATP9B	5.99648e-15	0.309408	0.549	0.481	2.19477e-10	Contractile Pericytes
ZMYM2	6.05655e-15	0.271296	0.47	0.4	2.21676e-10	Contractile Pericytes
MARK3	6.82075e-15	0.271885	0.507	0.438	2.49646e-10	Contractile Pericytes
TANC1	6.90651e-15	0.281629	0.546	0.472	2.52785e-10	Contractile Pericytes
SLC25A12	8.2519e-15	0.296222	0.336	0.266	3.02028e-10	Contractile Pericytes
SMG6	8.58172e-15	0.301303	0.472	0.398	3.14099e-10	Contractile Pericytes
TMCC1	9.55688e-15	0.256265	0.371	0.296	3.49791e-10	Contractile Pericytes
BIRC6	9.71697e-15	0.303122	0.651	0.608	3.55651e-10	Contractile Pericytes
LONP2	1.00254e-14	0.274793	0.416	0.346	3.66941e-10	Contractile Pericytes
MAN1A2	1.07466e-14	0.312494	0.459	0.396	3.93336e-10	Contractile Pericytes
HTT	1.12969e-14	0.266526	0.327	0.259	4.13478e-10	Contractile Pericytes
COA1	1.2139e-14	0.29439	0.347	0.278	4.44298e-10	Contractile Pericytes
ZNF148	1.49629e-14	0.285593	0.521	0.453	5.47657e-10	Contractile Pericytes
RAB11A	1.52762e-14	-0.268604	0.4	0.483	5.59126e-10	Contractile Pericytes
ACER3	1.55805e-14	0.260927	0.388	0.316	5.70264e-10	Contractile Pericytes
TRRAP	1.69301e-14	0.261751	0.379	0.306	6.1966e-10	Contractile Pericytes
ACYP2	1.83139e-14	0.382606	0.459	0.39	6.70308e-10	Contractile Pericytes
TXN	2.00079e-14	-0.269411	0.437	0.525	7.3231e-10	Contractile Pericytes
ZDHHC21	2.31431e-14	0.263565	0.32	0.252	8.47061e-10	Contractile Pericytes
STX8	2.36317e-14	0.335379	0.382	0.315	8.64944e-10	Contractile Pericytes
PPP1R21	2.62202e-14	0.284996	0.311	0.247	9.59685e-10	Contractile Pericytes
EEF2K	2.74891e-14	0.267966	0.34	0.27	1.00613e-09	Contractile Pericytes
NSMCE2	2.98506e-14	0.253967	0.436	0.365	1.09256e-09	Contractile Pericytes
HERC4	3.26578e-14	0.284079	0.495	0.428	1.19531e-09	Contractile Pericytes
NPTN	3.57844e-14	0.25251	0.541	0.479	1.30975e-09	Contractile Pericytes
NFIC	3.61028e-14	0.253215	0.639	0.589	1.3214e-09	Contractile Pericytes
SUCLG2	3.79275e-14	0.261498	0.428	0.363	1.38818e-09	Contractile Pericytes
AHCYL1	3.94298e-14	-0.272397	0.409	0.486	1.44317e-09	Contractile Pericytes
ATG7	4.01685e-14	0.27866	0.363	0.292	1.47021e-09	Contractile Pericytes
LRBA	4.23388e-14	0.319276	0.505	0.438	1.54964e-09	Contractile Pericytes
ATP2A2	4.71936e-14	0.336519	0.533	0.472	1.72733e-09	Contractile Pericytes
KMT2C	4.80613e-14	0.255284	0.691	0.644	1.75909e-09	Contractile Pericytes
RBM26	4.89059e-14	0.271584	0.416	0.347	1.79e-09	Contractile Pericytes
CASK	6.41182e-14	0.299869	0.419	0.348	2.34679e-09	Contractile Pericytes
MFHAS1	7.32841e-14	-0.327194	0.312	0.39	2.68227e-09	Contractile Pericytes
POLR2J3	9.55006e-14	0.255319	0.403	0.337	3.49542e-09	Contractile Pericytes
PKD1	1.02683e-13	0.250876	0.35	0.283	3.75829e-09	Contractile Pericytes
TOM1L2	1.0725e-13	0.279462	0.305	0.241	3.92546e-09	Contractile Pericytes
ABL1	1.09245e-13	0.33558	0.429	0.36	3.99847e-09	Contractile Pericytes
SETD5	1.10108e-13	0.280274	0.502	0.435	4.03005e-09	Contractile Pericytes
ARID1B	1.17043e-13	0.272264	0.739	0.688	4.28388e-09	Contractile Pericytes
MTR	1.17443e-13	0.260463	0.445	0.38	4.29853e-09	Contractile Pericytes
ANKIB1	1.66347e-13	0.255001	0.441	0.37	6.08845e-09	Contractile Pericytes
ERRFI1	1.76996e-13	0.479948	0.448	0.386	6.47823e-09	Contractile Pericytes
HECTD4	1.86318e-13	0.295141	0.442	0.372	6.81941e-09	Contractile Pericytes
DCAF10	1.89568e-13	0.273302	0.311	0.244	6.93836e-09	Contractile Pericytes
LTBP1	2.11347e-13	-0.338641	0.618	0.649	7.73551e-09	Contractile Pericytes
CUL5	2.68062e-13	0.252974	0.409	0.341	9.81134e-09	Contractile Pericytes
ZCCHC7	3.67996e-13	0.335503	0.484	0.421	1.3469e-08	Contractile Pericytes
PPP2R5C	4.79192e-13	0.299384	0.403	0.339	1.75389e-08	Contractile Pericytes
KAT6B	5.16866e-13	0.274067	0.589	0.533	1.89178e-08	Contractile Pericytes
ATP8B1	5.18017e-13	0.267368	0.487	0.416	1.896e-08	Contractile Pericytes
SUPT3H	6.03671e-13	0.296356	0.385	0.316	2.2095e-08	Contractile Pericytes
CELF1	6.39751e-13	0.260956	0.468	0.407	2.34155e-08	Contractile Pericytes
DENND5B	6.78244e-13	0.321074	0.371	0.305	2.48244e-08	Contractile Pericytes
HDAC8	7.40757e-13	0.378067	0.338	0.273	2.71125e-08	Contractile Pericytes
GABBR1	7.93673e-13	0.251417	0.335	0.273	2.90492e-08	Contractile Pericytes
SYNE1	8.62919e-13	0.299263	0.726	0.671	3.15837e-08	Contractile Pericytes
TENT2	1.0159e-12	0.258503	0.427	0.364	3.71831e-08	Contractile Pericytes
SRPK2	1.04186e-12	0.302591	0.471	0.406	3.81331e-08	Contractile Pericytes
CFLAR	1.07054e-12	0.271786	0.431	0.373	3.91828e-08	Contractile Pericytes
ACBD6	1.158e-12	0.250599	0.439	0.373	4.2384e-08	Contractile Pericytes
MLXIP	1.49567e-12	0.278712	0.393	0.324	5.4743e-08	Contractile Pericytes
MRTFA	1.58209e-12	-0.322507	0.572	0.636	5.79059e-08	Contractile Pericytes
RYR2	1.70686e-12	0.288716	0.789	0.774	6.24729e-08	Contractile Pericytes
LGI4	2.2562e-12	-0.285511	0.378	0.458	8.25792e-08	Contractile Pericytes
FBXL20	2.30356e-12	0.251698	0.411	0.343	8.43125e-08	Contractile Pericytes
RBMS1	2.53759e-12	-0.272184	0.514	0.594	9.28784e-08	Contractile Pericytes
ERI3	3.27647e-12	0.284644	0.305	0.245	1.19922e-07	Contractile Pericytes
EHBP1L1	5.90465e-12	0.265842	0.398	0.343	2.16116e-07	Contractile Pericytes
ARMC8	6.18755e-12	0.25345	0.336	0.276	2.26471e-07	Contractile Pericytes
LINC00342	7.27404e-12	0.290649	0.358	0.294	2.66237e-07	Contractile Pericytes
AEBP2	8.19811e-12	0.314999	0.485	0.438	3.00059e-07	Contractile Pericytes
TGFB1I1	8.3818e-12	0.251598	0.45	0.406	3.06782e-07	Contractile Pericytes
FGFR1	8.43092e-12	-0.320896	0.498	0.566	3.0858e-07	Contractile Pericytes
RBM6	8.59558e-12	0.271806	0.564	0.509	3.14607e-07	Contractile Pericytes
B4GALT1	9.95077e-12	0.332659	0.479	0.414	3.64208e-07	Contractile Pericytes
BRAF	1.49085e-11	-0.257504	0.57	0.635	5.45665e-07	Contractile Pericytes
MEIS2	1.53037e-11	0.311073	0.603	0.563	5.60129e-07	Contractile Pericytes
PDLIM1	3.25344e-11	0.265072	0.472	0.43	1.19079e-06	Contractile Pericytes
RASA1	3.66891e-11	-0.45182	0.469	0.519	1.34286e-06	Contractile Pericytes
KIDINS220	4.58395e-11	0.253869	0.518	0.472	1.67777e-06	Contractile Pericytes
METTL15	4.84729e-11	0.320261	0.349	0.293	1.77416e-06	Contractile Pericytes
WDR33	5.44477e-11	0.253267	0.393	0.34	1.99284e-06	Contractile Pericytes
NDUFA10	5.94336e-11	0.267384	0.412	0.362	2.17533e-06	Contractile Pericytes
SOBP	6.91897e-11	0.272979	0.376	0.318	2.53241e-06	Contractile Pericytes
UBR1	8.14408e-11	-0.571151	0.59	0.622	2.98082e-06	Contractile Pericytes
LRRFIP2	1.34728e-10	0.264376	0.484	0.441	4.93119e-06	Contractile Pericytes
RPRD2	1.49045e-10	0.262364	0.404	0.347	5.4552e-06	Contractile Pericytes
SESN1	2.98333e-10	0.265212	0.421	0.359	1.09193e-05	Contractile Pericytes
MAN2A1	6.47019e-10	0.254242	0.386	0.331	2.36815e-05	Contractile Pericytes
GLS	6.78645e-10	0.260688	0.699	0.679	2.48391e-05	Contractile Pericytes
TMEM131L	1.36301e-09	-0.257397	0.354	0.428	4.98874e-05	Contractile Pericytes
DSTN	1.38123e-09	-0.275891	0.836	0.848	5.05545e-05	Contractile Pericytes
PLEKHO1	1.82652e-09	-0.259543	0.27	0.333	6.68525e-05	Contractile Pericytes
THSD4	2.86261e-09	0.434836	0.404	0.358	0.000104774	Contractile Pericytes
PPFIA2	5.8671e-09	0.284682	0.464	0.413	0.000214742	Contractile Pericytes
GBE1	6.33946e-09	-0.379364	0.369	0.43	0.00023203	Contractile Pericytes
SLIT2	8.27587e-09	0.31108	0.379	0.316	0.000302905	Contractile Pericytes
TNRC6C	1.04133e-08	0.264384	0.517	0.478	0.000381137	Contractile Pericytes
CACNA2D3	1.35737e-08	0.419774	0.431	0.385	0.00049681	Contractile Pericytes
TCF7L1	1.55001e-08	0.294363	0.44	0.392	0.000567318	Contractile Pericytes
HLA-C	2.59694e-08	0.253256	0.555	0.563	0.000950505	Contractile Pericytes
SCLT1	3.00675e-08	-0.253634	0.274	0.335	0.0011005	Contractile Pericytes
BICRAL	4.63433e-08	0.257015	0.353	0.308	0.00169621	Contractile Pericytes
CEP112	1.01652e-07	0.271464	0.313	0.267	0.00372058	Contractile Pericytes
TPRG1	1.16487e-07	0.287672	0.325	0.28	0.00426354	Contractile Pericytes
OSMR	1.35352e-07	0.34639	0.54	0.482	0.00495402	Contractile Pericytes
BTBD9	1.52727e-07	-0.39329	0.446	0.5	0.00558997	Contractile Pericytes
SND1	4.16572e-07	0.299982	0.396	0.362	0.015247	Contractile Pericytes
RNF150	4.31499e-07	0.395011	0.432	0.4	0.0157933	Contractile Pericytes
CLIP1	8.38688e-07	-0.347607	0.498	0.534	0.0306968	Contractile Pericytes
RERGL	0	1.63342	0.754	0.362	0	Contractile VSMC
SORBS2	0	1.20154	0.906	0.632	0	Contractile VSMC
NET1	0	1.17212	0.751	0.388	0	Contractile VSMC
PLN	0	1.07525	0.747	0.48	0	Contractile VSMC
ELN	0	0.950218	0.515	0.281	0	Contractile VSMC
MTRNR2L12	0	0.927621	0.881	0.792	0	Contractile VSMC
AKAP6	0	0.925549	0.748	0.413	0	Contractile VSMC
FRY	0	0.910361	0.869	0.649	0	Contractile VSMC
DSTN	0	0.891518	0.938	0.817	0	Contractile VSMC
AC113167.1	0	0.888979	0.35	0.116	0	Contractile VSMC
AC002066.1	0	0.886948	0.465	0.211	0	Contractile VSMC
CARMN	0	0.880303	0.802	0.484	0	Contractile VSMC
MUSTN1	0	0.852943	0.735	0.54	0	Contractile VSMC
SUSD5	0	0.844164	0.544	0.244	0	Contractile VSMC
BCAM	0	0.818565	0.76	0.475	0	Contractile VSMC
CRIP1	0	0.80889	0.803	0.674	0	Contractile VSMC
SDK1	0	0.808486	0.81	0.554	0	Contractile VSMC
ITGA8	0	0.806933	0.722	0.422	0	Contractile VSMC
FRMD4A	0	0.80106	0.738	0.493	0	Contractile VSMC
SNCG	0	0.798995	0.61	0.383	0	Contractile VSMC
ACTA2	0	0.791726	0.918	0.776	0	Contractile VSMC
PLS3	0	0.791333	0.828	0.607	0	Contractile VSMC
MYH11	0	0.788697	0.975	0.798	0	Contractile VSMC
MYOM1	0	0.783187	0.642	0.351	0	Contractile VSMC
P2RX1	0	0.775131	0.4	0.172	0	Contractile VSMC
NDUFA4	0	0.759312	0.751	0.572	0	Contractile VSMC
MT-ND5	0	0.758583	0.886	0.822	0	Contractile VSMC
RCAN2	0	0.752451	0.904	0.713	0	Contractile VSMC
WTIP	0	0.749608	0.644	0.378	0	Contractile VSMC
MTRNR2L8	0	0.74923	0.85	0.718	0	Contractile VSMC
RBPMS	0	0.744118	0.935	0.825	0	Contractile VSMC
DYNC1I1	0	0.738686	0.503	0.274	0	Contractile VSMC
ZBTB7C	0	0.738148	0.666	0.41	0	Contractile VSMC
FRK	0	0.737085	0.466	0.197	0	Contractile VSMC
PCED1B	0	0.732898	0.482	0.251	0	Contractile VSMC
PTN	0	0.728421	0.596	0.363	0	Contractile VSMC
C12orf75	0	0.718586	0.703	0.5	0	Contractile VSMC
JAK2	0	0.710279	0.585	0.362	0	Contractile VSMC
TSC22D1	0	0.704956	0.86	0.69	0	Contractile VSMC
ARHGEF10L	0	0.700942	0.583	0.315	0	Contractile VSMC
MT-ATP8	0	0.694532	0.84	0.736	0	Contractile VSMC
MCAM	0	0.694003	0.853	0.643	0	Contractile VSMC
ADIRF	0	0.691624	0.905	0.835	0	Contractile VSMC
NTRK3	0	0.683834	0.778	0.508	0	Contractile VSMC
NEXN	0	0.683487	0.698	0.457	0	Contractile VSMC
MAP2	0	0.683208	0.601	0.339	0	Contractile VSMC
MT-ND4L	0	0.677797	0.865	0.787	0	Contractile VSMC
CPED1	0	0.674787	0.704	0.455	0	Contractile VSMC
SORT1	0	0.674393	0.661	0.394	0	Contractile VSMC
KCNMA1	0	0.674194	0.79	0.526	0	Contractile VSMC
PICALM	0	0.67081	0.861	0.673	0	Contractile VSMC
LTBP1	0	0.664167	0.838	0.583	0	Contractile VSMC
NIBAN1	0	0.662768	0.705	0.446	0	Contractile VSMC
CAV2	0	0.660956	0.739	0.507	0	Contractile VSMC
PPP1CB	0	0.658509	0.767	0.573	0	Contractile VSMC
FRZB	0	0.652975	0.59	0.328	0	Contractile VSMC
TTLL7	0	0.651067	0.709	0.448	0	Contractile VSMC
FLNA	0	0.650944	0.882	0.738	0	Contractile VSMC
KCNAB1	0	0.643211	0.511	0.25	0	Contractile VSMC
PPP1R12B	0	0.643105	0.86	0.654	0	Contractile VSMC
AL450332.1	0	0.632109	0.339	0.11	0	Contractile VSMC
LMOD1	0	0.621149	0.877	0.703	0	Contractile VSMC
CASQ2	0	0.616945	0.569	0.299	0	Contractile VSMC
CAP2	0	0.615941	0.569	0.314	0	Contractile VSMC
ROCK1	0	0.614324	0.887	0.73	0	Contractile VSMC
MSRB3	0	0.613098	0.863	0.678	0	Contractile VSMC
CRIM1	0	0.610894	0.878	0.742	0	Contractile VSMC
SELENOW	0	0.610323	0.727	0.56	0	Contractile VSMC
FHL5	0	0.599743	0.729	0.518	0	Contractile VSMC
SH3BGRL	0	0.599467	0.803	0.613	0	Contractile VSMC
A2M	0	0.599455	0.804	0.641	0	Contractile VSMC
GUCY1A1	0	0.598432	0.791	0.615	0	Contractile VSMC
PDE5A	0	0.59026	0.76	0.565	0	Contractile VSMC
FREM1	0	0.58842	0.338	0.124	0	Contractile VSMC
NPNT	0	0.5697	0.606	0.373	0	Contractile VSMC
DTNA	0	0.568619	0.623	0.378	0	Contractile VSMC
MT-CYB	0	0.556652	0.903	0.865	0	Contractile VSMC
ILK	0	0.54277	0.632	0.402	0	Contractile VSMC
ATP10A	0	0.541452	0.558	0.313	0	Contractile VSMC
HACD1	0	0.541408	0.425	0.192	0	Contractile VSMC
CAMK2G	0	0.532266	0.624	0.394	0	Contractile VSMC
ENTPD1	0	0.527629	0.409	0.189	0	Contractile VSMC
MT-ND4	0	0.52761	0.902	0.865	0	Contractile VSMC
MOB2	0	0.516206	0.547	0.323	0	Contractile VSMC
RGS6	0	0.511947	0.9	0.641	0	Contractile VSMC
GPRC5C	0	0.486189	0.405	0.192	0	Contractile VSMC
SORL1	0	0.46776	0.36	0.154	0	Contractile VSMC
ZFYVE21	0	0.410361	0.44	0.228	0	Contractile VSMC
STK3	0	-0.767505	0.681	0.804	0	Contractile VSMC
EGR3	0	-0.791709	0.104	0.339	0	Contractile VSMC
YBX3	0	-0.813387	0.827	0.846	0	Contractile VSMC
ARIH1	0	-0.86304	0.673	0.762	0	Contractile VSMC
STAT3	0	-0.898856	0.634	0.731	0	Contractile VSMC
DNAJA1	0	-0.903505	0.562	0.686	0	Contractile VSMC
BTG1	0	-0.938812	0.624	0.747	0	Contractile VSMC
SIK3	0	-0.942571	0.69	0.781	0	Contractile VSMC
NEAT1	0	-0.944231	0.916	0.93	0	Contractile VSMC
PEAK1	0	-0.957935	0.409	0.618	0	Contractile VSMC
NFIL3	0	-0.964813	0.404	0.599	0	Contractile VSMC
MAFF	0	-0.967013	0.339	0.589	0	Contractile VSMC
SAT1	0	-0.996326	0.314	0.524	0	Contractile VSMC
PCSK5	0	-1.05276	0.211	0.438	0	Contractile VSMC
ASAP1	0	-1.06907	0.454	0.648	0	Contractile VSMC
LDLR	0	-1.06968	0.22	0.461	0	Contractile VSMC
CEMIP2	0	-1.07737	0.25	0.488	0	Contractile VSMC
IFI16	0	-1.07997	0.36	0.569	0	Contractile VSMC
SOCS3	0	-1.09942	0.425	0.594	0	Contractile VSMC
HLA-E	0	-1.113	0.595	0.744	0	Contractile VSMC
EGR1	0	-1.11433	0.586	0.763	0	Contractile VSMC
GEM	0	-1.16537	0.201	0.468	0	Contractile VSMC
HIVEP2	0	-1.16762	0.458	0.644	0	Contractile VSMC
SERINC5	0	-1.17385	0.246	0.479	0	Contractile VSMC
FOSB	0	-1.17473	0.574	0.763	0	Contractile VSMC
GPRC5A	0	-1.17548	0.114	0.369	0	Contractile VSMC
CHD1	0	-1.2273	0.476	0.671	0	Contractile VSMC
SERTAD1	0	-1.22871	0.338	0.582	0	Contractile VSMC
COL4A1	0	-1.23245	0.611	0.757	0	Contractile VSMC
MIDN	0	-1.23458	0.303	0.579	0	Contractile VSMC
SLC2A3	0	-1.25253	0.221	0.455	0	Contractile VSMC
ELL2	0	-1.26717	0.493	0.66	0	Contractile VSMC
INTS6	0	-1.28336	0.329	0.538	0	Contractile VSMC
THBS1	0	-1.29274	0.525	0.678	0	Contractile VSMC
ZSWIM6	0	-1.29469	0.498	0.722	0	Contractile VSMC
LINC01619	0	-1.29744	0.242	0.532	0	Contractile VSMC
PVT1	0	-1.31691	0.317	0.547	0	Contractile VSMC
ADAMTS1	0	-1.31715	0.439	0.682	0	Contractile VSMC
CDKN1A	0	-1.37078	0.523	0.703	0	Contractile VSMC
CYCS	0	-1.4042	0.407	0.572	0	Contractile VSMC
CYTOR	0	-1.41413	0.236	0.481	0	Contractile VSMC
NR4A3	0	-1.4211	0.232	0.504	0	Contractile VSMC
AKAP12	0	-1.42416	0.545	0.711	0	Contractile VSMC
ADAMTS9	0	-1.43286	0.21	0.46	0	Contractile VSMC
OSMR	0	-1.46265	0.324	0.54	0	Contractile VSMC
APOLD1	0	-1.46575	0.225	0.468	0	Contractile VSMC
IRF1	0	-1.47487	0.257	0.591	0	Contractile VSMC
HOMER1	0	-1.47796	0.149	0.389	0	Contractile VSMC
SAMD4A	0	-1.48037	0.506	0.674	0	Contractile VSMC
GLIS3	0	-1.50229	0.22	0.508	0	Contractile VSMC
MYC	0	-1.5038	0.292	0.585	0	Contractile VSMC
EMP1	0	-1.51605	0.134	0.434	0	Contractile VSMC
ATF3	0	-1.51966	0.513	0.718	0	Contractile VSMC
GUCY1A2	0	-1.54243	0.127	0.351	0	Contractile VSMC
CCNH	0	-1.55829	0.644	0.737	0	Contractile VSMC
IER3	0	-1.55927	0.16	0.395	0	Contractile VSMC
NAMPT	0	-1.55981	0.58	0.75	0	Contractile VSMC
UBR1	0	-1.56286	0.503	0.66	0	Contractile VSMC
ADAMTS4	0	-1.59696	0.046	0.307	0	Contractile VSMC
ZNF331	0	-1.72422	0.295	0.517	0	Contractile VSMC
CLSTN2	0	-1.7258	0.071	0.3	0	Contractile VSMC
GADD45B	0	-1.73435	0.717	0.779	0	Contractile VSMC
ATP1B3	0	-1.8022	0.488	0.669	0	Contractile VSMC
MT1A	0	-1.87377	0.258	0.477	0	Contractile VSMC
STEAP4	0	-2.035	0.03	0.305	0	Contractile VSMC
CRISPLD2	0	-2.19136	0.51	0.841	0	Contractile VSMC
CCL2	0	-2.60189	0.16	0.459	0	Contractile VSMC
DENND4A	1.56082e-307	-0.925149	0.438	0.611	5.71276e-303	Contractile VSMC
SPARCL1	1.00602e-305	0.555519	0.935	0.856	3.68213e-301	Contractile VSMC
DOCK8	4.46328e-304	0.750173	0.407	0.2	1.63361e-299	Contractile VSMC
MFGE8	5.95075e-304	0.518859	0.849	0.691	2.17803e-299	Contractile VSMC
CRIP2	9.34119e-304	0.614044	0.666	0.458	3.41897e-299	Contractile VSMC
PDGFC	1.79838e-299	0.521702	0.53	0.298	6.58226e-295	Contractile VSMC
PPP1R15A	2.75936e-298	-0.955097	0.553	0.664	1.00995e-293	Contractile VSMC
EIF4A3	1.69903e-297	-1.74975	0.325	0.504	6.21863e-293	Contractile VSMC
AC025280.3	4.23458e-296	-1.07004	0.195	0.415	1.5499e-291	Contractile VSMC
NUP98	5.866e-295	-0.918741	0.434	0.592	2.14702e-290	Contractile VSMC
JUN	6.97506e-295	-1.01223	0.759	0.81	2.55294e-290	Contractile VSMC
CSRNP1	9.83342e-295	-0.731242	0.265	0.467	3.59913e-290	Contractile VSMC
MYL6	1.6308e-294	0.596305	0.855	0.772	5.96889e-290	Contractile VSMC
SNCAIP	9.81602e-293	0.546097	0.351	0.16	3.59276e-288	Contractile VSMC
SPEG	3.37597e-292	0.493555	0.493	0.28	1.23564e-287	Contractile VSMC
SOX6	1.03509e-290	0.645316	0.725	0.505	3.78852e-286	Contractile VSMC
TMEM131L	2.61566e-288	0.513978	0.599	0.365	9.57357e-284	Contractile VSMC
TPM1	1.91508e-287	0.526023	0.924	0.824	7.00938e-283	Contractile VSMC
UAP1	7.94239e-286	-0.936431	0.209	0.417	2.90699e-281	Contractile VSMC
LDHA	2.25145e-285	-0.851411	0.533	0.643	8.24054e-281	Contractile VSMC
RGS16	7.2917e-285	-1.07016	0.145	0.353	2.66883e-280	Contractile VSMC
DNAJB1	3.10323e-283	-1.12058	0.402	0.59	1.13581e-278	Contractile VSMC
NTN4	3.13643e-283	0.563936	0.531	0.308	1.14797e-278	Contractile VSMC
COL4A5	3.6378e-283	0.493129	0.674	0.442	1.33147e-278	Contractile VSMC
ARPC1A	7.24876e-282	0.538916	0.655	0.438	2.65312e-277	Contractile VSMC
CEBPD	4.03454e-280	-0.955202	0.602	0.719	1.47668e-275	Contractile VSMC
CAVIN3	2.33821e-279	0.602968	0.639	0.449	8.55809e-275	Contractile VSMC
ITGA3	1.42915e-278	0.459311	0.424	0.223	5.23083e-274	Contractile VSMC
ZNRF2	1.977e-278	-1.0012	0.241	0.443	7.23602e-274	Contractile VSMC
WFDC1	1.1416e-277	0.45367	0.321	0.141	4.17837e-273	Contractile VSMC
FCHSD2	3.67958e-277	0.598712	0.778	0.579	1.34676e-272	Contractile VSMC
UTRN	6.11623e-277	0.537687	0.93	0.835	2.2386e-272	Contractile VSMC
MYL9	2.19373e-275	0.591711	0.915	0.839	8.02928e-271	Contractile VSMC
BTG2	1.02492e-274	-1.16038	0.606	0.675	3.75131e-270	Contractile VSMC
TAGLN	3.91356e-274	0.620557	0.916	0.844	1.4324e-269	Contractile VSMC
RABGAP1	2.52982e-273	0.500136	0.701	0.49	9.25938e-269	Contractile VSMC
PPP2R2B	4.91804e-273	0.541114	0.404	0.202	1.80005e-268	Contractile VSMC
NFE2L2	1.21607e-271	-0.747094	0.494	0.626	4.45095e-267	Contractile VSMC
COL6A3	5.91014e-271	-1.20259	0.183	0.376	2.16317e-266	Contractile VSMC
EIF4A1	1.34504e-270	-0.653636	0.655	0.736	4.92298e-266	Contractile VSMC
ZFHX3	1.20887e-268	0.773381	0.874	0.712	4.4246e-264	Contractile VSMC
PDLIM5	3.68684e-267	0.438981	0.863	0.698	1.34942e-262	Contractile VSMC
DYNLT1	2.53685e-266	0.451497	0.538	0.333	9.28512e-262	Contractile VSMC
CCDC3	4.80635e-265	0.472141	0.784	0.568	1.75917e-260	Contractile VSMC
KDM6B	9.27325e-264	-0.828816	0.175	0.369	3.3941e-259	Contractile VSMC
CREM	1.02343e-263	-1.15204	0.323	0.494	3.74585e-259	Contractile VSMC
PPFIA2	1.62311e-263	0.609478	0.584	0.36	5.94075e-259	Contractile VSMC
FBXL2	7.6139e-263	0.52063	0.341	0.158	2.78676e-258	Contractile VSMC
RAPGEF5	1.2898e-262	0.461617	0.495	0.281	4.72079e-258	Contractile VSMC
PABPC1	3.13126e-261	-0.56103	0.748	0.805	1.14607e-256	Contractile VSMC
CSPG4	4.29253e-261	0.432085	0.404	0.21	1.57111e-256	Contractile VSMC
MT-ATP6	3.75211e-257	0.483403	0.903	0.868	1.37331e-252	Contractile VSMC
MTSS1	6.07158e-257	0.628637	0.487	0.288	2.22226e-252	Contractile VSMC
SBSPON	1.58482e-256	0.426357	0.461	0.263	5.80061e-252	Contractile VSMC
MYOCD	2.97786e-255	0.465307	0.668	0.437	1.08993e-250	Contractile VSMC
RGS7BP	3.75039e-255	0.38286	0.335	0.157	1.37268e-250	Contractile VSMC
MAP7D3	1.02754e-254	0.452978	0.525	0.318	3.76089e-250	Contractile VSMC
EXT1	3.33455e-254	-0.934579	0.433	0.612	1.22048e-249	Contractile VSMC
DDX21	1.55785e-252	-0.894517	0.423	0.571	5.70189e-248	Contractile VSMC
SOD3	3.69293e-252	0.604917	0.737	0.579	1.35165e-247	Contractile VSMC
CD44	6.91073e-252	-0.955165	0.583	0.689	2.5294e-247	Contractile VSMC
ERBB4	3.15779e-251	0.742391	0.388	0.198	1.15578e-246	Contractile VSMC
CCNL1	6.62727e-251	-0.641937	0.622	0.734	2.42565e-246	Contractile VSMC
HSPD1	1.93094e-250	-0.907679	0.599	0.692	7.06744e-246	Contractile VSMC
SLC38A1	1.13818e-249	0.430855	0.651	0.43	4.16586e-245	Contractile VSMC
ABTB2	9.08133e-249	-0.882975	0.204	0.406	3.32386e-244	Contractile VSMC
KHDRBS3	2.30739e-247	-0.950456	0.19	0.385	8.44526e-243	Contractile VSMC
MEF2C	1.19821e-246	0.437811	0.802	0.636	4.38557e-242	Contractile VSMC
PLSCR1	2.88596e-246	-0.776235	0.244	0.432	1.05629e-241	Contractile VSMC
VIM	6.50402e-246	0.553391	0.89	0.861	2.38054e-241	Contractile VSMC
CAV1	2.40837e-245	0.494435	0.828	0.708	8.81486e-241	Contractile VSMC
CD151	6.76785e-245	0.560268	0.674	0.498	2.4771e-240	Contractile VSMC
UBE2S	4.60328e-244	-0.651035	0.22	0.41	1.68485e-239	Contractile VSMC
TSC22D2	1.16253e-243	-0.787434	0.345	0.53	4.25498e-239	Contractile VSMC
PDZRN4	2.69995e-243	0.546914	0.571	0.351	9.8821e-239	Contractile VSMC
GLDN	4.1406e-243	0.424688	0.323	0.151	1.5155e-238	Contractile VSMC
ADAMTSL4-AS1	5.63996e-241	-0.815577	0.21	0.411	2.06428e-236	Contractile VSMC
RRAS	6.27866e-241	0.504701	0.619	0.429	2.29805e-236	Contractile VSMC
HCFC1R1	1.87885e-240	0.481832	0.559	0.364	6.87678e-236	Contractile VSMC
DGKG	6.38187e-240	0.485302	0.679	0.459	2.33583e-235	Contractile VSMC
TBX2	7.16322e-240	0.497429	0.592	0.389	2.62181e-235	Contractile VSMC
NTRK2	1.00603e-239	0.340651	0.79	0.551	3.68217e-235	Contractile VSMC
ANTXR1	1.56226e-239	0.519694	0.645	0.453	5.71803e-235	Contractile VSMC
USP37	3.28832e-239	-0.971433	0.27	0.443	1.20356e-234	Contractile VSMC
ABHD5	5.86057e-239	-0.62407	0.196	0.392	2.14503e-234	Contractile VSMC
CCDC85A	8.22806e-239	0.563324	0.307	0.141	3.01155e-234	Contractile VSMC
MT-ND1	9.92016e-238	0.534301	0.896	0.857	3.63088e-233	Contractile VSMC
COL4A2	8.10556e-237	-0.8086	0.75	0.806	2.96672e-232	Contractile VSMC
CHSY1	2.52861e-236	-0.831165	0.235	0.423	9.25495e-232	Contractile VSMC
SYT1	4.49316e-236	0.610685	0.472	0.274	1.64454e-231	Contractile VSMC
ZFP36	6.45672e-235	-0.888868	0.701	0.765	2.36322e-230	Contractile VSMC
MGST3	7.18203e-235	0.514821	0.746	0.601	2.6287e-230	Contractile VSMC
FUS	1.27791e-234	-0.595636	0.665	0.749	4.67727e-230	Contractile VSMC
DMD	8.31511e-234	0.481366	0.926	0.813	3.04341e-229	Contractile VSMC
NR4A1	2.3223e-233	-0.766253	0.686	0.743	8.49985e-229	Contractile VSMC
CSRP2	6.48042e-233	0.418709	0.773	0.606	2.3719e-228	Contractile VSMC
JPH2	2.0235e-232	0.437507	0.385	0.205	7.40621e-228	Contractile VSMC
MRVI1	1.18889e-231	0.431085	0.704	0.507	4.35147e-227	Contractile VSMC
ZHX2	5.2238e-231	-1.00258	0.391	0.545	1.91196e-226	Contractile VSMC
KCNMB1	4.58167e-230	0.355399	0.376	0.199	1.67694e-225	Contractile VSMC
ZC3HAV1	5.86572e-229	-0.911487	0.305	0.475	2.14691e-224	Contractile VSMC
MIR4435-2HG	8.26012e-228	-0.98158	0.247	0.432	3.02329e-223	Contractile VSMC
XYLT1	1.17019e-227	-0.977119	0.167	0.356	4.28303e-223	Contractile VSMC
ITIH5	6.84186e-227	0.489986	0.633	0.435	2.50419e-222	Contractile VSMC
ELOVL5	5.14895e-226	-0.853833	0.391	0.551	1.88457e-221	Contractile VSMC
ARL5B	1.21919e-225	-0.787399	0.268	0.447	4.46236e-221	Contractile VSMC
AKAP1	1.94757e-224	0.396462	0.536	0.337	7.12832e-220	Contractile VSMC
MAML3	1.96158e-224	0.579798	0.706	0.498	7.17957e-220	Contractile VSMC
CCN3	5.41317e-224	0.598279	0.364	0.192	1.98127e-219	Contractile VSMC
TPM2	4.26285e-223	0.563096	0.886	0.812	1.56025e-218	Contractile VSMC
TBL1X	1.50513e-222	0.515217	0.653	0.447	5.50892e-218	Contractile VSMC
BTBD7	2.95519e-222	-1.17585	0.41	0.544	1.08163e-217	Contractile VSMC
FBXO32	1.56591e-220	0.495379	0.607	0.408	5.73139e-216	Contractile VSMC
PDK3	3.33957e-220	0.541337	0.472	0.288	1.22232e-215	Contractile VSMC
MT-CO1	1.17541e-219	0.478143	0.901	0.863	4.30212e-215	Contractile VSMC
USP36	1.67394e-218	-0.953028	0.247	0.419	6.12678e-214	Contractile VSMC
CTNNA3	5.5807e-218	0.6132	0.623	0.418	2.04259e-213	Contractile VSMC
SLC25A25	4.11277e-217	-0.545626	0.22	0.409	1.50532e-212	Contractile VSMC
ZNF704	1.27878e-216	0.472292	0.689	0.495	4.68047e-212	Contractile VSMC
NID1	2.05575e-216	-0.991385	0.311	0.475	7.52423e-212	Contractile VSMC
SUN1	2.06005e-216	0.432986	0.625	0.427	7.54e-212	Contractile VSMC
POLR2A	1.21124e-215	-0.732406	0.401	0.554	4.43326e-211	Contractile VSMC
EPAS1	4.52357e-215	-0.656359	0.705	0.772	1.65567e-210	Contractile VSMC
TNRC6A	2.61312e-214	0.468223	0.734	0.536	9.56429e-210	Contractile VSMC
MT-ND2	6.76397e-213	0.481754	0.899	0.86	2.47568e-208	Contractile VSMC
CDS2	1.07761e-212	0.386098	0.46	0.274	3.94414e-208	Contractile VSMC
PLCE1	2.37439e-212	0.46193	0.523	0.328	8.69049e-208	Contractile VSMC
HSPG2	2.85675e-211	0.427717	0.554	0.362	1.0456e-206	Contractile VSMC
DACT3	4.91765e-210	0.342441	0.383	0.213	1.79991e-205	Contractile VSMC
HSP90AA1	7.69765e-210	-1.06035	0.84	0.832	2.81742e-205	Contractile VSMC
RAMP1	9.12719e-210	0.402133	0.583	0.381	3.34064e-205	Contractile VSMC
MT-CO2	4.76919e-209	0.442266	0.9	0.861	1.74557e-204	Contractile VSMC
HSDL2	7.21837e-209	0.388936	0.536	0.344	2.64199e-204	Contractile VSMC
TJP1	1.16347e-208	-0.534791	0.706	0.775	4.25841e-204	Contractile VSMC
LAMA5	3.15174e-206	0.377882	0.41	0.234	1.15357e-201	Contractile VSMC
CPNE8	6.73532e-206	-0.886986	0.287	0.451	2.46519e-201	Contractile VSMC
ADAMTS9-AS2	1.07503e-205	-0.609546	0.884	0.908	3.9347e-201	Contractile VSMC
KIAA0040	1.09972e-205	-0.830475	0.32	0.468	4.02508e-201	Contractile VSMC
TOP1	2.16308e-204	-0.606434	0.558	0.668	7.91709e-200	Contractile VSMC
ARPC1B	5.83219e-204	0.406404	0.496	0.31	2.13464e-199	Contractile VSMC
HSPA1B	7.3372e-202	-0.977166	0.44	0.581	2.68549e-197	Contractile VSMC
PPP1R3C	2.56148e-201	0.316656	0.322	0.164	9.37526e-197	Contractile VSMC
EIF1	4.53348e-201	-0.534202	0.868	0.864	1.6593e-196	Contractile VSMC
PRDM16	1.11442e-200	0.420022	0.497	0.304	4.0789e-196	Contractile VSMC
LITAF	4.73176e-200	-0.745989	0.593	0.662	1.73187e-195	Contractile VSMC
ACTN4	1.21982e-199	0.428983	0.834	0.687	4.46468e-195	Contractile VSMC
MIR22HG	1.78602e-198	-0.540056	0.17	0.339	6.53703e-194	Contractile VSMC
LINC00702	2.39153e-198	0.399087	0.411	0.242	8.75323e-194	Contractile VSMC
SERPINI1	8.55791e-198	0.433244	0.402	0.231	3.13228e-193	Contractile VSMC
MRTFA	4.20533e-197	-0.683746	0.54	0.663	1.53919e-192	Contractile VSMC
IFT81	6.65065e-197	0.333905	0.344	0.18	2.43421e-192	Contractile VSMC
RYBP	7.58795e-197	-0.686558	0.327	0.486	2.77727e-192	Contractile VSMC
RASL12	1.67083e-196	0.360442	0.462	0.284	6.1154e-192	Contractile VSMC
NRGN	2.17914e-196	0.383953	0.43	0.254	7.97589e-192	Contractile VSMC
SGMS2	2.212e-196	-0.705047	0.142	0.307	8.09615e-192	Contractile VSMC
EML4	3.87216e-196	-0.688699	0.305	0.469	1.41725e-191	Contractile VSMC
SLC7A2	4.77265e-196	0.446151	0.685	0.5	1.74684e-191	Contractile VSMC
NRP1	9.31301e-195	-1.04237	0.375	0.517	3.40865e-190	Contractile VSMC
DENND5A	1.76952e-194	-0.680848	0.307	0.472	6.4766e-190	Contractile VSMC
ARHGAP26	2.03554e-193	-0.673965	0.284	0.464	7.45028e-189	Contractile VSMC
DDX17	2.42278e-193	0.376046	0.83	0.682	8.8676e-189	Contractile VSMC
SELENOM	3.14844e-193	0.544342	0.748	0.63	1.15236e-188	Contractile VSMC
NUFIP2	6.8086e-193	-0.636961	0.391	0.537	2.49201e-188	Contractile VSMC
CD9	6.90169e-193	0.420962	0.705	0.533	2.52609e-188	Contractile VSMC
CALD1	8.5647e-193	0.322625	0.982	0.959	3.13477e-188	Contractile VSMC
ANAPC16	9.69376e-193	0.389031	0.685	0.519	3.54801e-188	Contractile VSMC
LINC01088	1.03065e-192	0.693547	0.314	0.162	3.77228e-188	Contractile VSMC
MT-ND6	1.74899e-192	0.542585	0.474	0.3	6.40148e-188	Contractile VSMC
TMTC1	1.14251e-191	0.467705	0.738	0.552	4.1817e-187	Contractile VSMC
SLC22A3	1.93276e-191	0.389298	0.48	0.294	7.07411e-187	Contractile VSMC
CSRP1	2.31012e-191	0.467986	0.795	0.634	8.45527e-187	Contractile VSMC
TM4SF1	4.58518e-191	-1.12774	0.261	0.418	1.67822e-186	Contractile VSMC
INPP5A	5.34073e-191	0.415798	0.633	0.444	1.95476e-186	Contractile VSMC
SEPTIN9	5.35883e-190	-0.813307	0.399	0.536	1.96138e-185	Contractile VSMC
HDAC9	6.64826e-190	0.501568	0.443	0.267	2.43333e-185	Contractile VSMC
ANXA4	1.27276e-189	0.347708	0.474	0.298	4.65844e-185	Contractile VSMC
MT-CO3	1.70653e-189	0.433587	0.902	0.864	6.24607e-185	Contractile VSMC
TBC1D1	5.74455e-189	0.360361	0.839	0.66	2.10256e-184	Contractile VSMC
COQ10B	1.5567e-187	-0.588739	0.319	0.466	5.69767e-183	Contractile VSMC
DDX5	2.70711e-185	-0.410531	0.881	0.885	9.90828e-181	Contractile VSMC
HMGN3	2.88967e-185	0.353129	0.588	0.406	1.05765e-180	Contractile VSMC
MAPKAPK2	7.29708e-185	-0.683318	0.299	0.454	2.6708e-180	Contractile VSMC
NOLC1	1.74054e-184	-0.552742	0.253	0.414	6.37055e-180	Contractile VSMC
DNAJC10	7.77405e-184	0.415867	0.5	0.327	2.84538e-179	Contractile VSMC
TUBB4B	1.65092e-183	-0.686899	0.459	0.573	6.04251e-179	Contractile VSMC
PITPNC1	1.91284e-183	-0.935478	0.267	0.437	7.00119e-179	Contractile VSMC
JUND	3.14153e-183	-0.681452	0.796	0.792	1.14983e-178	Contractile VSMC
PPP1R14A	4.25185e-183	0.550381	0.717	0.572	1.55622e-178	Contractile VSMC
ARL13B	8.4525e-183	-0.623677	0.279	0.441	3.0937e-178	Contractile VSMC
AMIGO2	6.48599e-182	0.311707	0.301	0.156	2.37394e-177	Contractile VSMC
CLU	1.73276e-181	0.627984	0.697	0.547	6.34207e-177	Contractile VSMC
PPP1R12A	1.60592e-180	0.333503	0.888	0.786	5.87784e-176	Contractile VSMC
SLIT2	7.05606e-180	-0.943973	0.196	0.361	2.58259e-175	Contractile VSMC
LINC02256	2.02865e-179	0.288292	0.334	0.18	7.42507e-175	Contractile VSMC
RNF150	2.51071e-179	0.38947	0.545	0.354	9.18945e-175	Contractile VSMC
NRIP1	3.1932e-179	-0.693594	0.299	0.457	1.16874e-174	Contractile VSMC
SPOP	4.09858e-179	0.353176	0.51	0.335	1.50012e-174	Contractile VSMC
PDE4DIP	9.85803e-179	0.364581	0.514	0.337	3.60814e-174	Contractile VSMC
MCL1	9.96745e-179	-0.613344	0.46	0.573	3.64819e-174	Contractile VSMC
OGA	1.00773e-178	0.372694	0.606	0.421	3.6884e-174	Contractile VSMC
MYLK	5.43594e-178	0.284809	0.841	0.69	1.98961e-173	Contractile VSMC
EPHA3	1.63506e-177	0.449448	0.558	0.373	5.98447e-173	Contractile VSMC
DACH2	2.09256e-177	0.74487	0.364	0.207	7.65898e-173	Contractile VSMC
TNS3	7.86982e-177	0.367394	0.377	0.214	2.88043e-172	Contractile VSMC
JAG1	3.17553e-176	0.333729	0.77	0.602	1.16227e-171	Contractile VSMC
KIAA1217	3.97867e-176	0.450066	0.422	0.25	1.45623e-171	Contractile VSMC
CAB39L	7.38739e-175	0.380209	0.466	0.291	2.70386e-170	Contractile VSMC
TLN1	1.10847e-174	0.395731	0.797	0.658	4.05711e-170	Contractile VSMC
SLC9B2	5.08976e-174	-0.657376	0.192	0.351	1.8629e-169	Contractile VSMC
FGD4	1.3064e-173	0.44585	0.47	0.297	4.78155e-169	Contractile VSMC
NFIX	2.46625e-173	0.370589	0.582	0.405	9.02671e-169	Contractile VSMC
SGIP1	3.49729e-173	-0.987206	0.24	0.396	1.28004e-168	Contractile VSMC
LIMS2	3.92915e-173	0.328256	0.455	0.286	1.43811e-168	Contractile VSMC
ZDHHC21	4.3905e-173	0.336733	0.379	0.215	1.60697e-168	Contractile VSMC
CTDSPL	3.1183e-172	0.421484	0.463	0.294	1.14133e-167	Contractile VSMC
BCL6	2.17692e-171	-0.665748	0.494	0.616	7.96774e-167	Contractile VSMC
SYNE2	2.37057e-170	0.437333	0.796	0.637	8.67653e-166	Contractile VSMC
SH3RF1	3.23582e-169	-0.819054	0.315	0.463	1.18434e-164	Contractile VSMC
ZRANB2	1.01466e-168	0.316907	0.691	0.508	3.71376e-164	Contractile VSMC
DBI	2.84772e-168	0.38113	0.533	0.37	1.04229e-163	Contractile VSMC
CHURC1	2.85265e-168	0.38053	0.599	0.438	1.0441e-163	Contractile VSMC
STK38L	5.70854e-168	0.361085	0.506	0.332	2.08938e-163	Contractile VSMC
ARL6IP5	7.06074e-168	0.322768	0.496	0.329	2.5843e-163	Contractile VSMC
PPP2R5A	8.69528e-168	0.398584	0.439	0.275	3.18256e-163	Contractile VSMC
LHFPL6	4.19686e-167	-0.924907	0.672	0.734	1.53609e-162	Contractile VSMC
CRY1	7.5847e-167	-0.638804	0.325	0.475	2.77608e-162	Contractile VSMC
BAZ1A	9.70371e-167	-0.678707	0.237	0.391	3.55165e-162	Contractile VSMC
YWHAG	1.27815e-166	-0.55674	0.331	0.472	4.67816e-162	Contractile VSMC
SLC44A2	1.33587e-166	0.319414	0.344	0.194	4.88942e-162	Contractile VSMC
WDR1	1.3491e-166	0.342358	0.569	0.398	4.93785e-162	Contractile VSMC
ROR1	1.57268e-166	0.44361	0.563	0.38	5.75617e-162	Contractile VSMC
DDX3X	2.49427e-166	-0.512453	0.634	0.691	9.12927e-162	Contractile VSMC
ELF2	3.40334e-166	-0.684786	0.622	0.687	1.24566e-161	Contractile VSMC
LAMA4	3.03371e-165	-0.841427	0.157	0.302	1.11037e-160	Contractile VSMC
KANK1	4.82218e-165	0.312666	0.46	0.288	1.76497e-160	Contractile VSMC
SNTB1	6.314e-165	0.391612	0.479	0.306	2.31099e-160	Contractile VSMC
IL6ST	1.20366e-164	-0.565689	0.582	0.669	4.40553e-160	Contractile VSMC
TGFB1I1	2.58687e-164	0.357209	0.534	0.367	9.46819e-160	Contractile VSMC
KIF13A	5.05259e-164	0.363801	0.74	0.562	1.8493e-159	Contractile VSMC
PLCB1	7.46249e-164	0.522132	0.668	0.492	2.73135e-159	Contractile VSMC
LARGE1	2.02105e-163	-0.710177	0.609	0.707	7.39724e-159	Contractile VSMC
ERO1B	1.06226e-162	-0.633386	0.247	0.402	3.88796e-158	Contractile VSMC
ARPC5	1.16976e-162	0.34685	0.605	0.434	4.28144e-158	Contractile VSMC
JPX	5.92621e-162	0.339807	0.605	0.419	2.16905e-157	Contractile VSMC
NOL3	7.99257e-162	0.28648	0.348	0.199	2.92536e-157	Contractile VSMC
ASXL1	1.86519e-161	-0.628671	0.462	0.579	6.82679e-157	Contractile VSMC
RBPMS2	3.32629e-161	0.327845	0.432	0.27	1.21745e-156	Contractile VSMC
AFF3	4.06183e-161	0.408265	0.502	0.325	1.48667e-156	Contractile VSMC
NR4A2	8.10901e-161	-0.672729	0.333	0.469	2.96798e-156	Contractile VSMC
MAFB	2.63929e-160	-0.537155	0.155	0.306	9.66005e-156	Contractile VSMC
KANK2	2.84247e-160	0.343545	0.739	0.572	1.04037e-155	Contractile VSMC
HADH	3.40342e-160	0.281428	0.36	0.21	1.24569e-155	Contractile VSMC
DOCK3	3.49761e-160	0.418844	0.366	0.21	1.28016e-155	Contractile VSMC
KLF10	4.08362e-159	-0.678676	0.315	0.444	1.49464e-154	Contractile VSMC
ACTB	1.14345e-158	0.446804	0.881	0.827	4.18515e-154	Contractile VSMC
AMD1	4.6635e-158	-0.537623	0.431	0.551	1.70689e-153	Contractile VSMC
LDOC1	4.92614e-158	0.31169	0.359	0.214	1.80302e-153	Contractile VSMC
ENTPD1-AS1	7.00519e-158	0.322652	0.398	0.235	2.56397e-153	Contractile VSMC
ADARB1	7.34565e-158	0.48686	0.484	0.324	2.68858e-153	Contractile VSMC
UQCR10	1.21516e-157	0.323908	0.474	0.317	4.44761e-153	Contractile VSMC
FOSL2	1.72941e-157	-0.537036	0.386	0.518	6.32982e-153	Contractile VSMC
TMEM47	7.01003e-157	0.399256	0.55	0.389	2.56574e-152	Contractile VSMC
MYO1D	2.50117e-156	0.374957	0.815	0.645	9.15454e-152	Contractile VSMC
NAV2	3.10177e-156	0.318924	0.674	0.475	1.13528e-151	Contractile VSMC
CLASP2	3.44366e-155	0.490732	0.679	0.512	1.26042e-150	Contractile VSMC
MICAL2	1.19972e-154	0.34844	0.562	0.386	4.39109e-150	Contractile VSMC
TSPO	1.93924e-154	0.325136	0.544	0.383	7.09782e-150	Contractile VSMC
SH3RF3	2.17132e-154	0.509207	0.537	0.365	7.94726e-150	Contractile VSMC
NLGN1	2.39094e-154	-0.929996	0.234	0.386	8.75108e-150	Contractile VSMC
SLC12A2	4.33072e-154	-0.613973	0.214	0.364	1.58509e-149	Contractile VSMC
HES1	6.08507e-154	-0.896705	0.506	0.595	2.2272e-149	Contractile VSMC
TBCK	6.67958e-154	0.347736	0.454	0.285	2.44479e-149	Contractile VSMC
ZNF33A	9.98941e-154	0.308847	0.426	0.266	3.65622e-149	Contractile VSMC
CNNM2	1.35284e-153	0.685269	0.39	0.241	4.95152e-149	Contractile VSMC
NDUFV2	1.73526e-153	0.291399	0.47	0.313	6.35121e-149	Contractile VSMC
S100A6	1.8387e-152	0.463129	0.827	0.789	6.72981e-148	Contractile VSMC
SGCA	1.56136e-151	0.285385	0.383	0.233	5.71473e-147	Contractile VSMC
ESD	2.87859e-151	0.327181	0.596	0.437	1.05359e-146	Contractile VSMC
JUNB	2.53335e-150	-0.606294	0.764	0.8	9.27233e-146	Contractile VSMC
PRKCA	4.29497e-150	-0.627576	0.334	0.483	1.572e-145	Contractile VSMC
FHL1	5.81597e-150	0.352352	0.694	0.527	2.1287e-145	Contractile VSMC
GPC6	3.44336e-149	0.460751	0.711	0.536	1.26031e-144	Contractile VSMC
MT-ND3	4.10424e-149	0.391364	0.901	0.868	1.50219e-144	Contractile VSMC
MPP7	4.92242e-149	0.379465	0.444	0.287	1.80166e-144	Contractile VSMC
ATF6	8.54518e-149	-0.8238	0.436	0.538	3.12762e-144	Contractile VSMC
ZFYVE16	4.19727e-148	-0.664753	0.387	0.504	1.53624e-143	Contractile VSMC
ZNF280D	5.28501e-148	0.273275	0.48	0.312	1.93436e-143	Contractile VSMC
RASA1	6.3233e-147	-0.825541	0.443	0.54	2.31439e-142	Contractile VSMC
LDLRAD4	8.20252e-147	0.396586	0.501	0.33	3.0022e-142	Contractile VSMC
HEY2	9.13433e-147	0.312358	0.4	0.251	3.34326e-142	Contractile VSMC
DBNDD2	1.05417e-146	0.349683	0.594	0.437	3.85837e-142	Contractile VSMC
BAG3	1.85543e-146	-0.579951	0.295	0.436	6.79105e-142	Contractile VSMC
CAVIN1	2.52481e-146	0.387812	0.763	0.648	9.24106e-142	Contractile VSMC
LMNA	1.98677e-145	-0.561956	0.787	0.788	7.27179e-141	Contractile VSMC
REV3L	5.86513e-145	-0.650374	0.524	0.623	2.1467e-140	Contractile VSMC
PATJ	2.72404e-144	0.367116	0.454	0.296	9.97026e-140	Contractile VSMC
PHF14	3.42974e-143	0.310544	0.527	0.359	1.25532e-138	Contractile VSMC
NFKBIZ	5.33173e-143	-0.457465	0.394	0.546	1.95147e-138	Contractile VSMC
PMEPA1	1.14133e-142	-0.783367	0.495	0.592	4.17738e-138	Contractile VSMC
ISCU	1.69867e-142	0.31638	0.528	0.375	6.21729e-138	Contractile VSMC
DCN	3.89711e-142	-0.684179	0.229	0.378	1.42638e-137	Contractile VSMC
BRAF	5.29376e-142	-0.607362	0.57	0.651	1.93757e-137	Contractile VSMC
ENDOD1	8.03096e-142	0.278967	0.39	0.243	2.93941e-137	Contractile VSMC
UBA2	1.09508e-141	0.340747	0.793	0.642	4.00812e-137	Contractile VSMC
ARHGEF7	1.87395e-141	0.46753	0.706	0.56	6.85884e-137	Contractile VSMC
NDUFB7	2.09842e-141	0.352931	0.621	0.471	7.68042e-137	Contractile VSMC
TRIQK	1.00202e-140	0.305924	0.33	0.189	3.6675e-136	Contractile VSMC
HSPA8	1.47078e-140	-0.860025	0.51	0.593	5.3832e-136	Contractile VSMC
PARD3	1.75262e-140	-0.687495	0.688	0.76	6.41476e-136	Contractile VSMC
HSPH1	3.82413e-140	-0.773473	0.341	0.483	1.39967e-135	Contractile VSMC
MARK1	1.04862e-139	0.369527	0.522	0.36	3.83807e-135	Contractile VSMC
JMJD1C	4.3765e-139	-0.494611	0.78	0.823	1.60184e-134	Contractile VSMC
FILIP1	1.14612e-138	0.36433	0.454	0.3	4.19493e-134	Contractile VSMC
PHC3	1.42536e-138	0.305502	0.504	0.339	5.21697e-134	Contractile VSMC
TFPI	3.3348e-138	-0.736583	0.272	0.399	1.22057e-133	Contractile VSMC
WWP2	1.11765e-137	0.276645	0.355	0.211	4.09072e-133	Contractile VSMC
OSBPL9	1.6542e-137	0.309571	0.704	0.541	6.05454e-133	Contractile VSMC
ADCY5	2.06678e-137	0.314739	0.533	0.367	7.56464e-133	Contractile VSMC
IPO7	2.86188e-137	-0.586481	0.463	0.557	1.04748e-132	Contractile VSMC
STX7	5.5773e-137	0.255004	0.386	0.239	2.04135e-132	Contractile VSMC
BGN	3.17868e-136	0.348912	0.662	0.505	1.16343e-131	Contractile VSMC
LINC00513	3.84885e-136	-0.494466	0.166	0.309	1.40872e-131	Contractile VSMC
ZC3H13	7.65219e-136	0.312886	0.561	0.403	2.80078e-131	Contractile VSMC
MRGPRF	8.02771e-136	0.25539	0.434	0.279	2.93822e-131	Contractile VSMC
MTHFD1L	8.24829e-136	-0.752309	0.201	0.341	3.01896e-131	Contractile VSMC
RBKS	1.29745e-135	-0.690505	0.165	0.303	4.74879e-131	Contractile VSMC
AXL	1.26151e-134	-0.709832	0.463	0.559	4.61727e-130	Contractile VSMC
FNDC3A	8.22126e-134	-0.700885	0.535	0.618	3.00907e-129	Contractile VSMC
FTX	8.50625e-134	0.362815	0.831	0.688	3.11337e-129	Contractile VSMC
PPDPF	1.30714e-133	0.417308	0.63	0.5	4.78426e-129	Contractile VSMC
LDB3	1.66554e-133	0.25113	0.554	0.388	6.09606e-129	Contractile VSMC
EID1	2.0099e-133	0.357351	0.697	0.584	7.35644e-129	Contractile VSMC
MICU3	2.65437e-133	0.257365	0.547	0.38	9.71527e-129	Contractile VSMC
CABIN1	6.57383e-133	0.26583	0.425	0.275	2.40609e-128	Contractile VSMC
CC2D2A	1.84819e-132	0.256447	0.332	0.193	6.76458e-128	Contractile VSMC
TTC37	2.1451e-132	0.273248	0.491	0.335	7.8513e-128	Contractile VSMC
FBXO42	2.68429e-132	0.294925	0.364	0.22	9.82479e-128	Contractile VSMC
MAPRE2	4.58323e-132	0.324659	0.594	0.429	1.67751e-127	Contractile VSMC
TINAGL1	5.67245e-132	0.302639	0.71	0.553	2.07618e-127	Contractile VSMC
ZEB1	8.87848e-132	0.283759	0.698	0.532	3.24961e-127	Contractile VSMC
LNPK	1.0611e-131	0.292665	0.389	0.246	3.88372e-127	Contractile VSMC
CCPG1	1.19044e-131	0.256715	0.463	0.31	4.35713e-127	Contractile VSMC
MAN1A1	1.25299e-131	-0.622411	0.211	0.346	4.58606e-127	Contractile VSMC
SFPQ	3.35782e-131	-0.426335	0.671	0.718	1.229e-126	Contractile VSMC
NDFIP1	4.18395e-131	0.296363	0.652	0.491	1.53137e-126	Contractile VSMC
DST	6.02536e-131	0.311788	0.892	0.804	2.20534e-126	Contractile VSMC
TPCN1	9.32485e-131	0.297028	0.388	0.242	3.41299e-126	Contractile VSMC
CALM3	1.32886e-130	0.283475	0.472	0.324	4.86374e-126	Contractile VSMC
MTUS1	1.46942e-130	0.387311	0.652	0.502	5.37821e-126	Contractile VSMC
PRMT2	1.90718e-130	0.284137	0.57	0.416	6.98046e-126	Contractile VSMC
CSAD	2.45555e-130	0.301451	0.442	0.29	8.98755e-126	Contractile VSMC
RIPK1	7.47869e-130	-0.518391	0.361	0.481	2.73728e-125	Contractile VSMC
PFN1	9.82829e-130	0.408951	0.678	0.553	3.59725e-125	Contractile VSMC
SLMAP	1.07243e-129	0.261902	0.602	0.437	3.92519e-125	Contractile VSMC
CRTAP	1.96424e-129	0.314981	0.624	0.47	7.18931e-125	Contractile VSMC
PLAC9	2.09696e-129	0.395951	0.63	0.491	7.67509e-125	Contractile VSMC
SRP14	2.46622e-129	0.336507	0.743	0.665	9.0266e-125	Contractile VSMC
OSBPL1A	7.65724e-129	0.277183	0.521	0.365	2.80263e-124	Contractile VSMC
GADD45A	9.44108e-129	-0.632696	0.335	0.454	3.45553e-124	Contractile VSMC
RAB13	7.7432e-128	0.284062	0.454	0.311	2.83409e-123	Contractile VSMC
IFITM3	9.35852e-128	-0.579857	0.731	0.747	3.42531e-123	Contractile VSMC
NPC1	3.31384e-127	-0.641162	0.283	0.408	1.2129e-122	Contractile VSMC
SMC5	4.32111e-127	-0.599718	0.562	0.629	1.58157e-122	Contractile VSMC
EPS15	4.72755e-127	0.294972	0.608	0.446	1.73033e-122	Contractile VSMC
MYL12B	6.26622e-127	0.312071	0.626	0.488	2.2935e-122	Contractile VSMC
SYNE1	7.06322e-127	0.331705	0.779	0.64	2.58521e-122	Contractile VSMC
COL4A6	8.00844e-127	0.286888	0.34	0.205	2.93117e-122	Contractile VSMC
EXOC2	9.61562e-127	0.304954	0.357	0.217	3.51941e-122	Contractile VSMC
NT5DC1	1.18397e-126	0.304354	0.444	0.297	4.33347e-122	Contractile VSMC
AOPEP	1.55578e-126	0.268149	0.797	0.649	5.69432e-122	Contractile VSMC
NUAK1	4.01123e-126	0.313413	0.333	0.201	1.46815e-121	Contractile VSMC
ARPC2	2.22831e-125	0.314507	0.646	0.493	8.15584e-121	Contractile VSMC
STOM	2.37925e-125	-0.475935	0.547	0.621	8.70828e-121	Contractile VSMC
SH3PXD2A	4.48622e-125	-0.637305	0.387	0.496	1.642e-120	Contractile VSMC
GTF2B	8.84711e-125	-0.649064	0.266	0.394	3.23813e-120	Contractile VSMC
NR2F2-AS1	3.9178e-124	0.305816	0.854	0.732	1.43395e-119	Contractile VSMC
UQCRB	4.21366e-124	0.352935	0.738	0.651	1.54224e-119	Contractile VSMC
PHKB	4.70983e-124	0.275233	0.524	0.364	1.72384e-119	Contractile VSMC
RUSC2	1.09901e-123	0.287841	0.332	0.197	4.0225e-119	Contractile VSMC
HSPA1A	1.22855e-123	-1.13323	0.628	0.66	4.49663e-119	Contractile VSMC
COX7A2	1.38181e-123	0.356914	0.647	0.517	5.05756e-119	Contractile VSMC
LINC01278	1.61765e-123	0.375712	0.415	0.272	5.92076e-119	Contractile VSMC
IFRD1	2.12815e-123	-0.530539	0.479	0.581	7.78924e-119	Contractile VSMC
RSU1	2.35931e-123	0.287844	0.546	0.394	8.63532e-119	Contractile VSMC
DYNC1I2	2.62164e-123	0.27548	0.636	0.487	9.59546e-119	Contractile VSMC
GMDS-DT	2.69755e-123	0.411554	0.397	0.254	9.87331e-119	Contractile VSMC
ATP5IF1	4.02655e-123	0.291681	0.526	0.382	1.47376e-118	Contractile VSMC
IER2	1.00879e-122	-0.586937	0.61	0.674	3.69229e-118	Contractile VSMC
IK	3.90449e-122	0.275188	0.506	0.358	1.42908e-117	Contractile VSMC
SEC24D	1.11052e-121	-0.560031	0.274	0.4	4.0646e-117	Contractile VSMC
LRRFIP1	1.43483e-121	-0.675345	0.598	0.655	5.2516e-117	Contractile VSMC
RPS27L	1.62709e-121	0.348723	0.601	0.457	5.95532e-117	Contractile VSMC
ABI3BP	2.02938e-121	0.292259	0.478	0.329	7.42772e-117	Contractile VSMC
UNC5C	2.7495e-121	0.306378	0.57	0.406	1.00635e-116	Contractile VSMC
STK17A	5.24387e-121	-0.462844	0.193	0.323	1.91931e-116	Contractile VSMC
SQSTM1	7.50141e-121	-0.588894	0.704	0.729	2.74559e-116	Contractile VSMC
NDUFC1	2.07091e-120	0.293542	0.525	0.382	7.57975e-116	Contractile VSMC
PKD2	2.92912e-120	0.301142	0.612	0.454	1.07209e-115	Contractile VSMC
FGFR1	6.59415e-120	-0.75227	0.507	0.58	2.41353e-115	Contractile VSMC
AVPR1A	7.06415e-120	-0.774832	0.286	0.397	2.58555e-115	Contractile VSMC
FDFT1	8.88576e-120	0.257953	0.387	0.25	3.25228e-115	Contractile VSMC
AOC3	2.71493e-119	0.289269	0.494	0.352	9.93693e-115	Contractile VSMC
DIXDC1	3.71458e-119	0.276399	0.483	0.337	1.35957e-114	Contractile VSMC
ARHGAP17	2.89271e-118	0.365526	0.535	0.387	1.05876e-113	Contractile VSMC
ZFP36L1	6.66254e-118	-0.540216	0.744	0.761	2.43856e-113	Contractile VSMC
CALM2	6.89005e-118	0.302679	0.843	0.783	2.52183e-113	Contractile VSMC
THSD4	4.30313e-117	0.505143	0.467	0.325	1.57499e-112	Contractile VSMC
ANK2	5.01745e-117	0.330698	0.552	0.4	1.83644e-112	Contractile VSMC
ADCY9	2.16056e-116	0.353543	0.441	0.299	7.90787e-112	Contractile VSMC
ANP32B	4.60392e-116	0.304469	0.617	0.472	1.68508e-111	Contractile VSMC
CADM1	4.6109e-116	-0.538513	0.224	0.354	1.68763e-111	Contractile VSMC
HIST1H1C	1.06835e-115	0.297265	0.426	0.287	3.91025e-111	Contractile VSMC
RALBP1	3.40042e-115	0.269518	0.481	0.34	1.24459e-110	Contractile VSMC
EPB41L2	7.78826e-115	-0.616404	0.518	0.599	2.85058e-110	Contractile VSMC
KLHL29	8.30008e-115	-0.699766	0.31	0.438	3.03791e-110	Contractile VSMC
BRI3	1.83664e-114	0.265674	0.574	0.427	6.72229e-110	Contractile VSMC
CDC42EP4	2.18532e-114	-0.479824	0.285	0.408	7.99847e-110	Contractile VSMC
CCDC107	2.31489e-114	0.25549	0.524	0.373	8.47273e-110	Contractile VSMC
SNHG14	2.58771e-114	0.330535	0.6	0.45	9.47126e-110	Contractile VSMC
ARID5B	3.16748e-114	-0.558262	0.74	0.764	1.15933e-109	Contractile VSMC
HIST1H1E	3.26956e-114	0.290442	0.338	0.212	1.19669e-109	Contractile VSMC
KIAA1109	3.45072e-114	0.279072	0.611	0.457	1.263e-109	Contractile VSMC
KANSL1	5.28003e-114	0.294648	0.718	0.559	1.93254e-109	Contractile VSMC
ATP6V1G1	8.26547e-114	0.267182	0.551	0.409	3.02525e-109	Contractile VSMC
PLEKHA4	9.37431e-114	-0.473393	0.227	0.348	3.43109e-109	Contractile VSMC
ERRFI1	6.49233e-113	-0.621884	0.298	0.421	2.37626e-108	Contractile VSMC
IGFBP4	9.78384e-113	-0.520158	0.383	0.505	3.58098e-108	Contractile VSMC
TP53BP2	1.61345e-112	-0.482807	0.293	0.413	5.90539e-108	Contractile VSMC
MAGED2	3.19381e-112	0.270176	0.495	0.357	1.16897e-107	Contractile VSMC
RHOQ	1.72646e-111	-0.625017	0.561	0.611	6.31902e-107	Contractile VSMC
HSPA9	8.87391e-111	-0.469206	0.459	0.547	3.24794e-106	Contractile VSMC
TMEM51	1.70366e-110	0.32746	0.309	0.188	6.23555e-106	Contractile VSMC
HIP1	1.92084e-110	0.388158	0.746	0.612	7.03048e-106	Contractile VSMC
IER5	1.95177e-110	-0.390782	0.237	0.363	7.14368e-106	Contractile VSMC
CAP1	9.84787e-110	0.27076	0.551	0.409	3.60442e-105	Contractile VSMC
KLF9	9.86654e-110	-0.482198	0.551	0.618	3.61125e-105	Contractile VSMC
ALDH2	1.24748e-109	0.256985	0.501	0.358	4.56588e-105	Contractile VSMC
IQCJ-SCHIP1	3.15243e-109	-0.731535	0.335	0.439	1.15382e-104	Contractile VSMC
BACH1	3.24572e-109	-0.488873	0.309	0.428	1.18796e-104	Contractile VSMC
ITGB5	5.37697e-109	0.273043	0.429	0.292	1.96802e-104	Contractile VSMC
LMO4	8.78789e-109	0.330606	0.708	0.574	3.21646e-104	Contractile VSMC
MOB3B	9.32216e-109	0.296516	0.429	0.29	3.412e-104	Contractile VSMC
SERF2	1.29433e-108	0.318509	0.74	0.656	4.73737e-104	Contractile VSMC
MPHOSPH8	1.41484e-108	0.250944	0.624	0.472	5.17845e-104	Contractile VSMC
TNS1	1.59091e-108	0.271057	0.883	0.777	5.8229e-104	Contractile VSMC
DNTTIP2	1.40031e-107	-0.558183	0.301	0.403	5.12526e-103	Contractile VSMC
ATP1A2	1.4286e-107	0.283112	0.304	0.186	5.22883e-103	Contractile VSMC
PRKCE	3.06095e-107	-0.539432	0.346	0.471	1.12034e-102	Contractile VSMC
RPS10	3.90459e-107	0.381879	0.695	0.601	1.42912e-102	Contractile VSMC
ATP5F1E	1.86491e-106	0.340936	0.717	0.621	6.82578e-102	Contractile VSMC
ANGPT1	3.09954e-106	0.280598	0.543	0.4	1.13446e-101	Contractile VSMC
NKTR	3.32906e-106	0.262016	0.619	0.467	1.21847e-101	Contractile VSMC
ABCA1	3.36261e-106	-0.569834	0.195	0.318	1.23075e-101	Contractile VSMC
TEX14	7.84821e-106	-0.580582	0.203	0.325	2.87252e-101	Contractile VSMC
ATP5MPL	1.31788e-105	0.267311	0.517	0.381	4.82357e-101	Contractile VSMC
MRPL33	1.72779e-105	0.298826	0.569	0.439	6.32388e-101	Contractile VSMC
HINT1	7.08432e-105	0.306763	0.658	0.533	2.59293e-100	Contractile VSMC
CARMIL1	9.04525e-105	0.459341	0.361	0.23	3.31065e-100	Contractile VSMC
L3MBTL4	4.55176e-104	0.354475	0.417	0.281	1.66599e-99	Contractile VSMC
KLF4	8.37226e-104	-0.457431	0.249	0.374	3.06433e-99	Contractile VSMC
B4GALT1	9.42596e-104	-0.693104	0.343	0.443	3.44999e-99	Contractile VSMC
RAB5A	1.31933e-103	-0.50971	0.4	0.487	4.82889e-99	Contractile VSMC
CNN1	1.63699e-103	0.274087	0.68	0.529	5.99156e-99	Contractile VSMC
PDE3A	2.27752e-103	0.322786	0.893	0.802	8.33594e-99	Contractile VSMC
FNDC3B	2.36659e-103	-0.514997	0.697	0.741	8.66196e-99	Contractile VSMC
ATP5F1A	2.43577e-103	0.256984	0.517	0.384	8.91515e-99	Contractile VSMC
PHLDB1	8.25181e-103	-0.464075	0.238	0.355	3.02025e-98	Contractile VSMC
SMAD3	9.69827e-103	-0.512992	0.27	0.389	3.54966e-98	Contractile VSMC
THRA	1.56078e-102	0.252666	0.45	0.316	5.71261e-98	Contractile VSMC
HEXIM1	1.82539e-102	-0.456057	0.24	0.353	6.68112e-98	Contractile VSMC
THRB	2.07547e-102	0.292659	0.489	0.348	7.59645e-98	Contractile VSMC
SCML1	5.48632e-101	-0.405271	0.259	0.375	2.00805e-96	Contractile VSMC
OSMR-AS1	4.84964e-100	-0.520878	0.199	0.315	1.77502e-95	Contractile VSMC
NDUFB10	6.10589e-100	0.262067	0.554	0.419	2.23482e-95	Contractile VSMC
ACACB	1.04453e-99	0.30044	0.415	0.284	3.8231e-95	Contractile VSMC
FAM241A	1.2003e-99	-0.565368	0.323	0.431	4.39323e-95	Contractile VSMC
RNF180	3.43466e-99	0.278675	0.513	0.374	1.25712e-94	Contractile VSMC
BMPR2	3.93595e-99	-0.726355	0.611	0.646	1.4406e-94	Contractile VSMC
RPS6KC1	6.31337e-99	0.276695	0.424	0.287	2.31075e-94	Contractile VSMC
RABGEF1	6.75472e-99	-0.502049	0.467	0.552	2.47229e-94	Contractile VSMC
ZFP36L2	9.45723e-99	-0.500694	0.495	0.577	3.46144e-94	Contractile VSMC
VWA8	1.31304e-98	0.266086	0.424	0.289	4.80586e-94	Contractile VSMC
NDUFB8	1.3986e-98	0.273038	0.582	0.449	5.11901e-94	Contractile VSMC
C11orf96	1.4052e-98	-0.909459	0.863	0.821	5.14317e-94	Contractile VSMC
ID4	2.71743e-98	-0.584199	0.591	0.641	9.94605e-94	Contractile VSMC
H2AFZ	4.50784e-98	-0.574861	0.541	0.59	1.64991e-93	Contractile VSMC
MFAP4	5.4586e-98	0.392597	0.471	0.345	1.9979e-93	Contractile VSMC
FIS1	6.75599e-98	0.267853	0.572	0.441	2.47276e-93	Contractile VSMC
CALCRL	2.09016e-97	0.285199	0.381	0.259	7.65018e-93	Contractile VSMC
YWHAH	3.16306e-97	0.324045	0.534	0.402	1.15771e-92	Contractile VSMC
AHNAK	5.07186e-97	0.314459	0.792	0.697	1.85635e-92	Contractile VSMC
UBE2D3	8.38472e-97	-0.403868	0.657	0.691	3.06889e-92	Contractile VSMC
C1S	8.6181e-97	-0.425003	0.202	0.315	3.15431e-92	Contractile VSMC
ZBTB16	1.07803e-96	0.414535	0.751	0.624	3.94571e-92	Contractile VSMC
SYF2	1.37336e-96	0.262311	0.574	0.44	5.02663e-92	Contractile VSMC
REL	2.44285e-96	-0.447737	0.206	0.317	8.94108e-92	Contractile VSMC
ARID5A	2.97613e-96	-0.41249	0.332	0.44	1.08929e-91	Contractile VSMC
EZR	4.41265e-96	-0.478651	0.272	0.382	1.61507e-91	Contractile VSMC
ZNF141	4.82551e-96	-0.81387	0.303	0.398	1.76619e-91	Contractile VSMC
MAP1LC3B	4.82575e-96	-0.452186	0.438	0.514	1.76627e-91	Contractile VSMC
COX17	9.6096e-96	0.273852	0.427	0.304	3.51721e-91	Contractile VSMC
NDUFA13	9.68798e-96	0.276572	0.666	0.544	3.5459e-91	Contractile VSMC
ATXN7	1.11718e-95	-0.48225	0.262	0.375	4.089e-91	Contractile VSMC
TRMT112	1.999e-95	0.253404	0.559	0.43	7.31653e-91	Contractile VSMC
SIRT1	3.65758e-95	-0.469927	0.278	0.386	1.33871e-90	Contractile VSMC
ITM2B	3.8829e-95	0.293345	0.755	0.67	1.42118e-90	Contractile VSMC
TLE4	2.02252e-94	-0.591996	0.395	0.49	7.40261e-90	Contractile VSMC
PLP2	3.87973e-94	0.256111	0.508	0.37	1.42002e-89	Contractile VSMC
COX7C	5.6091e-94	0.293961	0.744	0.663	2.05299e-89	Contractile VSMC
SSB	1.15819e-93	0.254321	0.549	0.422	4.2391e-89	Contractile VSMC
DYNLRB1	1.2734e-93	0.252948	0.47	0.347	4.66078e-89	Contractile VSMC
NDUFB4	1.74615e-93	0.270885	0.572	0.448	6.39109e-89	Contractile VSMC
UQCR11	1.29372e-92	0.28796	0.6	0.474	4.73515e-88	Contractile VSMC
TBC1D15	2.74079e-92	-0.409214	0.427	0.519	1.00316e-87	Contractile VSMC
FOXK2	2.82054e-92	-0.56611	0.32	0.422	1.03235e-87	Contractile VSMC
TXLNG	4.78107e-92	-0.39074	0.274	0.388	1.74992e-87	Contractile VSMC
SIPA1L1	5.2144e-92	0.267121	0.542	0.403	1.90852e-87	Contractile VSMC
COX5B	7.18994e-92	0.28373	0.627	0.499	2.63159e-87	Contractile VSMC
CCND1	7.86046e-92	0.252777	0.305	0.193	2.87701e-87	Contractile VSMC
H3F3B	8.9383e-92	-0.383844	0.846	0.843	3.27151e-87	Contractile VSMC
MYLIP	1.56352e-91	-0.386515	0.373	0.478	5.72265e-87	Contractile VSMC
SOD2	2.35425e-91	-0.790865	0.473	0.539	8.6168e-87	Contractile VSMC
CTR9	3.31341e-91	-0.464882	0.262	0.366	1.21274e-86	Contractile VSMC
OST4	7.03391e-91	0.287109	0.606	0.493	2.57448e-86	Contractile VSMC
GATAD2A	1.146e-90	-0.471828	0.299	0.406	4.19448e-86	Contractile VSMC
ATP1A1	1.40166e-90	-0.545587	0.273	0.378	5.13021e-86	Contractile VSMC
RABAC1	1.65589e-90	0.254251	0.601	0.476	6.06071e-86	Contractile VSMC
ELOB	1.76737e-90	0.284491	0.651	0.532	6.46874e-86	Contractile VSMC
BRD2	1.79169e-90	-0.448812	0.462	0.538	6.55775e-86	Contractile VSMC
UBL5	1.86763e-90	0.275963	0.632	0.514	6.83569e-86	Contractile VSMC
ITFG1	6.66437e-90	0.258942	0.542	0.403	2.43923e-85	Contractile VSMC
NASP	1.27785e-89	-0.467044	0.445	0.527	4.67707e-85	Contractile VSMC
ZNF503	1.46776e-89	-0.450328	0.259	0.36	5.37215e-85	Contractile VSMC
RPS6KA3	3.13939e-89	-0.650781	0.298	0.393	1.14905e-84	Contractile VSMC
PIK3C2A	4.8218e-89	0.254328	0.574	0.438	1.76483e-84	Contractile VSMC
NCOA1	5.04422e-89	-0.424598	0.671	0.715	1.84623e-84	Contractile VSMC
MIRLET7BHG	2.08201e-88	0.2679	0.332	0.216	7.62037e-84	Contractile VSMC
EDF1	2.97464e-88	0.250308	0.659	0.538	1.08875e-83	Contractile VSMC
COX8A	3.37971e-88	0.258848	0.578	0.453	1.23701e-83	Contractile VSMC
CD55	6.45497e-88	-0.510243	0.216	0.318	2.36258e-83	Contractile VSMC
CTNNA1	7.79711e-88	-0.468488	0.684	0.697	2.85382e-83	Contractile VSMC
DPH6	9.60966e-88	0.274877	0.381	0.26	3.51723e-83	Contractile VSMC
PPM1L	1.08256e-87	0.333126	0.637	0.501	3.96229e-83	Contractile VSMC
EPS8	1.77749e-87	-0.660925	0.777	0.802	6.50578e-83	Contractile VSMC
COX6A1	6.38504e-87	0.285123	0.639	0.529	2.33699e-82	Contractile VSMC
FOS	8.79432e-87	-0.497527	0.783	0.819	3.21881e-82	Contractile VSMC
HIPK3	1.09914e-86	-0.467929	0.59	0.628	4.02296e-82	Contractile VSMC
WDFY3	1.19793e-86	0.26801	0.666	0.528	4.38453e-82	Contractile VSMC
ATP5MD	1.2042e-86	0.272176	0.623	0.501	4.4075e-82	Contractile VSMC
ATP5PF	1.66603e-86	0.254803	0.582	0.459	6.09782e-82	Contractile VSMC
NOP58	1.92062e-86	-0.388221	0.457	0.543	7.02966e-82	Contractile VSMC
MTRNR2L1	3.02855e-86	0.593606	0.457	0.36	1.10848e-81	Contractile VSMC
UGDH	3.59597e-86	-0.490352	0.203	0.305	1.31616e-81	Contractile VSMC
GSTP1	1.1601e-85	0.291003	0.73	0.643	4.24607e-81	Contractile VSMC
SEPTIN11	2.46684e-85	-0.60496	0.297	0.393	9.0289e-81	Contractile VSMC
FBXO11	1.01395e-84	-0.501659	0.519	0.591	3.71116e-80	Contractile VSMC
MAGI2	1.65783e-84	0.263986	0.681	0.542	6.06783e-80	Contractile VSMC
CDH13	2.48696e-84	0.269229	0.652	0.511	9.10253e-80	Contractile VSMC
EIF3J	4.02844e-84	-0.438763	0.428	0.512	1.47445e-79	Contractile VSMC
SCAPER	1.67232e-83	0.273999	0.558	0.426	6.12087e-79	Contractile VSMC
MAPK6	2.06691e-83	-0.375248	0.214	0.322	7.56509e-79	Contractile VSMC
IRS2	4.08462e-83	-0.349399	0.235	0.343	1.49501e-78	Contractile VSMC
HIPK2	6.59698e-83	-0.585429	0.533	0.595	2.41456e-78	Contractile VSMC
GABARAP	7.80111e-83	0.272274	0.685	0.573	2.85528e-78	Contractile VSMC
MACROD2	8.69541e-83	0.25549	0.466	0.336	3.18261e-78	Contractile VSMC
ATP5ME	1.7915e-82	0.263735	0.662	0.549	6.55705e-78	Contractile VSMC
C1orf21	3.24137e-82	-0.568187	0.243	0.342	1.18638e-77	Contractile VSMC
RRBP1	7.32296e-82	-0.456884	0.336	0.427	2.68028e-77	Contractile VSMC
COX6C	9.00693e-82	0.267233	0.689	0.586	3.29663e-77	Contractile VSMC
HNRNPF	2.45447e-81	-0.366007	0.381	0.465	8.9836e-77	Contractile VSMC
ANKS1B	2.59772e-81	0.310861	0.445	0.32	9.50792e-77	Contractile VSMC
PHPT1	3.61529e-81	0.253313	0.451	0.335	1.32323e-76	Contractile VSMC
MT2A	5.96679e-81	-0.987963	0.728	0.751	2.1839e-76	Contractile VSMC
AKAP13	3.13934e-80	-0.414628	0.714	0.753	1.14903e-75	Contractile VSMC
TUBB6	3.22714e-80	-0.510609	0.464	0.523	1.18117e-75	Contractile VSMC
TNFRSF10D	5.33854e-80	-0.33736	0.19	0.3	1.95396e-75	Contractile VSMC
PPP1R9A	6.92492e-80	0.273027	0.342	0.229	2.53459e-75	Contractile VSMC
AHCYL1	1.06561e-79	-0.434032	0.426	0.5	3.90025e-75	Contractile VSMC
MZT2B	1.8072e-79	0.255572	0.626	0.506	6.61453e-75	Contractile VSMC
GNL3	1.87939e-79	-0.352926	0.213	0.314	6.87874e-75	Contractile VSMC
KLHL23	2.66304e-79	0.312832	0.511	0.39	9.747e-75	Contractile VSMC
ANO6	6.1444e-79	-0.471086	0.671	0.698	2.24891e-74	Contractile VSMC
DIPK2A	2.70803e-78	-0.381998	0.2	0.303	9.91166e-74	Contractile VSMC
MAP3K5	3.1408e-78	0.252886	0.456	0.332	1.14956e-73	Contractile VSMC
HSPE1	3.47039e-78	-0.493994	0.458	0.523	1.2702e-73	Contractile VSMC
TASP1	4.21877e-78	0.280987	0.401	0.284	1.54411e-73	Contractile VSMC
SRSF7	5.63042e-78	-0.407234	0.62	0.657	2.06079e-73	Contractile VSMC
MAT2A	1.29977e-77	-0.624999	0.543	0.588	4.7573e-73	Contractile VSMC
[truncated: 5,761 more rows]
