# Supplementary material for: Effect of aging on the human myometrium at single-cell resolution
Source: Nat Commun. 2024 Jan 31;15:945. doi: 10.1038/s41467-024-45143-z (PMC10830479; doi:10.1038/s41467-024-45143-z)
Supplement: Supplementary file 13 — Supplementary Data 10 [file 41467_2024_45143_MOESM13_ESM.xlsx]

## Sheet: Supp_Data_10
Supplementary Data 10: Differentially expressed genes between perivascular subclusters during myometrial aging.
gene	p_val	avg_log2FC	pct.1	pct.2	p_val_adj	Cluster
ACTA2	2.1202e-61	-1.17869	0.862	0.997	7.76013e-57	Contractile Pericytes
COL14A1	1.02113e-50	-1.06278	0.509	0.873	3.73743e-46	Contractile Pericytes
MTRNR2L1	6.13759e-50	-1.2219	0.139	0.644	2.24642e-45	Contractile Pericytes
TAGLN	9.39831e-44	-1.35628	0.736	0.985	3.43987e-39	Contractile Pericytes
IFITM3	1.05543e-43	-1.34667	0.424	0.863	3.86297e-39	Contractile Pericytes
MYL9	2.40915e-41	-1.29963	0.704	0.975	8.81773e-37	Contractile Pericytes
SPARCL1	1.3731e-39	-1.05595	0.656	0.975	5.02569e-35	Contractile Pericytes
ACTB	8.27743e-39	-1.30458	0.684	0.965	3.02962e-34	Contractile Pericytes
S100A4	6.29216e-38	-1.52959	0.254	0.679	2.30299e-33	Contractile Pericytes
FOSB	6.24509e-37	1.32017	0.571	0.541	2.28577e-32	Contractile Pericytes
TMEM176B	4.91407e-35	-0.831431	0.095	0.427	1.7986e-30	Contractile Pericytes
FHL5	5.81385e-35	-1.1413	0.341	0.699	2.12793e-30	Contractile Pericytes
CALD1	9.59566e-34	-0.64326	0.936	0.999	3.51211e-29	Contractile Pericytes
APOE	1.12738e-32	-1.29192	0.033	0.31	4.12631e-28	Contractile Pericytes
HES4	3.69336e-32	-0.871403	0.113	0.466	1.35181e-27	Contractile Pericytes
SULF1	4.96548e-31	-0.701871	0.344	0.703	1.81742e-26	Contractile Pericytes
CST3	5.49078e-31	-1.22602	0.445	0.891	2.00968e-26	Contractile Pericytes
S100A6	3.16577e-29	-1.31637	0.502	0.919	1.1587e-24	Contractile Pericytes
IFITM1	1.72066e-28	-0.608541	0.076	0.388	6.29777e-24	Contractile Pericytes
MGP	8.67064e-28	-1.35985	0.382	0.821	3.17354e-23	Contractile Pericytes
IFITM2	1.08754e-27	-1.0685	0.316	0.72	3.98051e-23	Contractile Pericytes
C1R	3.2158e-27	-0.889197	0.288	0.703	1.17702e-22	Contractile Pericytes
DAB1	5.36571e-27	1.39116	0.521	0.276	1.9639e-22	Contractile Pericytes
SELENOM	5.68242e-27	-1.28866	0.463	0.873	2.07982e-22	Contractile Pericytes
STEAP4	9.64442e-27	-0.960646	0.129	0.395	3.52995e-22	Contractile Pericytes
CCN2	1.6793e-26	-0.901683	0.179	0.559	6.1464e-22	Contractile Pericytes
CTSD	2.0307e-26	-0.765885	0.202	0.613	7.43256e-22	Contractile Pericytes
FILIP1L	3.83844e-26	-0.681359	0.634	0.91	1.40491e-21	Contractile Pericytes
TMEM176A	2.11059e-25	-0.507129	0.037	0.293	7.72495e-21	Contractile Pericytes
CD44	2.78899e-25	-0.467541	0.422	0.77	1.0208e-20	Contractile Pericytes
ARHGAP15	3.3138e-25	-0.65421	0.155	0.422	1.21288e-20	Contractile Pericytes
LINC01592	3.42978e-25	-0.618379	0.132	0.409	1.25533e-20	Contractile Pericytes
CHSY3	3.89664e-25	-0.873721	0.121	0.335	1.42621e-20	Contractile Pericytes
PTPRD	1.06215e-24	1.1827	0.628	0.461	3.88759e-20	Contractile Pericytes
FLNA	1.78965e-24	-0.684347	0.804	0.958	6.55031e-20	Contractile Pericytes
ZFP36	5.88082e-23	0.403015	0.624	0.658	2.15244e-18	Contractile Pericytes
SLC8A1	7.39311e-23	1.05295	0.911	0.875	2.70595e-18	Contractile Pericytes
FAT3	9.49396e-23	1.0374	0.545	0.401	3.47489e-18	Contractile Pericytes
TPM2	1.38402e-22	-1.11532	0.686	0.964	5.06566e-18	Contractile Pericytes
HS6ST3	6.53754e-22	1.37243	0.527	0.332	2.3928e-17	Contractile Pericytes
IGFBP7	1.67741e-21	-0.847618	0.763	0.975	6.13949e-17	Contractile Pericytes
CRIP1	1.69943e-21	-1.15024	0.312	0.73	6.22009e-17	Contractile Pericytes
ADGRF5	1.9536e-21	-0.611442	0.169	0.436	7.15036e-17	Contractile Pericytes
ACTG2	2.51535e-21	-0.970113	0.621	0.88	9.20644e-17	Contractile Pericytes
EGR1	5.47488e-21	0.690848	0.557	0.518	2.00386e-16	Contractile Pericytes
PDE1A	1.26089e-20	-0.514389	0.352	0.646	4.615e-16	Contractile Pericytes
JUN	1.58194e-20	0.294757	0.649	0.756	5.79004e-16	Contractile Pericytes
NME2	1.58602e-20	-0.957117	0.371	0.766	5.80499e-16	Contractile Pericytes
RBMS3	4.70737e-20	-0.469166	0.814	0.945	1.72295e-15	Contractile Pericytes
MUSTN1	5.86442e-20	-0.989657	0.352	0.749	2.14644e-15	Contractile Pericytes
CD81	2.09583e-19	-0.927719	0.448	0.861	7.67094e-15	Contractile Pericytes
MTRNR2L8	5.77764e-19	-1.04656	0.488	0.829	2.11467e-14	Contractile Pericytes
PPP1R12B	8.97187e-19	-0.305669	0.742	0.952	3.28379e-14	Contractile Pericytes
ITGA1	1.25633e-18	-0.36829	0.639	0.873	4.5983e-14	Contractile Pericytes
CNR1	1.74236e-18	-0.46252	0.089	0.291	6.3772e-14	Contractile Pericytes
NPY1R	3.24394e-18	-0.608201	0.148	0.424	1.18731e-13	Contractile Pericytes
PPP1R14A	5.06323e-18	-1.0412	0.449	0.821	1.85319e-13	Contractile Pericytes
TIMP1	7.29708e-18	-0.722937	0.241	0.611	2.6708e-13	Contractile Pericytes
SLIT3	7.81286e-18	-0.332416	0.68	0.84	2.85959e-13	Contractile Pericytes
RPL17	2.30913e-17	-0.543617	0.528	0.908	8.45164e-13	Contractile Pericytes
MT-ND4	2.46679e-17	-0.690614	0.61	0.962	9.02869e-13	Contractile Pericytes
PMEPA1	5.93547e-17	-0.5799	0.217	0.482	2.17244e-12	Contractile Pericytes
CD151	6.43123e-17	-0.730096	0.253	0.632	2.35389e-12	Contractile Pericytes
CRIP2	9.94007e-17	-0.641093	0.155	0.503	3.63817e-12	Contractile Pericytes
MT-CO1	1.41655e-16	-0.482966	0.602	0.957	5.1847e-12	Contractile Pericytes
MIF	2.20188e-16	-0.918685	0.344	0.735	8.05909e-12	Contractile Pericytes
MYL12A	3.44132e-16	-0.756389	0.26	0.651	1.25956e-11	Contractile Pericytes
CD63	3.71494e-16	-0.972439	0.479	0.863	1.3597e-11	Contractile Pericytes
MRGPRF	3.89034e-16	-0.581045	0.227	0.549	1.4239e-11	Contractile Pericytes
BTG2	4.48216e-16	0.475824	0.461	0.479	1.64051e-11	Contractile Pericytes
COL18A1	6.45177e-16	-0.546751	0.337	0.578	2.36141e-11	Contractile Pericytes
LAMB1	6.62124e-16	-0.420811	0.111	0.3	2.42344e-11	Contractile Pericytes
NASP	7.44827e-16	0.589471	0.463	0.454	2.72614e-11	Contractile Pericytes
DNAJB4	7.59939e-16	-0.41135	0.145	0.423	2.78145e-11	Contractile Pericytes
ZFPM2	9.04042e-16	0.853065	0.764	0.744	3.30889e-11	Contractile Pericytes
KCND2	9.04792e-16	-1.04123	0.119	0.252	3.31163e-11	Contractile Pericytes
RPL27A	1.33416e-15	-0.389213	0.526	0.887	4.88315e-11	Contractile Pericytes
OSR2	1.44149e-15	0.337613	0.507	0.515	5.27601e-11	Contractile Pericytes
SLC19A2	1.93761e-15	0.773848	0.307	0.182	7.09186e-11	Contractile Pericytes
RPLP1	2.02224e-15	-0.99123	0.551	0.943	7.40158e-11	Contractile Pericytes
RPL34	2.74165e-15	-0.689748	0.535	0.926	1.00347e-10	Contractile Pericytes
MT-ATP6	3.02823e-15	-0.611936	0.605	0.957	1.10836e-10	Contractile Pericytes
RPL36A	3.61315e-15	-0.699353	0.5	0.896	1.32245e-10	Contractile Pericytes
RPS11	4.05554e-15	-0.433048	0.527	0.885	1.48437e-10	Contractile Pericytes
RPL36	4.94387e-15	-0.549515	0.492	0.884	1.8095e-10	Contractile Pericytes
MT-CO2	5.57577e-15	-0.951129	0.612	0.952	2.04079e-10	Contractile Pericytes
RPL21	6.10256e-15	-0.549494	0.54	0.913	2.2336e-10	Contractile Pericytes
TM4SF1	6.78905e-15	-0.37397	0.136	0.389	2.48486e-10	Contractile Pericytes
GAPDH	9.0888e-15	-1.00369	0.474	0.843	3.32659e-10	Contractile Pericytes
MCAM	1.08453e-14	-0.652018	0.516	0.776	3.96947e-10	Contractile Pericytes
ID4	1.17528e-14	-0.711808	0.524	0.821	4.30166e-10	Contractile Pericytes
SAMHD1	1.2262e-14	-0.288484	0.268	0.478	4.48801e-10	Contractile Pericytes
ELOB	1.32406e-14	-0.769096	0.314	0.703	4.84619e-10	Contractile Pericytes
A2M	1.34542e-14	-0.723485	0.522	0.829	4.92436e-10	Contractile Pericytes
NDUFA13	1.50642e-14	-0.78645	0.375	0.738	5.51363e-10	Contractile Pericytes
MYOF	1.63579e-14	-0.314178	0.495	0.699	5.98716e-10	Contractile Pericytes
RPL13	2.17812e-14	-0.83764	0.563	0.947	7.97213e-10	Contractile Pericytes
RPL5	2.37069e-14	-0.549736	0.549	0.908	8.67695e-10	Contractile Pericytes
GPX3	2.38806e-14	-0.606782	0.093	0.336	8.74052e-10	Contractile Pericytes
CSRP1	2.45494e-14	-0.783349	0.726	0.922	8.98532e-10	Contractile Pericytes
TCEAL4	3.05655e-14	-0.940489	0.446	0.819	1.11873e-09	Contractile Pericytes
C1S	3.36196e-14	-0.508718	0.355	0.664	1.23051e-09	Contractile Pericytes
RPS9	4.67082e-14	-1.00168	0.495	0.892	1.70957e-09	Contractile Pericytes
FRY	8.3861e-14	-0.421624	0.54	0.735	3.0694e-09	Contractile Pericytes
ATP1A2	8.41444e-14	0.393145	0.318	0.266	3.07977e-09	Contractile Pericytes
RPS23	9.118e-14	-0.756854	0.533	0.924	3.33728e-09	Contractile Pericytes
PLS3	1.00196e-13	-0.479194	0.47	0.763	3.66728e-09	Contractile Pericytes
CAVIN3	1.01869e-13	-0.721627	0.262	0.634	3.7285e-09	Contractile Pericytes
RPS7	1.16383e-13	-0.550605	0.497	0.874	4.25973e-09	Contractile Pericytes
COX4I1	1.20736e-13	-0.83225	0.341	0.744	4.41906e-09	Contractile Pericytes
NR4A1	1.20794e-13	0.630666	0.547	0.462	4.4212e-09	Contractile Pericytes
RORA	1.222e-13	0.993598	0.764	0.73	4.47263e-09	Contractile Pericytes
MT-CYB	1.34027e-13	-0.902877	0.609	0.947	4.90551e-09	Contractile Pericytes
PER3	1.41425e-13	0.657644	0.51	0.437	5.17628e-09	Contractile Pericytes
TPM1	1.67679e-13	-0.525162	0.893	0.987	6.13721e-09	Contractile Pericytes
ANO3	1.70376e-13	-0.275625	0.206	0.419	6.23591e-09	Contractile Pericytes
RPL23A	1.7979e-13	-0.567928	0.526	0.902	6.58048e-09	Contractile Pericytes
RPS29	2.02268e-13	-0.398587	0.499	0.868	7.40322e-09	Contractile Pericytes
INPP4B	2.24754e-13	-0.322405	0.79	0.916	8.2262e-09	Contractile Pericytes
CNN3	2.70031e-13	-0.5672	0.432	0.69	9.88339e-09	Contractile Pericytes
UBA2	2.7606e-13	-0.404449	0.359	0.632	1.01041e-08	Contractile Pericytes
EEF1A1	2.85381e-13	-0.786396	0.6	0.961	1.04452e-08	Contractile Pericytes
MICOS13	3.00553e-13	-0.550641	0.174	0.503	1.10005e-08	Contractile Pericytes
LDB3	3.04722e-13	1.03689	0.6	0.445	1.11531e-08	Contractile Pericytes
DUSP1	3.3365e-13	0.382551	0.471	0.545	1.22119e-08	Contractile Pericytes
VSIR	4.09777e-13	-0.367062	0.116	0.35	1.49983e-08	Contractile Pericytes
ACTG1	4.27398e-13	-0.894359	0.558	0.896	1.56432e-08	Contractile Pericytes
THRB	4.83373e-13	0.912326	0.583	0.499	1.76919e-08	Contractile Pericytes
BSG	4.9921e-13	-0.577304	0.242	0.552	1.82716e-08	Contractile Pericytes
HIF3A	5.1002e-13	1.04303	0.483	0.308	1.86672e-08	Contractile Pericytes
RPS15	5.70089e-13	-0.903629	0.53	0.919	2.08658e-08	Contractile Pericytes
ATF3	6.1025e-13	0.557367	0.555	0.581	2.23358e-08	Contractile Pericytes
SEPTIN7	6.26338e-13	-0.634976	0.599	0.874	2.29246e-08	Contractile Pericytes
MT-CO3	8.51939e-13	-0.673961	0.631	0.959	3.11818e-08	Contractile Pericytes
ATP5F1E	1.00249e-12	-0.812561	0.404	0.804	3.66923e-08	Contractile Pericytes
RPL37	1.18795e-12	-0.64745	0.551	0.924	4.34802e-08	Contractile Pericytes
LGALS1	1.23046e-12	-1.0501	0.475	0.853	4.50359e-08	Contractile Pericytes
TMSB4X	1.42037e-12	-1.12859	0.505	0.88	5.1987e-08	Contractile Pericytes
MTRNR2L12	1.72874e-12	-0.470069	0.566	0.924	6.32737e-08	Contractile Pericytes
GSTP1	1.75713e-12	-0.84864	0.408	0.789	6.43125e-08	Contractile Pericytes
RPS27	1.83388e-12	-0.665336	0.607	0.95	6.7122e-08	Contractile Pericytes
RPL9	1.91853e-12	-0.465946	0.538	0.895	7.02201e-08	Contractile Pericytes
MT-ND3	1.93736e-12	-0.467283	0.62	0.957	7.09094e-08	Contractile Pericytes
SVIL	1.94236e-12	0.739544	0.889	0.913	7.10924e-08	Contractile Pericytes
RAB23	1.94774e-12	-0.357748	0.128	0.354	7.12893e-08	Contractile Pericytes
RPS8	1.97018e-12	-0.627808	0.552	0.927	7.21106e-08	Contractile Pericytes
PLA2R1	2.01685e-12	0.607851	0.307	0.175	7.38188e-08	Contractile Pericytes
SSBP2	2.08079e-12	0.683586	0.796	0.845	7.6159e-08	Contractile Pericytes
PTCHD1-AS	2.16946e-12	1.14674	0.391	0.266	7.94045e-08	Contractile Pericytes
MT-ND5	2.19267e-12	-0.66618	0.573	0.929	8.02538e-08	Contractile Pericytes
MTHFD1L	2.20186e-12	-0.450983	0.258	0.436	8.05903e-08	Contractile Pericytes
MT-ND4L	2.50499e-12	-0.5131	0.54	0.906	9.16851e-08	Contractile Pericytes
UBA52	2.87437e-12	-0.792292	0.449	0.861	1.05205e-07	Contractile Pericytes
RPL37A	3.27251e-12	-0.60049	0.593	0.948	1.19777e-07	Contractile Pericytes
MT-ND2	5.26289e-12	-0.857589	0.605	0.945	1.92627e-07	Contractile Pericytes
HDAC9	7.20287e-12	0.980827	0.368	0.241	2.63632e-07	Contractile Pericytes
GSN	7.34567e-12	-0.781924	0.514	0.861	2.68859e-07	Contractile Pericytes
COX7A2	7.61458e-12	-0.699901	0.328	0.704	2.78701e-07	Contractile Pericytes
FN1	7.64006e-12	-0.413559	0.341	0.612	2.79634e-07	Contractile Pericytes
SGIP1	7.90988e-12	-0.394928	0.476	0.679	2.8951e-07	Contractile Pericytes
TPT1	8.80969e-12	-0.853729	0.553	0.917	3.22443e-07	Contractile Pericytes
GAS6	9.31221e-12	-0.418144	0.443	0.674	3.40836e-07	Contractile Pericytes
CAMK2N1	1.01784e-11	-0.361287	0.094	0.303	3.72541e-07	Contractile Pericytes
CDK14	1.09984e-11	0.74683	0.518	0.443	4.02553e-07	Contractile Pericytes
CCN1	1.16111e-11	-0.441458	0.37	0.65	4.24977e-07	Contractile Pericytes
JUNB	1.26626e-11	-0.284336	0.597	0.681	4.63463e-07	Contractile Pericytes
RPL38	1.53486e-11	-0.309313	0.522	0.863	5.61775e-07	Contractile Pericytes
POLR2L	1.71221e-11	-0.568967	0.227	0.559	6.26684e-07	Contractile Pericytes
LINC00702	1.71752e-11	-0.381048	0.172	0.395	6.2863e-07	Contractile Pericytes
DEPP1	1.73065e-11	-0.686543	0.147	0.384	6.33435e-07	Contractile Pericytes
RPL3	1.85886e-11	-0.88377	0.531	0.912	6.80362e-07	Contractile Pericytes
NEO1	1.8936e-11	0.619894	0.367	0.287	6.93076e-07	Contractile Pericytes
DSTN	1.97104e-11	-0.803888	0.758	0.961	7.21421e-07	Contractile Pericytes
ZBTB16	2.03084e-11	0.544984	0.801	0.647	7.43308e-07	Contractile Pericytes
IGFBP4	2.09998e-11	-0.555487	0.422	0.62	7.68613e-07	Contractile Pericytes
FGFR1	2.17778e-11	0.811533	0.503	0.49	7.97091e-07	Contractile Pericytes
NEAT1	2.70538e-11	1.27988	0.92	0.943	9.90195e-07	Contractile Pericytes
MAML3	2.91164e-11	0.915359	0.495	0.417	1.06569e-06	Contractile Pericytes
L3MBTL4	3.15076e-11	0.697585	0.466	0.375	1.15321e-06	Contractile Pericytes
NDUFB7	3.29598e-11	-0.666414	0.303	0.683	1.20636e-06	Contractile Pericytes
ROBO1	3.33145e-11	0.712812	0.36	0.27	1.21935e-06	Contractile Pericytes
MT-ND1	3.33945e-11	-0.782371	0.61	0.945	1.22227e-06	Contractile Pericytes
RNF150	3.34635e-11	0.829748	0.456	0.394	1.2248e-06	Contractile Pericytes
CFH	3.49034e-11	-0.364969	0.096	0.28	1.2775e-06	Contractile Pericytes
PLCB1	3.49286e-11	0.812447	0.361	0.246	1.27842e-06	Contractile Pericytes
KRTCAP2	3.95466e-11	-0.595649	0.262	0.615	1.44745e-06	Contractile Pericytes
TAGLN2	4.64662e-11	-0.406347	0.175	0.454	1.70071e-06	Contractile Pericytes
RPS25	5.08832e-11	-0.6767	0.532	0.908	1.86238e-06	Contractile Pericytes
NRXN3	5.42247e-11	-0.45908	0.221	0.412	1.98468e-06	Contractile Pericytes
HLA-B	5.48068e-11	-0.771926	0.456	0.849	2.00598e-06	Contractile Pericytes
RPL11	6.67813e-11	-0.768537	0.554	0.927	2.44426e-06	Contractile Pericytes
CFL1	6.69719e-11	-0.734671	0.415	0.763	2.45124e-06	Contractile Pericytes
RPL23	6.75747e-11	-0.378166	0.524	0.843	2.4733e-06	Contractile Pericytes
RPS6	6.76382e-11	-0.712341	0.518	0.905	2.47563e-06	Contractile Pericytes
MAOA	6.95051e-11	-0.316028	0.187	0.399	2.54396e-06	Contractile Pericytes
NOTCH3	7.9755e-11	-0.41725	0.482	0.725	2.91911e-06	Contractile Pericytes
DPP7	9.36769e-11	-0.344869	0.065	0.268	3.42867e-06	Contractile Pericytes
PODN	9.52713e-11	-0.272307	0.118	0.304	3.48702e-06	Contractile Pericytes
RPL7A	1.06778e-10	-0.751969	0.518	0.903	3.90818e-06	Contractile Pericytes
PTPRM	1.15975e-10	0.814565	0.536	0.501	4.24482e-06	Contractile Pericytes
EMP1	1.19741e-10	0.296421	0.183	0.374	4.38264e-06	Contractile Pericytes
ISYNA1	1.24974e-10	-0.447147	0.179	0.448	4.57419e-06	Contractile Pericytes
RTN1	1.31249e-10	0.8204	0.271	0.139	4.80384e-06	Contractile Pericytes
ZFAND5	1.33141e-10	0.417286	0.503	0.64	4.87308e-06	Contractile Pericytes
EID1	1.35984e-10	-0.800326	0.393	0.777	4.97716e-06	Contractile Pericytes
AC020916.1	1.40787e-10	0.816048	0.274	0.168	5.15294e-06	Contractile Pericytes
MEOX2	1.43145e-10	-0.527366	0.167	0.416	5.23925e-06	Contractile Pericytes
SORBS3	1.60754e-10	-0.297155	0.3	0.578	5.88375e-06	Contractile Pericytes
UQCRB	1.63e-10	-0.441081	0.459	0.817	5.96595e-06	Contractile Pericytes
RPL32	1.70926e-10	-0.74429	0.534	0.912	6.25605e-06	Contractile Pericytes
RERG	1.80283e-10	-0.369194	0.649	0.867	6.59855e-06	Contractile Pericytes
BLOC1S1	1.86344e-10	-0.54622	0.189	0.493	6.82039e-06	Contractile Pericytes
PSMB6	1.9302e-10	-0.517839	0.206	0.524	7.06472e-06	Contractile Pericytes
C9orf16	1.93113e-10	-0.385853	0.091	0.354	7.06811e-06	Contractile Pericytes
CEBPB	2.24523e-10	0.255534	0.358	0.471	8.21776e-06	Contractile Pericytes
RPL36AL	2.29459e-10	-0.972042	0.41	0.787	8.39844e-06	Contractile Pericytes
PDLIM3	2.33963e-10	0.846525	0.646	0.849	8.56329e-06	Contractile Pericytes
LDB2	2.50358e-10	0.594505	0.425	0.466	9.16337e-06	Contractile Pericytes
RPL10A	2.53006e-10	-0.727911	0.524	0.899	9.26026e-06	Contractile Pericytes
RPL10	2.62798e-10	-0.878683	0.548	0.924	9.61867e-06	Contractile Pericytes
SASH1	2.77813e-10	-0.263514	0.313	0.576	1.01682e-05	Contractile Pericytes
KIAA1328	2.95137e-10	0.733889	0.513	0.448	1.08023e-05	Contractile Pericytes
GLUL	3.04972e-10	0.404086	0.371	0.391	1.11623e-05	Contractile Pericytes
DLG2	3.0617e-10	0.94488	0.707	0.662	1.12061e-05	Contractile Pericytes
ADIRF	3.1699e-10	-0.742996	0.515	0.894	1.16021e-05	Contractile Pericytes
ITM2B	3.22873e-10	-0.698761	0.446	0.828	1.18175e-05	Contractile Pericytes
UQCR11	3.43967e-10	-0.664854	0.3	0.662	1.25895e-05	Contractile Pericytes
RPS18	3.48896e-10	-0.822688	0.532	0.915	1.277e-05	Contractile Pericytes
RBM3	3.50435e-10	-0.65211	0.264	0.618	1.28263e-05	Contractile Pericytes
COL6A2	3.83288e-10	-0.423832	0.696	0.902	1.40287e-05	Contractile Pericytes
RPLP0	4.46598e-10	-0.777849	0.462	0.846	1.63459e-05	Contractile Pericytes
RPL31	4.69777e-10	-0.270656	0.482	0.797	1.71943e-05	Contractile Pericytes
PSAP	5.69529e-10	-0.691898	0.401	0.755	2.08453e-05	Contractile Pericytes
NBEA	6.08075e-10	0.603752	0.571	0.571	2.22561e-05	Contractile Pericytes
C11orf96	6.10308e-10	-1.31477	0.652	0.895	2.23379e-05	Contractile Pericytes
TBC1D8	7.14895e-10	0.645178	0.303	0.183	2.61659e-05	Contractile Pericytes
RARRES2	7.3726e-10	-0.623064	0.422	0.801	2.69845e-05	Contractile Pericytes
TTC3	7.4182e-10	0.277127	0.581	0.678	2.71514e-05	Contractile Pericytes
TNRC6C	7.85679e-10	0.685093	0.549	0.466	2.87566e-05	Contractile Pericytes
CADPS2	8.3146e-10	0.720159	0.444	0.401	3.04323e-05	Contractile Pericytes
RPL30	9.74866e-10	-0.726719	0.524	0.903	3.56811e-05	Contractile Pericytes
RPL28	1.06749e-09	-0.86953	0.519	0.892	3.90712e-05	Contractile Pericytes
NR3C2	1.0984e-09	0.64059	0.54	0.475	4.02024e-05	Contractile Pericytes
PBX1	1.21507e-09	0.736444	0.837	0.908	4.44729e-05	Contractile Pericytes
NDUFB11	1.22952e-09	-0.570727	0.222	0.549	4.50016e-05	Contractile Pericytes
CDH6	1.24742e-09	-0.270856	0.19	0.402	4.56569e-05	Contractile Pericytes
VWA1	1.36393e-09	-0.388797	0.082	0.293	4.99213e-05	Contractile Pericytes
FTH1	1.43502e-09	-0.970065	0.593	0.916	5.25232e-05	Contractile Pericytes
PET100	1.67658e-09	-0.381585	0.175	0.458	6.13643e-05	Contractile Pericytes
HLA-C	1.80386e-09	-0.736701	0.41	0.789	6.6023e-05	Contractile Pericytes
PFN1	1.84363e-09	-0.795135	0.371	0.739	6.74786e-05	Contractile Pericytes
AOC3	1.85198e-09	-0.493684	0.361	0.633	6.77842e-05	Contractile Pericytes
GUK1	1.88191e-09	-0.672585	0.272	0.622	6.88798e-05	Contractile Pericytes
RPL41	2.09905e-09	-0.71696	0.575	0.924	7.68272e-05	Contractile Pericytes
RPL27	2.23982e-09	-0.622572	0.463	0.835	8.19798e-05	Contractile Pericytes
PTMS	2.56386e-09	-0.698287	0.449	0.822	9.384e-05	Contractile Pericytes
RPL29	2.56746e-09	-0.947862	0.502	0.875	9.39715e-05	Contractile Pericytes
MYL6	2.57798e-09	-0.91147	0.591	0.919	9.43568e-05	Contractile Pericytes
TPPP3	2.78693e-09	-0.381087	0.083	0.272	0.000102004	Contractile Pericytes
ANKRD36	2.89937e-09	0.589047	0.466	0.389	0.00010612	Contractile Pericytes
CASQ2	3.09306e-09	0.31099	0.31	0.321	0.000113209	Contractile Pericytes
ERO1B	3.43869e-09	0.707014	0.354	0.294	0.00012586	Contractile Pericytes
ROMO1	3.55054e-09	-0.470535	0.166	0.448	0.000129953	Contractile Pericytes
APRT	3.58041e-09	-0.344868	0.114	0.35	0.000131047	Contractile Pericytes
CAV1	3.65373e-09	-0.832346	0.598	0.878	0.00013373	Contractile Pericytes
COX7A1	3.67694e-09	-0.752276	0.326	0.685	0.00013458	Contractile Pericytes
ARHGAP26	4.08153e-09	0.703261	0.294	0.232	0.000149388	Contractile Pericytes
ADAMTS1	4.15599e-09	0.568716	0.527	0.653	0.000152113	Contractile Pericytes
CUTA	4.26867e-09	-0.522658	0.215	0.531	0.000156238	Contractile Pericytes
RPL8	4.47585e-09	-0.87461	0.542	0.913	0.000163821	Contractile Pericytes
MAP3K20	4.56932e-09	0.297828	0.69	0.808	0.000167242	Contractile Pericytes
EPB41	4.82478e-09	0.698305	0.336	0.246	0.000176592	Contractile Pericytes
ADH1B	5.54554e-09	-0.644283	0.122	0.312	0.000202972	Contractile Pericytes
COX7C	5.84951e-09	-0.662469	0.449	0.831	0.000214098	Contractile Pericytes
PBXIP1	6.01228e-09	-0.571811	0.206	0.472	0.000220056	Contractile Pericytes
SSR4	6.42882e-09	-0.593475	0.242	0.567	0.000235301	Contractile Pericytes
TOMM7	6.88002e-09	-0.613659	0.445	0.822	0.000251815	Contractile Pericytes
ARHGAP6	6.89713e-09	0.737489	0.888	0.926	0.000252442	Contractile Pericytes
PDZRN3	6.97972e-09	0.880143	0.795	0.794	0.000255465	Contractile Pericytes
LGALS3BP	7.11822e-09	-0.434393	0.14	0.371	0.000260534	Contractile Pericytes
GPX4	7.1909e-09	-0.694904	0.294	0.639	0.000263194	Contractile Pericytes
EDA	7.48672e-09	0.769371	0.31	0.237	0.000274022	Contractile Pericytes
ARL2	7.70747e-09	-0.395685	0.171	0.464	0.000282101	Contractile Pericytes
RPL7	7.87819e-09	-0.588082	0.508	0.88	0.00028835	Contractile Pericytes
TLN1	7.9113e-09	-0.533622	0.532	0.839	0.000289562	Contractile Pericytes
RPL35A	8.13343e-09	-0.772748	0.517	0.894	0.000297692	Contractile Pericytes
RPL15	8.32844e-09	-0.528628	0.517	0.859	0.000304829	Contractile Pericytes
S100A11	8.93244e-09	-0.566509	0.196	0.471	0.000326936	Contractile Pericytes
AUTS2	9.31411e-09	0.788042	0.653	0.641	0.000340906	Contractile Pericytes
RPS3A	9.44531e-09	-0.705259	0.524	0.889	0.000345708	Contractile Pericytes
RPS21	1.13155e-08	-0.62227	0.542	0.885	0.000414159	Contractile Pericytes
SRP14	1.26818e-08	-0.593346	0.422	0.807	0.000464165	Contractile Pericytes
SOX5	1.37092e-08	0.660454	0.908	0.934	0.000501771	Contractile Pericytes
SMDT1	1.38349e-08	-0.618888	0.21	0.541	0.000506373	Contractile Pericytes
AP001347.1	1.45486e-08	0.760949	0.629	0.564	0.000532494	Contractile Pericytes
PLPP3	1.4628e-08	0.974689	0.493	0.473	0.000535401	Contractile Pericytes
FCHSD2	1.47362e-08	0.600837	0.518	0.461	0.000539358	Contractile Pericytes
EHBP1	1.5533e-08	0.505354	0.74	0.79	0.000568522	Contractile Pericytes
FUS	1.56267e-08	0.50904	0.653	0.699	0.000571954	Contractile Pericytes
FTL	1.56375e-08	-1.04628	0.537	0.878	0.00057235	Contractile Pericytes
NFIA	1.58821e-08	0.524871	0.87	0.92	0.0005813	Contractile Pericytes
VIM	1.72117e-08	-0.852018	0.578	0.919	0.000629964	Contractile Pericytes
SLC24A3	1.81187e-08	0.858858	0.482	0.394	0.000663164	Contractile Pericytes
PDE3A	1.84046e-08	-0.296638	0.77	0.878	0.000673626	Contractile Pericytes
XIST	1.89859e-08	0.674584	0.887	0.898	0.000694903	Contractile Pericytes
APBB2	2.03673e-08	0.756517	0.49	0.431	0.000745465	Contractile Pericytes
YWHAB	2.07756e-08	-0.56402	0.324	0.64	0.000760408	Contractile Pericytes
SEC61B	2.1366e-08	-0.56887	0.271	0.569	0.000782015	Contractile Pericytes
LMO3	2.17585e-08	0.652131	0.287	0.193	0.000796383	Contractile Pericytes
XRRA1	2.22678e-08	0.644507	0.338	0.237	0.000815023	Contractile Pericytes
HLA-A	2.25038e-08	-0.706356	0.429	0.805	0.000823661	Contractile Pericytes
RACK1	2.30596e-08	-0.818221	0.496	0.87	0.000844005	Contractile Pericytes
CCDC3	2.37524e-08	0.647709	0.591	0.609	0.000869361	Contractile Pericytes
RPL22	2.45845e-08	-0.568763	0.519	0.88	0.000899818	Contractile Pericytes
FXYD6	2.49932e-08	0.348511	0.334	0.322	0.000914778	Contractile Pericytes
ITGA8	2.52442e-08	0.543448	0.746	0.718	0.000923964	Contractile Pericytes
ITGB1	2.6396e-08	-0.526237	0.656	0.905	0.000966121	Contractile Pericytes
YBX1	2.70176e-08	-0.84354	0.514	0.828	0.000988871	Contractile Pericytes
RPS28	2.71808e-08	-0.652605	0.526	0.896	0.000994844	Contractile Pericytes
SLIT2	2.78166e-08	0.972881	0.415	0.321	0.00101812	Contractile Pericytes
RPS27A	2.82751e-08	-0.726127	0.544	0.913	0.0010349	Contractile Pericytes
VPS13B	3.10162e-08	0.647928	0.794	0.843	0.00113522	Contractile Pericytes
REXO2	3.44805e-08	-0.371111	0.199	0.452	0.00126202	Contractile Pericytes
PSMA7	3.77898e-08	-0.620744	0.327	0.679	0.00138314	Contractile Pericytes
FBXO32	3.87391e-08	0.599507	0.456	0.472	0.00141789	Contractile Pericytes
RBMS3-AS2	4.40903e-08	-0.295076	0.149	0.259	0.00161375	Contractile Pericytes
MEIS2	4.54351e-08	0.487175	0.577	0.646	0.00166297	Contractile Pericytes
RPS12	4.83742e-08	-0.89492	0.528	0.895	0.00177054	Contractile Pericytes
ARL17B	5.40364e-08	0.278541	0.398	0.497	0.00197779	Contractile Pericytes
GATA6	5.72857e-08	0.640842	0.416	0.339	0.00209671	Contractile Pericytes
PEBP1	5.96715e-08	-0.665092	0.411	0.782	0.00218404	Contractile Pericytes
VCP	6.86407e-08	-0.265425	0.281	0.536	0.00251232	Contractile Pericytes
TCEAL3	7.42754e-08	-0.606668	0.28	0.623	0.00271855	Contractile Pericytes
PSME2	7.62182e-08	-0.29493	0.119	0.339	0.00278966	Contractile Pericytes
NDUFA11	8.37253e-08	-0.532367	0.29	0.612	0.00306443	Contractile Pericytes
CRIM1	8.56676e-08	-0.428351	0.517	0.735	0.00313552	Contractile Pericytes
BBX	8.84166e-08	0.496352	0.548	0.606	0.00323614	Contractile Pericytes
TUBB4B	9.08501e-08	0.283437	0.378	0.513	0.00332521	Contractile Pericytes
DOCK3	9.37331e-08	0.520378	0.258	0.197	0.00343073	Contractile Pericytes
PI15	9.40252e-08	-0.316032	0.24	0.424	0.00344142	Contractile Pericytes
MYO1E	9.50326e-08	0.342731	0.306	0.452	0.00347829	Contractile Pericytes
SLC8A1-AS1	9.8124e-08	0.745429	0.371	0.283	0.00359144	Contractile Pericytes
RPL18A	1.01511e-07	-0.864046	0.531	0.906	0.0037154	Contractile Pericytes
SOCS2	1.05122e-07	-0.411651	0.161	0.359	0.00384758	Contractile Pericytes
RPLP2	1.05214e-07	-0.692889	0.54	0.903	0.00385094	Contractile Pericytes
PIAS1	1.06731e-07	0.520652	0.517	0.567	0.00390646	Contractile Pericytes
CYC1	1.1129e-07	-0.427606	0.183	0.464	0.00407332	Contractile Pericytes
SDK1	1.11618e-07	0.674779	0.665	0.612	0.00408532	Contractile Pericytes
ADRA2C	1.1909e-07	-0.350039	0.102	0.303	0.00435881	Contractile Pericytes
AMD1	1.29632e-07	0.528401	0.44	0.44	0.00474466	Contractile Pericytes
TMEM256	1.33441e-07	-0.419288	0.137	0.399	0.00488408	Contractile Pericytes
RPL4	1.36182e-07	-0.650008	0.477	0.84	0.00498441	Contractile Pericytes
ERRFI1	1.37724e-07	0.74756	0.442	0.458	0.00504082	Contractile Pericytes
SOD3	1.50602e-07	-0.724162	0.376	0.732	0.0055122	Contractile Pericytes
PDLIM4	1.52472e-07	-0.385751	0.159	0.396	0.00558063	Contractile Pericytes
RPL12	1.54803e-07	-0.859429	0.51	0.882	0.00566593	Contractile Pericytes
SETD2	1.62255e-07	0.438751	0.503	0.57	0.00593869	Contractile Pericytes
FHL1	1.63183e-07	-0.283721	0.673	0.873	0.00597264	Contractile Pericytes
TPI1	1.64354e-07	-0.493008	0.328	0.618	0.00601551	Contractile Pericytes
ERCC1	1.68211e-07	0.356913	0.307	0.329	0.00615671	Contractile Pericytes
AURKAIP1	1.78375e-07	-0.365645	0.172	0.447	0.00652871	Contractile Pericytes
PPIB	1.79656e-07	-0.624104	0.282	0.611	0.00657557	Contractile Pericytes
PIGT	1.82136e-07	-0.305458	0.137	0.35	0.00666635	Contractile Pericytes
CNTN4	1.87683e-07	0.314997	0.267	0.382	0.00686938	Contractile Pericytes
H2AFJ	1.90852e-07	-0.545595	0.265	0.573	0.00698536	Contractile Pericytes
ATP5MC1	2.00106e-07	-0.435248	0.179	0.447	0.00732407	Contractile Pericytes
RPL19	2.06717e-07	-0.78802	0.541	0.903	0.00756604	Contractile Pericytes
VEGFB	2.1279e-07	-0.490564	0.277	0.556	0.00778833	Contractile Pericytes
RPS4X	2.20497e-07	-0.900027	0.52	0.892	0.0080704	Contractile Pericytes
LMCD1	2.21356e-07	0.430807	0.221	0.408	0.00810185	Contractile Pericytes
PFDN5	2.22484e-07	-0.767383	0.423	0.81	0.00814313	Contractile Pericytes
ANK2	2.27875e-07	0.642278	0.544	0.534	0.00834045	Contractile Pericytes
PARK7	2.27909e-07	-0.603291	0.353	0.679	0.00834171	Contractile Pericytes
MAF1	2.33629e-07	-0.449344	0.162	0.43	0.00855104	Contractile Pericytes
RNASEK	2.405e-07	-0.658278	0.301	0.658	0.00880252	Contractile Pericytes
RASSF8	2.48664e-07	0.548592	0.381	0.419	0.00910136	Contractile Pericytes
MAPK10	2.54991e-07	0.698384	0.572	0.559	0.00933293	Contractile Pericytes
NR3C1	2.64195e-07	0.328381	0.464	0.553	0.00966981	Contractile Pericytes
CARMN	2.64976e-07	0.501361	0.821	0.905	0.0096984	Contractile Pericytes
RPS2	2.7531e-07	-0.83454	0.53	0.885	0.0100766	Contractile Pericytes
RPS24	2.82742e-07	-0.639261	0.566	0.916	0.0103486	Contractile Pericytes
KLF6	2.93879e-07	-0.261969	0.357	0.623	0.0107563	Contractile Pericytes
MT1E	2.95398e-07	0.559354	0.37	0.465	0.0108119	Contractile Pericytes
ZSWIM6	3.07985e-07	1.06766	0.504	0.496	0.0112726	Contractile Pericytes
TNS1	3.14327e-07	0.645199	0.864	0.909	0.0115047	Contractile Pericytes
CELF2	3.17039e-07	0.766529	0.531	0.497	0.0116039	Contractile Pericytes
RPL14	3.20034e-07	-0.667474	0.54	0.891	0.0117136	Contractile Pericytes
RPL26	3.30822e-07	-0.811175	0.523	0.888	0.0121084	Contractile Pericytes
PSMB1	3.36063e-07	-0.566219	0.324	0.646	0.0123002	Contractile Pericytes
RPL35	3.61741e-07	-0.650267	0.523	0.887	0.0132401	Contractile Pericytes
B2M	3.6327e-07	-0.57794	0.571	0.899	0.013296	Contractile Pericytes
EIF5A	3.90193e-07	-0.46041	0.163	0.427	0.0142814	Contractile Pericytes
MFGE8	4.06278e-07	-0.464386	0.362	0.66	0.0148702	Contractile Pericytes
PTMA	4.44948e-07	-0.80662	0.632	0.93	0.0162855	Contractile Pericytes
SERPING1	4.455e-07	-0.6005	0.445	0.762	0.0163058	Contractile Pericytes
SH3BGRL3	4.55021e-07	-0.380724	0.094	0.336	0.0166542	Contractile Pericytes
ANKRD12	4.83771e-07	0.375965	0.683	0.739	0.0177065	Contractile Pericytes
SBF2	4.94615e-07	0.586032	0.711	0.751	0.0181034	Contractile Pericytes
RPL18	4.96904e-07	-0.688693	0.518	0.881	0.0181872	Contractile Pericytes
COL1A2	5.08011e-07	-0.260906	0.488	0.697	0.0185937	Contractile Pericytes
ATP5MPL	5.09293e-07	-0.541219	0.275	0.576	0.0186406	Contractile Pericytes
LAMB2	5.09427e-07	-0.297703	0.186	0.427	0.0186455	Contractile Pericytes
PLAC9	5.45224e-07	-0.574222	0.213	0.48	0.0199557	Contractile Pericytes
RYBP	5.6685e-07	0.53304	0.347	0.366	0.0207473	Contractile Pericytes
ANKS1B	5.97907e-07	0.690443	0.508	0.459	0.021884	Contractile Pericytes
TPST1	6.07307e-07	0.747035	0.374	0.296	0.022228	Contractile Pericytes
CD59	6.14309e-07	-0.503308	0.328	0.66	0.0224843	Contractile Pericytes
RPS3	6.19313e-07	-0.703719	0.517	0.873	0.0226675	Contractile Pericytes
COX6B1	6.58069e-07	-0.593555	0.314	0.665	0.024086	Contractile Pericytes
EEF1D	6.70726e-07	-0.737517	0.468	0.838	0.0245493	Contractile Pericytes
FAM133B	7.57516e-07	0.391133	0.429	0.466	0.0277259	Contractile Pericytes
PARD3	7.81562e-07	0.696163	0.808	0.796	0.028606	Contractile Pericytes
RPL13A	8.09504e-07	-0.47795	0.552	0.899	0.0296287	Contractile Pericytes
TMEM43	8.19746e-07	-0.272447	0.19	0.424	0.0300035	Contractile Pericytes
LEPROT	8.49476e-07	-0.490432	0.274	0.604	0.0310917	Contractile Pericytes
NDUFS6	8.6657e-07	-0.439527	0.248	0.534	0.0317173	Contractile Pericytes
PRKN	8.69935e-07	0.653122	0.561	0.583	0.0318405	Contractile Pericytes
HNRNPA1	8.83325e-07	-0.437202	0.464	0.793	0.0323306	Contractile Pericytes
TXN	9.16015e-07	-0.544742	0.319	0.626	0.0335271	Contractile Pericytes
ARL6IP4	9.43692e-07	-0.57491	0.314	0.632	0.0345401	Contractile Pericytes
DCTN2	9.51596e-07	-0.275981	0.201	0.443	0.0348294	Contractile Pericytes
ELF2	9.52279e-07	0.463079	0.561	0.634	0.0348544	Contractile Pericytes
ARHGDIA	9.80489e-07	-0.339078	0.132	0.363	0.0358869	Contractile Pericytes
MYL12B	1.00098e-06	-0.529576	0.282	0.623	0.0366368	Contractile Pericytes
TBC1D5	1.01256e-06	0.508991	0.565	0.577	0.0370609	Contractile Pericytes
CAVIN1	1.03018e-06	-0.740404	0.451	0.798	0.0377056	Contractile Pericytes
NRP1	1.03791e-06	-0.262425	0.517	0.699	0.0379887	Contractile Pericytes
BTF3	1.04403e-06	-0.85766	0.457	0.818	0.0382124	Contractile Pericytes
NUDT4	1.09927e-06	0.383629	0.368	0.398	0.0402344	Contractile Pericytes
BGN	1.10578e-06	-0.321516	0.09	0.279	0.0404727	Contractile Pericytes
RPL6	1.13849e-06	-0.667399	0.538	0.896	0.0416697	Contractile Pericytes
PPFIA2	1.20459e-06	0.667082	0.497	0.412	0.0440892	Contractile Pericytes
NACA	1.23957e-06	-0.748517	0.504	0.873	0.0453694	Contractile Pericytes
COX6A1	1.24545e-06	-0.633748	0.349	0.707	0.0455846	Contractile Pericytes
SOX13	1.27088e-06	0.613115	0.303	0.214	0.0465156	Contractile Pericytes
TGM2	1.27929e-06	-0.393352	0.289	0.521	0.0468234	Contractile Pericytes
RPS5	1.31678e-06	-0.799339	0.493	0.866	0.0481955	Contractile Pericytes
RPS19	1.32517e-06	-0.662121	0.53	0.895	0.0485025	Contractile Pericytes
ANGPTL1	1.34819e-06	-0.520021	0.478	0.739	0.0493451	Contractile Pericytes
SPARCL1	3.31564e-298	-1.0688	0.901	0.989	1.21356e-293	Contractile VSMC
MTRNR2L1	4.35701e-247	-0.949471	0.27	0.755	1.59471e-242	Contractile VSMC
FOS	1.4769e-220	1.18276	0.802	0.751	5.40559e-216	Contractile VSMC
RPS10	1.99964e-198	0.424187	0.651	0.765	7.31888e-194	Contractile VSMC
EGR1	3.16271e-198	1.42029	0.65	0.483	1.15758e-193	Contractile VSMC
KLF2	6.57983e-175	1.01461	0.727	0.629	2.40829e-170	Contractile VSMC
ZFP36	7.78608e-162	1.17302	0.71	0.686	2.84978e-157	Contractile VSMC
JUNB	5.61022e-159	0.774498	0.782	0.736	2.0534e-154	Contractile VSMC
TIMP3	6.19097e-156	-0.755931	0.867	0.982	2.26596e-151	Contractile VSMC
GPC6	7.75433e-147	1.00953	0.763	0.628	2.83816e-142	Contractile VSMC
SELENOM	8.95086e-144	-0.970801	0.674	0.867	3.2761e-139	Contractile VSMC
ACTA2	1.14995e-136	-1.03065	0.875	0.987	4.20895e-132	Contractile VSMC
FOSB	2.84996e-128	1.19865	0.614	0.51	1.04311e-123	Contractile VSMC
ADGRL3	2.24462e-123	0.872793	0.888	0.808	8.21554e-119	Contractile VSMC
JUND	2.18842e-122	0.624017	0.778	0.824	8.00983e-118	Contractile VSMC
CDKN1A	6.03274e-121	0.913364	0.556	0.471	2.20804e-116	Contractile VSMC
MT-CO2	1.01741e-118	-0.661771	0.855	0.973	3.72382e-114	Contractile VSMC
JUN	1.14916e-114	1.03243	0.759	0.758	4.20604e-110	Contractile VSMC
ASTN2	1.23823e-112	0.713486	0.326	0.124	4.53203e-108	Contractile VSMC
NR4A1	1.03236e-111	0.909366	0.729	0.616	3.77853e-107	Contractile VSMC
ID1	2.5617e-110	0.720385	0.303	0.165	9.37608e-106	Contractile VSMC
GLDN	1.78068e-109	0.583054	0.395	0.207	6.51748e-105	Contractile VSMC
BTG2	6.38171e-108	0.872406	0.628	0.57	2.33577e-103	Contractile VSMC
MTRNR2L8	4.14921e-105	-0.703631	0.789	0.949	1.51865e-100	Contractile VSMC
EDIL3	1.6513e-103	0.691967	0.76	0.651	6.04391e-99	Contractile VSMC
FAT3	2.5527e-101	0.629522	0.269	0.095	9.34313e-97	Contractile VSMC
CST3	6.48876e-101	-0.80284	0.594	0.839	2.37495e-96	Contractile VSMC
GPX3	9.83391e-101	-0.890214	0.421	0.692	3.59931e-96	Contractile VSMC
VPS13D	1.03752e-98	-0.516941	0.512	0.662	3.79742e-94	Contractile VSMC
PCDH10	1.3712e-98	0.513504	0.336	0.175	5.01872e-94	Contractile VSMC
CLU	1.43759e-91	0.526307	0.679	0.728	5.26174e-87	Contractile VSMC
ZBTB16	9.95446e-91	0.460922	0.829	0.625	3.64343e-86	Contractile VSMC
FKBP5	1.05376e-90	-0.337547	0.561	0.52	3.85688e-86	Contractile VSMC
GJC1	4.415e-89	-0.545862	0.225	0.4	1.61594e-84	Contractile VSMC
AEBP1	1.00745e-87	0.505467	0.587	0.489	3.68738e-83	Contractile VSMC
MT-ATP8	7.8791e-87	0.290827	0.773	0.947	2.88383e-82	Contractile VSMC
MCAM	5.88532e-86	-0.5893	0.802	0.936	2.15409e-81	Contractile VSMC
LMO4	1.15894e-85	0.450228	0.708	0.709	4.24183e-81	Contractile VSMC
IER2	2.59859e-85	0.712132	0.634	0.571	9.5111e-81	Contractile VSMC
LRRC10B	3.29018e-85	-0.424125	0.102	0.312	1.20424e-80	Contractile VSMC
ABI3BP	6.25953e-85	0.633915	0.533	0.388	2.29105e-80	Contractile VSMC
PHACTR1	2.04759e-84	0.527296	0.257	0.09	7.4944e-80	Contractile VSMC
COX4I2	1.12576e-83	-0.545777	0.085	0.295	4.12039e-79	Contractile VSMC
SMAD9	2.78302e-82	0.453104	0.335	0.2	1.01861e-77	Contractile VSMC
MRGPRF	1.45336e-81	-0.621157	0.329	0.601	5.31946e-77	Contractile VSMC
TMEM38B	5.27377e-81	-0.571391	0.284	0.477	1.93025e-76	Contractile VSMC
MUSTN1	1.51053e-80	-1.00445	0.659	0.858	5.5287e-76	Contractile VSMC
ATF3	2.3524e-79	1.09128	0.534	0.481	8.61002e-75	Contractile VSMC
GADD45B	1.33168e-78	0.825333	0.731	0.694	4.87409e-74	Contractile VSMC
ACTB	1.65992e-77	-0.82741	0.83	0.962	6.07546e-73	Contractile VSMC
PHLDA2	1.29615e-76	-0.664644	0.224	0.472	4.74404e-72	Contractile VSMC
MYL9	4.03717e-76	-0.797569	0.878	0.974	1.47764e-71	Contractile VSMC
IGFBP4	1.21954e-73	-0.622679	0.321	0.484	4.46362e-69	Contractile VSMC
CARMN	1.97909e-73	-0.303458	0.751	0.885	7.24369e-69	Contractile VSMC
TPM2	2.63562e-72	-0.840421	0.843	0.954	9.64664e-68	Contractile VSMC
PIP5K1B	3.88993e-71	-0.582509	0.344	0.542	1.42375e-66	Contractile VSMC
GRK3	1.96301e-69	-0.388525	0.122	0.288	7.1848e-65	Contractile VSMC
ARPC1A	2.87715e-69	-0.561875	0.586	0.766	1.05307e-64	Contractile VSMC
SLC38A11	1.50204e-68	-0.619997	0.146	0.308	5.49762e-64	Contractile VSMC
NEGR1	1.886e-66	0.653961	0.353	0.201	6.90295e-62	Contractile VSMC
GRIN2A	1.96297e-66	0.508065	0.265	0.126	7.18466e-62	Contractile VSMC
LINC00632	2.7937e-66	0.576058	0.253	0.135	1.02252e-61	Contractile VSMC
GUCY1A1	7.71128e-66	0.284671	0.77	0.825	2.8224e-61	Contractile VSMC
DUSP1	2.17666e-65	0.443861	0.566	0.543	7.96678e-61	Contractile VSMC
SEPTIN7	1.53432e-63	-0.53491	0.797	0.92	5.61576e-59	Contractile VSMC
ID3	2.97015e-63	0.528176	0.448	0.398	1.08711e-58	Contractile VSMC
COX17	3.17336e-63	-0.497985	0.343	0.56	1.16148e-58	Contractile VSMC
FRMD3	3.74912e-63	-0.704387	0.173	0.308	1.37222e-58	Contractile VSMC
MT-CYB	1.32647e-62	-0.481422	0.86	0.972	4.85501e-58	Contractile VSMC
TPM1	5.57147e-62	-0.620247	0.896	0.969	2.03921e-57	Contractile VSMC
NDUFA4L2	8.2672e-62	-0.71291	0.119	0.31	3.02588e-57	Contractile VSMC
ZFP36L2	1.21982e-61	0.437648	0.509	0.472	4.46466e-57	Contractile VSMC
SLIT3	2.53898e-60	-0.42143	0.808	0.902	9.29293e-56	Contractile VSMC
KANSL1-AS1	8.45105e-60	-0.367489	0.102	0.297	3.09317e-55	Contractile VSMC
COX7B	1.89844e-59	-0.497412	0.464	0.653	6.94847e-55	Contractile VSMC
IGFBP5	2.43354e-59	0.409934	0.807	0.871	8.907e-55	Contractile VSMC
NDUFA13	1.34412e-58	-0.534382	0.586	0.794	4.91961e-54	Contractile VSMC
CCDC85A	1.89224e-58	0.584648	0.367	0.212	6.92579e-54	Contractile VSMC
UBA2	3.87686e-57	-0.336041	0.739	0.881	1.41897e-52	Contractile VSMC
PABPC1	5.41868e-57	0.302313	0.732	0.773	1.98329e-52	Contractile VSMC
UQCR11	2.40488e-55	-0.522829	0.522	0.725	8.8021e-51	Contractile VSMC
IFITM3	3.24924e-55	-0.606361	0.659	0.847	1.18926e-50	Contractile VSMC
TSPAN12	1.77503e-54	-0.312722	0.124	0.301	6.4968e-50	Contractile VSMC
EPB41L2	2.2505e-54	0.439874	0.542	0.48	8.23705e-50	Contractile VSMC
MACROD2	3.2033e-54	-0.482959	0.397	0.577	1.17244e-49	Contractile VSMC
COX5B	9.06623e-54	-0.541248	0.549	0.752	3.31833e-49	Contractile VSMC
PRUNE2	1.27968e-53	0.554207	0.494	0.366	4.68374e-49	Contractile VSMC
COX7A2	3.90968e-53	-0.519663	0.58	0.755	1.43098e-48	Contractile VSMC
BCAM	3.97575e-53	-0.535435	0.694	0.864	1.45517e-48	Contractile VSMC
MFAP4	5.00114e-53	0.282834	0.488	0.443	1.83047e-48	Contractile VSMC
MEF2C	1.46542e-52	-0.436966	0.747	0.892	5.36357e-48	Contractile VSMC
CCND1	2.18535e-52	-0.501031	0.234	0.418	7.99859e-48	Contractile VSMC
SMAD7	4.20523e-52	0.358753	0.279	0.176	1.53916e-47	Contractile VSMC
CAMK2N1	1.16843e-51	-0.296592	0.101	0.278	4.27657e-47	Contractile VSMC
H1F0	4.18031e-51	-0.324506	0.11	0.284	1.53003e-46	Contractile VSMC
ADAMTSL3	4.59076e-51	0.536927	0.286	0.157	1.68026e-46	Contractile VSMC
MT-ND1	1.14284e-50	-0.439889	0.85	0.97	4.18292e-46	Contractile VSMC
KLF4	1.35465e-50	0.629691	0.279	0.203	4.95815e-46	Contractile VSMC
STAMBPL1	1.69395e-50	-0.388906	0.145	0.268	6.20002e-46	Contractile VSMC
C12orf75	2.03271e-50	0.266746	0.715	0.685	7.43994e-46	Contractile VSMC
KLHL23	3.52745e-50	-0.416	0.45	0.608	1.29108e-45	Contractile VSMC
GJA4	5.02577e-50	-0.427824	0.19	0.401	1.83948e-45	Contractile VSMC
MYC	5.20681e-50	0.527589	0.302	0.275	1.90574e-45	Contractile VSMC
CD81	5.70058e-50	-0.604722	0.665	0.875	2.08647e-45	Contractile VSMC
DLC1	1.8607e-49	-0.393461	0.61	0.78	6.81034e-45	Contractile VSMC
NFKBIA	5.79763e-49	0.370997	0.53	0.463	2.12199e-44	Contractile VSMC
HLA-E	6.37267e-49	0.515705	0.59	0.604	2.33246e-44	Contractile VSMC
C9orf16	1.43744e-48	-0.397909	0.255	0.467	5.26117e-44	Contractile VSMC
ASPN	1.46217e-48	-0.340074	0.117	0.282	5.3517e-44	Contractile VSMC
TBX2	2.17397e-48	-0.35609	0.521	0.707	7.95694e-44	Contractile VSMC
S100A4	4.13736e-48	-0.848713	0.58	0.771	1.51431e-43	Contractile VSMC
CAVIN3	5.07501e-48	-0.579697	0.562	0.762	1.8575e-43	Contractile VSMC
ELOB	5.44719e-48	-0.499864	0.579	0.767	1.99372e-43	Contractile VSMC
RBM3	7.02886e-48	-0.539822	0.47	0.692	2.57263e-43	Contractile VSMC
NFIL3	4.26388e-47	0.537309	0.418	0.382	1.56062e-42	Contractile VSMC
NDUFB7	5.00125e-47	-0.478847	0.544	0.744	1.83051e-42	Contractile VSMC
PPP1R12C	7.67766e-47	-0.269172	0.29	0.472	2.8101e-42	Contractile VSMC
JAK2	3.69657e-46	0.647016	0.625	0.521	1.35298e-41	Contractile VSMC
THSD4	4.49275e-46	0.606037	0.523	0.378	1.64439e-41	Contractile VSMC
ITGA8	4.72183e-46	0.464858	0.731	0.707	1.72824e-41	Contractile VSMC
FLNA	4.94326e-46	-0.516993	0.844	0.943	1.80928e-41	Contractile VSMC
PLAC9	9.83808e-46	-0.573387	0.555	0.749	3.60084e-41	Contractile VSMC
ZNF704	1.16905e-45	0.471921	0.697	0.677	4.27884e-41	Contractile VSMC
SSBP2	1.24786e-45	0.513855	0.827	0.809	4.56727e-41	Contractile VSMC
SDK1	3.53044e-45	0.585714	0.813	0.804	1.29218e-40	Contractile VSMC
ISYNA1	7.33178e-44	-0.373512	0.285	0.496	2.6835e-39	Contractile VSMC
MGP	8.55848e-44	-0.789283	0.695	0.887	3.13249e-39	Contractile VSMC
PTP4A3	8.82558e-44	-0.414247	0.399	0.585	3.23025e-39	Contractile VSMC
FADS3	9.941e-44	-0.300818	0.296	0.509	3.63851e-39	Contractile VSMC
CKB	1.38871e-43	-0.606237	0.527	0.723	5.08282e-39	Contractile VSMC
ERRFI1	2.86854e-43	0.452662	0.328	0.249	1.04992e-38	Contractile VSMC
PLCL1	6.26666e-43	0.603532	0.709	0.644	2.29366e-38	Contractile VSMC
ATP5MPL	1.0208e-42	-0.422884	0.441	0.64	3.73623e-38	Contractile VSMC
FOXC1	1.44831e-42	0.287238	0.368	0.337	5.30097e-38	Contractile VSMC
NRIP2	1.47159e-42	-0.351407	0.19	0.387	5.38617e-38	Contractile VSMC
PPP1R14A	5.78079e-42	-0.691801	0.647	0.83	2.11583e-37	Contractile VSMC
PSMB1	1.14746e-41	-0.442291	0.517	0.722	4.19983e-37	Contractile VSMC
ADARB1	1.51581e-41	0.549466	0.524	0.419	5.54802e-37	Contractile VSMC
COX4I1	2.04925e-41	-0.502651	0.567	0.774	7.50047e-37	Contractile VSMC
CHURC1	2.50772e-41	-0.421169	0.536	0.702	9.17852e-37	Contractile VSMC
SMDT1	6.94807e-41	-0.456446	0.417	0.63	2.54306e-36	Contractile VSMC
NFIB	1.55133e-40	0.364006	0.794	0.828	5.67804e-36	Contractile VSMC
COL14A1	2.0776e-40	-0.4046	0.581	0.755	7.60422e-36	Contractile VSMC
SOCS3	2.08939e-40	0.368967	0.431	0.416	7.64738e-36	Contractile VSMC
CHCHD10	2.87753e-40	-0.436302	0.311	0.482	1.0532e-35	Contractile VSMC
NAMPT	3.75311e-40	0.679919	0.589	0.564	1.37368e-35	Contractile VSMC
ATP5MC3	4.18611e-40	-0.45064	0.428	0.623	1.53216e-35	Contractile VSMC
CSRP1	7.09989e-40	-0.618078	0.736	0.89	2.59863e-35	Contractile VSMC
MICOS13	1.26168e-39	-0.40252	0.346	0.56	4.61786e-35	Contractile VSMC
ABHD2	2.05846e-39	-0.256984	0.414	0.562	7.53415e-35	Contractile VSMC
DPYD	3.64725e-39	0.435708	0.641	0.611	1.33493e-34	Contractile VSMC
NDUFA11	3.94366e-39	-0.435654	0.481	0.678	1.44342e-34	Contractile VSMC
MIF	4.97642e-39	-0.474149	0.56	0.747	1.82142e-34	Contractile VSMC
CYTOR	7.73208e-39	0.823773	0.196	0.299	2.83002e-34	Contractile VSMC
MAP3K7CL	2.77435e-38	-0.356825	0.222	0.401	1.01544e-33	Contractile VSMC
ELL2	2.78323e-38	0.740075	0.509	0.466	1.01869e-33	Contractile VSMC
NFIX	6.07052e-38	0.284769	0.586	0.575	2.22187e-33	Contractile VSMC
SLC7A2	6.92479e-38	0.501194	0.712	0.641	2.53454e-33	Contractile VSMC
LTBP1	1.02267e-37	0.426464	0.842	0.833	3.74309e-33	Contractile VSMC
NOTCH3	1.96443e-37	-0.267167	0.779	0.898	7.19002e-33	Contractile VSMC
ID2	4.70803e-37	0.370034	0.326	0.26	1.72319e-32	Contractile VSMC
FBXO32	5.19022e-37	0.330023	0.619	0.589	1.89967e-32	Contractile VSMC
TOB1	5.19238e-37	0.296891	0.473	0.419	1.90046e-32	Contractile VSMC
ZBTB20	6.15854e-37	0.392901	0.871	0.9	2.25409e-32	Contractile VSMC
ADAMTS9	7.21372e-37	-0.715519	0.158	0.292	2.64029e-32	Contractile VSMC
COX7A1	2.01715e-36	-0.451761	0.528	0.706	7.38299e-32	Contractile VSMC
NDRG1	3.53726e-36	0.340114	0.446	0.404	1.29467e-31	Contractile VSMC
PSMB6	3.94452e-36	-0.384661	0.387	0.579	1.44373e-31	Contractile VSMC
NPNT	4.34616e-36	0.407508	0.629	0.57	1.59074e-31	Contractile VSMC
MAFF	6.07563e-36	0.462956	0.356	0.313	2.22374e-31	Contractile VSMC
MT-ND2	8.22118e-36	-0.420103	0.854	0.973	3.00903e-31	Contractile VSMC
FILIP1	1.01679e-35	-0.374778	0.388	0.558	3.72157e-31	Contractile VSMC
RGS5	1.21051e-35	-0.339007	0.331	0.501	4.43058e-31	Contractile VSMC
LINC00989	1.22617e-35	0.576641	0.503	0.39	4.4879e-31	Contractile VSMC
ADCY3	2.6386e-35	-0.300258	0.393	0.491	9.65754e-31	Contractile VSMC
FGFR1	3.28865e-35	0.611915	0.529	0.472	1.20368e-30	Contractile VSMC
CTNNB1	7.46588e-35	0.372729	0.631	0.593	2.73259e-30	Contractile VSMC
DCXR	1.73948e-34	-0.378658	0.191	0.388	6.36668e-30	Contractile VSMC
SLC4A7	2.86955e-34	0.510056	0.507	0.427	1.05028e-29	Contractile VSMC
MYH10	4.00767e-34	0.46743	0.482	0.38	1.46685e-29	Contractile VSMC
ZSWIM6	4.92758e-34	0.710432	0.516	0.47	1.80354e-29	Contractile VSMC
DGKB	6.2335e-34	-0.261923	0.244	0.389	2.28152e-29	Contractile VSMC
TPI1	8.46879e-34	-0.364097	0.421	0.619	3.09966e-29	Contractile VSMC
KALRN	1.2585e-33	0.743695	0.704	0.611	4.60624e-29	Contractile VSMC
HSP90AB1	2.11289e-33	0.25289	0.803	0.875	7.7334e-29	Contractile VSMC
CHMP2A	2.27577e-33	-0.396864	0.379	0.593	8.32956e-29	Contractile VSMC
ADAMTS1	2.6572e-33	0.573792	0.457	0.411	9.72563e-29	Contractile VSMC
TCF4	3.02307e-33	-0.272585	0.46	0.645	1.10647e-28	Contractile VSMC
NDUFB10	3.20417e-33	-0.420735	0.478	0.675	1.17276e-28	Contractile VSMC
THBS1	3.2597e-33	0.723325	0.513	0.544	1.19308e-28	Contractile VSMC
PPP1R15A	3.29493e-33	0.313538	0.553	0.552	1.20598e-28	Contractile VSMC
CD151	3.92484e-33	-0.515595	0.604	0.786	1.43653e-28	Contractile VSMC
TUBA1C	3.9813e-33	-0.326513	0.269	0.472	1.45719e-28	Contractile VSMC
PIK3R1	4.46754e-33	0.463899	0.523	0.441	1.63517e-28	Contractile VSMC
PPP1CB	5.96455e-33	0.398651	0.758	0.781	2.18309e-28	Contractile VSMC
YBX1	7.83343e-33	-0.507987	0.724	0.864	2.86711e-28	Contractile VSMC
DLG2	8.40761e-33	0.637183	0.681	0.62	3.07727e-28	Contractile VSMC
MRPL41	9.51048e-33	-0.326774	0.258	0.455	3.48093e-28	Contractile VSMC
NDUFS8	9.59576e-33	-0.329844	0.306	0.504	3.51215e-28	Contractile VSMC
NDUFS7	1.11054e-32	-0.314012	0.264	0.461	4.0647e-28	Contractile VSMC
COX6A1	1.35228e-32	-0.455671	0.568	0.754	4.94947e-28	Contractile VSMC
COL25A1	3.0674e-32	0.523588	0.42	0.3	1.1227e-27	Contractile VSMC
YBX3	6.23507e-32	0.442413	0.805	0.862	2.2821e-27	Contractile VSMC
SPCS1	1.06715e-31	-0.41286	0.432	0.649	3.90586e-27	Contractile VSMC
CCN5	1.41743e-31	-0.556343	0.158	0.307	5.18794e-27	Contractile VSMC
ATP6V1G1	1.80278e-31	-0.408169	0.479	0.668	6.59836e-27	Contractile VSMC
NEURL1B	2.95019e-31	-0.270215	0.269	0.4	1.0798e-26	Contractile VSMC
NDUFS6	5.46296e-31	-0.34657	0.403	0.588	1.9995e-26	Contractile VSMC
CCNL1	5.51724e-31	0.401687	0.63	0.609	2.01936e-26	Contractile VSMC
FTH1	1.07515e-30	-0.528724	0.794	0.907	3.93516e-26	Contractile VSMC
MYO3A	1.49578e-30	0.276074	0.269	0.203	5.47471e-26	Contractile VSMC
SOX5	2.47802e-30	0.466193	0.936	0.961	9.06979e-26	Contractile VSMC
OAZ2	3.10269e-30	-0.280676	0.293	0.454	1.13562e-25	Contractile VSMC
ATP5F1B	3.20654e-30	-0.379107	0.437	0.624	1.17362e-25	Contractile VSMC
CDK14	3.59469e-30	0.455655	0.446	0.348	1.31569e-25	Contractile VSMC
COX6B1	4.26775e-30	-0.411485	0.516	0.709	1.56204e-25	Contractile VSMC
NTRK2	4.43932e-30	0.290326	0.778	0.811	1.62484e-25	Contractile VSMC
CYC1	5.42504e-30	-0.332217	0.276	0.475	1.98562e-25	Contractile VSMC
ATP5PF	6.42395e-30	-0.435244	0.508	0.702	2.35123e-25	Contractile VSMC
PLXDC2	1.19569e-29	0.369281	0.279	0.225	4.37634e-25	Contractile VSMC
ATP5MF	1.20336e-29	-0.331262	0.35	0.528	4.40441e-25	Contractile VSMC
GADD45GIP1	1.62438e-29	-0.352467	0.364	0.574	5.94539e-25	Contractile VSMC
PLPP3	1.70153e-29	0.393934	0.573	0.474	6.22777e-25	Contractile VSMC
MT-CO3	2.89049e-29	-0.367645	0.858	0.974	1.05795e-24	Contractile VSMC
KRTCAP2	3.10975e-29	-0.371277	0.436	0.644	1.1382e-24	Contractile VSMC
POMP	3.17952e-29	-0.350906	0.441	0.628	1.16373e-24	Contractile VSMC
EIF3K	1.09024e-28	-0.380951	0.567	0.742	3.99038e-24	Contractile VSMC
NDUFB4	1.28422e-28	-0.40037	0.503	0.684	4.70036e-24	Contractile VSMC
THRB	1.78677e-28	0.464206	0.516	0.445	6.53974e-24	Contractile VSMC
NDUFA3	1.81367e-28	-0.312997	0.356	0.511	6.6382e-24	Contractile VSMC
MGST3	2.00186e-28	-0.454224	0.691	0.836	7.327e-24	Contractile VSMC
SERTAD1	2.72826e-28	0.304014	0.344	0.329	9.98571e-24	Contractile VSMC
RASL12	2.81462e-28	-0.273398	0.402	0.559	1.03018e-23	Contractile VSMC
ABCA1	3.296e-28	-0.339575	0.139	0.286	1.20637e-23	Contractile VSMC
ZFAND5	4.07535e-28	0.408393	0.642	0.621	1.49162e-23	Contractile VSMC
IMMP2L	5.96375e-28	0.537024	0.776	0.767	2.18279e-23	Contractile VSMC
EID1	1.01229e-27	-0.474157	0.628	0.807	3.70508e-23	Contractile VSMC
SCAND1	1.03196e-27	-0.315162	0.271	0.459	3.77706e-23	Contractile VSMC
PLSCR1	1.24821e-27	0.325596	0.264	0.211	4.56856e-23	Contractile VSMC
KCNE4	1.61995e-27	-0.329678	0.133	0.26	5.92919e-23	Contractile VSMC
NR4A2	1.75785e-27	0.358757	0.355	0.298	6.4339e-23	Contractile VSMC
CCDC80	2.16272e-27	0.277917	0.424	0.393	7.91578e-23	Contractile VSMC
NFKBIZ	2.58394e-27	0.464376	0.412	0.365	9.45748e-23	Contractile VSMC
ATP1B3	2.82531e-27	0.646457	0.492	0.481	1.03409e-22	Contractile VSMC
HCFC1R1	3.08247e-27	-0.404276	0.487	0.675	1.12822e-22	Contractile VSMC
CRIP1	3.3661e-27	-0.534722	0.74	0.905	1.23203e-22	Contractile VSMC
RNH1	6.70731e-27	-0.34649	0.413	0.602	2.45494e-22	Contractile VSMC
KCNAB1	1.17646e-26	-0.293672	0.455	0.601	4.30596e-22	Contractile VSMC
PFN1	1.968e-26	-0.521936	0.601	0.8	7.20308e-22	Contractile VSMC
IGFBP7	2.14056e-26	-0.489237	0.91	0.984	7.83467e-22	Contractile VSMC
UQCRQ	2.46049e-26	-0.361353	0.48	0.644	9.00563e-22	Contractile VSMC
PRKD1	2.60458e-26	0.570923	0.281	0.183	9.53301e-22	Contractile VSMC
IRF1	3.44669e-26	0.423852	0.265	0.242	1.26152e-21	Contractile VSMC
EHD2	4.61462e-26	-0.326943	0.444	0.616	1.689e-21	Contractile VSMC
PSMD8	4.95864e-26	-0.331071	0.367	0.557	1.81491e-21	Contractile VSMC
PAWR	5.24821e-26	0.308245	0.673	0.674	1.9209e-21	Contractile VSMC
CTSD	5.37187e-26	-0.354055	0.26	0.456	1.96616e-21	Contractile VSMC
MAST4	5.57507e-26	0.460783	0.471	0.405	2.04053e-21	Contractile VSMC
SLC38A1	6.3653e-26	0.337736	0.652	0.65	2.32977e-21	Contractile VSMC
HSP90AA1	8.29689e-26	0.870473	0.829	0.859	3.03674e-21	Contractile VSMC
TNS3	8.64229e-26	0.358369	0.414	0.317	3.16317e-21	Contractile VSMC
LBH	8.96764e-26	-0.384798	0.608	0.756	3.28225e-21	Contractile VSMC
MT-ATP6	1.08998e-25	-0.350523	0.858	0.975	3.98943e-21	Contractile VSMC
CYB5R3	1.0929e-25	-0.359537	0.539	0.709	4.00011e-21	Contractile VSMC
HSD17B10	1.21877e-25	-0.286679	0.234	0.421	4.46083e-21	Contractile VSMC
C1QBP	1.22026e-25	-0.268321	0.255	0.44	4.46626e-21	Contractile VSMC
MT1A	1.36926e-25	0.697675	0.269	0.24	5.01165e-21	Contractile VSMC
ATP5F1E	1.45221e-25	-0.451933	0.649	0.827	5.31523e-21	Contractile VSMC
CADPS2	1.73548e-25	0.403578	0.395	0.332	6.35202e-21	Contractile VSMC
AC002066.1	1.83368e-25	0.518282	0.493	0.419	6.71145e-21	Contractile VSMC
PSMB3	1.98211e-25	-0.278642	0.283	0.473	7.25472e-21	Contractile VSMC
PDZRN3	2.3821e-25	0.691377	0.687	0.651	8.71872e-21	Contractile VSMC
PPP2R2B	3.80677e-25	0.38356	0.429	0.363	1.39332e-20	Contractile VSMC
PSMB5	4.25158e-25	-0.277787	0.281	0.469	1.55612e-20	Contractile VSMC
ATP5F1D	4.84549e-25	-0.382827	0.494	0.671	1.7735e-20	Contractile VSMC
CTSB	6.42512e-25	-0.25011	0.244	0.417	2.35166e-20	Contractile VSMC
ATP5MC1	7.50875e-25	-0.303959	0.322	0.491	2.74828e-20	Contractile VSMC
CCDC107	8.19246e-25	-0.319451	0.46	0.625	2.99852e-20	Contractile VSMC
SMTN	8.22704e-25	-0.28607	0.434	0.58	3.01118e-20	Contractile VSMC
SKAP2	8.27677e-25	0.269202	0.266	0.191	3.02938e-20	Contractile VSMC
ACADVL	9.63823e-25	-0.258863	0.298	0.452	3.52769e-20	Contractile VSMC
DMD	1.44636e-24	0.371252	0.909	0.954	5.29381e-20	Contractile VSMC
UQCR10	1.60484e-24	-0.341517	0.41	0.576	5.87389e-20	Contractile VSMC
NDUFB8	2.0633e-24	-0.363526	0.515	0.688	7.55187e-20	Contractile VSMC
PPFIA2	3.66494e-24	0.476873	0.602	0.554	1.3414e-19	Contractile VSMC
POLR2I	3.91367e-24	-0.307517	0.33	0.521	1.43244e-19	Contractile VSMC
TTLL7	6.18256e-24	0.302383	0.706	0.715	2.26288e-19	Contractile VSMC
NRIP1	8.74149e-24	0.390916	0.322	0.264	3.19947e-19	Contractile VSMC
MEOX2	8.76894e-24	-0.262119	0.144	0.279	3.20952e-19	Contractile VSMC
CRIP2	9.3174e-24	-0.431338	0.589	0.79	3.41026e-19	Contractile VSMC
WWOX	9.52123e-24	0.60205	0.597	0.534	3.48486e-19	Contractile VSMC
GULP1	9.84487e-24	0.364593	0.567	0.509	3.60332e-19	Contractile VSMC
MRPL20	1.26514e-23	-0.284597	0.389	0.568	4.63056e-19	Contractile VSMC
ZNF331	1.93397e-23	0.498429	0.311	0.271	7.07853e-19	Contractile VSMC
MLF1	3.10627e-23	0.36754	0.305	0.246	1.13693e-18	Contractile VSMC
GALNT17	3.30585e-23	0.480843	0.34	0.224	1.20997e-18	Contractile VSMC
GPX4	3.6501e-23	-0.424988	0.524	0.693	1.33597e-18	Contractile VSMC
SGIP1	5.74955e-23	0.338031	0.275	0.184	2.10439e-18	Contractile VSMC
DEPP1	5.761e-23	-0.29935	0.241	0.413	2.10858e-18	Contractile VSMC
AOC3	7.37537e-23	-0.323003	0.439	0.582	2.69946e-18	Contractile VSMC
CTNNA3	7.68022e-23	0.461932	0.642	0.593	2.81104e-18	Contractile VSMC
RORA	8.56057e-23	0.52603	0.676	0.658	3.13326e-18	Contractile VSMC
NDUFV2	9.83442e-23	-0.291334	0.406	0.574	3.59949e-18	Contractile VSMC
NTN4	1.09837e-22	-0.289123	0.466	0.635	4.02015e-18	Contractile VSMC
MDH2	1.21694e-22	-0.298806	0.286	0.471	4.45414e-18	Contractile VSMC
TES	1.22995e-22	0.261837	0.338	0.278	4.50173e-18	Contractile VSMC
TECR	1.38309e-22	-0.264005	0.276	0.451	5.06226e-18	Contractile VSMC
PSMA7	1.65353e-22	-0.367917	0.568	0.741	6.05209e-18	Contractile VSMC
ARHGEF28	1.74174e-22	0.266787	0.254	0.159	6.37494e-18	Contractile VSMC
HES4	1.91168e-22	-0.40037	0.56	0.742	6.99694e-18	Contractile VSMC
NDUFS5	3.5933e-22	-0.385687	0.57	0.736	1.31519e-17	Contractile VSMC
ARPC1B	6.14672e-22	-0.303198	0.432	0.6	2.24976e-17	Contractile VSMC
MED13L	6.54935e-22	0.47365	0.762	0.771	2.39713e-17	Contractile VSMC
ATP5ME	8.49923e-22	-0.351797	0.6	0.761	3.1108e-17	Contractile VSMC
EXT1	8.61054e-22	0.674856	0.447	0.412	3.15154e-17	Contractile VSMC
MT2A	1.1326e-21	0.586473	0.706	0.764	4.14544e-17	Contractile VSMC
UACA	1.16519e-21	0.320519	0.479	0.436	4.26472e-17	Contractile VSMC
S100A6	1.29997e-21	-0.59239	0.777	0.908	4.75804e-17	Contractile VSMC
NFE2L2	1.3237e-21	0.297539	0.491	0.497	4.84489e-17	Contractile VSMC
HDAC9	1.43806e-21	0.420994	0.462	0.412	5.26345e-17	Contractile VSMC
SERPINI1	1.96782e-21	-0.35409	0.344	0.496	7.20243e-17	Contractile VSMC
NDUFV1	2.30663e-21	-0.274831	0.356	0.533	8.44249e-17	Contractile VSMC
MCL1	2.81414e-21	0.321785	0.458	0.463	1.03e-16	Contractile VSMC
VGLL4	3.25598e-21	0.337881	0.5	0.456	1.19172e-16	Contractile VSMC
TIMP1	3.2769e-21	-0.276217	0.406	0.603	1.19938e-16	Contractile VSMC
CDH13	3.29456e-21	0.536125	0.678	0.611	1.20584e-16	Contractile VSMC
GSN	4.41739e-21	-0.31275	0.71	0.892	1.61681e-16	Contractile VSMC
SAT1	4.5553e-21	0.510111	0.319	0.305	1.66729e-16	Contractile VSMC
GAS6	5.00911e-21	-0.251223	0.397	0.525	1.83338e-16	Contractile VSMC
CCNH	8.43801e-21	0.451212	0.637	0.656	3.0884e-16	Contractile VSMC
SLC38A2	9.71935e-21	0.386026	0.73	0.732	3.55738e-16	Contractile VSMC
FBXL7	1.19147e-20	0.503084	0.559	0.52	4.36091e-16	Contractile VSMC
TOB2	1.34575e-20	0.257277	0.453	0.389	4.92557e-16	Contractile VSMC
MAGI2	1.36952e-20	0.482298	0.697	0.656	5.01257e-16	Contractile VSMC
SLIRP	1.45655e-20	-0.288771	0.474	0.643	5.33113e-16	Contractile VSMC
ATP5MD	1.68771e-20	-0.360697	0.561	0.723	6.1772e-16	Contractile VSMC
TLE4	1.98729e-20	0.384109	0.409	0.374	7.27367e-16	Contractile VSMC
KCNMA1	2.07799e-20	0.405298	0.804	0.767	7.60565e-16	Contractile VSMC
CCDC88A	2.11002e-20	0.332197	0.449	0.401	7.7229e-16	Contractile VSMC
NDUFB2	2.14311e-20	-0.307895	0.455	0.599	7.84398e-16	Contractile VSMC
CTNNAL1	2.32183e-20	0.277395	0.292	0.241	8.49813e-16	Contractile VSMC
LARGE1	2.37916e-20	0.571931	0.621	0.59	8.70796e-16	Contractile VSMC
GPRC5C	2.67608e-20	-0.25678	0.343	0.506	9.79471e-16	Contractile VSMC
ATP5IF1	2.81835e-20	-0.336754	0.455	0.639	1.03155e-15	Contractile VSMC
RNASEK	2.90079e-20	-0.382431	0.542	0.718	1.06172e-15	Contractile VSMC
SERINC5	2.99398e-20	0.561623	0.271	0.206	1.09583e-15	Contractile VSMC
IGF1R	3.01273e-20	0.559631	0.688	0.639	1.10269e-15	Contractile VSMC
NDUFA7	3.456e-20	-0.26086	0.284	0.439	1.26493e-15	Contractile VSMC
ARHGAP26	3.61343e-20	0.529643	0.311	0.242	1.32255e-15	Contractile VSMC
NEO1	4.20101e-20	0.338744	0.365	0.284	1.53761e-15	Contractile VSMC
ESAM	4.75078e-20	-0.286472	0.396	0.575	1.73883e-15	Contractile VSMC
TUFM	5.0816e-20	-0.278344	0.274	0.445	1.85992e-15	Contractile VSMC
FOXP1	6.75336e-20	0.40179	0.788	0.797	2.4718e-15	Contractile VSMC
PARK7	9.47537e-20	-0.353447	0.566	0.726	3.46808e-15	Contractile VSMC
ANKS1B	1.2318e-19	0.429187	0.466	0.413	4.50851e-15	Contractile VSMC
ROBO1	1.51327e-19	0.385262	0.38	0.313	5.53872e-15	Contractile VSMC
COX6C	1.52322e-19	-0.437197	0.632	0.78	5.57513e-15	Contractile VSMC
ATP5PO	1.62215e-19	-0.371098	0.468	0.675	5.93722e-15	Contractile VSMC
SYNM	1.91689e-19	-0.302097	0.451	0.594	7.01602e-15	Contractile VSMC
CD63	2.47829e-19	-0.429059	0.699	0.854	9.0708e-15	Contractile VSMC
MRPL52	3.25067e-19	-0.25478	0.279	0.448	1.18978e-14	Contractile VSMC
SNRPG	3.36414e-19	-0.257332	0.291	0.468	1.23131e-14	Contractile VSMC
ACTG2	3.45738e-19	-0.566016	0.343	0.471	1.26544e-14	Contractile VSMC
HLA-B	3.82361e-19	-0.298085	0.495	0.718	1.39948e-14	Contractile VSMC
NT5DC2	4.32337e-19	-0.267199	0.196	0.344	1.58239e-14	Contractile VSMC
FMNL2	4.83043e-19	0.406206	0.35	0.274	1.76799e-14	Contractile VSMC
TMTC1	5.14622e-19	0.415606	0.733	0.746	1.88357e-14	Contractile VSMC
KAT2B	5.54509e-19	0.275565	0.255	0.183	2.02956e-14	Contractile VSMC
NDUFAB1	5.69168e-19	-0.268804	0.354	0.504	2.08321e-14	Contractile VSMC
HS6ST3	6.30333e-19	1.0733	0.46	0.354	2.30708e-14	Contractile VSMC
CNN3	6.3754e-19	-0.278173	0.512	0.658	2.33346e-14	Contractile VSMC
RABAC1	6.70599e-19	-0.376498	0.527	0.721	2.45446e-14	Contractile VSMC
CFL1	6.95327e-19	-0.391423	0.636	0.799	2.54496e-14	Contractile VSMC
DST	7.09025e-19	0.281256	0.872	0.926	2.5951e-14	Contractile VSMC
RYBP	8.59234e-19	0.303869	0.322	0.335	3.14488e-14	Contractile VSMC
AK1	9.04111e-19	-0.287387	0.267	0.436	3.30914e-14	Contractile VSMC
H2AFJ	9.83773e-19	-0.366133	0.499	0.678	3.60071e-14	Contractile VSMC
CRYAB	1.05331e-18	0.26118	0.621	0.751	3.85523e-14	Contractile VSMC
NDUFB11	1.25539e-18	-0.331273	0.405	0.582	4.59485e-14	Contractile VSMC
MAPKAPK2	1.28361e-18	0.318671	0.309	0.283	4.69813e-14	Contractile VSMC
CACNA2D3	1.29191e-18	0.510553	0.442	0.348	4.72853e-14	Contractile VSMC
PSMC5	1.63683e-18	-0.301285	0.376	0.536	5.99096e-14	Contractile VSMC
UBL5	1.84e-18	-0.355907	0.565	0.739	6.73457e-14	Contractile VSMC
NDUFAF3	2.26028e-18	-0.27614	0.28	0.451	8.27284e-14	Contractile VSMC
MIR4435-2HG	2.89976e-18	0.356389	0.21	0.307	1.06134e-13	Contractile VSMC
GAPDH	5.30393e-18	-0.458785	0.665	0.848	1.94129e-13	Contractile VSMC
IFRD1	5.60332e-18	0.310329	0.491	0.458	2.05087e-13	Contractile VSMC
RPL36AL	5.87963e-18	-0.390424	0.689	0.818	2.152e-13	Contractile VSMC
MIDN	6.68239e-18	0.32755	0.305	0.299	2.44582e-13	Contractile VSMC
CUTA	7.28543e-18	-0.281903	0.37	0.561	2.66654e-13	Contractile VSMC
ITSN1	8.32306e-18	0.31484	0.363	0.301	3.04632e-13	Contractile VSMC
ARPC5	1.00318e-17	-0.353671	0.548	0.697	3.67172e-13	Contractile VSMC
MAN2A1	1.17004e-17	0.29099	0.364	0.302	4.28245e-13	Contractile VSMC
FIS1	1.3767e-17	-0.359249	0.5	0.687	5.03886e-13	Contractile VSMC
NAV2	1.40897e-17	0.618078	0.695	0.639	5.15699e-13	Contractile VSMC
MRPL33	1.53149e-17	-0.265649	0.516	0.654	5.60539e-13	Contractile VSMC
POLD4	1.62676e-17	-0.258642	0.232	0.401	5.95412e-13	Contractile VSMC
SNRPB	2.19518e-17	-0.274468	0.377	0.556	8.03459e-13	Contractile VSMC
NDUFA1	2.44219e-17	-0.31672	0.497	0.646	8.93867e-13	Contractile VSMC
NASP	3.24975e-17	0.268428	0.445	0.445	1.18944e-12	Contractile VSMC
SPEN	3.89997e-17	0.353227	0.585	0.553	1.42743e-12	Contractile VSMC
CEBPD	3.99221e-17	0.312958	0.577	0.642	1.46119e-12	Contractile VSMC
SNX9	4.23653e-17	0.298771	0.492	0.504	1.55061e-12	Contractile VSMC
DES	6.69055e-17	-0.285581	0.168	0.288	2.44881e-12	Contractile VSMC
GADD45G	6.69684e-17	-0.316493	0.302	0.293	2.45111e-12	Contractile VSMC
ANGPT1	7.30567e-17	0.310427	0.554	0.525	2.67395e-12	Contractile VSMC
IFI16	8.34305e-17	0.297225	0.355	0.368	3.05364e-12	Contractile VSMC
CNN1	8.84268e-17	-0.444908	0.613	0.786	3.23651e-12	Contractile VSMC
PNPLA2	8.84526e-17	-0.267251	0.281	0.45	3.23745e-12	Contractile VSMC
SOD3	8.91886e-17	-0.503163	0.667	0.848	3.26439e-12	Contractile VSMC
AMD1	9.27119e-17	0.250005	0.432	0.429	3.39335e-12	Contractile VSMC
DDX24	9.48006e-17	-0.253201	0.567	0.721	3.4698e-12	Contractile VSMC
PRKG1	1.31146e-16	0.333475	0.988	0.995	4.80009e-12	Contractile VSMC
EDA	1.76464e-16	0.430843	0.357	0.295	6.45875e-12	Contractile VSMC
MLF2	2.11318e-16	-0.262297	0.338	0.513	7.73446e-12	Contractile VSMC
BMPR2	2.28608e-16	0.356523	0.604	0.622	8.36729e-12	Contractile VSMC
LITAF	2.91318e-16	0.274595	0.571	0.629	1.06625e-11	Contractile VSMC
RASSF3	3.73664e-16	0.321853	0.436	0.409	1.36765e-11	Contractile VSMC
SRGAP1	4.73964e-16	0.383959	0.284	0.237	1.73476e-11	Contractile VSMC
CEMIP2	4.8383e-16	0.339699	0.25	0.25	1.77087e-11	Contractile VSMC
IGFBP6	5.52767e-16	-0.428839	0.41	0.588	2.02318e-11	Contractile VSMC
SH3BGRL3	5.56747e-16	-0.276981	0.288	0.459	2.03775e-11	Contractile VSMC
PTPRM	5.93309e-16	0.382413	0.47	0.478	2.17157e-11	Contractile VSMC
GSTP1	6.74456e-16	-0.439921	0.665	0.833	2.46858e-11	Contractile VSMC
ITM2B	9.22428e-16	-0.379347	0.678	0.879	3.37618e-11	Contractile VSMC
C19orf53	9.58958e-16	-0.316454	0.443	0.631	3.50988e-11	Contractile VSMC
ATP5MG	1.13056e-15	-0.35308	0.586	0.758	4.13796e-11	Contractile VSMC
CPNE8	1.20014e-15	0.319889	0.285	0.289	4.39264e-11	Contractile VSMC
VEGFB	1.24654e-15	-0.28306	0.394	0.555	4.56247e-11	Contractile VSMC
SESTD1	1.43313e-15	0.325783	0.439	0.392	5.24538e-11	Contractile VSMC
LAMTOR4	1.85573e-15	-0.281805	0.409	0.58	6.79217e-11	Contractile VSMC
TUBA1A	2.08327e-15	-0.349186	0.514	0.665	7.62498e-11	Contractile VSMC
TP53BP2	2.3816e-15	0.272336	0.297	0.287	8.71689e-11	Contractile VSMC
NNMT	2.78327e-15	0.756742	0.408	0.338	1.01871e-10	Contractile VSMC
CACNA2D1	3.25011e-15	0.353021	0.62	0.606	1.18957e-10	Contractile VSMC
CERS6	4.57981e-15	0.43339	0.404	0.336	1.67626e-10	Contractile VSMC
MT-ND5	4.59626e-15	-0.278654	0.835	0.97	1.68228e-10	Contractile VSMC
SUSD5	4.81103e-15	0.254791	0.547	0.539	1.76089e-10	Contractile VSMC
TBC1D5	5.01315e-15	0.313207	0.587	0.561	1.83486e-10	Contractile VSMC
ARHGAP21	5.06742e-15	0.318861	0.469	0.451	1.85473e-10	Contractile VSMC
RAD23A	5.8001e-15	-0.293443	0.423	0.58	2.12289e-10	Contractile VSMC
NR3C1	7.42614e-15	0.253938	0.656	0.654	2.71804e-10	Contractile VSMC
LAMTOR1	7.90408e-15	-0.266642	0.317	0.49	2.89297e-10	Contractile VSMC
SEC61B	8.87087e-15	-0.282805	0.433	0.602	3.24683e-10	Contractile VSMC
GHR	1.08799e-14	0.365896	0.331	0.265	3.98215e-10	Contractile VSMC
YWHAB	1.17968e-14	-0.291588	0.546	0.702	4.31774e-10	Contractile VSMC
SLC8A1	1.20676e-14	0.352656	0.571	0.52	4.41687e-10	Contractile VSMC
POLR2L	1.24491e-14	-0.28239	0.423	0.592	4.55648e-10	Contractile VSMC
NUAK1	1.50629e-14	0.269405	0.358	0.294	5.51316e-10	Contractile VSMC
TGFB1I1	1.67561e-14	-0.328449	0.467	0.642	6.13291e-10	Contractile VSMC
MFGE8	1.95383e-14	-0.27353	0.807	0.917	7.1512e-10	Contractile VSMC
MYO1D	1.98259e-14	0.327979	0.798	0.842	7.25649e-10	Contractile VSMC
MT1M	1.98956e-14	0.57252	0.496	0.523	7.28198e-10	Contractile VSMC
JMJD1C	2.03073e-14	0.434638	0.77	0.798	7.43269e-10	Contractile VSMC
TSC22D2	2.07189e-14	0.334064	0.332	0.366	7.58334e-10	Contractile VSMC
GUK1	2.0961e-14	-0.343793	0.557	0.711	7.67194e-10	Contractile VSMC
PEAK1	2.10643e-14	0.393635	0.408	0.41	7.70976e-10	Contractile VSMC
TIPARP	2.44292e-14	0.350528	0.422	0.388	8.94134e-10	Contractile VSMC
STK24	2.77207e-14	0.268106	0.5	0.487	1.01461e-09	Contractile VSMC
COPS9	2.89655e-14	-0.27996	0.41	0.573	1.06016e-09	Contractile VSMC
TNIK	2.99974e-14	0.286366	0.38	0.315	1.09793e-09	Contractile VSMC
NEDD8	4.37272e-14	-0.291144	0.484	0.648	1.60046e-09	Contractile VSMC
BSG	5.24098e-14	-0.298219	0.4	0.589	1.91825e-09	Contractile VSMC
AKT3	5.44007e-14	0.314971	0.827	0.875	1.99112e-09	Contractile VSMC
BTBD9	6.49658e-14	0.512981	0.447	0.448	2.37781e-09	Contractile VSMC
NEAT1	6.75868e-14	0.627811	0.914	0.918	2.47375e-09	Contractile VSMC
DDT	7.32595e-14	-0.310908	0.393	0.567	2.68137e-09	Contractile VSMC
MT-ND6	8.5968e-14	0.296369	0.466	0.488	3.14652e-09	Contractile VSMC
CCDC171	9.70255e-14	0.291147	0.267	0.22	3.55123e-09	Contractile VSMC
RBFOX2	1.01155e-13	0.276959	0.723	0.741	3.70239e-09	Contractile VSMC
SMC5	1.01399e-13	0.289138	0.564	0.558	3.71131e-09	Contractile VSMC
SLC25A5	1.07825e-13	-0.264191	0.35	0.517	3.9465e-09	Contractile VSMC
LPP	1.15346e-13	0.348074	0.952	0.974	4.22179e-09	Contractile VSMC
UBXN1	1.15412e-13	-0.331214	0.52	0.685	4.22418e-09	Contractile VSMC
NME2	1.15767e-13	-0.361803	0.625	0.787	4.2372e-09	Contractile VSMC
NDUFA2	1.22115e-13	-0.251151	0.35	0.506	4.46954e-09	Contractile VSMC
ADGRL2	1.37743e-13	0.29242	0.395	0.324	5.04153e-09	Contractile VSMC
SMAD3	1.41743e-13	0.362945	0.29	0.237	5.18792e-09	Contractile VSMC
MBNL1	1.50245e-13	0.264453	0.833	0.894	5.4991e-09	Contractile VSMC
ARL2	1.51944e-13	-0.282286	0.359	0.528	5.56132e-09	Contractile VSMC
HINT1	1.52191e-13	-0.326405	0.599	0.753	5.57034e-09	Contractile VSMC
FKBP8	1.65042e-13	-0.297146	0.413	0.584	6.04068e-09	Contractile VSMC
AKAP12	1.83518e-13	0.253089	0.53	0.569	6.71693e-09	Contractile VSMC
NLGN1	1.84753e-13	0.44402	0.261	0.191	6.76215e-09	Contractile VSMC
FREM1	2.08251e-13	0.285866	0.358	0.305	7.62221e-09	Contractile VSMC
PLP2	2.2233e-13	-0.347988	0.441	0.615	8.13748e-09	Contractile VSMC
LEPROT	2.25324e-13	-0.308996	0.45	0.633	8.24709e-09	Contractile VSMC
NAALADL2	2.30588e-13	0.422696	0.449	0.401	8.43974e-09	Contractile VSMC
AURKAIP1	2.59488e-13	-0.250009	0.336	0.499	9.49752e-09	Contractile VSMC
RB1CC1	3.50461e-13	0.324115	0.555	0.536	1.28272e-08	Contractile VSMC
RNF150	3.667e-13	0.292264	0.546	0.543	1.34216e-08	Contractile VSMC
NDUFB1	3.77395e-13	-0.255719	0.453	0.598	1.3813e-08	Contractile VSMC
GMDS	3.98105e-13	0.400261	0.372	0.369	1.4571e-08	Contractile VSMC
COX8A	4.29085e-13	-0.309681	0.518	0.674	1.57049e-08	Contractile VSMC
GNB2	4.98648e-13	-0.271188	0.334	0.501	1.8251e-08	Contractile VSMC
PVT1	8.70685e-13	0.446938	0.304	0.338	3.1868e-08	Contractile VSMC
RASSF8	1.02555e-12	0.280269	0.359	0.355	3.75361e-08	Contractile VSMC
MT1E	1.13741e-12	0.44556	0.578	0.621	4.16305e-08	Contractile VSMC
FNDC3A	1.17306e-12	0.37254	0.524	0.551	4.2935e-08	Contractile VSMC
PRELID2	1.22762e-12	0.359997	0.251	0.195	4.4932e-08	Contractile VSMC
PFDN5	1.33021e-12	-0.37589	0.687	0.829	4.8687e-08	Contractile VSMC
USP36	1.40999e-12	0.338968	0.253	0.236	5.16069e-08	Contractile VSMC
HSPA8	1.57979e-12	0.454975	0.486	0.549	5.7822e-08	Contractile VSMC
MFHAS1	1.60159e-12	0.352421	0.34	0.296	5.86199e-08	Contractile VSMC
NME3	1.62807e-12	-0.26596	0.405	0.572	5.95891e-08	Contractile VSMC
MLLT3	1.65154e-12	0.411906	0.37	0.324	6.04479e-08	Contractile VSMC
MZT2B	2.25913e-12	-0.33883	0.556	0.739	8.26865e-08	Contractile VSMC
CAVIN1	3.19549e-12	-0.392938	0.7	0.865	1.16958e-07	Contractile VSMC
EIF3G	3.84321e-12	-0.340783	0.476	0.66	1.40665e-07	Contractile VSMC
SAMD4A	4.45518e-12	0.35117	0.49	0.532	1.63064e-07	Contractile VSMC
RBPMS	5.25369e-12	0.274579	0.911	0.974	1.9229e-07	Contractile VSMC
SKI	6.67268e-12	0.297796	0.453	0.409	2.44227e-07	Contractile VSMC
MT1X	7.60057e-12	0.429395	0.612	0.724	2.78188e-07	Contractile VSMC
PDZRN4	8.04155e-12	0.395267	0.572	0.57	2.94329e-07	Contractile VSMC
CCN2	8.11128e-12	-0.296842	0.268	0.436	2.96881e-07	Contractile VSMC
PPIB	8.1402e-12	-0.30471	0.445	0.623	2.97939e-07	Contractile VSMC
PRDX2	8.6366e-12	-0.252737	0.422	0.57	3.16108e-07	Contractile VSMC
GABARAP	9.04586e-12	-0.385508	0.614	0.799	3.31088e-07	Contractile VSMC
HSPD1	1.42255e-11	0.336782	0.57	0.644	5.20669e-07	Contractile VSMC
LINC01619	1.50014e-11	0.415922	0.231	0.26	5.49067e-07	Contractile VSMC
ERO1B	1.54436e-11	0.31141	0.257	0.232	5.6525e-07	Contractile VSMC
UBE2M	1.61592e-11	-0.250206	0.294	0.455	5.91442e-07	Contractile VSMC
HSPA5	1.66795e-11	-0.301963	0.428	0.596	6.10485e-07	Contractile VSMC
SORBS1	2.31171e-11	0.552209	0.8	0.793	8.46108e-07	Contractile VSMC
CAMK2D	2.80562e-11	0.306245	0.564	0.54	1.02688e-06	Contractile VSMC
COX7C	2.82372e-11	-0.368096	0.682	0.842	1.03351e-06	Contractile VSMC
PLPP1	2.88231e-11	0.398066	0.505	0.549	1.05496e-06	Contractile VSMC
CNTN4	3.61219e-11	0.573495	0.47	0.404	1.3221e-06	Contractile VSMC
NTRK3	3.88834e-11	0.446863	0.775	0.783	1.42317e-06	Contractile VSMC
SEPTIN9	6.01018e-11	0.315177	0.388	0.417	2.19979e-06	Contractile VSMC
MIR99AHG	6.60483e-11	0.314666	0.469	0.499	2.41743e-06	Contractile VSMC
RIN2	6.6718e-11	0.327361	0.368	0.319	2.44194e-06	Contractile VSMC
CHCHD2	6.92759e-11	-0.352539	0.63	0.789	2.53557e-06	Contractile VSMC
HIVEP2	7.80994e-11	0.334127	0.458	0.459	2.85852e-06	Contractile VSMC
NR3C2	7.92758e-11	0.370569	0.461	0.423	2.90157e-06	Contractile VSMC
FIGN	1.11266e-10	0.393612	0.427	0.37	4.07245e-06	Contractile VSMC
AKAP9	1.29041e-10	0.261934	0.666	0.707	4.72304e-06	Contractile VSMC
ACTG1	1.40061e-10	-0.512081	0.741	0.886	5.12637e-06	Contractile VSMC
OST4	1.49442e-10	-0.304362	0.55	0.695	5.46972e-06	Contractile VSMC
ECHDC2	1.52364e-10	0.267836	0.467	0.426	5.57669e-06	Contractile VSMC
RPL29	1.56452e-10	-0.409036	0.749	0.873	5.72628e-06	Contractile VSMC
ERG	1.60371e-10	0.445903	0.27	0.272	5.86974e-06	Contractile VSMC
HDX	2.00713e-10	0.254068	0.259	0.226	7.34629e-06	Contractile VSMC
FTL	2.10619e-10	-0.466646	0.749	0.864	7.70888e-06	Contractile VSMC
NDUFC2	2.13793e-10	-0.279948	0.475	0.632	7.82505e-06	Contractile VSMC
EXOC6B	2.31647e-10	0.365404	0.599	0.596	8.4785e-06	Contractile VSMC
ATP5PD	2.3634e-10	-0.255903	0.459	0.616	8.65028e-06	Contractile VSMC
ATP10A	2.5845e-10	0.266975	0.587	0.512	9.45954e-06	Contractile VSMC
HMGB1	3.0318e-10	-0.309946	0.805	0.923	1.10967e-05	Contractile VSMC
RUFY3	3.08472e-10	0.34298	0.517	0.504	1.12904e-05	Contractile VSMC
ZEB1	3.14981e-10	0.251824	0.678	0.73	1.15286e-05	Contractile VSMC
PARD3B	4.47502e-10	0.539799	0.743	0.712	1.6379e-05	Contractile VSMC
PDXDC1	5.11013e-10	0.26549	0.453	0.417	1.87036e-05	Contractile VSMC
MITF	5.76525e-10	0.326314	0.427	0.399	2.11014e-05	Contractile VSMC
DENND4A	5.7718e-10	0.264449	0.432	0.448	2.11254e-05	Contractile VSMC
TTC28	5.86351e-10	0.346605	0.608	0.616	2.1461e-05	Contractile VSMC
HLA-C	5.87985e-10	-0.32018	0.493	0.678	2.15208e-05	Contractile VSMC
MBD5	6.3649e-10	0.384746	0.584	0.575	2.32962e-05	Contractile VSMC
IFITM2	7.81175e-10	-0.328574	0.525	0.7	2.85918e-05	Contractile VSMC
ANKRD36	7.93568e-10	0.30185	0.448	0.379	2.90454e-05	Contractile VSMC
PDGFC	7.94214e-10	0.280958	0.535	0.522	2.9069e-05	Contractile VSMC
UQCRH	8.18803e-10	-0.272079	0.525	0.669	2.9969e-05	Contractile VSMC
MYO9A	8.6961e-10	0.282877	0.643	0.652	3.18286e-05	Contractile VSMC
ZHX2	9.17866e-10	0.359228	0.396	0.384	3.35948e-05	Contractile VSMC
DNAJA1	1.05054e-09	0.279055	0.55	0.581	3.84507e-05	Contractile VSMC
TCEAL4	1.19113e-09	-0.318407	0.504	0.653	4.35965e-05	Contractile VSMC
ELF2	1.2674e-09	0.303359	0.615	0.633	4.63882e-05	Contractile VSMC
DIP2C	1.2889e-09	0.380612	0.578	0.552	4.7175e-05	Contractile VSMC
RABGEF1	1.32645e-09	0.360168	0.46	0.48	4.85494e-05	Contractile VSMC
ARL6IP4	1.34977e-09	-0.322876	0.552	0.716	4.94031e-05	Contractile VSMC
RHOC	1.6174e-09	-0.251831	0.389	0.561	5.91986e-05	Contractile VSMC
NPC1	1.68813e-09	0.268012	0.29	0.271	6.17872e-05	Contractile VSMC
BLOC1S1	1.89633e-09	-0.260539	0.363	0.516	6.94077e-05	Contractile VSMC
GPHN	1.96192e-09	0.31367	0.664	0.688	7.18082e-05	Contractile VSMC
STARD9	2.12213e-09	0.323022	0.451	0.401	7.76721e-05	Contractile VSMC
RASA2	2.32222e-09	0.251604	0.414	0.37	8.49957e-05	Contractile VSMC
SNRPD2	2.37647e-09	-0.265564	0.462	0.624	8.69811e-05	Contractile VSMC
XIST	2.64824e-09	0.317302	0.859	0.898	9.69281e-05	Contractile VSMC
IQCJ-SCHIP1	4.37759e-09	0.259754	0.336	0.333	0.000160224	Contractile VSMC
DENND5A	4.43301e-09	0.27557	0.302	0.315	0.000162253	Contractile VSMC
TFDP2	5.30374e-09	0.293984	0.455	0.431	0.000194122	Contractile VSMC
FTX	6.56292e-09	0.455977	0.819	0.849	0.000240209	Contractile VSMC
ADK	6.89491e-09	0.31302	0.375	0.397	0.000252361	Contractile VSMC
PHLPP1	7.27637e-09	0.334978	0.334	0.323	0.000266323	Contractile VSMC
SIVA1	8.16551e-09	-0.258719	0.448	0.614	0.000298866	Contractile VSMC
MAGI3	8.40049e-09	0.294021	0.318	0.314	0.000307466	Contractile VSMC
FAM126A	9.35331e-09	0.253828	0.359	0.341	0.000342341	Contractile VSMC
ARF1	1.01584e-08	-0.258886	0.511	0.669	0.000371806	Contractile VSMC
RBMS1	1.1253e-08	0.26255	0.54	0.564	0.000411872	Contractile VSMC
PPP3CA	1.13931e-08	0.283464	0.404	0.405	0.000416999	Contractile VSMC
MAF1	1.34248e-08	-0.256669	0.336	0.495	0.00049136	Contractile VSMC
H1FX	1.37838e-08	-0.338354	0.445	0.609	0.000504499	Contractile VSMC
TM4SF1	1.55168e-08	0.408027	0.244	0.289	0.000567932	Contractile VSMC
MYL12A	1.72493e-08	-0.381356	0.526	0.707	0.000631343	Contractile VSMC
RPS6KA3	1.72938e-08	0.29706	0.303	0.291	0.000632972	Contractile VSMC
AASS	1.86379e-08	0.430637	0.472	0.43	0.000682166	Contractile VSMC
RWDD1	2.39599e-08	-0.250934	0.479	0.626	0.000876957	Contractile VSMC
BMPR1A	2.8184e-08	0.260836	0.55	0.536	0.00103156	Contractile VSMC
ZC3HAV1	4.06019e-08	0.276494	0.317	0.285	0.00148607	Contractile VSMC
GFOD1	4.4266e-08	0.27391	0.311	0.256	0.00162018	Contractile VSMC
RAC1	5.3362e-08	-0.259832	0.634	0.783	0.0019531	Contractile VSMC
CAMSAP2	5.64004e-08	0.261243	0.475	0.477	0.00206431	Contractile VSMC
TNC	6.64376e-08	0.53086	0.367	0.367	0.00243168	Contractile VSMC
DNAJB1	7.05039e-08	0.65318	0.376	0.443	0.00258051	Contractile VSMC
DBNDD2	7.7474e-08	-0.271202	0.539	0.683	0.00283563	Contractile VSMC
ESR1	7.99278e-08	0.331431	0.417	0.422	0.00292544	Contractile VSMC
MAML3	8.04059e-08	0.367619	0.708	0.704	0.00294294	Contractile VSMC
EBF1	8.20044e-08	0.296461	0.888	0.942	0.00300144	Contractile VSMC
KMT2C	8.50715e-08	0.310099	0.678	0.692	0.0031137	Contractile VSMC
DENND5B	8.67326e-08	0.297255	0.37	0.332	0.0031745	Contractile VSMC
SCAPER	8.85898e-08	0.272156	0.562	0.552	0.00324248	Contractile VSMC
CSAD	1.03265e-07	0.312187	0.461	0.411	0.00377962	Contractile VSMC
PCBP1	1.25714e-07	-0.27094	0.465	0.632	0.00460124	Contractile VSMC
FER	1.40174e-07	0.276529	0.651	0.65	0.0051305	Contractile VSMC
ANKRD11	1.5578e-07	0.278994	0.592	0.589	0.0057017	Contractile VSMC
LDHB	1.80032e-07	-0.282946	0.508	0.675	0.00658936	Contractile VSMC
EDF1	1.88863e-07	-0.299036	0.595	0.761	0.00691256	Contractile VSMC
SBF2	1.93663e-07	0.307219	0.669	0.705	0.00708827	Contractile VSMC
LINC00342	2.06991e-07	0.252215	0.378	0.343	0.00757607	Contractile VSMC
ERC1	2.84955e-07	0.292097	0.568	0.586	0.0104296	Contractile VSMC
NENF	3.64293e-07	-0.251826	0.475	0.622	0.0133335	Contractile VSMC
TBL1X	4.10684e-07	0.391196	0.653	0.653	0.0150314	Contractile VSMC
ISCU	4.31441e-07	-0.262942	0.47	0.621	0.0157912	Contractile VSMC
H3F3A	5.42598e-07	-0.298576	0.713	0.843	0.0198596	Contractile VSMC
ZHX3	5.55809e-07	0.283274	0.321	0.301	0.0203432	Contractile VSMC
CREBBP	6.22791e-07	0.262847	0.553	0.54	0.0227948	Contractile VSMC
CD9	6.2385e-07	-0.287887	0.648	0.797	0.0228336	Contractile VSMC
HPSE2	6.37569e-07	0.252321	0.275	0.252	0.0233357	Contractile VSMC
TRIO	7.98402e-07	0.367491	0.607	0.597	0.0292223	Contractile VSMC
TACC1	1.04277e-06	0.431297	0.785	0.829	0.0381662	Contractile VSMC
MAPK8	1.06387e-06	0.263522	0.358	0.376	0.0389388	Contractile VSMC
PRKCA	1.06521e-06	0.274992	0.333	0.335	0.0389878	Contractile VSMC
MTRNR2L1	8.87817e-238	-1.00807	0.22	0.785	3.2495e-233	Damage-responsive VSMC
RPS10	2.59898e-216	0.356894	0.621	0.865	9.51254e-212	Damage-responsive VSMC
GPC6	2.11845e-183	1.33641	0.735	0.548	7.75375e-179	Damage-responsive VSMC
ACTB	1.07e-169	-0.917769	0.855	0.989	3.91631e-165	Damage-responsive VSMC
MT-CO2	1.26087e-164	-0.747895	0.851	0.98	4.61492e-160	Damage-responsive VSMC
EIF4A3	1.44326e-154	-1.98223	0.546	0.84	5.28248e-150	Damage-responsive VSMC
SPARCL1	1.0551e-145	-0.880855	0.863	0.993	3.86177e-141	Damage-responsive VSMC
SELENOM	1.38558e-137	-1.03884	0.639	0.95	5.07135e-133	Damage-responsive VSMC
ZBTB16	4.6054e-135	1.04755	0.722	0.525	1.68562e-130	Damage-responsive VSMC
SERPINB9	4.43472e-129	-0.53963	0.058	0.372	1.62315e-124	Damage-responsive VSMC
MT-ATP8	5.73364e-125	0.539126	0.719	0.947	2.09857e-120	Damage-responsive VSMC
GPX3	1.21063e-116	-0.937282	0.457	0.83	4.43101e-112	Damage-responsive VSMC
ADGRL3	1.17863e-115	0.916482	0.831	0.765	4.31391e-111	Damage-responsive VSMC
ACTA2	4.81688e-114	-1.07055	0.772	0.984	1.76303e-109	Damage-responsive VSMC
MFAP4	6.00933e-114	0.580215	0.427	0.371	2.19948e-109	Damage-responsive VSMC
EGR1	5.3207e-112	0.57717	0.929	0.959	1.94743e-107	Damage-responsive VSMC
CLU	8.61606e-108	0.685964	0.679	0.769	3.15356e-103	Damage-responsive VSMC
KALRN	1.66792e-107	1.1825	0.683	0.535	6.10477e-103	Damage-responsive VSMC
PPDPF	2.01583e-105	0.297218	0.594	0.742	7.37814e-101	Damage-responsive VSMC
RPS29	6.91176e-101	0.422075	0.842	0.955	2.52977e-96	Damage-responsive VSMC
EDIL3	7.71948e-99	0.800117	0.746	0.645	2.82541e-94	Damage-responsive VSMC
LMO4	3.87381e-97	0.330866	0.681	0.806	1.41785e-92	Damage-responsive VSMC
MYL9	5.74854e-97	-0.738494	0.876	0.989	2.10402e-92	Damage-responsive VSMC
ABI3BP	9.23981e-93	0.625673	0.448	0.358	3.38186e-88	Damage-responsive VSMC
AEBP1	3.95026e-92	0.491234	0.527	0.502	1.44583e-87	Damage-responsive VSMC
MT-ND1	3.02756e-91	-0.610408	0.849	0.98	1.10812e-86	Damage-responsive VSMC
MT-CYB	1.52604e-89	-0.536643	0.859	0.982	5.58547e-85	Damage-responsive VSMC
LINC00486	1.59629e-89	0.946006	0.59	0.596	5.8426e-85	Damage-responsive VSMC
ASTN2	1.13165e-88	0.588553	0.257	0.099	4.14194e-84	Damage-responsive VSMC
IER3	4.83226e-88	-0.6814	0.379	0.749	1.76866e-83	Damage-responsive VSMC
KANSL1-AS1	2.55646e-86	-0.403498	0.089	0.391	9.3569e-82	Damage-responsive VSMC
PHLDA2	6.08152e-85	-0.838954	0.337	0.68	2.2259e-80	Damage-responsive VSMC
TPM2	7.85549e-85	-0.779997	0.885	0.984	2.87519e-80	Damage-responsive VSMC
NRARP	5.3902e-84	-0.730536	0.119	0.401	1.97287e-79	Damage-responsive VSMC
FOSB	1.46834e-82	0.575391	0.948	0.976	5.37425e-78	Damage-responsive VSMC
RPS26	3.31565e-81	0.475454	0.791	0.896	1.21356e-76	Damage-responsive VSMC
NPNT	8.54013e-77	0.42752	0.477	0.445	3.12577e-72	Damage-responsive VSMC
COX4I2	2.54262e-76	-0.49094	0.108	0.37	9.30624e-72	Damage-responsive VSMC
FADS3	4.14461e-76	-0.416241	0.414	0.751	1.51697e-71	Damage-responsive VSMC
NFIB	5.32433e-76	0.404223	0.71	0.822	1.94876e-71	Damage-responsive VSMC
TIMP3	1.13405e-73	-0.527182	0.859	0.99	4.15074e-69	Damage-responsive VSMC
MCAM	3.32386e-73	-0.74376	0.716	0.958	1.21657e-68	Damage-responsive VSMC
MT-CO3	2.94135e-71	-0.519206	0.852	0.984	1.07657e-66	Damage-responsive VSMC
IGFBP5	2.4435e-70	0.38207	0.752	0.921	8.94345e-66	Damage-responsive VSMC
MT-ATP6	4.28656e-70	-0.486826	0.858	0.982	1.56892e-65	Damage-responsive VSMC
TUBA1C	2.38782e-69	-0.504924	0.379	0.73	8.73967e-65	Damage-responsive VSMC
CCL2	1.30705e-68	0.294946	0.381	0.616	4.78393e-64	Damage-responsive VSMC
GLDN	1.42874e-68	0.469654	0.282	0.162	5.22934e-64	Damage-responsive VSMC
MAST4	3.00157e-66	0.640165	0.439	0.413	1.0986e-61	Damage-responsive VSMC
MALAT1	7.72148e-66	0.427531	0.999	1	2.82614e-61	Damage-responsive VSMC
LRRC10B	1.3412e-65	-0.402731	0.107	0.351	4.90893e-61	Damage-responsive VSMC
PLCG2	3.41521e-65	0.565533	0.552	0.565	1.25e-60	Damage-responsive VSMC
FBXL7	1.12234e-64	0.812561	0.564	0.512	4.10788e-60	Damage-responsive VSMC
ABCA1	1.25268e-64	-0.327869	0.171	0.441	4.58494e-60	Damage-responsive VSMC
SLIT2	2.30205e-64	1.14638	0.456	0.351	8.42574e-60	Damage-responsive VSMC
ARPC1A	5.29269e-64	-0.730743	0.511	0.844	1.93718e-59	Damage-responsive VSMC
HIST2H2AA4	7.52535e-64	-0.366931	0.074	0.303	2.75435e-59	Damage-responsive VSMC
CST3	1.02774e-63	-0.785739	0.558	0.903	3.76164e-59	Damage-responsive VSMC
SLC7A2	3.32586e-62	0.551951	0.587	0.595	1.2173e-57	Damage-responsive VSMC
BTG2	3.36223e-62	0.304761	0.875	0.958	1.23061e-57	Damage-responsive VSMC
NAV2	7.67917e-62	0.854629	0.677	0.666	2.81065e-57	Damage-responsive VSMC
PCDH10	3.53325e-61	0.515003	0.405	0.321	1.29321e-56	Damage-responsive VSMC
SSBP2	4.65996e-61	0.588659	0.786	0.806	1.70559e-56	Damage-responsive VSMC
NDUFA4L2	1.96544e-60	-0.749875	0.135	0.39	7.19371e-56	Damage-responsive VSMC
RBM3	2.51074e-60	-0.635154	0.501	0.84	9.18955e-56	Damage-responsive VSMC
PDZRN3	4.43093e-60	0.826022	0.668	0.674	1.62176e-55	Damage-responsive VSMC
SOX5	4.87369e-60	0.666852	0.908	0.945	1.78382e-55	Damage-responsive VSMC
TPM1	8.86039e-60	-0.659394	0.824	0.978	3.24299e-55	Damage-responsive VSMC
LTBP1	1.98802e-59	0.541961	0.782	0.795	7.27637e-55	Damage-responsive VSMC
PLPP3	6.35168e-59	0.918931	0.641	0.574	2.32478e-54	Damage-responsive VSMC
THSD4	1.48575e-58	0.676357	0.445	0.323	5.438e-54	Damage-responsive VSMC
DPYD	2.21935e-58	0.536891	0.602	0.612	8.12304e-54	Damage-responsive VSMC
ANGPT1	2.42755e-58	0.514956	0.441	0.391	8.88509e-54	Damage-responsive VSMC
UBA2	5.88247e-58	-0.499113	0.683	0.915	2.15304e-53	Damage-responsive VSMC
MRGPRF	4.69151e-57	-0.502911	0.206	0.534	1.71714e-52	Damage-responsive VSMC
PIK3R1	5.90647e-56	0.499193	0.45	0.411	2.16183e-51	Damage-responsive VSMC
ZBTB20	8.41667e-56	0.488277	0.834	0.893	3.08059e-51	Damage-responsive VSMC
ZFAND5	2.3721e-55	0.516035	0.747	0.836	8.68213e-51	Damage-responsive VSMC
PDE5A	2.69617e-55	0.292889	0.599	0.709	9.86825e-51	Damage-responsive VSMC
JAK2	4.57771e-55	0.66455	0.477	0.414	1.67549e-50	Damage-responsive VSMC
NEGR1	1.44301e-54	0.686889	0.31	0.202	5.28155e-50	Damage-responsive VSMC
ITGA8	2.74554e-54	0.426367	0.585	0.66	1.00489e-49	Damage-responsive VSMC
DCXR	1.03699e-53	-0.34419	0.209	0.53	3.79548e-49	Damage-responsive VSMC
GASAL1	1.13889e-53	-0.296166	0.072	0.265	4.16844e-49	Damage-responsive VSMC
SNHG9	1.32653e-53	0.374131	0.441	0.535	4.85525e-49	Damage-responsive VSMC
NFIA	6.23868e-53	0.459134	0.678	0.714	2.28342e-48	Damage-responsive VSMC
BCL3	9.57133e-53	-0.315108	0.148	0.387	3.5032e-48	Damage-responsive VSMC
PABPC1	1.18001e-52	0.304925	0.877	0.952	4.31894e-48	Damage-responsive VSMC
ANGPTL1	1.3337e-52	0.276218	0.323	0.299	4.88149e-48	Damage-responsive VSMC
ANKS1B	3.16231e-52	0.677165	0.41	0.311	1.15744e-47	Damage-responsive VSMC
SLC38A1	3.98129e-52	0.407315	0.592	0.659	1.45719e-47	Damage-responsive VSMC
SDK1	5.02149e-52	0.648	0.757	0.784	1.83791e-47	Damage-responsive VSMC
FTX	1.31667e-51	0.665038	0.654	0.7	4.81915e-47	Damage-responsive VSMC
CRYAB	7.54705e-51	0.766615	0.669	0.829	2.7623e-46	Damage-responsive VSMC
HSPH1	1.2736e-50	0.515301	0.55	0.747	4.66149e-46	Damage-responsive VSMC
S100A6	3.08092e-50	-0.623292	0.826	0.972	1.12765e-45	Damage-responsive VSMC
LARGE1	3.91937e-50	0.865696	0.696	0.695	1.43453e-45	Damage-responsive VSMC
PDGFA	5.53492e-50	-0.413584	0.4	0.708	2.02584e-45	Damage-responsive VSMC
CCDC85A	4.71145e-49	0.491655	0.285	0.198	1.72444e-44	Damage-responsive VSMC
KLF4	8.65981e-49	0.408775	0.506	0.615	3.16958e-44	Damage-responsive VSMC
MTRNR2L8	1.64491e-48	-0.545888	0.75	0.948	6.02054e-44	Damage-responsive VSMC
GLIS3	1.77036e-48	1.36708	0.338	0.304	6.47968e-44	Damage-responsive VSMC
GJA4	2.10325e-48	-0.672573	0.225	0.512	7.6981e-44	Damage-responsive VSMC
FGFR1	2.3244e-48	0.883091	0.706	0.725	8.50752e-44	Damage-responsive VSMC
ERRFI1	4.77166e-48	0.69264	0.515	0.515	1.74648e-43	Damage-responsive VSMC
CHD1	1.64592e-47	-0.46231	0.727	0.882	6.02424e-43	Damage-responsive VSMC
ETV6	2.84787e-47	-0.332316	0.553	0.823	1.04235e-42	Damage-responsive VSMC
DCN	3.99678e-47	0.568262	0.274	0.275	1.46286e-42	Damage-responsive VSMC
ZFP36	4.17333e-47	0.277197	0.904	0.981	1.52748e-42	Damage-responsive VSMC
RORA	2.02892e-46	0.632492	0.63	0.673	7.42605e-42	Damage-responsive VSMC
DLG2	6.42875e-46	0.789187	0.681	0.642	2.35299e-41	Damage-responsive VSMC
VCL	2.41138e-45	0.407306	0.74	0.813	8.82591e-41	Damage-responsive VSMC
SMDT1	5.62811e-45	-0.488167	0.429	0.764	2.05995e-40	Damage-responsive VSMC
MT1X	6.16607e-45	0.914094	0.686	0.83	2.25684e-40	Damage-responsive VSMC
MAGI2	9.09379e-45	0.547197	0.621	0.636	3.32842e-40	Damage-responsive VSMC
KLF11	1.05643e-44	-0.371567	0.313	0.611	3.86664e-40	Damage-responsive VSMC
TM4SF1	1.73284e-44	0.536722	0.256	0.4	6.34236e-40	Damage-responsive VSMC
PLCL1	2.47936e-44	0.547278	0.675	0.686	9.07472e-40	Damage-responsive VSMC
NFKBIZ	3.30015e-44	0.390471	0.702	0.81	1.20789e-39	Damage-responsive VSMC
CTNNB1	3.35929e-44	0.379771	0.627	0.711	1.22954e-39	Damage-responsive VSMC
HLA-B	5.96216e-44	-0.414575	0.515	0.854	2.18221e-39	Damage-responsive VSMC
PCSK5	9.65201e-44	0.890861	0.435	0.364	3.53273e-39	Damage-responsive VSMC
FBXO32	2.6547e-43	0.389915	0.538	0.592	9.71648e-39	Damage-responsive VSMC
MGP	8.75902e-43	-0.856264	0.691	0.937	3.20589e-38	Damage-responsive VSMC
ARPC1B	9.63959e-43	-0.408987	0.369	0.697	3.52819e-38	Damage-responsive VSMC
HNRNPH1	1.33374e-42	0.335926	0.684	0.789	4.88164e-38	Damage-responsive VSMC
ECI1	5.52424e-42	-0.30584	0.21	0.505	2.02193e-37	Damage-responsive VSMC
IMMP2L	9.3706e-42	0.498137	0.72	0.735	3.42973e-37	Damage-responsive VSMC
ZNF704	1.70909e-41	0.446846	0.579	0.634	6.25545e-37	Damage-responsive VSMC
MACROD2	2.73003e-41	-0.359627	0.305	0.523	9.99219e-37	Damage-responsive VSMC
PPFIA2	6.82791e-41	0.597851	0.497	0.474	2.49908e-36	Damage-responsive VSMC
PEG10	1.07804e-40	0.877206	0.307	0.287	3.94573e-36	Damage-responsive VSMC
GPRC5A	1.08127e-40	0.910243	0.391	0.356	3.95757e-36	Damage-responsive VSMC
MT1M	2.05949e-40	0.858014	0.551	0.62	7.53795e-36	Damage-responsive VSMC
CD81	2.31524e-40	-0.657843	0.615	0.945	8.47401e-36	Damage-responsive VSMC
EBF1	3.43878e-40	0.613766	0.804	0.914	1.25863e-35	Damage-responsive VSMC
TMTC1	5.0953e-40	0.488087	0.645	0.709	1.86493e-35	Damage-responsive VSMC
CAMK2N1	5.12716e-40	-0.325274	0.144	0.395	1.87659e-35	Damage-responsive VSMC
NASP	6.12856e-40	0.492316	0.642	0.664	2.24311e-35	Damage-responsive VSMC
PSMD7	9.03786e-40	-0.276235	0.249	0.525	3.30795e-35	Damage-responsive VSMC
CDK14	1.18413e-39	0.438302	0.378	0.338	4.33404e-35	Damage-responsive VSMC
TIPARP	1.35627e-39	0.495959	0.623	0.704	4.9641e-35	Damage-responsive VSMC
KCNMA1	1.47827e-39	0.489499	0.687	0.743	5.41061e-35	Damage-responsive VSMC
WWOX	1.91447e-39	0.703351	0.526	0.49	7.00715e-35	Damage-responsive VSMC
FLOT1	8.28127e-39	-0.394375	0.357	0.656	3.03103e-34	Damage-responsive VSMC
PRKD1	1.30018e-38	0.641502	0.262	0.176	4.7588e-34	Damage-responsive VSMC
TBX2	1.793e-38	-0.430691	0.423	0.726	6.56256e-34	Damage-responsive VSMC
MT1A	2.01011e-38	0.836589	0.54	0.585	7.35721e-34	Damage-responsive VSMC
TAGLN	2.54839e-38	-0.513813	0.878	0.992	9.32736e-34	Damage-responsive VSMC
SLC8A1	2.58344e-38	0.536571	0.481	0.479	9.45566e-34	Damage-responsive VSMC
IFITM3	2.81939e-38	-0.580996	0.706	0.944	1.03193e-33	Damage-responsive VSMC
ZFPM2	3.12088e-38	0.498515	0.516	0.577	1.14227e-33	Damage-responsive VSMC
RNH1	4.96303e-38	-0.460241	0.388	0.731	1.81652e-33	Damage-responsive VSMC
C9orf16	7.23212e-38	-0.381682	0.241	0.546	2.64703e-33	Damage-responsive VSMC
CACNA2D1	1.50193e-37	0.447673	0.571	0.588	5.49722e-33	Damage-responsive VSMC
XBP1	2.21164e-37	-0.332876	0.335	0.647	8.09482e-33	Damage-responsive VSMC
IGF1R	2.52357e-37	0.607483	0.61	0.656	9.2365e-33	Damage-responsive VSMC
EPB41L2	2.53322e-37	0.429297	0.542	0.573	9.27183e-33	Damage-responsive VSMC
C11orf96	3.10424e-37	-0.770047	0.932	0.991	1.13618e-32	Damage-responsive VSMC
CDH13	5.80863e-37	0.652634	0.647	0.65	2.12602e-32	Damage-responsive VSMC
FTH1	7.00252e-37	-0.451941	0.871	0.98	2.56299e-32	Damage-responsive VSMC
OPA3	7.05035e-37	-0.375522	0.285	0.529	2.5805e-32	Damage-responsive VSMC
AC002066.1	7.14048e-37	0.49807	0.342	0.279	2.61349e-32	Damage-responsive VSMC
SMAD9	1.07785e-36	0.323964	0.284	0.24	3.94504e-32	Damage-responsive VSMC
PBX1	1.84049e-36	0.435743	0.598	0.725	6.73637e-32	Damage-responsive VSMC
S100A10	2.04304e-36	0.290144	0.216	0.252	7.47774e-32	Damage-responsive VSMC
PARD3B	3.03019e-36	0.688057	0.642	0.673	1.10908e-31	Damage-responsive VSMC
PTP4A3	3.35512e-36	-0.555326	0.35	0.651	1.22801e-31	Damage-responsive VSMC
RCAN2	3.75786e-36	0.384777	0.756	0.917	1.37542e-31	Damage-responsive VSMC
CPQ	5.27086e-36	0.35438	0.465	0.511	1.92919e-31	Damage-responsive VSMC
NTRK3	8.99751e-36	0.604407	0.683	0.733	3.29318e-31	Damage-responsive VSMC
INHBA	1.10092e-35	0.628058	0.278	0.324	4.02946e-31	Damage-responsive VSMC
MT-ND4L	1.22719e-35	0.263807	0.8	0.976	4.49165e-31	Damage-responsive VSMC
HLA-E	1.3372e-35	0.323452	0.826	0.923	4.8943e-31	Damage-responsive VSMC
BCAM	2.06211e-35	-0.607599	0.606	0.903	7.54753e-31	Damage-responsive VSMC
RBFOX2	3.60696e-35	0.308338	0.67	0.774	1.32018e-30	Damage-responsive VSMC
GFPT2	3.76901e-35	0.791282	0.328	0.314	1.3795e-30	Damage-responsive VSMC
SEPTIN7	4.79341e-35	-0.566661	0.722	0.958	1.75444e-30	Damage-responsive VSMC
MAT2A	6.68396e-35	0.415926	0.631	0.696	2.4464e-30	Damage-responsive VSMC
MBNL1	8.52908e-35	0.383201	0.757	0.89	3.12173e-30	Damage-responsive VSMC
CTSD	1.0644e-34	-0.370447	0.228	0.536	3.89581e-30	Damage-responsive VSMC
MUSTN1	1.07978e-34	-0.791216	0.622	0.914	3.9521e-30	Damage-responsive VSMC
CKB	1.09221e-34	-0.583058	0.541	0.835	3.9976e-30	Damage-responsive VSMC
TNIK	1.09974e-34	0.491864	0.355	0.306	4.02514e-30	Damage-responsive VSMC
CPED1	1.11437e-34	0.275159	0.558	0.644	4.07871e-30	Damage-responsive VSMC
PAWR	1.20089e-34	0.336585	0.623	0.719	4.39536e-30	Damage-responsive VSMC
CYTOR	1.24171e-34	0.465228	0.418	0.596	4.54477e-30	Damage-responsive VSMC
HDAC9	1.28683e-34	0.411718	0.362	0.37	4.70993e-30	Damage-responsive VSMC
POLR2A	1.68791e-34	0.437703	0.685	0.771	6.17791e-30	Damage-responsive VSMC
PSMB1	1.92021e-34	-0.479947	0.462	0.793	7.02817e-30	Damage-responsive VSMC
DST	2.14414e-34	0.296229	0.786	0.903	7.84777e-30	Damage-responsive VSMC
FMNL2	5.23407e-34	0.518382	0.309	0.276	1.91572e-29	Damage-responsive VSMC
MT-ND2	6.80955e-34	-0.369788	0.86	0.982	2.49236e-29	Damage-responsive VSMC
H1F0	8.08695e-34	-0.25147	0.12	0.325	2.9599e-29	Damage-responsive VSMC
MIR99AHG	8.22591e-34	0.488187	0.385	0.422	3.01077e-29	Damage-responsive VSMC
SKI	9.08481e-34	0.521275	0.551	0.579	3.32513e-29	Damage-responsive VSMC
GLA	1.14908e-33	-0.472217	0.262	0.496	4.20575e-29	Damage-responsive VSMC
PLSCR1	1.27904e-33	0.447358	0.44	0.435	4.68142e-29	Damage-responsive VSMC
MT-ND5	1.62064e-33	-0.258345	0.822	0.984	5.9317e-29	Damage-responsive VSMC
SCML1	1.81425e-33	-0.277865	0.318	0.572	6.64032e-29	Damage-responsive VSMC
CTNNA3	1.81825e-33	0.52693	0.565	0.57	6.65498e-29	Damage-responsive VSMC
ADAMTS4	2.1947e-33	-0.312244	0.179	0.35	8.03283e-29	Damage-responsive VSMC
RGS16	2.40942e-33	-0.621884	0.359	0.618	8.81872e-29	Damage-responsive VSMC
MT1E	3.57075e-33	0.708404	0.565	0.67	1.30693e-28	Damage-responsive VSMC
RGS5	5.86875e-33	-0.407316	0.292	0.478	2.14802e-28	Damage-responsive VSMC
SRGAP1	1.11646e-32	0.680615	0.325	0.298	4.08637e-28	Damage-responsive VSMC
PRUNE2	1.12692e-32	0.497775	0.374	0.328	4.12464e-28	Damage-responsive VSMC
HSPA5	1.3665e-32	-0.792306	0.452	0.761	5.00153e-28	Damage-responsive VSMC
TRIO	1.83743e-32	0.57385	0.607	0.664	6.72517e-28	Damage-responsive VSMC
LDB3	2.02173e-32	0.324442	0.44	0.459	7.39973e-28	Damage-responsive VSMC
SLC19A2	2.0686e-32	0.460742	0.303	0.263	7.5713e-28	Damage-responsive VSMC
CADPS2	2.91481e-32	0.468023	0.421	0.424	1.06685e-27	Damage-responsive VSMC
PTPRM	3.00386e-32	0.506625	0.482	0.519	1.09944e-27	Damage-responsive VSMC
ABTB2	3.49903e-32	0.705497	0.494	0.522	1.28068e-27	Damage-responsive VSMC
IGFBP6	3.63905e-32	-0.515238	0.355	0.649	1.33193e-27	Damage-responsive VSMC
ADARB1	4.87585e-32	0.504659	0.389	0.373	1.78461e-27	Damage-responsive VSMC
FAM133B	9.10407e-32	0.373607	0.596	0.673	3.33218e-27	Damage-responsive VSMC
SNRPB	1.20128e-31	-0.389795	0.418	0.737	4.3968e-27	Damage-responsive VSMC
ISYNA1	1.36455e-31	-0.410026	0.287	0.576	4.9944e-27	Damage-responsive VSMC
PLAC9	1.38697e-31	-0.613713	0.525	0.83	5.07646e-27	Damage-responsive VSMC
EXT1	2.0635e-31	0.869412	0.573	0.581	7.55261e-27	Damage-responsive VSMC
EGR3	2.107e-31	0.486394	0.47	0.527	7.71182e-27	Damage-responsive VSMC
FOXO3	2.89623e-31	0.61946	0.67	0.697	1.06005e-26	Damage-responsive VSMC
THBS1	4.00623e-31	0.752569	0.781	0.868	1.46632e-26	Damage-responsive VSMC
DNAJB1	5.73679e-31	0.733366	0.718	0.905	2.09972e-26	Damage-responsive VSMC
NDUFS6	6.67881e-31	-0.400759	0.348	0.666	2.44451e-26	Damage-responsive VSMC
PIP5K1B	1.06212e-30	-0.268874	0.324	0.522	3.88746e-26	Damage-responsive VSMC
MT-ND4	1.12913e-30	-0.280527	0.859	0.986	4.13272e-26	Damage-responsive VSMC
DIP2C	1.1338e-30	0.530629	0.534	0.582	4.14983e-26	Damage-responsive VSMC
ITGAV	2.60857e-30	0.399019	0.464	0.519	9.54762e-26	Damage-responsive VSMC
OSER1	2.9652e-30	-0.303166	0.255	0.526	1.08529e-25	Damage-responsive VSMC
PLPP1	3.33597e-30	0.850576	0.582	0.654	1.221e-25	Damage-responsive VSMC
NDUFA13	4.36584e-30	-0.516036	0.546	0.874	1.59794e-25	Damage-responsive VSMC
CDK2AP2	5.4046e-30	-0.357621	0.213	0.504	1.97814e-25	Damage-responsive VSMC
MKNK2	9.47323e-30	0.306226	0.468	0.501	3.4673e-25	Damage-responsive VSMC
PDZRN4	1.05306e-29	0.594825	0.48	0.477	3.8543e-25	Damage-responsive VSMC
TACC1	1.09501e-29	0.765776	0.753	0.887	4.00786e-25	Damage-responsive VSMC
PPP1R15A	1.21196e-29	-0.585042	0.816	0.96	4.4359e-25	Damage-responsive VSMC
PSMB6	1.418e-29	-0.4345	0.353	0.687	5.19e-25	Damage-responsive VSMC
TBC1D5	1.65458e-29	0.385352	0.479	0.504	6.05591e-25	Damage-responsive VSMC
DNAJB9	1.89231e-29	-0.509658	0.249	0.507	6.92606e-25	Damage-responsive VSMC
PKIG	2.18924e-29	-0.296425	0.381	0.678	8.01284e-25	Damage-responsive VSMC
GALNT17	2.65282e-29	0.513908	0.259	0.179	9.70959e-25	Damage-responsive VSMC
HLA-C	3.01475e-29	-0.445307	0.484	0.826	1.10343e-24	Damage-responsive VSMC
NRIP2	4.16757e-29	-0.331253	0.183	0.422	1.52537e-24	Damage-responsive VSMC
CAVIN1	7.53316e-29	-0.592907	0.695	0.951	2.75721e-24	Damage-responsive VSMC
CCN5	1.66708e-28	-0.47977	0.114	0.277	6.10166e-24	Damage-responsive VSMC
MYH10	2.08853e-28	0.562891	0.428	0.397	7.64423e-24	Damage-responsive VSMC
PNPLA2	2.41098e-28	-0.261282	0.318	0.604	8.82442e-24	Damage-responsive VSMC
LMCD1	3.58301e-28	0.465496	0.166	0.265	1.31142e-23	Damage-responsive VSMC
ELN	3.75066e-28	0.444526	0.418	0.372	1.37278e-23	Damage-responsive VSMC
RBKS	4.49118e-28	-0.650893	0.31	0.544	1.64382e-23	Damage-responsive VSMC
REV3L	8.45592e-28	-0.257715	0.528	0.766	3.09495e-23	Damage-responsive VSMC
CACNA1C	8.77445e-28	0.562117	0.88	0.925	3.21153e-23	Damage-responsive VSMC
SLC4A7	1.29312e-27	0.525948	0.574	0.586	4.73296e-23	Damage-responsive VSMC
SNHG25	1.88652e-27	0.271937	0.32	0.367	6.90485e-23	Damage-responsive VSMC
NRIP1	2.17037e-27	0.465165	0.443	0.48	7.94378e-23	Damage-responsive VSMC
MIR22HG	2.47702e-27	-0.337355	0.361	0.596	9.06613e-23	Damage-responsive VSMC
NID1	3.50091e-27	0.631309	0.376	0.362	1.28137e-22	Damage-responsive VSMC
SPTAN1	3.52651e-27	0.351792	0.56	0.648	1.29074e-22	Damage-responsive VSMC
FOXN3	3.98179e-27	0.259226	0.534	0.65	1.45737e-22	Damage-responsive VSMC
RGS2	4.97845e-27	0.422345	0.257	0.257	1.82216e-22	Damage-responsive VSMC
ZMIZ1	5.70262e-27	0.427964	0.345	0.359	2.08722e-22	Damage-responsive VSMC
SAT1	6.25425e-27	0.350011	0.591	0.731	2.28912e-22	Damage-responsive VSMC
RAD51B	6.43669e-27	0.379318	0.262	0.313	2.35589e-22	Damage-responsive VSMC
CERS6	6.85425e-27	0.492395	0.361	0.321	2.50872e-22	Damage-responsive VSMC
SESN2	9.8884e-27	0.376416	0.272	0.303	3.61925e-22	Damage-responsive VSMC
NFATC2	9.9939e-27	0.823131	0.292	0.374	3.65787e-22	Damage-responsive VSMC
CACNA2D3	1.07603e-26	0.525171	0.419	0.373	3.93837e-22	Damage-responsive VSMC
NR2F2-AS1	1.22883e-26	0.363153	0.685	0.8	4.49763e-22	Damage-responsive VSMC
ADAMTS1	1.7928e-26	0.503002	0.707	0.767	6.56184e-22	Damage-responsive VSMC
ESAM	1.91583e-26	-0.36809	0.37	0.66	7.01213e-22	Damage-responsive VSMC
ARHGAP26	2.11149e-26	0.587571	0.521	0.569	7.72827e-22	Damage-responsive VSMC
EDA	2.25582e-26	0.483665	0.319	0.282	8.25654e-22	Damage-responsive VSMC
NAPA	2.46957e-26	-0.283942	0.3	0.566	9.03887e-22	Damage-responsive VSMC
MLF2	2.602e-26	-0.350466	0.313	0.617	9.52358e-22	Damage-responsive VSMC
UBR3	3.29965e-26	0.297953	0.554	0.667	1.2077e-21	Damage-responsive VSMC
ARL15	3.93815e-26	0.257941	0.252	0.322	1.4414e-21	Damage-responsive VSMC
LRIG1	4.69649e-26	0.403805	0.267	0.282	1.71896e-21	Damage-responsive VSMC
NDUFB7	4.97648e-26	-0.516588	0.5	0.832	1.82144e-21	Damage-responsive VSMC
BBX	5.85164e-26	0.261493	0.542	0.614	2.14176e-21	Damage-responsive VSMC
SPATS2L	6.08006e-26	0.279722	0.423	0.51	2.22536e-21	Damage-responsive VSMC
TRIB1	6.38382e-26	0.283243	0.205	0.286	2.33654e-21	Damage-responsive VSMC
MYO1D	1.08222e-25	0.489086	0.77	0.825	3.96105e-21	Damage-responsive VSMC
GULP1	1.21837e-25	0.337139	0.453	0.48	4.45936e-21	Damage-responsive VSMC
ELOVL5	1.29394e-25	0.397604	0.634	0.762	4.73596e-21	Damage-responsive VSMC
MIR4435-2HG	1.39721e-25	0.562298	0.367	0.489	5.11392e-21	Damage-responsive VSMC
ACTG1	2.65344e-25	-0.594553	0.761	0.968	9.71186e-21	Damage-responsive VSMC
MAN2A1	2.97889e-25	0.374917	0.349	0.371	1.0903e-20	Damage-responsive VSMC
MBD5	3.04418e-25	0.399522	0.492	0.512	1.1142e-20	Damage-responsive VSMC
NXT1	3.24769e-25	-0.368225	0.235	0.505	1.18869e-20	Damage-responsive VSMC
RYBP	3.28169e-25	0.366474	0.567	0.674	1.20113e-20	Damage-responsive VSMC
MID1IP1	3.54355e-25	-0.286733	0.1	0.29	1.29697e-20	Damage-responsive VSMC
NR3C2	3.83072e-25	0.382128	0.388	0.386	1.40208e-20	Damage-responsive VSMC
ESR1	3.93742e-25	0.36012	0.38	0.434	1.44114e-20	Damage-responsive VSMC
HSD17B10	4.77419e-25	-0.309892	0.215	0.483	1.7474e-20	Damage-responsive VSMC
SURF1	6.37367e-25	-0.276312	0.234	0.495	2.33283e-20	Damage-responsive VSMC
POMP	6.58045e-25	-0.394277	0.436	0.74	2.40851e-20	Damage-responsive VSMC
ELOB	8.55649e-25	-0.492636	0.564	0.866	3.13176e-20	Damage-responsive VSMC
UGGT2	1.08631e-24	0.456512	0.432	0.441	3.97601e-20	Damage-responsive VSMC
SUN2	1.1115e-24	-0.351829	0.387	0.655	4.0682e-20	Damage-responsive VSMC
SRSF10	1.24695e-24	-0.292858	0.477	0.744	4.56397e-20	Damage-responsive VSMC
CHMP2A	1.32704e-24	-0.421668	0.37	0.695	4.8571e-20	Damage-responsive VSMC
GLS	1.55445e-24	0.353021	0.743	0.833	5.68945e-20	Damage-responsive VSMC
PPP2R2B	2.02971e-24	0.401986	0.353	0.349	7.42894e-20	Damage-responsive VSMC
DES	2.06671e-24	-0.251135	0.136	0.31	7.56437e-20	Damage-responsive VSMC
AC020916.1	2.65689e-24	0.55967	0.401	0.395	9.7245e-20	Damage-responsive VSMC
ROR1	2.84591e-24	0.515549	0.493	0.516	1.04163e-19	Damage-responsive VSMC
HSPA8	3.36942e-24	0.6666	0.705	0.863	1.23324e-19	Damage-responsive VSMC
CIRBP	3.64181e-24	-0.493739	0.751	0.943	1.33294e-19	Damage-responsive VSMC
MYO1E	3.66133e-24	0.558792	0.657	0.706	1.34008e-19	Damage-responsive VSMC
ADK	4.68281e-24	0.493099	0.396	0.449	1.71396e-19	Damage-responsive VSMC
EMD	4.90813e-24	-0.317423	0.268	0.561	1.79642e-19	Damage-responsive VSMC
GTF2B	5.11238e-24	0.367162	0.474	0.562	1.87118e-19	Damage-responsive VSMC
ATP10A	5.21279e-24	0.534279	0.503	0.499	1.90793e-19	Damage-responsive VSMC
NDUFS8	5.50266e-24	-0.309968	0.278	0.56	2.01403e-19	Damage-responsive VSMC
NDUFS7	6.13788e-24	-0.292421	0.266	0.532	2.24653e-19	Damage-responsive VSMC
XIST	6.19707e-24	0.410007	0.807	0.893	2.26819e-19	Damage-responsive VSMC
ZEB2	8.50688e-24	0.255414	0.687	0.797	3.1136e-19	Damage-responsive VSMC
RAB34	9.53101e-24	-0.300123	0.257	0.523	3.48845e-19	Damage-responsive VSMC
AC119674.1	9.72209e-24	0.830732	0.279	0.208	3.55838e-19	Damage-responsive VSMC
ITM2B	1.05908e-23	-0.313257	0.661	0.944	3.87632e-19	Damage-responsive VSMC
NNMT	1.1388e-23	0.632328	0.485	0.489	4.16812e-19	Damage-responsive VSMC
TTC28	2.06865e-23	0.429267	0.547	0.587	7.57145e-19	Damage-responsive VSMC
ELL2	2.12378e-23	0.844887	0.774	0.787	7.77323e-19	Damage-responsive VSMC
EIF3G	2.35614e-23	-0.461322	0.482	0.812	8.6237e-19	Damage-responsive VSMC
MAP2K1	2.57122e-23	0.344453	0.3	0.358	9.41092e-19	Damage-responsive VSMC
MAP3K4	2.57372e-23	0.300077	0.266	0.302	9.42007e-19	Damage-responsive VSMC
SMTN	3.21145e-23	-0.308751	0.39	0.655	1.17542e-18	Damage-responsive VSMC
EFNB2	3.46093e-23	0.262992	0.236	0.277	1.26673e-18	Damage-responsive VSMC
PPP3CA	3.7023e-23	0.387461	0.424	0.483	1.35508e-18	Damage-responsive VSMC
PRKCE	4.06071e-23	0.593539	0.451	0.464	1.48626e-18	Damage-responsive VSMC
ITSN1	4.0969e-23	0.342287	0.323	0.308	1.49951e-18	Damage-responsive VSMC
RASSF1	4.19068e-23	-0.336908	0.227	0.452	1.53383e-18	Damage-responsive VSMC
ARHGAP6	4.80138e-23	0.43106	0.671	0.775	1.75735e-18	Damage-responsive VSMC
DMD	4.93615e-23	0.40668	0.871	0.947	1.80668e-18	Damage-responsive VSMC
PARM1	5.18013e-23	0.34684	0.564	0.63	1.89598e-18	Damage-responsive VSMC
FER	5.89041e-23	0.368377	0.592	0.656	2.15595e-18	Damage-responsive VSMC
THRB	7.02349e-23	0.452276	0.4	0.365	2.57067e-18	Damage-responsive VSMC
YBX1	8.68531e-23	-0.415818	0.79	0.955	3.17891e-18	Damage-responsive VSMC
POLD4	9.54802e-23	-0.284907	0.218	0.469	3.49467e-18	Damage-responsive VSMC
H2AFJ	1.07141e-22	-0.444743	0.473	0.778	3.92146e-18	Damage-responsive VSMC
MT2A	1.0965e-22	0.566433	0.768	0.906	4.01331e-18	Damage-responsive VSMC
LINC00989	1.10523e-22	0.378682	0.295	0.249	4.04524e-18	Damage-responsive VSMC
LDLRAD4	1.21385e-22	0.440781	0.427	0.453	4.4428e-18	Damage-responsive VSMC
MAP3K7CL	1.47864e-22	-0.281944	0.222	0.433	5.41196e-18	Damage-responsive VSMC
PRKCA	1.48085e-22	0.594071	0.525	0.565	5.42004e-18	Damage-responsive VSMC
ERG	1.50181e-22	0.603127	0.275	0.318	5.49678e-18	Damage-responsive VSMC
GNG7	1.5601e-22	-0.351033	0.261	0.482	5.71012e-18	Damage-responsive VSMC
LPP	1.56921e-22	0.501823	0.941	0.978	5.74347e-18	Damage-responsive VSMC
ADAMTSL4-AS1	1.62295e-22	0.57607	0.496	0.556	5.94016e-18	Damage-responsive VSMC
NAALADL2	1.84632e-22	0.445227	0.339	0.316	6.75771e-18	Damage-responsive VSMC
MAPK10	2.66047e-22	0.39024	0.309	0.283	9.73758e-18	Damage-responsive VSMC
RNF122	3.6105e-22	0.262606	0.25	0.328	1.32148e-17	Damage-responsive VSMC
HES4	5.0208e-22	-0.559927	0.617	0.864	1.83766e-17	Damage-responsive VSMC
FOXP1	5.08712e-22	0.367421	0.761	0.832	1.86194e-17	Damage-responsive VSMC
ST6GALNAC6	5.12133e-22	-0.265835	0.236	0.497	1.87446e-17	Damage-responsive VSMC
ROBO1	6.61722e-22	0.414321	0.381	0.355	2.42197e-17	Damage-responsive VSMC
LINC01619	6.98086e-22	0.607357	0.524	0.635	2.55506e-17	Damage-responsive VSMC
VPS37B	7.28482e-22	-0.290306	0.181	0.349	2.66632e-17	Damage-responsive VSMC
DENND5B	1.12296e-21	0.364918	0.31	0.3	4.11015e-17	Damage-responsive VSMC
CUTA	1.12573e-21	-0.265062	0.352	0.651	4.12029e-17	Damage-responsive VSMC
GMDS	1.1917e-21	0.672635	0.497	0.504	4.36175e-17	Damage-responsive VSMC
MED13L	1.19228e-21	0.42558	0.706	0.795	4.36388e-17	Damage-responsive VSMC
AUTS2	1.44143e-21	0.493853	0.513	0.526	5.27577e-17	Damage-responsive VSMC
RNASEK	1.46644e-21	-0.465776	0.53	0.848	5.36731e-17	Damage-responsive VSMC
CAMK2D	1.49657e-21	0.407376	0.546	0.576	5.47759e-17	Damage-responsive VSMC
MTUS1	1.65139e-21	0.26726	0.546	0.648	6.04427e-17	Damage-responsive VSMC
KLHL29	1.94048e-21	0.669214	0.437	0.445	7.10234e-17	Damage-responsive VSMC
WTIP	2.08955e-21	-0.41183	0.492	0.771	7.64794e-17	Damage-responsive VSMC
RPS2	2.13311e-21	-0.431089	0.843	0.973	7.80741e-17	Damage-responsive VSMC
TES	2.15347e-21	0.261816	0.28	0.263	7.8819e-17	Damage-responsive VSMC
MAML3	2.38897e-21	0.356933	0.604	0.712	8.74386e-17	Damage-responsive VSMC
GNB2	2.89164e-21	-0.29157	0.318	0.608	1.05837e-16	Damage-responsive VSMC
ARPC2	3.06162e-21	-0.336255	0.537	0.812	1.12058e-16	Damage-responsive VSMC
BTBD9	3.33905e-21	0.662561	0.482	0.548	1.22213e-16	Damage-responsive VSMC
NEK1	3.50751e-21	-0.590049	0.325	0.512	1.28378e-16	Damage-responsive VSMC
COX17	4.49082e-21	-0.367394	0.334	0.616	1.64368e-16	Damage-responsive VSMC
KLF12	4.95863e-21	0.370827	0.498	0.52	1.81491e-16	Damage-responsive VSMC
CCNYL1	5.11463e-21	0.289593	0.366	0.431	1.87201e-16	Damage-responsive VSMC
SETD2	5.2244e-21	0.297248	0.471	0.548	1.91218e-16	Damage-responsive VSMC
HRH2	6.19125e-21	-0.301499	0.256	0.495	2.26606e-16	Damage-responsive VSMC
GSTP1	6.51547e-21	-0.536865	0.667	0.932	2.38473e-16	Damage-responsive VSMC
FAAP20	6.98042e-21	-0.255396	0.222	0.458	2.5549e-16	Damage-responsive VSMC
IGFBP4	8.38567e-21	-0.325865	0.365	0.581	3.06924e-16	Damage-responsive VSMC
TP53BP2	9.92799e-21	0.252528	0.471	0.571	3.63374e-16	Damage-responsive VSMC
UQCR11	1.11862e-20	-0.437577	0.519	0.827	4.09426e-16	Damage-responsive VSMC
NDRG1	1.20583e-20	0.394442	0.541	0.614	4.41345e-16	Damage-responsive VSMC
CSRP1	1.27864e-20	-0.607293	0.676	0.925	4.67996e-16	Damage-responsive VSMC
DNTTIP2	1.49892e-20	-0.378718	0.394	0.65	5.48619e-16	Damage-responsive VSMC
CCND1	1.53756e-20	-0.361761	0.23	0.433	5.62761e-16	Damage-responsive VSMC
ITPR1	1.69709e-20	0.356589	0.575	0.632	6.21153e-16	Damage-responsive VSMC
VEGFB	1.73615e-20	-0.366611	0.316	0.6	6.35447e-16	Damage-responsive VSMC
SH3BGRL3	1.7624e-20	-0.31542	0.266	0.544	6.45058e-16	Damage-responsive VSMC
PPM1L	1.88696e-20	0.440346	0.611	0.693	6.90648e-16	Damage-responsive VSMC
SORT1	2.06705e-20	0.350861	0.517	0.653	7.56562e-16	Damage-responsive VSMC
AURKAIP1	2.1125e-20	-0.323605	0.302	0.591	7.73195e-16	Damage-responsive VSMC
RNF149	2.14888e-20	0.336694	0.288	0.318	7.86512e-16	Damage-responsive VSMC
ALKBH7	2.25508e-20	-0.25224	0.314	0.586	8.25382e-16	Damage-responsive VSMC
ETFB	2.89811e-20	-0.305973	0.276	0.545	1.06074e-15	Damage-responsive VSMC
ATP5F1D	3.06417e-20	-0.414263	0.468	0.783	1.12152e-15	Damage-responsive VSMC
NEO1	3.12446e-20	0.342937	0.289	0.264	1.14358e-15	Damage-responsive VSMC
AC012409.2	3.4534e-20	0.353651	0.426	0.385	1.26398e-15	Damage-responsive VSMC
SMAD3	4.72218e-20	0.352066	0.344	0.414	1.72836e-15	Damage-responsive VSMC
ARHGDIA	4.92104e-20	-0.292049	0.25	0.525	1.80115e-15	Damage-responsive VSMC
TINAGL1	5.35793e-20	-0.3995	0.572	0.868	1.96106e-15	Damage-responsive VSMC
SF3B1	5.48826e-20	-0.311015	0.543	0.821	2.00876e-15	Damage-responsive VSMC
TUFM	5.68149e-20	-0.290473	0.26	0.521	2.07948e-15	Damage-responsive VSMC
MAPKAPK2	5.71753e-20	0.34794	0.508	0.604	2.09267e-15	Damage-responsive VSMC
EIF3J	6.94538e-20	0.270914	0.544	0.668	2.54208e-15	Damage-responsive VSMC
LAMP1	8.32361e-20	-0.277259	0.291	0.56	3.04652e-15	Damage-responsive VSMC
RAPGEF2	9.75923e-20	0.464123	0.582	0.646	3.57198e-15	Damage-responsive VSMC
GSN	1.01168e-19	-0.450242	0.624	0.926	3.70283e-15	Damage-responsive VSMC
CRIP1	1.12733e-19	-0.485765	0.764	0.958	4.12613e-15	Damage-responsive VSMC
MRPL41	1.23327e-19	-0.269903	0.234	0.49	4.5139e-15	Damage-responsive VSMC
XRRA1	1.25735e-19	0.303656	0.256	0.209	4.60204e-15	Damage-responsive VSMC
AMD1	1.4212e-19	0.276548	0.676	0.766	5.20174e-15	Damage-responsive VSMC
SLC20A2	1.56107e-19	0.310114	0.459	0.535	5.71367e-15	Damage-responsive VSMC
PRRX1	1.61785e-19	0.286913	0.443	0.499	5.9215e-15	Damage-responsive VSMC
CEP85L	1.8755e-19	0.305038	0.389	0.458	6.86452e-15	Damage-responsive VSMC
NDUFAF6	2.27882e-19	0.31923	0.226	0.252	8.34071e-15	Damage-responsive VSMC
VCP	2.30289e-19	-0.270833	0.415	0.67	8.42879e-15	Damage-responsive VSMC
HS6ST3	2.8033e-19	1.07893	0.399	0.346	1.02604e-14	Damage-responsive VSMC
CHKA	2.85018e-19	0.34222	0.306	0.343	1.0432e-14	Damage-responsive VSMC
RBPMS	3.02877e-19	0.399904	0.806	0.935	1.10856e-14	Damage-responsive VSMC
DUSP8	3.73807e-19	-0.31119	0.226	0.46	1.36817e-14	Damage-responsive VSMC
FNIP2	4.19831e-19	0.437667	0.291	0.318	1.53662e-14	Damage-responsive VSMC
TGFBR3	4.45085e-19	0.26046	0.436	0.547	1.62906e-14	Damage-responsive VSMC
FNDC3B	4.63189e-19	0.467794	0.74	0.798	1.69532e-14	Damage-responsive VSMC
TRAPPC2L	4.63753e-19	-0.287809	0.234	0.481	1.69738e-14	Damage-responsive VSMC
ADAMTS9	5.06695e-19	-0.318892	0.355	0.548	1.85456e-14	Damage-responsive VSMC
SNX9	5.16508e-19	0.42007	0.55	0.611	1.89047e-14	Damage-responsive VSMC
LAMTOR4	5.71058e-19	-0.347821	0.383	0.686	2.09013e-14	Damage-responsive VSMC
NMT2	6.01434e-19	0.290083	0.292	0.281	2.20131e-14	Damage-responsive VSMC
SCAND1	6.85961e-19	-0.269319	0.246	0.503	2.51069e-14	Damage-responsive VSMC
SEMA4A	7.45077e-19	0.39216	0.232	0.347	2.72706e-14	Damage-responsive VSMC
PTPRG	7.66478e-19	0.564822	0.81	0.897	2.80539e-14	Damage-responsive VSMC
EXOC6B	8.04199e-19	0.407234	0.602	0.668	2.94345e-14	Damage-responsive VSMC
MIF	8.29938e-19	-0.431183	0.591	0.866	3.03765e-14	Damage-responsive VSMC
UBE2M	8.70708e-19	-0.351285	0.287	0.565	3.18688e-14	Damage-responsive VSMC
GPRC5C	9.4488e-19	-0.276671	0.273	0.513	3.45835e-14	Damage-responsive VSMC
MAF1	9.55072e-19	-0.330099	0.293	0.587	3.49566e-14	Damage-responsive VSMC
TBC1D8	9.89798e-19	0.364886	0.284	0.304	3.62276e-14	Damage-responsive VSMC
ZBTB7C	1.05696e-18	0.474047	0.639	0.651	3.86857e-14	Damage-responsive VSMC
NDUFV1	1.10699e-18	-0.264014	0.326	0.591	4.05169e-14	Damage-responsive VSMC
WBP2	1.11672e-18	-0.26005	0.238	0.481	4.0873e-14	Damage-responsive VSMC
KHDRBS3	1.19957e-18	0.69291	0.423	0.42	4.39054e-14	Damage-responsive VSMC
CNN1	1.36735e-18	-0.367785	0.595	0.877	5.00465e-14	Damage-responsive VSMC
PLOD2	1.74053e-18	0.41609	0.369	0.41	6.3705e-14	Damage-responsive VSMC
MICOS13	2.08201e-18	-0.303692	0.329	0.613	7.62037e-14	Damage-responsive VSMC
NDUFA7	4.15023e-18	-0.287389	0.247	0.497	1.51902e-13	Damage-responsive VSMC
IARS	4.40587e-18	0.376664	0.303	0.357	1.61259e-13	Damage-responsive VSMC
ERC1	4.43539e-18	0.298532	0.577	0.687	1.6234e-13	Damage-responsive VSMC
AC025259.3	4.6208e-18	0.434844	0.268	0.195	1.69126e-13	Damage-responsive VSMC
PRELID1	4.68451e-18	-0.253713	0.282	0.55	1.71458e-13	Damage-responsive VSMC
GADD45G	4.69189e-18	0.296735	0.403	0.436	1.71728e-13	Damage-responsive VSMC
BMPR1A	4.93318e-18	0.327977	0.416	0.481	1.80559e-13	Damage-responsive VSMC
COX5B	5.30749e-18	-0.473735	0.524	0.833	1.94259e-13	Damage-responsive VSMC
NEDD9	5.51058e-18	0.2669	0.219	0.251	2.01693e-13	Damage-responsive VSMC
ZHX3	5.73486e-18	0.307455	0.256	0.244	2.09901e-13	Damage-responsive VSMC
RPL29	6.17632e-18	-0.445463	0.813	0.958	2.26059e-13	Damage-responsive VSMC
PFKFB3	6.66924e-18	0.397187	0.281	0.336	2.44101e-13	Damage-responsive VSMC
AP2M1	6.79038e-18	-0.356141	0.358	0.66	2.48535e-13	Damage-responsive VSMC
MDH2	7.73308e-18	-0.275435	0.266	0.526	2.83038e-13	Damage-responsive VSMC
TLE4	7.86828e-18	0.468161	0.568	0.6	2.87987e-13	Damage-responsive VSMC
LHFPL6	8.05244e-18	0.35522	0.616	0.7	2.94727e-13	Damage-responsive VSMC
SULF1	9.04118e-18	0.456817	0.319	0.309	3.30916e-13	Damage-responsive VSMC
PCNX1	1.06558e-17	0.326595	0.383	0.425	3.90013e-13	Damage-responsive VSMC
GADD45B	1.14099e-17	-0.483753	0.957	0.988	4.17615e-13	Damage-responsive VSMC
FIGN	1.15321e-17	0.45023	0.305	0.294	4.22088e-13	Damage-responsive VSMC
ARID1B	1.25506e-17	0.29143	0.659	0.761	4.59363e-13	Damage-responsive VSMC
SVIL	1.38628e-17	0.253251	0.71	0.843	5.07391e-13	Damage-responsive VSMC
DDX24	1.52389e-17	-0.326191	0.536	0.797	5.5776e-13	Damage-responsive VSMC
FAM241A	1.61962e-17	0.265537	0.491	0.597	5.92796e-13	Damage-responsive VSMC
EIF5A	1.66582e-17	-0.330412	0.385	0.676	6.09707e-13	Damage-responsive VSMC
FOSL2	1.80337e-17	0.251078	0.575	0.676	6.6005e-13	Damage-responsive VSMC
SERTAD3	2.07982e-17	-0.285636	0.209	0.426	7.61235e-13	Damage-responsive VSMC
PRKG1	2.37755e-17	0.430141	0.988	0.994	8.70207e-13	Damage-responsive VSMC
EHD2	2.48108e-17	-0.387315	0.385	0.676	9.08099e-13	Damage-responsive VSMC
EXOC4	2.68655e-17	0.346058	0.508	0.561	9.83305e-13	Damage-responsive VSMC
CYC1	2.7654e-17	-0.308949	0.276	0.54	1.01216e-12	Damage-responsive VSMC
NDUFA11	2.77633e-17	-0.374762	0.455	0.762	1.01616e-12	Damage-responsive VSMC
S100A4	3.51685e-17	-0.665271	0.61	0.849	1.2872e-12	Damage-responsive VSMC
RND3	3.73105e-17	0.250683	0.467	0.581	1.3656e-12	Damage-responsive VSMC
NDUFB10	3.81975e-17	-0.413136	0.445	0.76	1.39807e-12	Damage-responsive VSMC
LAMC1	4.66801e-17	0.298439	0.516	0.68	1.70854e-12	Damage-responsive VSMC
PVT1	4.69987e-17	0.373373	0.525	0.657	1.7202e-12	Damage-responsive VSMC
SBF2	4.73342e-17	0.375457	0.594	0.681	1.73248e-12	Damage-responsive VSMC
NRGN	5.73402e-17	-0.342501	0.354	0.627	2.09871e-12	Damage-responsive VSMC
MTHFD1L	6.45421e-17	0.390759	0.276	0.342	2.36231e-12	Damage-responsive VSMC
LDLR	6.4578e-17	0.436441	0.521	0.579	2.36362e-12	Damage-responsive VSMC
MYO9A	7.69296e-17	0.258409	0.545	0.621	2.8157e-12	Damage-responsive VSMC
FLNA	8.73539e-17	-0.431783	0.771	0.966	3.19724e-12	Damage-responsive VSMC
LINC00910	9.02224e-17	0.574797	0.317	0.348	3.30223e-12	Damage-responsive VSMC
EGFR	9.82606e-17	0.270669	0.494	0.602	3.59644e-12	Damage-responsive VSMC
KIF1B	1.01912e-16	0.316154	0.533	0.627	3.73007e-12	Damage-responsive VSMC
NDUFA2	1.03589e-16	-0.27882	0.34	0.603	3.79144e-12	Damage-responsive VSMC
GSTO1	1.14669e-16	-0.254558	0.284	0.532	4.19699e-12	Damage-responsive VSMC
FAM172A	1.32345e-16	0.285954	0.467	0.526	4.84395e-12	Damage-responsive VSMC
FAM126A	1.4375e-16	0.356582	0.451	0.491	5.26138e-12	Damage-responsive VSMC
AC037198.1	1.5885e-16	0.36932	0.257	0.291	5.81406e-12	Damage-responsive VSMC
POLR2I	1.71779e-16	-0.291236	0.289	0.558	6.28729e-12	Damage-responsive VSMC
SLC2A13	1.72585e-16	0.436917	0.285	0.264	6.31678e-12	Damage-responsive VSMC
FOXO1	2.09015e-16	0.325399	0.475	0.591	7.65017e-12	Damage-responsive VSMC
MARCH3	2.20976e-16	0.497905	0.285	0.301	8.08793e-12	Damage-responsive VSMC
RASSF8	2.2358e-16	0.342122	0.41	0.507	8.18324e-12	Damage-responsive VSMC
CD63	2.42877e-16	-0.438703	0.745	0.952	8.88953e-12	Damage-responsive VSMC
JAZF1	2.74292e-16	0.328825	0.362	0.399	1.00393e-11	Damage-responsive VSMC
TUBB4B	2.84254e-16	0.269462	0.718	0.836	1.0404e-11	Damage-responsive VSMC
GEM	2.91234e-16	0.323267	0.436	0.568	1.06594e-11	Damage-responsive VSMC
SPCS1	3.27288e-16	-0.327007	0.403	0.698	1.19791e-11	Damage-responsive VSMC
NDUFAF3	3.36007e-16	-0.260952	0.23	0.47	1.22982e-11	Damage-responsive VSMC
USP47	3.52455e-16	0.272846	0.545	0.658	1.29002e-11	Damage-responsive VSMC
LINC01088	4.00573e-16	0.297876	0.212	0.305	1.46614e-11	Damage-responsive VSMC
KRTCAP2	4.04146e-16	-0.338567	0.409	0.713	1.47922e-11	Damage-responsive VSMC
AK1	4.10525e-16	-0.278552	0.262	0.517	1.50256e-11	Damage-responsive VSMC
NEDD8	4.13684e-16	-0.33148	0.436	0.738	1.51412e-11	Damage-responsive VSMC
PLP2	4.44455e-16	-0.424998	0.421	0.717	1.62675e-11	Damage-responsive VSMC
PDLIM3	4.53979e-16	0.32753	0.596	0.804	1.66161e-11	Damage-responsive VSMC
STRAP	4.87347e-16	-0.257352	0.327	0.575	1.78374e-11	Damage-responsive VSMC
COPS9	5.24388e-16	-0.27885	0.382	0.668	1.91931e-11	Damage-responsive VSMC
XRCC6	5.47979e-16	-0.320979	0.448	0.726	2.00566e-11	Damage-responsive VSMC
SIK2	5.66719e-16	0.303081	0.342	0.389	2.07425e-11	Damage-responsive VSMC
PTEN	6.27868e-16	0.308628	0.618	0.705	2.29806e-11	Damage-responsive VSMC
ATXN1	6.32354e-16	0.310179	0.538	0.62	2.31448e-11	Damage-responsive VSMC
SIRT1	6.97473e-16	0.279573	0.471	0.565	2.55282e-11	Damage-responsive VSMC
CYSTM1	7.19652e-16	-0.281626	0.495	0.751	2.634e-11	Damage-responsive VSMC
ERN1	7.21041e-16	0.299682	0.314	0.344	2.63908e-11	Damage-responsive VSMC
SPSB1	7.32113e-16	0.364521	0.287	0.316	2.67961e-11	Damage-responsive VSMC
COL21A1	8.75263e-16	0.346112	0.271	0.228	3.20355e-11	Damage-responsive VSMC
RIC1	9.76969e-16	0.292917	0.384	0.433	3.5758e-11	Damage-responsive VSMC
BCAR3	9.90316e-16	0.271898	0.227	0.28	3.62466e-11	Damage-responsive VSMC
ARL2	1.03494e-15	-0.316651	0.317	0.596	3.78799e-11	Damage-responsive VSMC
TASP1	1.05087e-15	0.260715	0.292	0.41	3.84628e-11	Damage-responsive VSMC
ERCC1	1.20315e-15	0.2515	0.558	0.657	4.40364e-11	Damage-responsive VSMC
TCF7L1	1.21355e-15	0.317931	0.415	0.47	4.4417e-11	Damage-responsive VSMC
GRK5	1.24373e-15	0.25167	0.412	0.54	4.55219e-11	Damage-responsive VSMC
NT5DC2	1.33879e-15	-0.26646	0.196	0.407	4.90011e-11	Damage-responsive VSMC
CAMK1D	1.50398e-15	0.348642	0.419	0.502	5.50471e-11	Damage-responsive VSMC
RAD23A	1.52208e-15	-0.357214	0.407	0.703	5.57098e-11	Damage-responsive VSMC
VPS13B	1.59801e-15	0.259802	0.567	0.691	5.84886e-11	Damage-responsive VSMC
MCU	1.60598e-15	0.384591	0.446	0.508	5.87804e-11	Damage-responsive VSMC
COX7B	1.70832e-15	-0.348019	0.457	0.741	6.25262e-11	Damage-responsive VSMC
NCALD	1.94272e-15	0.33367	0.253	0.221	7.11057e-11	Damage-responsive VSMC
CAVIN3	2.49197e-15	-0.515422	0.506	0.823	9.12086e-11	Damage-responsive VSMC
CHORDC1	2.8234e-15	-0.281655	0.452	0.673	1.03339e-10	Damage-responsive VSMC
CLIP1	2.89474e-15	0.371788	0.544	0.669	1.0595e-10	Damage-responsive VSMC
FUS	3.13763e-15	0.3735	0.828	0.898	1.1484e-10	Damage-responsive VSMC
NTN4	3.61711e-15	-0.275809	0.373	0.618	1.3239e-10	Damage-responsive VSMC
FBN1	3.74763e-15	0.272193	0.246	0.265	1.37167e-10	Damage-responsive VSMC
CRISPLD2	4.22342e-15	0.464559	0.785	0.889	1.54582e-10	Damage-responsive VSMC
OSBPL6	5.59898e-15	0.330273	0.313	0.309	2.04928e-10	Damage-responsive VSMC
FTL	5.82885e-15	-0.386283	0.862	0.969	2.13342e-10	Damage-responsive VSMC
CLASP1	6.23044e-15	0.322219	0.393	0.442	2.2804e-10	Damage-responsive VSMC
TBL1X	6.59552e-15	0.301349	0.537	0.631	2.41403e-10	Damage-responsive VSMC
PPP1R13B	7.03864e-15	0.316873	0.345	0.418	2.57621e-10	Damage-responsive VSMC
TNFRSF10D	7.56635e-15	0.301514	0.38	0.481	2.76936e-10	Damage-responsive VSMC
ARF1	7.62334e-15	-0.339693	0.505	0.795	2.79022e-10	Damage-responsive VSMC
TSC22D2	8.27707e-15	0.255376	0.569	0.705	3.02949e-10	Damage-responsive VSMC
SOD3	8.79454e-15	-0.490195	0.653	0.921	3.21889e-10	Damage-responsive VSMC
MYH11	9.67123e-15	-0.302983	0.946	0.995	3.53977e-10	Damage-responsive VSMC
RABAC1	1.07106e-14	-0.35276	0.484	0.793	3.92017e-10	Damage-responsive VSMC
ITPR2	1.08443e-14	0.367905	0.362	0.419	3.96911e-10	Damage-responsive VSMC
SOX4	1.08871e-14	0.337977	0.262	0.307	3.98479e-10	Damage-responsive VSMC
CMSS1	1.25546e-14	0.476184	0.53	0.617	4.59511e-10	Damage-responsive VSMC
CD9	1.27257e-14	-0.352461	0.608	0.889	4.65775e-10	Damage-responsive VSMC
ATP1B3	1.30716e-14	0.920441	0.778	0.827	4.78435e-10	Damage-responsive VSMC
NKD1	1.3392e-14	0.371348	0.347	0.392	4.90162e-10	Damage-responsive VSMC
SIVA1	1.47422e-14	-0.33462	0.441	0.742	5.39579e-10	Damage-responsive VSMC
USP37	1.57839e-14	-0.289859	0.438	0.611	5.77705e-10	Damage-responsive VSMC
FRYL	1.58708e-14	0.345778	0.489	0.53	5.80886e-10	Damage-responsive VSMC
MAP4K4	1.75978e-14	0.346678	0.522	0.618	6.44098e-10	Damage-responsive VSMC
MAP4K5	1.85764e-14	0.295519	0.378	0.429	6.79916e-10	Damage-responsive VSMC
BSG	2.46325e-14	-0.313323	0.403	0.696	9.01575e-10	Damage-responsive VSMC
PRKAG2	2.67266e-14	0.251736	0.346	0.405	9.78221e-10	Damage-responsive VSMC
H1FX	2.92935e-14	-0.370545	0.48	0.759	1.07217e-09	Damage-responsive VSMC
CNN3	3.04902e-14	-0.303113	0.518	0.767	1.11597e-09	Damage-responsive VSMC
PARD3	3.53218e-14	0.499661	0.69	0.725	1.29281e-09	Damage-responsive VSMC
CNTN4	3.71371e-14	0.587439	0.381	0.36	1.35925e-09	Damage-responsive VSMC
KCNAB1	3.88732e-14	-0.301851	0.366	0.6	1.4228e-09	Damage-responsive VSMC
MAP3K5	4.06656e-14	0.270235	0.363	0.414	1.4884e-09	Damage-responsive VSMC
ARPC3	4.61548e-14	-0.308562	0.395	0.678	1.68931e-09	Damage-responsive VSMC
PSMC5	4.61802e-14	-0.328764	0.357	0.638	1.69024e-09	Damage-responsive VSMC
CYP7B1	5.01952e-14	0.312176	0.324	0.353	1.83719e-09	Damage-responsive VSMC
IGFBP7	5.05983e-14	-0.260884	0.907	0.995	1.85195e-09	Damage-responsive VSMC
COX8A	5.24457e-14	-0.394108	0.503	0.814	1.91956e-09	Damage-responsive VSMC
TGFB1I1	5.2864e-14	-0.373312	0.386	0.685	1.93487e-09	Damage-responsive VSMC
HCFC1R1	5.47758e-14	-0.417669	0.45	0.748	2.00485e-09	Damage-responsive VSMC
GPHN	5.58158e-14	0.392532	0.687	0.744	2.04291e-09	Damage-responsive VSMC
N4BP2L1	5.65202e-14	0.274885	0.305	0.382	2.0687e-09	Damage-responsive VSMC
ADGRL2	5.91685e-14	0.26879	0.299	0.288	2.16563e-09	Damage-responsive VSMC
SORBS3	6.09417e-14	-0.279974	0.463	0.722	2.23053e-09	Damage-responsive VSMC
CLIC1	6.39494e-14	-0.275607	0.496	0.786	2.34061e-09	Damage-responsive VSMC
SCMH1	6.47011e-14	0.298761	0.431	0.492	2.36812e-09	Damage-responsive VSMC
PRKN	7.33036e-14	0.382072	0.419	0.462	2.68298e-09	Damage-responsive VSMC
SLC9A1	7.59772e-14	0.313598	0.254	0.29	2.78084e-09	Damage-responsive VSMC
GFOD1	8.96559e-14	0.29599	0.263	0.255	3.2815e-09	Damage-responsive VSMC
DBNDD2	9.06272e-14	-0.32805	0.486	0.785	3.31705e-09	Damage-responsive VSMC
HECTD4	1.12277e-13	0.276886	0.355	0.391	4.10946e-09	Damage-responsive VSMC
UNC5C	1.1543e-13	0.298985	0.44	0.468	4.22484e-09	Damage-responsive VSMC
NEAT1	1.16136e-13	0.761842	0.959	0.983	4.2507e-09	Damage-responsive VSMC
STUB1	1.18114e-13	-0.270378	0.333	0.605	4.3231e-09	Damage-responsive VSMC
UBE2G1	1.2654e-13	0.260292	0.34	0.405	4.6315e-09	Damage-responsive VSMC
FCHSD2	1.36559e-13	0.257764	0.647	0.752	4.9982e-09	Damage-responsive VSMC
RPL36AL	1.38493e-13	-0.43834	0.723	0.923	5.06898e-09	Damage-responsive VSMC
TFDP2	1.48331e-13	0.308845	0.445	0.496	5.42907e-09	Damage-responsive VSMC
MEIS1	1.63203e-13	0.287149	0.354	0.414	5.97338e-09	Damage-responsive VSMC
COX6A1	1.70785e-13	-0.39612	0.554	0.864	6.25089e-09	Damage-responsive VSMC
MEIS2	1.7565e-13	0.308622	0.57	0.687	6.42895e-09	Damage-responsive VSMC
RPL3	1.80043e-13	-0.326371	0.832	0.977	6.58976e-09	Damage-responsive VSMC
EIF3K	1.8713e-13	-0.360872	0.564	0.842	6.84914e-09	Damage-responsive VSMC
DTNA	1.88249e-13	0.321201	0.469	0.519	6.89012e-09	Damage-responsive VSMC
PHLPP1	1.92306e-13	0.368159	0.454	0.563	7.03859e-09	Damage-responsive VSMC
CAP1	2.31869e-13	-0.325036	0.433	0.714	8.48665e-09	Damage-responsive VSMC
TNRC6C	2.3198e-13	0.270189	0.467	0.523	8.49069e-09	Damage-responsive VSMC
SERPINI1	2.38639e-13	-0.301155	0.322	0.541	8.73443e-09	Damage-responsive VSMC
BNIP3L	2.3886e-13	-0.272388	0.495	0.727	8.7425e-09	Damage-responsive VSMC
ATP5F1B	2.44033e-13	-0.371481	0.438	0.712	8.93186e-09	Damage-responsive VSMC
DCTN3	2.45332e-13	-0.271912	0.33	0.602	8.97939e-09	Damage-responsive VSMC
TCF7L2	2.48842e-13	0.365102	0.511	0.609	9.10787e-09	Damage-responsive VSMC
ECPAS	2.59387e-13	0.269657	0.378	0.452	9.49381e-09	Damage-responsive VSMC
GHR	2.64532e-13	0.355796	0.31	0.289	9.68212e-09	Damage-responsive VSMC
SH3RF1	2.73135e-13	0.392916	0.382	0.414	9.99702e-09	Damage-responsive VSMC
CUX1	2.9392e-13	0.272328	0.549	0.654	1.07577e-08	Damage-responsive VSMC
LDHB	3.24985e-13	-0.292426	0.49	0.783	1.18948e-08	Damage-responsive VSMC
LRRC23	4.11486e-13	0.336435	0.277	0.343	1.50608e-08	Damage-responsive VSMC
WWC2	4.45308e-13	0.284654	0.344	0.387	1.62987e-08	Damage-responsive VSMC
RASL12	4.48189e-13	-0.330504	0.325	0.568	1.64042e-08	Damage-responsive VSMC
RHOC	4.50226e-13	-0.264686	0.375	0.654	1.64787e-08	Damage-responsive VSMC
KDM4B	4.55013e-13	0.274142	0.275	0.3	1.66539e-08	Damage-responsive VSMC
NCOA2	4.82294e-13	0.290046	0.423	0.458	1.76524e-08	Damage-responsive VSMC
HNRNPA0	5.04881e-13	-0.305881	0.417	0.706	1.84791e-08	Damage-responsive VSMC
HIVEP3	6.73412e-13	0.254792	0.283	0.361	2.46476e-08	Damage-responsive VSMC
VPS28	7.27397e-13	-0.277158	0.423	0.7	2.66235e-08	Damage-responsive VSMC
NDUFC2	7.4143e-13	-0.309491	0.429	0.717	2.71371e-08	Damage-responsive VSMC
HSPD1	7.48332e-13	0.405099	0.76	0.877	2.73897e-08	Damage-responsive VSMC
FAM107B	7.93069e-13	0.278501	0.623	0.752	2.90271e-08	Damage-responsive VSMC
RGS6	8.13283e-13	0.448626	0.858	0.909	2.9767e-08	Damage-responsive VSMC
OSMR	8.7064e-13	0.345075	0.486	0.625	3.18663e-08	Damage-responsive VSMC
BLOC1S1	8.93737e-13	-0.335353	0.341	0.6	3.27117e-08	Damage-responsive VSMC
ECE1	9.92099e-13	0.323789	0.534	0.616	3.63118e-08	Damage-responsive VSMC
JMJD1C	1.09123e-12	0.424144	0.81	0.872	3.99402e-08	Damage-responsive VSMC
PSMD8	1.13973e-12	-0.289096	0.385	0.663	4.17154e-08	Damage-responsive VSMC
SPIDR	1.17242e-12	0.31345	0.452	0.491	4.29118e-08	Damage-responsive VSMC
DAZAP2	1.25137e-12	-0.268421	0.347	0.607	4.58015e-08	Damage-responsive VSMC
ABHD3	1.36567e-12	0.267011	0.277	0.316	4.99849e-08	Damage-responsive VSMC
PEAK1	1.39659e-12	0.43689	0.586	0.632	5.11165e-08	Damage-responsive VSMC
ZSWIM6	1.42155e-12	0.621462	0.878	0.912	5.20302e-08	Damage-responsive VSMC
PBX3	1.43591e-12	0.308542	0.308	0.35	5.25556e-08	Damage-responsive VSMC
C19orf53	1.67475e-12	-0.324307	0.414	0.708	6.12976e-08	Damage-responsive VSMC
NUDC	1.68433e-12	-0.293386	0.441	0.734	6.1648e-08	Damage-responsive VSMC
CHCHD10	1.7211e-12	-0.312916	0.303	0.54	6.2994e-08	Damage-responsive VSMC
BCAS2	1.81856e-12	-0.318744	0.363	0.599	6.65611e-08	Damage-responsive VSMC
GAREM1	1.87414e-12	0.26313	0.332	0.383	6.85953e-08	Damage-responsive VSMC
NDUFB8	1.87633e-12	-0.327364	0.481	0.767	6.86756e-08	Damage-responsive VSMC
AC098829.1	1.99874e-12	0.403389	0.291	0.311	7.31559e-08	Damage-responsive VSMC
ACTN4	2.06258e-12	-0.348802	0.744	0.941	7.54924e-08	Damage-responsive VSMC
MAP4K3	2.10101e-12	0.276653	0.427	0.483	7.68992e-08	Damage-responsive VSMC
CDKAL1	2.20955e-12	0.294182	0.524	0.581	8.08717e-08	Damage-responsive VSMC
MYL12A	2.58565e-12	-0.452317	0.472	0.786	9.46372e-08	Damage-responsive VSMC
PDE3A	2.86599e-12	0.344987	0.813	0.9	1.04898e-07	Damage-responsive VSMC
COX4I1	2.96204e-12	-0.367191	0.588	0.868	1.08413e-07	Damage-responsive VSMC
CYB5R3	3.03782e-12	-0.368478	0.487	0.777	1.11187e-07	Damage-responsive VSMC
CRIP2	3.98399e-12	-0.39554	0.546	0.838	1.45818e-07	Damage-responsive VSMC
ATRAID	4.39329e-12	-0.252413	0.294	0.552	1.60799e-07	Damage-responsive VSMC
AFF3	4.51227e-12	0.400725	0.428	0.43	1.65153e-07	Damage-responsive VSMC
COP1	4.8315e-12	0.276193	0.373	0.455	1.76838e-07	Damage-responsive VSMC
PGAM1	4.97335e-12	-0.279591	0.257	0.499	1.82029e-07	Damage-responsive VSMC
ZCCHC7	5.34846e-12	0.290989	0.4	0.478	1.95759e-07	Damage-responsive VSMC
RABGAP1L	9.4976e-12	0.308428	0.567	0.634	3.47622e-07	Damage-responsive VSMC
YWHAB	1.12623e-11	-0.285633	0.518	0.8	4.12213e-07	Damage-responsive VSMC
PARK7	1.13682e-11	-0.342037	0.542	0.836	4.16087e-07	Damage-responsive VSMC
XYLT1	1.13876e-11	0.576532	0.259	0.265	4.16797e-07	Damage-responsive VSMC
AKAP13	1.16833e-11	0.313922	0.712	0.817	4.27622e-07	Damage-responsive VSMC
PPP1R14A	1.22819e-11	-0.602789	0.6	0.871	4.49531e-07	Damage-responsive VSMC
PFN1	1.34019e-11	-0.486203	0.589	0.882	4.90523e-07	Damage-responsive VSMC
PCBP1	1.60594e-11	-0.310588	0.46	0.758	5.87791e-07	Damage-responsive VSMC
ELF1	1.69427e-11	0.276397	0.375	0.456	6.20121e-07	Damage-responsive VSMC
UBXN1	1.88341e-11	-0.419099	0.532	0.812	6.89347e-07	Damage-responsive VSMC
CSRNP1	1.88854e-11	-0.281308	0.582	0.801	6.91225e-07	Damage-responsive VSMC
DENND1A	2.06378e-11	0.283534	0.281	0.301	7.55363e-07	Damage-responsive VSMC
MAP2K4	2.08442e-11	0.267795	0.389	0.467	7.62918e-07	Damage-responsive VSMC
COL4A5	2.15022e-11	0.304913	0.503	0.576	7.87002e-07	Damage-responsive VSMC
ARHGAP10	2.26379e-11	0.443514	0.698	0.767	8.28569e-07	Damage-responsive VSMC
CEMIP2	2.42858e-11	0.345046	0.563	0.668	8.88886e-07	Damage-responsive VSMC
XPR1	2.70453e-11	0.279639	0.355	0.425	9.89886e-07	Damage-responsive VSMC
EID1	3.19827e-11	-0.483202	0.605	0.896	1.1706e-06	Damage-responsive VSMC
PELI1	3.37299e-11	0.276925	0.444	0.547	1.23455e-06	Damage-responsive VSMC
TRIR	3.64864e-11	-0.256108	0.524	0.792	1.33544e-06	Damage-responsive VSMC
IFITM2	4.58323e-11	-0.417494	0.547	0.827	1.67751e-06	Damage-responsive VSMC
RASAL2	5.57686e-11	0.286848	0.745	0.858	2.04119e-06	Damage-responsive VSMC
SIPA1L1	5.62315e-11	0.266863	0.494	0.57	2.05813e-06	Damage-responsive VSMC
LAMTOR1	5.66621e-11	-0.261356	0.256	0.497	2.07389e-06	Damage-responsive VSMC
LRBA	6.02825e-11	0.254847	0.425	0.481	2.2064e-06	Damage-responsive VSMC
ANXA7	6.03357e-11	-0.253481	0.335	0.583	2.20835e-06	Damage-responsive VSMC
DIAPH2	6.40437e-11	0.370291	0.588	0.674	2.34406e-06	Damage-responsive VSMC
CCDC107	6.71666e-11	-0.320073	0.436	0.684	2.45837e-06	Damage-responsive VSMC
COL25A1	6.85806e-11	0.395411	0.371	0.338	2.51012e-06	Damage-responsive VSMC
MXI1	7.2711e-11	-0.272707	0.517	0.763	2.6613e-06	Damage-responsive VSMC
BBS9	7.41032e-11	0.314158	0.361	0.392	2.71225e-06	Damage-responsive VSMC
TENT5A	8.94853e-11	0.29049	0.311	0.383	3.27525e-06	Damage-responsive VSMC
TACC2	9.64168e-11	0.388497	0.537	0.615	3.52895e-06	Damage-responsive VSMC
NCOA3	1.12877e-10	0.332523	0.33	0.364	4.13141e-06	Damage-responsive VSMC
FKBP8	1.46588e-10	-0.352338	0.373	0.672	5.36527e-06	Damage-responsive VSMC
SEC61B	1.65445e-10	-0.288079	0.406	0.679	6.05545e-06	Damage-responsive VSMC
PNRC2	1.86608e-10	-0.281944	0.441	0.715	6.83003e-06	Damage-responsive VSMC
ATP6V1G1	1.88592e-10	-0.331719	0.432	0.722	6.90265e-06	Damage-responsive VSMC
ARL6IP4	1.9512e-10	-0.378679	0.525	0.826	7.14157e-06	Damage-responsive VSMC
AC025280.3	2.11205e-10	0.611029	0.413	0.435	7.7303e-06	Damage-responsive VSMC
RERGL	2.1307e-10	-0.286724	0.605	0.843	7.79859e-06	Damage-responsive VSMC
GPX4	2.15702e-10	-0.448391	0.511	0.812	7.89493e-06	Damage-responsive VSMC
SORBS1	2.34427e-10	0.538499	0.818	0.886	8.58025e-06	Damage-responsive VSMC
ERH	2.35627e-10	-0.252563	0.409	0.674	8.62419e-06	Damage-responsive VSMC
MFHAS1	2.52016e-10	0.347919	0.417	0.502	9.22405e-06	Damage-responsive VSMC
APBB2	2.84202e-10	0.386273	0.669	0.757	1.04021e-05	Damage-responsive VSMC
NFATC1	3.01699e-10	0.266597	0.354	0.464	1.10425e-05	Damage-responsive VSMC
AUH	3.27412e-10	0.259452	0.308	0.33	1.19836e-05	Damage-responsive VSMC
BACH2	3.69649e-10	0.434339	0.318	0.329	1.35295e-05	Damage-responsive VSMC
SEPTIN9	3.86241e-10	0.376488	0.494	0.597	1.41368e-05	Damage-responsive VSMC
PDK3	5.17802e-10	0.298381	0.352	0.402	1.89521e-05	Damage-responsive VSMC
SUSD6	5.19526e-10	0.274022	0.372	0.472	1.90152e-05	Damage-responsive VSMC
NDUFB4	5.44037e-10	-0.321765	0.465	0.75	1.99123e-05	Damage-responsive VSMC
LEPROT	5.46822e-10	-0.265633	0.415	0.68	2.00142e-05	Damage-responsive VSMC
PSMA7	5.79783e-10	-0.341692	0.56	0.839	2.12206e-05	Damage-responsive VSMC
CHST8	5.9487e-10	0.375935	0.328	0.33	2.17728e-05	Damage-responsive VSMC
NR4A3	7.1436e-10	0.259282	0.547	0.688	2.61463e-05	Damage-responsive VSMC
STARD9	7.27795e-10	0.261265	0.398	0.425	2.6638e-05	Damage-responsive VSMC
NPC1	7.51694e-10	0.287785	0.461	0.517	2.75128e-05	Damage-responsive VSMC
NUDT4	7.63448e-10	0.289301	0.624	0.669	2.7943e-05	Damage-responsive VSMC
FTO	8.03438e-10	0.256858	0.433	0.517	2.94066e-05	Damage-responsive VSMC
SOX13	8.85775e-10	0.251544	0.286	0.324	3.24202e-05	Damage-responsive VSMC
MLLT3	9.05887e-10	0.294853	0.289	0.292	3.31564e-05	Damage-responsive VSMC
AGAP1	9.4637e-10	0.296006	0.376	0.433	3.46381e-05	Damage-responsive VSMC
WDR1	1.09167e-09	-0.281857	0.446	0.706	3.99562e-05	Damage-responsive VSMC
SUPT3H	1.16338e-09	0.275185	0.286	0.311	4.25808e-05	Damage-responsive VSMC
BCR	1.27472e-09	0.274213	0.234	0.261	4.66561e-05	Damage-responsive VSMC
CFL1	1.27616e-09	-0.340006	0.728	0.937	4.67089e-05	Damage-responsive VSMC
ARPC5	1.30466e-09	-0.384222	0.447	0.726	4.77518e-05	Damage-responsive VSMC
WDPCP	1.38467e-09	0.263611	0.304	0.349	5.06803e-05	Damage-responsive VSMC
ACKR3	1.7638e-09	-0.335511	0.279	0.482	6.4557e-05	Damage-responsive VSMC
NENF	1.77023e-09	-0.287494	0.443	0.711	6.47923e-05	Damage-responsive VSMC
SERINC5	1.79263e-09	0.489962	0.5	0.56	6.56122e-05	Damage-responsive VSMC
HIP1	1.94573e-09	0.288135	0.655	0.753	7.12158e-05	Damage-responsive VSMC
PTPRK	2.00902e-09	0.293804	0.584	0.676	7.35322e-05	Damage-responsive VSMC
DDT	2.06e-09	-0.27782	0.371	0.63	7.53981e-05	Damage-responsive VSMC
GADD45GIP1	2.06879e-09	-0.262348	0.323	0.575	7.57196e-05	Damage-responsive VSMC
TAF7	3.10144e-09	-0.320504	0.484	0.753	0.000113516	Damage-responsive VSMC
MICAL3	3.41231e-09	0.261599	0.29	0.289	0.000124894	Damage-responsive VSMC
RPS16	3.66057e-09	-0.349508	0.825	0.965	0.000133981	Damage-responsive VSMC
CAV1	3.91562e-09	-0.390357	0.723	0.956	0.000143315	Damage-responsive VSMC
SLIRP	3.96271e-09	-0.254633	0.422	0.679	0.000145039	Damage-responsive VSMC
COL4A1	3.98959e-09	0.378978	0.662	0.789	0.000146023	Damage-responsive VSMC
JUNB	4.27458e-09	-0.427579	0.939	0.992	0.000156454	Damage-responsive VSMC
CADM1	5.64255e-09	0.303151	0.397	0.45	0.000206523	Damage-responsive VSMC
RRAS2	6.41686e-09	0.255764	0.255	0.276	0.000234863	Damage-responsive VSMC
ATP5MC3	6.47056e-09	-0.322073	0.411	0.666	0.000236829	Damage-responsive VSMC
MGAT5	6.95901e-09	0.275412	0.32	0.347	0.000254707	Damage-responsive VSMC
IER5L	7.95219e-09	-0.412665	0.521	0.776	0.000291058	Damage-responsive VSMC
HOMER1	8.00907e-09	0.377024	0.457	0.541	0.00029314	Damage-responsive VSMC
CYCS	9.08364e-09	-0.640437	0.669	0.852	0.00033247	Damage-responsive VSMC
ERO1B	9.29876e-09	0.318836	0.452	0.514	0.000340344	Damage-responsive VSMC
MRFAP1	1.01238e-08	-0.254816	0.496	0.774	0.000370542	Damage-responsive VSMC
PACSIN2	1.1144e-08	0.295531	0.455	0.519	0.000407882	Damage-responsive VSMC
MFGE8	1.13031e-08	-0.377435	0.754	0.947	0.000413704	Damage-responsive VSMC
SEPTIN2	1.28399e-08	-0.275437	0.526	0.785	0.000469952	Damage-responsive VSMC
FKBP5	1.4345e-08	0.538743	0.531	0.491	0.000525041	Damage-responsive VSMC
HES1	1.52507e-08	-0.268842	0.742	0.903	0.00055819	Damage-responsive VSMC
TLN1	1.55545e-08	-0.38549	0.704	0.931	0.000569309	Damage-responsive VSMC
NDUFB11	2.31655e-08	-0.287988	0.402	0.667	0.000847882	Damage-responsive VSMC
RRAS	2.63456e-08	-0.308672	0.498	0.763	0.000964275	Damage-responsive VSMC
CBFA2T2	3.28335e-08	0.262121	0.359	0.415	0.00120174	Damage-responsive VSMC
EPB41L5	3.4679e-08	0.258198	0.347	0.396	0.00126929	Damage-responsive VSMC
SMYD3	3.71893e-08	0.305102	0.37	0.404	0.00136117	Damage-responsive VSMC
UBE2E2	3.97007e-08	0.277952	0.502	0.581	0.00145309	Damage-responsive VSMC
MYL6	4.73466e-08	-0.363673	0.823	0.977	0.00173293	Damage-responsive VSMC
CCNI	5.30575e-08	-0.418536	0.786	0.94	0.00194196	Damage-responsive VSMC
HMGB1	6.42103e-08	-0.263367	0.763	0.966	0.00235016	Damage-responsive VSMC
RPS9	6.61032e-08	-0.331487	0.819	0.966	0.00241944	Damage-responsive VSMC
DACH2	6.84341e-08	0.341783	0.331	0.371	0.00250476	Damage-responsive VSMC
TMCC1	7.70936e-08	0.277059	0.267	0.312	0.0028217	Damage-responsive VSMC
MGST3	8.80069e-08	-0.419771	0.656	0.913	0.00322114	Damage-responsive VSMC
RUFY3	1.14429e-07	0.321661	0.491	0.555	0.00418822	Damage-responsive VSMC
KIAA1328	1.17824e-07	0.250095	0.349	0.388	0.00431248	Damage-responsive VSMC
UBB	1.20861e-07	0.257887	0.779	0.941	0.00442362	Damage-responsive VSMC
CD151	1.22417e-07	-0.390989	0.562	0.838	0.00448057	Damage-responsive VSMC
B4GALT1	1.41033e-07	0.367058	0.395	0.458	0.00516195	Damage-responsive VSMC
COX7A2	3.21378e-07	-0.397491	0.563	0.846	0.0117628	Damage-responsive VSMC
SERPING1	3.23143e-07	-0.328371	0.564	0.824	0.0118274	Damage-responsive VSMC
MAML2	3.74692e-07	0.25066	0.442	0.529	0.0137141	Damage-responsive VSMC
ISCU	3.75683e-07	-0.263522	0.41	0.667	0.0137504	Damage-responsive VSMC
FBXL17	3.8178e-07	0.309243	0.369	0.435	0.0139735	Damage-responsive VSMC
AOC3	4.44202e-07	-0.273054	0.391	0.611	0.0162582	Damage-responsive VSMC
HSPB1	4.53998e-07	0.3772	0.874	0.972	0.0166168	Damage-responsive VSMC
RPS15	4.71697e-07	-0.290847	0.824	0.96	0.0172646	Damage-responsive VSMC
SSBP3	4.96435e-07	0.261756	0.517	0.624	0.01817	Damage-responsive VSMC
NOTCH3	5.72828e-07	-0.28488	0.671	0.889	0.0209661	Damage-responsive VSMC
SOCS3	6.08687e-07	-0.389456	0.72	0.935	0.0222786	Damage-responsive VSMC
TNC	6.27653e-07	0.72144	0.382	0.448	0.0229727	Damage-responsive VSMC
FIS1	8.67334e-07	-0.338991	0.484	0.759	0.0317453	Damage-responsive VSMC
ATP5IF1	9.91763e-07	-0.283881	0.416	0.679	0.0362995	Damage-responsive VSMC
FNDC3A	1.19331e-06	0.311268	0.632	0.729	0.0436762	Damage-responsive VSMC
GAPDH	1.25578e-06	-0.362551	0.731	0.936	0.0459626	Damage-responsive VSMC
APOE	2.50588e-95	-2.23852	0.108	0.573	9.17179e-91	RGS5- PDGFRB+ Pericytes
ACTA2	8.78685e-80	-1.30525	0.739	0.953	3.21608e-75	RGS5- PDGFRB+ Pericytes
EGR1	3.23594e-72	1.48762	0.495	0.282	1.18439e-67	RGS5- PDGFRB+ Pericytes
FOS	1.34591e-65	1.20083	0.609	0.528	4.92618e-61	RGS5- PDGFRB+ Pericytes
KCND2	1.76377e-65	-1.61007	0.15	0.487	6.45558e-61	RGS5- PDGFRB+ Pericytes
ACTB	4.28948e-65	-1.28582	0.625	0.938	1.56999e-60	RGS5- PDGFRB+ Pericytes
ACTG1	1.25903e-59	-1.26121	0.551	0.9	4.60819e-55	RGS5- PDGFRB+ Pericytes
FOSB	2.39639e-56	1.61663	0.432	0.272	8.77104e-52	RGS5- PDGFRB+ Pericytes
ZFP36	7.5059e-55	0.929679	0.549	0.458	2.74724e-50	RGS5- PDGFRB+ Pericytes
MTRNR2L1	6.33156e-53	-0.847769	0.159	0.5	2.31741e-48	RGS5- PDGFRB+ Pericytes
NR4A1	5.0854e-52	1.31928	0.388	0.199	1.86131e-47	RGS5- PDGFRB+ Pericytes
IFITM3	3.60623e-51	-1.17967	0.557	0.905	1.31992e-46	RGS5- PDGFRB+ Pericytes
CST3	2.57206e-50	-1.27652	0.448	0.849	9.414e-46	RGS5- PDGFRB+ Pericytes
IFITM1	2.89524e-50	-1.03496	0.16	0.54	1.05969e-45	RGS5- PDGFRB+ Pericytes
BTG2	2.22904e-48	1.0457	0.341	0.242	8.15852e-44	RGS5- PDGFRB+ Pericytes
MYL9	9.18314e-47	-1.13943	0.677	0.936	3.36112e-42	RGS5- PDGFRB+ Pericytes
JUNB	2.90779e-46	0.720985	0.519	0.459	1.06428e-41	RGS5- PDGFRB+ Pericytes
SPARCL1	2.22822e-43	-0.816078	0.69	0.945	8.15552e-39	RGS5- PDGFRB+ Pericytes
KLF2	9.2013e-42	0.926175	0.337	0.23	3.36777e-37	RGS5- PDGFRB+ Pericytes
JUN	1.22986e-38	0.92366	0.562	0.492	4.50143e-34	RGS5- PDGFRB+ Pericytes
GPX3	2.13043e-37	-1.06614	0.224	0.58	7.79758e-33	RGS5- PDGFRB+ Pericytes
PLPP3	2.55464e-37	1.16324	0.481	0.339	9.35023e-33	RGS5- PDGFRB+ Pericytes
ECRG4	2.65255e-37	0.473876	0.507	0.661	9.70858e-33	RGS5- PDGFRB+ Pericytes
GADD45B	3.05184e-37	0.9639	0.405	0.4	1.117e-32	RGS5- PDGFRB+ Pericytes
CALD1	4.72536e-37	-0.482018	0.954	0.997	1.72953e-32	RGS5- PDGFRB+ Pericytes
CRISPLD2	6.96611e-37	1.08162	0.749	0.688	2.54967e-32	RGS5- PDGFRB+ Pericytes
PDK4	5.78914e-36	1.12087	0.468	0.377	2.11888e-31	RGS5- PDGFRB+ Pericytes
RPL28	1.48285e-35	-0.934727	0.617	0.915	5.42739e-31	RGS5- PDGFRB+ Pericytes
IGFBP7	7.84555e-35	-0.943628	0.818	0.98	2.87155e-30	RGS5- PDGFRB+ Pericytes
RPL29	5.02768e-32	-0.967552	0.594	0.912	1.84018e-27	RGS5- PDGFRB+ Pericytes
RPL12	9.18944e-32	-1.03433	0.592	0.902	3.36343e-27	RGS5- PDGFRB+ Pericytes
TAGLN	1.27702e-31	-1.05022	0.735	0.953	4.67401e-27	RGS5- PDGFRB+ Pericytes
TMEM176B	2.04991e-31	-0.77147	0.061	0.322	7.50288e-27	RGS5- PDGFRB+ Pericytes
LGI4	2.80289e-31	0.550669	0.638	0.622	1.02589e-26	RGS5- PDGFRB+ Pericytes
COL14A1	2.82422e-31	-0.973281	0.544	0.805	1.03369e-26	RGS5- PDGFRB+ Pericytes
JUND	6.38063e-31	0.355445	0.562	0.57	2.33537e-26	RGS5- PDGFRB+ Pericytes
ZBTB16	2.9577e-30	0.567312	0.743	0.608	1.08255e-25	RGS5- PDGFRB+ Pericytes
NFKBIA	7.71134e-30	0.488766	0.408	0.364	2.82243e-25	RGS5- PDGFRB+ Pericytes
TSC22D1	1.96392e-29	0.512134	0.644	0.659	7.18815e-25	RGS5- PDGFRB+ Pericytes
CSRP1	2.75686e-29	-0.91039	0.403	0.724	1.00904e-24	RGS5- PDGFRB+ Pericytes
CRIP1	3.07622e-29	-0.984447	0.361	0.729	1.12593e-24	RGS5- PDGFRB+ Pericytes
SELENOM	4.62728e-29	-0.992664	0.403	0.783	1.69363e-24	RGS5- PDGFRB+ Pericytes
TXNIP	6.23603e-29	0.299117	0.621	0.765	2.28245e-24	RGS5- PDGFRB+ Pericytes
RPL36A	1.51881e-28	-0.851316	0.579	0.897	5.55899e-24	RGS5- PDGFRB+ Pericytes
IL1RAP	2.28109e-28	-0.698908	0.118	0.325	8.34902e-24	RGS5- PDGFRB+ Pericytes
TLE2	2.77776e-28	-0.478521	0.064	0.257	1.01669e-23	RGS5- PDGFRB+ Pericytes
NRXN3	3.53258e-28	-0.787981	0.236	0.484	1.29296e-23	RGS5- PDGFRB+ Pericytes
ATF3	1.64878e-27	1.12867	0.334	0.265	6.0347e-23	RGS5- PDGFRB+ Pericytes
RPS15	2.98793e-27	-0.843687	0.649	0.93	1.09361e-22	RGS5- PDGFRB+ Pericytes
MGP	5.85592e-27	-1.1083	0.544	0.865	2.14332e-22	RGS5- PDGFRB+ Pericytes
MTRNR2L8	1.28556e-26	-0.872862	0.511	0.809	4.70529e-22	RGS5- PDGFRB+ Pericytes
ZFP36L2	1.65858e-26	0.474128	0.438	0.448	6.07057e-22	RGS5- PDGFRB+ Pericytes
MIF	1.81466e-26	-1.0035	0.294	0.643	6.64183e-22	RGS5- PDGFRB+ Pericytes
RPL8	1.96608e-26	-0.859878	0.621	0.928	7.19604e-22	RGS5- PDGFRB+ Pericytes
NME2	3.55103e-26	-0.969956	0.362	0.73	1.29971e-21	RGS5- PDGFRB+ Pericytes
DAAM1	3.77958e-26	-0.67368	0.289	0.535	1.38336e-21	RGS5- PDGFRB+ Pericytes
GAPDH	4.80384e-26	-0.928137	0.421	0.789	1.75825e-21	RGS5- PDGFRB+ Pericytes
NR3C2	5.05945e-26	0.892167	0.47	0.325	1.85181e-21	RGS5- PDGFRB+ Pericytes
ADH1B	1.37246e-25	-1.06529	0.397	0.641	5.02332e-21	RGS5- PDGFRB+ Pericytes
PPP1R12B	2.71365e-25	-0.491441	0.541	0.805	9.93222e-21	RGS5- PDGFRB+ Pericytes
TACC1	4.14838e-25	0.739715	0.765	0.783	1.51835e-20	RGS5- PDGFRB+ Pericytes
A2M	6.99316e-25	-0.813479	0.371	0.709	2.55957e-20	RGS5- PDGFRB+ Pericytes
MTRNR2L12	8.66669e-25	-0.549752	0.647	0.949	3.17209e-20	RGS5- PDGFRB+ Pericytes
SLC25A37	4.13393e-24	-0.310285	0.118	0.32	1.51306e-19	RGS5- PDGFRB+ Pericytes
RPS5	4.35512e-24	-0.924182	0.551	0.879	1.59402e-19	RGS5- PDGFRB+ Pericytes
RPS9	4.66405e-24	-0.855411	0.603	0.907	1.70709e-19	RGS5- PDGFRB+ Pericytes
RPL18A	7.09342e-24	-0.837844	0.625	0.922	2.59626e-19	RGS5- PDGFRB+ Pericytes
RGS6	7.55272e-24	1.03979	0.516	0.373	2.76437e-19	RGS5- PDGFRB+ Pericytes
CHSY3	9.47738e-24	-0.686918	0.336	0.588	3.46882e-19	RGS5- PDGFRB+ Pericytes
S100A6	2.51509e-23	-0.97735	0.597	0.905	9.20548e-19	RGS5- PDGFRB+ Pericytes
TMEM176A	2.94578e-23	-0.564085	0.042	0.253	1.07818e-18	RGS5- PDGFRB+ Pericytes
RPS2	3.76565e-23	-0.903021	0.614	0.904	1.37827e-18	RGS5- PDGFRB+ Pericytes
HSP90AA1	5.82947e-23	1.03104	0.598	0.618	2.13365e-18	RGS5- PDGFRB+ Pericytes
CEBPB	1.03884e-22	0.390919	0.289	0.313	3.80225e-18	RGS5- PDGFRB+ Pericytes
CTNNA3	1.28462e-22	1.01648	0.347	0.213	4.70182e-18	RGS5- PDGFRB+ Pericytes
ZSWIM6	1.30388e-22	0.925283	0.305	0.214	4.77232e-18	RGS5- PDGFRB+ Pericytes
AC025280.3	1.59128e-22	0.796721	0.262	0.138	5.82423e-18	RGS5- PDGFRB+ Pericytes
RACK1	1.86507e-22	-0.829977	0.58	0.887	6.82635e-18	RGS5- PDGFRB+ Pericytes
PEAK1	2.28606e-22	0.658706	0.603	0.568	8.36721e-18	RGS5- PDGFRB+ Pericytes
ELL2	2.66409e-22	0.873922	0.355	0.257	9.75082e-18	RGS5- PDGFRB+ Pericytes
RPLP1	3.54974e-22	-0.930355	0.654	0.931	1.29924e-17	RGS5- PDGFRB+ Pericytes
EEF1A1	3.59952e-22	-0.848269	0.684	0.958	1.31746e-17	RGS5- PDGFRB+ Pericytes
HES1	3.65848e-22	0.605654	0.283	0.251	1.33904e-17	RGS5- PDGFRB+ Pericytes
RHOB	3.95696e-22	0.533841	0.446	0.443	1.44829e-17	RGS5- PDGFRB+ Pericytes
PDGFRB	7.32417e-22	0.562834	0.698	0.718	2.68072e-17	RGS5- PDGFRB+ Pericytes
IFITM2	8.2183e-22	-0.874458	0.424	0.795	3.00798e-17	RGS5- PDGFRB+ Pericytes
TPM4	1.59634e-21	-0.603252	0.5	0.788	5.84275e-17	RGS5- PDGFRB+ Pericytes
RPL19	1.72282e-21	-0.799731	0.633	0.94	6.3057e-17	RGS5- PDGFRB+ Pericytes
RPL10	2.03407e-21	-0.959504	0.65	0.928	7.44491e-17	RGS5- PDGFRB+ Pericytes
MYOF	4.37493e-21	-0.482865	0.331	0.554	1.60127e-16	RGS5- PDGFRB+ Pericytes
DEPP1	4.89516e-21	-0.786926	0.15	0.4	1.79168e-16	RGS5- PDGFRB+ Pericytes
HS6ST3	5.90617e-21	1.2471	0.298	0.12	2.16172e-16	RGS5- PDGFRB+ Pericytes
C1R	6.58783e-21	-0.741568	0.37	0.682	2.41121e-16	RGS5- PDGFRB+ Pericytes
HLA-E	9.16908e-21	0.38957	0.408	0.471	3.35597e-16	RGS5- PDGFRB+ Pericytes
PARM1	1.25439e-20	0.62006	0.641	0.621	4.59118e-16	RGS5- PDGFRB+ Pericytes
RPLP0	1.78491e-20	-0.88745	0.494	0.834	6.53294e-16	RGS5- PDGFRB+ Pericytes
RPL3	2.70069e-20	-0.794904	0.647	0.938	9.88481e-16	RGS5- PDGFRB+ Pericytes
ADAMTS1	3.12409e-20	0.765341	0.495	0.476	1.14345e-15	RGS5- PDGFRB+ Pericytes
AUTS2	3.78424e-20	0.823277	0.69	0.597	1.38507e-15	RGS5- PDGFRB+ Pericytes
CXCL12	7.65049e-20	-0.779109	0.293	0.566	2.80016e-15	RGS5- PDGFRB+ Pericytes
RPL11	8.16254e-20	-0.704587	0.662	0.94	2.98757e-15	RGS5- PDGFRB+ Pericytes
AASS	8.22708e-20	0.79521	0.465	0.342	3.01119e-15	RGS5- PDGFRB+ Pericytes
IER2	8.68232e-20	0.511227	0.313	0.263	3.17782e-15	RGS5- PDGFRB+ Pericytes
RPS4X	1.00777e-19	-0.846966	0.618	0.911	3.68854e-15	RGS5- PDGFRB+ Pericytes
RPL13	1.31022e-19	-0.743748	0.692	0.961	4.79553e-15	RGS5- PDGFRB+ Pericytes
CNN3	1.6708e-19	-0.706447	0.405	0.687	6.11531e-15	RGS5- PDGFRB+ Pericytes
MAML3	1.74072e-19	0.92111	0.383	0.226	6.37121e-15	RGS5- PDGFRB+ Pericytes
SSBP2	2.07338e-19	0.559144	0.76	0.756	7.58876e-15	RGS5- PDGFRB+ Pericytes
RPL7A	2.07949e-19	-0.776389	0.622	0.923	7.61113e-15	RGS5- PDGFRB+ Pericytes
CTSC	2.32297e-19	-0.624536	0.281	0.575	8.5023e-15	RGS5- PDGFRB+ Pericytes
CCN2	2.66865e-19	-1.05809	0.134	0.382	9.76753e-15	RGS5- PDGFRB+ Pericytes
SYNE2	3.14775e-19	0.603432	0.546	0.486	1.15211e-14	RGS5- PDGFRB+ Pericytes
S100A4	3.533e-19	-1.00087	0.443	0.761	1.29311e-14	RGS5- PDGFRB+ Pericytes
ATP1B3	4.07386e-19	0.730866	0.273	0.28	1.49107e-14	RGS5- PDGFRB+ Pericytes
COL4A2	5.55175e-19	-0.393795	0.554	0.779	2.032e-14	RGS5- PDGFRB+ Pericytes
RHOC	6.62556e-19	-0.637882	0.131	0.418	2.42502e-14	RGS5- PDGFRB+ Pericytes
RPS12	7.50775e-19	-0.883572	0.63	0.919	2.74791e-14	RGS5- PDGFRB+ Pericytes
TIMP1	7.67116e-19	-0.962047	0.265	0.598	2.80772e-14	RGS5- PDGFRB+ Pericytes
ZFAND5	9.82476e-19	0.515482	0.459	0.464	3.59596e-14	RGS5- PDGFRB+ Pericytes
C1S	1.30555e-18	-0.560066	0.341	0.642	4.77843e-14	RGS5- PDGFRB+ Pericytes
PCOLCE	1.56539e-18	-0.661631	0.14	0.393	5.7295e-14	RGS5- PDGFRB+ Pericytes
RPL35	2.27164e-18	-0.711774	0.616	0.919	8.31443e-14	RGS5- PDGFRB+ Pericytes
COX4I1	2.3983e-18	-0.711872	0.293	0.633	8.77801e-14	RGS5- PDGFRB+ Pericytes
TCEAL4	3.55422e-18	-0.806649	0.328	0.649	1.30088e-13	RGS5- PDGFRB+ Pericytes
DUSP1	3.61596e-18	0.440748	0.292	0.271	1.32348e-13	RGS5- PDGFRB+ Pericytes
[truncated: 4,356 more rows]
