# Supplementary material for: Effect of aging on the human myometrium at single-cell resolution
Source: Nat Commun. 2024 Jan 31;15:945. doi: 10.1038/s41467-024-45143-z (PMC10830479; doi:10.1038/s41467-024-45143-z)
Supplement: Supplementary file 14 — Supplementary Data 11 [file 41467_2024_45143_MOESM14_ESM.xlsx]

## Sheet: Supp_Data_11
Supplementary Data 11: Descriptive statistics of marker genes associated with immune subclusters
gene	p_val	avg_log2FC	pct.1	pct.2	p_val_adj	cluster
IGKC	0	9.54996	0.722	0.013	0	B cells
IGHA1	0	7.96884	0.456	0.003	0	B cells
JCHAIN	0	6.61318	0.522	0.003	0	B cells
IGLC1	0	3.68525	0.333	0.001	0	B cells
BANK1	0	3.64907	0.611	0.016	0	B cells
IGHA2	0	3.36273	0.3	0	0	B cells
CD79A	0	2.35904	0.667	0.004	0	B cells
TNFRSF13B	0	0.856977	0.322	0.001	0	B cells
TNFRSF13C	9.15977e-243	1.5586	0.422	0.009	3.35257e-238	B cells
BLK	9.62444e-241	1.73576	0.4	0.008	3.52264e-236	B cells
MZB1	8.22574e-199	1.97618	0.344	0.007	3.0107e-194	B cells
LINC00926	1.5257e-131	1.1751	0.333	0.012	5.58422e-127	B cells
MS4A1	2.18159e-128	2.06389	0.467	0.026	7.98485e-124	B cells
OSBPL10	1.85649e-102	1.85452	0.489	0.037	6.79495e-98	B cells
GNG7	1.27428e-95	2.61256	0.7	0.089	4.66399e-91	B cells
COBLL1	3.32155e-95	1.6065	0.522	0.045	1.21572e-90	B cells
RALGPS2	6.49602e-76	2.46631	0.656	0.096	2.37761e-71	B cells
BCL11A	4.41961e-68	1.40682	0.378	0.033	1.61762e-63	B cells
EBF1	4.85428e-66	2.17063	0.567	0.078	1.77671e-61	B cells
SSPN	6.0511e-51	1.1206	0.389	0.046	2.21476e-46	B cells
PIP5K1B	6.51947e-47	1.10735	0.322	0.034	2.38619e-42	B cells
AC120193.1	2.56334e-43	1.89564	0.411	0.062	9.38209e-39	B cells
ARHGAP24	2.02828e-40	2.38757	0.611	0.15	7.42372e-36	B cells
SEL1L3	6.71051e-40	1.59758	0.611	0.144	2.45611e-35	B cells
CDK14	5.11183e-38	1.5303	0.644	0.159	1.87098e-33	B cells
RHEX	2.44306e-37	0.873482	0.322	0.04	8.94184e-33	B cells
SNED1	8.36272e-37	1.81051	0.489	0.096	3.06084e-32	B cells
TXNDC5	1.61222e-36	1.5458	0.411	0.072	5.9009e-32	B cells
PLEKHG1	3.585e-36	2.09144	0.544	0.126	1.31215e-31	B cells
AFF3	1.79815e-35	2.07492	0.589	0.152	6.58141e-31	B cells
DENND5B	2.68945e-34	1.30327	0.367	0.059	9.84366e-30	B cells
ADAM28	3.13173e-33	2.1428	0.511	0.119	1.14624e-28	B cells
MEF2C	3.35154e-32	1.63565	0.733	0.229	1.2267e-27	B cells
ANKRD33B	6.35132e-32	1.21647	0.444	0.091	2.32465e-27	B cells
SRGN	1.9583e-28	-2.14971	0.656	0.908	7.16757e-24	B cells
PDLIM1	5.30522e-28	0.691305	0.389	0.077	1.94176e-23	B cells
LARGE1	1.5931e-27	1.44061	0.5	0.126	5.83091e-23	B cells
STRBP	3.00359e-27	1.25171	0.522	0.133	1.09934e-22	B cells
DAPP1	4.45382e-27	0.765136	0.389	0.08	1.63014e-22	B cells
CCDC50	9.51279e-27	0.972415	0.533	0.144	3.48178e-22	B cells
LY9	2.05082e-26	1.91653	0.467	0.122	7.50622e-22	B cells
RAB30	1.3942e-25	0.923622	0.389	0.083	5.10291e-21	B cells
TMEM156	2.74685e-25	1.18038	0.489	0.13	1.00538e-20	B cells
CHPT1	9.48939e-24	1.54998	0.567	0.187	3.47321e-19	B cells
TP53INP1	1.4925e-23	1.14356	0.344	0.074	5.4627e-19	B cells
CCR7	3.57155e-22	0.821172	0.333	0.069	1.30722e-17	B cells
ANXA1	3.82618e-22	-2.3189	0.167	0.72	1.40042e-17	B cells
AP000787.1	5.13232e-22	0.983114	0.322	0.067	1.87848e-17	B cells
PRKCH	7.65105e-22	-2.26324	0.156	0.69	2.80036e-17	B cells
WDFY4	7.72174e-21	0.844808	0.367	0.09	2.82623e-16	B cells
TBC1D9	1.57251e-20	0.949762	0.444	0.122	5.75554e-16	B cells
EZR	1.69839e-20	1.13577	0.922	0.699	6.21628e-16	B cells
EIF2AK3	9.12416e-20	1.42466	0.767	0.371	3.33953e-15	B cells
ARHGAP26	1.23324e-19	-1.83176	0.367	0.8	4.51378e-15	B cells
PKIG	1.30297e-19	0.815164	0.333	0.076	4.76901e-15	B cells
ST6GAL1	1.86969e-19	1.50586	0.678	0.312	6.84325e-15	B cells
CCSER1	3.05316e-19	1.36276	0.444	0.133	1.11749e-14	B cells
FYN	3.71251e-19	-2.25097	0.4	0.739	1.35881e-14	B cells
AOAH	7.1046e-19	-2.46333	0.089	0.598	2.60035e-14	B cells
ID2	7.14903e-19	-1.54437	0.178	0.664	2.61662e-14	B cells
CD247	1.47741e-18	-2.87569	0.022	0.52	5.40748e-14	B cells
ADAM19	6.29136e-18	0.697225	0.378	0.098	2.3027e-13	B cells
MICAL3	1.04502e-17	0.784877	0.4	0.113	3.82488e-13	B cells
KLHL5	1.0684e-17	1.08804	0.556	0.215	3.91046e-13	B cells
HCST	1.60618e-17	-1.81632	0.167	0.613	5.8788e-13	B cells
TNFAIP3	1.31562e-16	-2.0061	0.433	0.741	4.8153e-12	B cells
S100A4	1.87187e-16	-2.01454	0.344	0.68	6.85123e-12	B cells
FYB1	2.1226e-16	-1.52895	0.1	0.585	7.76894e-12	B cells
SWAP70	3.177e-16	1.29422	0.478	0.18	1.16281e-11	B cells
TPD52	4.62977e-16	0.795381	0.489	0.173	1.69454e-11	B cells
AAK1	8.62685e-16	-1.39504	0.156	0.596	3.15751e-11	B cells
USP6NL	9.14486e-16	0.851945	0.367	0.108	3.34711e-11	B cells
HIVEP1	2.69313e-15	0.956343	0.711	0.338	9.85711e-11	B cells
TNFRSF1B	4.34364e-15	-1.47821	0.156	0.569	1.58981e-10	B cells
CARMIL1	6.61152e-15	1.32795	0.378	0.121	2.41988e-10	B cells
ITGB2	7.55047e-15	-1.42433	0.111	0.529	2.76355e-10	B cells
ITM2B	2.83594e-14	-1.3882	0.511	0.768	1.03798e-09	B cells
CD74	3.00927e-14	0.690542	0.889	0.6	1.10142e-09	B cells
SKAP1	3.81115e-14	-1.98629	0.144	0.548	1.39492e-09	B cells
TYROBP	3.91628e-14	-2.11175	0.056	0.459	1.4334e-09	B cells
IRF4	4.0879e-14	1.0383	0.367	0.117	1.49621e-09	B cells
LCP1	5.79445e-14	-1.31299	0.433	0.726	2.12083e-09	B cells
CST7	7.08741e-14	-1.80453	0.067	0.478	2.59406e-09	B cells
TAF4B	8.05851e-14	0.887002	0.444	0.157	2.94949e-09	B cells
TCF4	9.90517e-14	0.961361	0.544	0.225	3.62539e-09	B cells
LCP2	1.16653e-13	-1.63727	0.1	0.5	4.26962e-09	B cells
MARCH8	1.18095e-13	0.718957	0.456	0.164	4.32238e-09	B cells
HERPUD1	1.98753e-13	1.24498	0.744	0.497	7.27456e-09	B cells
RPL8	3.27666e-13	0.736692	0.922	0.789	1.19929e-08	B cells
MAP3K1	3.55703e-13	1.04953	0.522	0.235	1.30191e-08	B cells
RUNX1	4.26751e-13	-1.3956	0.267	0.655	1.56195e-08	B cells
NKG7	5.31691e-13	-2.90417	0.089	0.464	1.94604e-08	B cells
TMSB4X	5.83854e-13	-1.14164	0.856	0.936	2.13696e-08	B cells
SLA	6.30119e-13	-1.33797	0.111	0.521	2.3063e-08	B cells
B2M	7.80772e-13	-0.946987	0.944	0.97	2.8577e-08	B cells
RASGRP3	7.84493e-13	0.617869	0.356	0.111	2.87132e-08	B cells
BCL11B	7.87561e-13	-1.70074	0.033	0.428	2.88255e-08	B cells
PRDM4	8.08003e-13	0.770326	0.367	0.125	2.95737e-08	B cells
PTPRJ	8.56311e-13	-1.51774	0.178	0.571	3.13418e-08	B cells
CCL4	9.74579e-13	-3.01498	0.178	0.556	3.56706e-08	B cells
CCL5	1.15991e-12	-2.55596	0.178	0.521	4.24539e-08	B cells
GZMA	1.49683e-12	-2.12441	0.033	0.404	5.47854e-08	B cells
SLCO3A1	1.56249e-12	-1.50431	0.111	0.486	5.71887e-08	B cells
PTPRC	1.82686e-12	-1.15488	0.689	0.861	6.68648e-08	B cells
SLAMF1	2.38913e-12	1.38531	0.311	0.099	8.74444e-08	B cells
CD96	2.47231e-12	-1.84561	0.089	0.468	9.04891e-08	B cells
SIPA1L3	2.49444e-12	0.928192	0.478	0.199	9.12989e-08	B cells
UBE2E2	2.70277e-12	0.739926	0.544	0.226	9.8924e-08	B cells
PITPNC1	2.75513e-12	-1.91931	0.433	0.684	1.00841e-07	B cells
MYO1F	3.98855e-12	-1.3751	0.1	0.476	1.45985e-07	B cells
SAMD4A	5.34295e-12	0.59683	0.478	0.186	1.95557e-07	B cells
PRKCQ	6.20172e-12	-1.45039	0.011	0.37	2.26989e-07	B cells
FCER1G	6.85916e-12	-1.86924	0.022	0.386	2.51052e-07	B cells
ITK	7.19628e-12	-1.50086	0.033	0.409	2.63391e-07	B cells
SESN3	7.8737e-12	1.49855	0.444	0.186	2.88185e-07	B cells
IL32	1.08597e-11	-2.05618	0.056	0.411	3.97476e-07	B cells
PTPRE	1.30025e-11	-1.27019	0.078	0.46	4.75905e-07	B cells
IFITM2	1.30072e-11	-1.79573	0.344	0.599	4.76076e-07	B cells
ACTB	1.42217e-11	-1.31851	0.867	0.901	5.20528e-07	B cells
SOX5	1.80649e-11	1.35441	0.322	0.107	6.61194e-07	B cells
RPS8	1.8389e-11	0.727271	0.956	0.845	6.73057e-07	B cells
ARPC2	1.90764e-11	-1.00313	0.567	0.77	6.98214e-07	B cells
SLC37A1	2.40191e-11	0.557414	0.322	0.104	8.79122e-07	B cells
GPRIN3	3.04114e-11	-0.957607	0.067	0.443	1.11309e-06	B cells
SH3BGRL3	3.14151e-11	-1.30294	0.478	0.692	1.14982e-06	B cells
SLFN12L	3.62376e-11	-1.43968	0.056	0.406	1.32633e-06	B cells
S100A11	4.79312e-11	-1.59003	0.256	0.556	1.75433e-06	B cells
ARID5B	5.88229e-11	1.44662	0.644	0.429	2.15298e-06	B cells
GZMM	6.16074e-11	-1.19237	0.011	0.346	2.25489e-06	B cells
SEC11C	9.32383e-11	0.877501	0.522	0.253	3.41261e-06	B cells
PELI1	1.02288e-10	1.40882	0.722	0.425	3.74386e-06	B cells
MARCH1	1.09661e-10	1.44163	0.344	0.131	4.01371e-06	B cells
PFN1	1.12852e-10	-1.31439	0.556	0.725	4.13051e-06	B cells
GAB1	1.84731e-10	0.781212	0.322	0.115	6.76135e-06	B cells
HLA-E	2.02194e-10	-0.907553	0.767	0.837	7.40049e-06	B cells
SAMD3	2.09285e-10	-1.45421	0.056	0.391	7.66005e-06	B cells
RBMS1	2.13772e-10	-1.24112	0.2	0.538	7.82428e-06	B cells
TLE1	2.38927e-10	0.779915	0.433	0.175	8.74496e-06	B cells
TRIO	2.42484e-10	1.02279	0.578	0.308	8.87516e-06	B cells
IQGAP2	2.90871e-10	-0.969172	0.389	0.707	1.06462e-05	B cells
HLA-DQB1	3.10454e-10	0.598607	0.511	0.237	1.13629e-05	B cells
FCHSD2	3.63154e-10	1.15069	0.667	0.394	1.32918e-05	B cells
SYNE2	3.69305e-10	-1.42588	0.356	0.603	1.35169e-05	B cells
ZEB1	3.7849e-10	1.16651	0.633	0.344	1.38531e-05	B cells
ACTG1	4.60455e-10	-1.08928	0.556	0.767	1.68531e-05	B cells
CLEC16A	5.50178e-10	1.0185	0.5	0.243	2.01371e-05	B cells
ZEB2	6.29094e-10	-1.44661	0.589	0.736	2.30255e-05	B cells
TNIK	6.44695e-10	-1.32275	0.111	0.449	2.35965e-05	B cells
RNF213	6.66756e-10	-1.16859	0.411	0.649	2.44039e-05	B cells
BACH2	8.31989e-10	1.16104	0.656	0.387	3.04516e-05	B cells
MBNL1	8.46242e-10	-1.06572	0.767	0.871	3.09733e-05	B cells
PRF1	9.5541e-10	-1.74634	0.011	0.319	3.4969e-05	B cells
JUND	9.63199e-10	0.573518	0.956	0.845	3.5254e-05	B cells
KLRD1	9.7565e-10	-1.63164	0.044	0.361	3.57098e-05	B cells
ARL4C	1.04799e-09	-1.22765	0.256	0.558	3.83576e-05	B cells
RUBCN	1.1057e-09	0.872365	0.411	0.183	4.04695e-05	B cells
CD2	1.36897e-09	-1.26426	0.044	0.36	5.01058e-05	B cells
CCSER2	1.46577e-09	-1.42347	0.344	0.591	5.36485e-05	B cells
STAT4	1.6324e-09	-1.57615	0.4	0.634	5.97474e-05	B cells
RUNX3	1.67163e-09	-1.381	0.311	0.567	6.11834e-05	B cells
INPP5A	1.78018e-09	0.870946	0.467	0.221	6.51564e-05	B cells
CLIC4	1.79151e-09	0.552666	0.533	0.249	6.55711e-05	B cells
ORAI2	2.07968e-09	0.447288	0.333	0.125	7.61185e-05	B cells
SETBP1	2.16951e-09	0.901576	0.478	0.236	7.94063e-05	B cells
RASSF5	2.35624e-09	-0.999523	0.133	0.43	8.62409e-05	B cells
CMIP	2.45375e-09	-1.2369	0.356	0.628	8.98096e-05	B cells
PIKFYVE	3.36934e-09	0.838409	0.467	0.228	0.000123321	B cells
ARRB2	3.41831e-09	-0.775601	0.033	0.333	0.000125113	B cells
ANKRD28	3.49425e-09	1.24425	0.644	0.4	0.000127893	B cells
EHMT1	3.53196e-09	0.905534	0.656	0.417	0.000129273	B cells
GNB5	3.74504e-09	0.722492	0.378	0.158	0.000137072	B cells
IFT57	3.89048e-09	0.652107	0.367	0.15	0.000142396	B cells
CCL3	4.26324e-09	-2.91847	0.044	0.334	0.000156039	B cells
A2M	5.05807e-09	-1.14292	0.089	0.386	0.00018513	B cells
SLFN5	5.13586e-09	-0.885558	0.078	0.396	0.000187978	B cells
RPS5	5.69635e-09	0.71693	0.844	0.74	0.000208492	B cells
CTSW	6.39294e-09	-1.23645	0.078	0.382	0.000233988	B cells
PIP4K2A	6.43876e-09	-0.849128	0.433	0.679	0.000235665	B cells
KLRK1	6.53876e-09	-1.15672	0.033	0.328	0.000239325	B cells
AGPAT4	6.61372e-09	-1.22028	0.078	0.383	0.000242069	B cells
SNX25	7.02513e-09	0.84533	0.489	0.239	0.000257127	B cells
ARHGEF3	7.45148e-09	-0.949445	0.111	0.415	0.000272731	B cells
PIK3R1	9.06017e-09	-1.00443	0.322	0.603	0.000331611	B cells
RHBDD1	9.72172e-09	0.820327	0.367	0.156	0.000355825	B cells
STK10	1.05133e-08	-1.07448	0.4	0.626	0.000384796	B cells
FTH1	1.06326e-08	-1.90739	0.778	0.894	0.000389165	B cells
HLA-DQA1	1.0954e-08	0.555826	0.467	0.21	0.000400928	B cells
LTB	1.12319e-08	0.816056	0.367	0.159	0.000411098	B cells
CD3E	1.3249e-08	-1.13714	0.033	0.315	0.000484926	B cells
PDIA3	1.40765e-08	-0.938229	0.367	0.62	0.000515215	B cells
EFHD2	1.44855e-08	-1.11498	0.3	0.53	0.000530186	B cells
FAM49A	1.73414e-08	0.71074	0.567	0.299	0.000634712	B cells
TSPAN3	1.91892e-08	0.363514	0.333	0.131	0.000702343	B cells
NCOA3	2.14999e-08	0.931247	0.667	0.478	0.000786916	B cells
CEBPB	2.23287e-08	-1.25322	0.167	0.43	0.000817254	B cells
RRP12	2.38798e-08	0.661231	0.456	0.218	0.000874024	B cells
PREX1	2.40968e-08	-0.978546	0.256	0.537	0.000881966	B cells
GAS7	2.43197e-08	-1.28063	0.144	0.425	0.000890127	B cells
BICD1	2.75411e-08	0.56305	0.333	0.132	0.00100803	B cells
NCALD	2.81003e-08	-1.42512	0.056	0.327	0.0010285	B cells
MAPK1	2.86516e-08	-0.982915	0.311	0.566	0.00104868	B cells
CTSC	2.91629e-08	-0.744458	0.167	0.471	0.00106739	B cells
BIRC3	3.21876e-08	0.936048	0.622	0.398	0.0011781	B cells
APMAP	3.31667e-08	-0.859707	0.1	0.376	0.00121394	B cells
PIK3R5	3.44939e-08	-0.987694	0.222	0.509	0.00126251	B cells
CLEC2B	3.57589e-08	-0.846689	0.211	0.522	0.00130881	B cells
PLAUR	3.65558e-08	-2.82775	0.056	0.318	0.00133798	B cells
SYTL3	3.70697e-08	-1.22926	0.444	0.656	0.00135679	B cells
GNLY	3.77685e-08	-3.5222	0.111	0.364	0.00138236	B cells
PTK2	4.02484e-08	0.598858	0.344	0.137	0.00147313	B cells
TMSB10	4.13245e-08	-0.797653	0.833	0.883	0.00151252	B cells
SORL1	4.28109e-08	-0.983807	0.1	0.383	0.00156692	B cells
VOPP1	4.35287e-08	1.12143	0.589	0.38	0.00159319	B cells
NIBAN1	4.8228e-08	-1.31828	0.233	0.531	0.00176519	B cells
MT2A	4.86121e-08	-1.64984	0.178	0.454	0.00177925	B cells
SAMHD1	5.36253e-08	-0.900552	0.144	0.424	0.00196274	B cells
MYLIP	5.54732e-08	-0.963629	0.244	0.51	0.00203038	B cells
PLAAT4	5.85058e-08	-0.855844	0.089	0.363	0.00214137	B cells
PARVB	6.41648e-08	0.798432	0.4	0.187	0.0023485	B cells
AKNA	6.48518e-08	-1.1958	0.322	0.552	0.00237364	B cells
CALM1	7.44934e-08	-0.890123	0.733	0.813	0.00272653	B cells
GBP2	7.51518e-08	-0.841415	0.133	0.424	0.00275063	B cells
GLUL	7.62563e-08	-1.10426	0.111	0.382	0.00279106	B cells
ITGAL	7.86849e-08	-1.06647	0.189	0.446	0.00287995	B cells
PLEK	1.04537e-07	-1.36095	0.178	0.437	0.00382616	B cells
ANKRD37	1.08443e-07	0.757405	0.322	0.14	0.00396911	B cells
PIM2	1.1621e-07	0.896381	0.333	0.148	0.00425341	B cells
RAB3GAP1	1.2421e-07	0.661649	0.5	0.272	0.00454622	B cells
AC008014.1	1.24526e-07	0.640045	0.322	0.136	0.00455776	B cells
DENND4A	1.26128e-07	0.776085	0.867	0.711	0.0046164	B cells
IRF8	1.27733e-07	0.648153	0.356	0.16	0.00467514	B cells
SPARCL1	1.35868e-07	1.03123	0.322	0.134	0.00497291	B cells
TMEM154	1.45077e-07	0.306751	0.333	0.136	0.00530998	B cells
SEMA4D	1.57836e-07	-0.91132	0.222	0.482	0.00577695	B cells
ZFAND3	1.59405e-07	-0.967266	0.522	0.721	0.00583439	B cells
MBP	1.60523e-07	-0.839317	0.456	0.691	0.00587532	B cells
EAF2	1.64729e-07	0.441605	0.344	0.146	0.00602923	B cells
FAM102B	1.67373e-07	-1.01924	0.144	0.41	0.00612601	B cells
ALOX5AP	1.69867e-07	-1.05565	0.111	0.367	0.0062173	B cells
DDX5	1.73565e-07	-0.504341	0.844	0.905	0.00635265	B cells
CELF2	1.74866e-07	-0.884898	0.656	0.76	0.00640027	B cells
JUN	1.86166e-07	0.735816	0.856	0.69	0.00681385	B cells
TLE4	1.9829e-07	-0.968035	0.4	0.617	0.00725761	B cells
GPR65	2.17726e-07	-0.837657	0.089	0.358	0.00796898	B cells
ABHD17A	2.21782e-07	-0.867151	0.133	0.398	0.00811744	B cells
BIN2	2.36054e-07	-0.950468	0.167	0.407	0.00863982	B cells
CD53	2.37984e-07	-0.745707	0.422	0.651	0.00871045	B cells
SYTL2	2.84796e-07	-0.876921	0.056	0.315	0.0104238	B cells
GNG2	2.93287e-07	-1.11211	0.456	0.704	0.0107346	B cells
APOL6	3.20721e-07	-0.711734	0.089	0.358	0.0117387	B cells
TCP11L2	3.23826e-07	0.442774	0.3	0.123	0.0118523	B cells
BACH1	3.28714e-07	0.651349	0.678	0.457	0.0120313	B cells
ZFYVE28	3.35668e-07	-0.946098	0.056	0.306	0.0122858	B cells
ANKRD13A	3.64921e-07	0.50174	0.389	0.188	0.0133565	B cells
CCNC	3.93386e-07	0.538596	0.4	0.191	0.0143983	B cells
HSP90AA1	4.05006e-07	-1.03408	0.733	0.877	0.0148236	B cells
OSBPL8	4.06603e-07	-0.86443	0.556	0.735	0.0148821	B cells
TGFBR3	4.19843e-07	-0.894587	0.133	0.4	0.0153667	B cells
PDE3B	4.75263e-07	-1.14165	0.133	0.406	0.0173951	B cells
STOM	5.26982e-07	-0.643859	0.089	0.355	0.0192881	B cells
DOCK5	5.39458e-07	-1.11041	0.056	0.304	0.0197447	B cells
RPLP1	5.39592e-07	0.546729	0.922	0.901	0.0197496	B cells
IFNGR1	5.92164e-07	-0.951814	0.211	0.459	0.0216738	B cells
UVRAG	6.31392e-07	0.879568	0.622	0.41	0.0231096	B cells
FOSL2	6.5818e-07	-0.841768	0.256	0.511	0.02409	B cells
LITAF	6.63541e-07	-0.872956	0.5	0.677	0.0242863	B cells
DIP2A	6.64438e-07	-0.836729	0.111	0.355	0.0243191	B cells
SREBF2	6.74519e-07	0.56396	0.6	0.369	0.0246881	B cells
DOCK10	7.24283e-07	-0.977883	0.378	0.61	0.0265095	B cells
SYNE1	7.37527e-07	-0.994441	0.3	0.517	0.0269942	B cells
ESR2	7.92833e-07	1.39662	0.3	0.132	0.0290185	B cells
TRPS1	8.40294e-07	-1.19646	0.189	0.428	0.0307556	B cells
MAF	8.7673e-07	-1.11953	0.111	0.361	0.0320892	B cells
KIF13B	9.0504e-07	-0.914997	0.3	0.513	0.0331254	B cells
MGAT4A	9.09178e-07	-0.720129	0.1	0.35	0.0332768	B cells
SLC9A3R1	9.27609e-07	-0.681882	0.089	0.33	0.0339514	B cells
EVL	9.37198e-07	-1.00054	0.3	0.51	0.0343024	B cells
MSN	9.53157e-07	-0.740965	0.533	0.683	0.0348865	B cells
PYHIN1	9.90311e-07	-0.775114	0.089	0.347	0.0362464	B cells
LEPROTL1	9.97209e-07	-0.831096	0.167	0.421	0.0364988	B cells
ARAP2	1.12113e-06	-0.986988	0.311	0.549	0.0410346	B cells
MAPK8IP3	1.13513e-06	0.311417	0.389	0.18	0.0415468	B cells
EPB41L4A-AS1	1.13682e-06	0.461097	0.411	0.209	0.0416089	B cells
TPM3	1.18233e-06	-0.679108	0.578	0.722	0.0432746	B cells
CD2AP	1.22331e-06	0.888892	0.467	0.271	0.0447743	B cells
SPATA13	1.28716e-06	-0.712191	0.133	0.394	0.0471115	B cells
IL7R	0	2.81625	0.906	0.156	0	CD4+ T cells
CCR6	0	1.1788	0.313	0.011	0	CD4+ T cells
CAMK4	1.69821e-286	1.91945	0.787	0.173	6.21562e-282	CD4+ T cells
RCAN3	1.17819e-234	1.29768	0.629	0.129	4.31231e-230	CD4+ T cells
BACH2.1	3.60939e-211	1.96883	0.875	0.343	1.32107e-206	CD4+ T cells
PBX4	3.26955e-210	1.65402	0.778	0.237	1.19669e-205	CD4+ T cells
LTB.1	8.20476e-181	1.72054	0.532	0.126	3.00302e-176	CD4+ T cells
DPP4	1.433e-178	0.865142	0.338	0.041	5.24493e-174	CD4+ T cells
ZEB2.1	3.69241e-175	-2.46805	0.205	0.786	1.35146e-170	CD4+ T cells
CD28	2.19227e-172	0.853403	0.402	0.063	8.02392e-168	CD4+ T cells
SPOCK2	8.08953e-157	1.10908	0.715	0.239	2.96085e-152	CD4+ T cells
BICDL1	1.53736e-148	1.38747	0.668	0.218	5.6269e-144	CD4+ T cells
ANK3.1	1.9959e-146	1.45809	0.618	0.185	7.30519e-142	CD4+ T cells
ADAM19.1	1.62072e-140	0.977202	0.388	0.074	5.93198e-136	CD4+ T cells
ICOS	4.24824e-138	1.11845	0.421	0.089	1.5549e-133	CD4+ T cells
BTBD11	5.1899e-129	1.4093	0.482	0.125	1.89956e-124	CD4+ T cells
INPP4B.1	2.18019e-127	1.4789	0.7	0.259	7.97972e-123	CD4+ T cells
MPZL3	2.45653e-117	0.879915	0.505	0.141	8.99114e-113	CD4+ T cells
LYN.1	2.98193e-112	-2.49453	0.056	0.54	1.09142e-107	CD4+ T cells
EML4	6.51159e-112	1.20457	0.919	0.623	2.38331e-107	CD4+ T cells
RGCC	1.99526e-109	1.35607	0.756	0.375	7.30285e-105	CD4+ T cells
LRIG1	1.378e-107	1.11037	0.505	0.159	5.04362e-103	CD4+ T cells
NELL2	1.21038e-105	1.18303	0.313	0.062	4.43009e-101	CD4+ T cells
SARAF	1.36267e-103	1.03562	0.894	0.706	4.98752e-99	CD4+ T cells
CDC14A	3.56084e-103	1.46032	0.736	0.382	1.3033e-98	CD4+ T cells
CCL4.1	5.59142e-103	-2.84851	0.138	0.592	2.04652e-98	CD4+ T cells
ZC3H12D	6.25935e-103	0.777565	0.315	0.066	2.29098e-98	CD4+ T cells
TRAT1	8.08183e-103	0.716756	0.396	0.099	2.95803e-98	CD4+ T cells
TYROBP.1	2.2682e-102	-2.18987	0.034	0.495	8.30183e-98	CD4+ T cells
TTC39C.1	3.10268e-100	1.29011	0.66	0.302	1.13561e-95	CD4+ T cells
RASGRF2	7.80393e-100	1.01283	0.363	0.088	2.85632e-95	CD4+ T cells
PBXIP1	1.36428e-96	0.813809	0.579	0.223	4.99342e-92	CD4+ T cells
PATJ.1	8.12803e-96	0.809421	0.485	0.152	2.97494e-91	CD4+ T cells
PLEK.1	6.75874e-95	-2.00006	0.038	0.473	2.47377e-90	CD4+ T cells
CD6	3.06247e-94	0.918365	0.588	0.223	1.12089e-89	CD4+ T cells
TCF7	6.3245e-94	0.780288	0.546	0.194	2.31483e-89	CD4+ T cells
CD2.1	1.88431e-93	0.932635	0.72	0.32	6.89678e-89	CD4+ T cells
CD96.1	3.03484e-93	1.0935	0.826	0.428	1.11078e-88	CD4+ T cells
LEPROTL1.1	3.24241e-90	0.967046	0.728	0.388	1.18676e-85	CD4+ T cells
SLAMF1.1	7.23933e-89	0.697298	0.33	0.08	2.64967e-84	CD4+ T cells
RUNX2	4.22066e-87	1.23111	0.459	0.161	1.5448e-82	CD4+ T cells
TC2N.1	1.18821e-86	0.912903	0.654	0.275	4.34898e-82	CD4+ T cells
BCL11B.1	2.93344e-86	0.912362	0.779	0.388	1.07367e-81	CD4+ T cells
ZEB1.1	4.90265e-86	1.09317	0.684	0.315	1.79442e-81	CD4+ T cells
P2RY10	8.34124e-86	0.683319	0.363	0.099	3.05298e-81	CD4+ T cells
EZR.1	2.0494e-83	1.00307	0.903	0.682	7.50103e-79	CD4+ T cells
TESPA1	9.58666e-83	0.797199	0.354	0.099	3.50881e-78	CD4+ T cells
RPS27	1.3935e-82	0.842707	0.931	0.91	5.10034e-78	CD4+ T cells
RORA.1	1.77511e-82	1.0451	0.897	0.549	6.49707e-78	CD4+ T cells
ITK.1	1.96486e-82	0.993821	0.745	0.371	7.19159e-78	CD4+ T cells
PDE3B.1	4.82478e-82	1.37403	0.7	0.374	1.76592e-77	CD4+ T cells
DUSP16	6.04544e-82	0.884887	0.582	0.251	2.21269e-77	CD4+ T cells
GPR183	8.81445e-82	0.522154	0.687	0.281	3.22618e-77	CD4+ T cells
FCER1G.1	3.76863e-81	-2.00357	0.025	0.417	1.37936e-76	CD4+ T cells
TRAC	9.75285e-81	0.715146	0.604	0.232	3.56964e-76	CD4+ T cells
MPP7	3.63751e-80	0.965772	0.662	0.305	1.33137e-75	CD4+ T cells
CRYBG1.1	9.2413e-79	1.08782	0.737	0.411	3.38241e-74	CD4+ T cells
RPL13.1	5.43847e-77	0.841305	0.93	0.89	1.99053e-72	CD4+ T cells
RPS21	2.47417e-76	0.835755	0.909	0.843	9.05569e-72	CD4+ T cells
RPL28	4.66381e-75	0.774317	0.934	0.885	1.707e-70	CD4+ T cells
RPS29	1.29472e-74	0.864112	0.93	0.885	4.7388e-70	CD4+ T cells
RPS12	1.49181e-74	0.920311	0.908	0.873	5.46016e-70	CD4+ T cells
GPR171	1.94515e-72	0.573803	0.302	0.08	7.11943e-68	CD4+ T cells
FLT3LG	2.74152e-72	0.596311	0.358	0.11	1.00342e-67	CD4+ T cells
TNFSF8	1.09175e-71	0.723018	0.394	0.133	3.9959e-67	CD4+ T cells
RPL39	1.26746e-71	0.801407	0.911	0.876	4.63903e-67	CD4+ T cells
CASK	1.30515e-71	0.924035	0.657	0.321	4.77697e-67	CD4+ T cells
GATA3	1.82062e-71	0.773703	0.468	0.176	6.66365e-67	CD4+ T cells
NKG7.1	5.38266e-71	-2.73936	0.153	0.49	1.97011e-66	CD4+ T cells
RPLP1.1	1.19081e-69	0.812581	0.917	0.9	4.35848e-65	CD4+ T cells
RPS15A.1	1.86312e-69	0.767838	0.915	0.864	6.81921e-65	CD4+ T cells
CD3E.1	2.25913e-69	0.603669	0.656	0.278	8.26865e-65	CD4+ T cells
CD3D	9.68989e-69	0.55142	0.643	0.261	3.5466e-64	CD4+ T cells
BTG1	7.58528e-67	0.814515	0.959	0.854	2.77629e-62	CD4+ T cells
GAS7.1	8.23954e-67	-1.60255	0.105	0.453	3.01575e-62	CD4+ T cells
FAM102A	1.47445e-66	0.581202	0.36	0.114	5.39663e-62	CD4+ T cells
RPL30	1.61371e-66	0.732189	0.903	0.866	5.90635e-62	CD4+ T cells
RPL34	2.06258e-65	0.788614	0.912	0.872	7.54923e-61	CD4+ T cells
RPS27A	3.38988e-65	0.724684	0.912	0.865	1.24073e-60	CD4+ T cells
CCL3.1	7.24109e-65	-3.00146	0.025	0.36	2.65031e-60	CD4+ T cells
RPL32	1.01953e-64	0.752502	0.906	0.862	3.73158e-60	CD4+ T cells
RPS28.1	1.52961e-64	0.76963	0.911	0.872	5.59854e-60	CD4+ T cells
DOCK9	5.98781e-64	0.864101	0.485	0.202	2.1916e-59	CD4+ T cells
HLA-DPB1	4.58169e-63	-2.33671	0.116	0.44	1.67695e-58	CD4+ T cells
RBMS1.1	1.40315e-61	1.11207	0.759	0.511	5.13565e-57	CD4+ T cells
OXNAD1.1	4.09534e-61	0.776922	0.573	0.279	1.49894e-56	CD4+ T cells
RORA-AS1	8.60201e-61	0.785209	0.56	0.258	3.14842e-56	CD4+ T cells
SLC38A1	9.59368e-61	0.655326	0.869	0.514	3.51138e-56	CD4+ T cells
PGAP1	3.70586e-60	1.36178	0.313	0.101	1.35638e-55	CD4+ T cells
RPS25.1	4.17096e-60	0.703789	0.89	0.822	1.52661e-55	CD4+ T cells
HLA-DRB1.1	6.3517e-60	-2.34427	0.116	0.428	2.32478e-55	CD4+ T cells
RPS3	1.28207e-59	0.725723	0.901	0.842	4.69252e-55	CD4+ T cells
ZFP36L2	4.66529e-59	0.968012	0.878	0.718	1.70754e-54	CD4+ T cells
CXCR4	4.67126e-59	0.905671	0.803	0.523	1.70973e-54	CD4+ T cells
RPL36	6.41285e-59	0.722134	0.903	0.813	2.34717e-54	CD4+ T cells
SFMBT1.1	9.16073e-59	0.83773	0.418	0.168	3.35292e-54	CD4+ T cells
CLEC2D	2.49406e-58	0.826863	0.712	0.408	9.12851e-54	CD4+ T cells
LINC00513	2.51552e-58	0.831123	0.787	0.529	9.20705e-54	CD4+ T cells
MAGI3	6.12757e-58	0.867917	0.3	0.093	2.24275e-53	CD4+ T cells
RPL41	1.01133e-57	0.639165	0.925	0.912	3.70156e-53	CD4+ T cells
ZNF831	1.09559e-57	0.780362	0.527	0.242	4.00998e-53	CD4+ T cells
HLA-DPA1	2.84168e-57	-2.72992	0.133	0.435	1.04008e-52	CD4+ T cells
RPLP2.1	3.79959e-57	0.646216	0.92	0.864	1.39069e-52	CD4+ T cells
TRBC2.1	1.54295e-56	0.829572	0.626	0.326	5.64737e-52	CD4+ T cells
PITPNC1.1	1.94281e-56	0.848426	0.922	0.657	7.11086e-52	CD4+ T cells
KLRB1	3.23277e-56	1.02997	0.468	0.205	1.18323e-51	CD4+ T cells
ETS1.1	3.57871e-56	0.713851	0.837	0.508	1.30984e-51	CD4+ T cells
RPS19	7.3415e-56	0.730106	0.897	0.853	2.68706e-51	CD4+ T cells
MTSS1	1.01107e-55	-1.36841	0.078	0.387	3.70062e-51	CD4+ T cells
RPL11.1	1.24602e-55	0.622954	0.915	0.865	4.56056e-51	CD4+ T cells
FAM107B	2.40423e-55	0.77316	0.884	0.675	8.79973e-51	CD4+ T cells
RPS18.1	2.53698e-55	0.760698	0.909	0.853	9.2856e-51	CD4+ T cells
RPL10	3.83215e-55	0.685039	0.922	0.896	1.4026e-50	CD4+ T cells
ODF2L	3.93873e-55	0.814008	0.509	0.241	1.44161e-50	CD4+ T cells
PABPC1.1	6.65434e-55	0.717108	0.951	0.86	2.43556e-50	CD4+ T cells
RIN3.1	8.89464e-55	-1.13507	0.124	0.434	3.25553e-50	CD4+ T cells
RPL14	9.09133e-55	0.643738	0.89	0.815	3.32752e-50	CD4+ T cells
RPSA	3.16701e-54	0.805969	0.847	0.733	1.15916e-49	CD4+ T cells
RPL35A	4.14724e-54	0.660207	0.895	0.82	1.51793e-49	CD4+ T cells
FOXP1	9.78689e-54	0.857951	0.887	0.721	3.5821e-49	CD4+ T cells
RPS16.1	1.26488e-53	0.687306	0.886	0.821	4.62959e-49	CD4+ T cells
AP3M2	1.53244e-53	0.567922	0.336	0.12	5.60888e-49	CD4+ T cells
LITAF.1	1.67248e-53	-1.12565	0.465	0.696	6.12145e-49	CD4+ T cells
STAT4.1	4.07209e-53	0.799388	0.881	0.606	1.49042e-48	CD4+ T cells
PIK3AP1	5.97189e-53	-1.07371	0.05	0.349	2.18577e-48	CD4+ T cells
CD44	1.07465e-52	0.596041	0.958	0.729	3.93332e-48	CD4+ T cells
RPS2.1	1.64457e-52	0.705853	0.919	0.862	6.01928e-48	CD4+ T cells
HLA-DRA	1.88883e-52	-3.53534	0.094	0.378	6.91332e-48	CD4+ T cells
SNX9.1	3.71767e-52	0.449111	0.746	0.403	1.3607e-47	CD4+ T cells
TPT1	9.83294e-52	0.575375	0.926	0.93	3.59896e-47	CD4+ T cells
CD74.1	1.64436e-51	-2.72181	0.427	0.621	6.01851e-47	CD4+ T cells
AP001011.1.1	2.38929e-51	1.03235	0.604	0.344	8.74505e-47	CD4+ T cells
C1orf21.1	3.21796e-51	-1.47319	0.088	0.382	1.17781e-46	CD4+ T cells
FAM49A.1	3.27218e-51	-1.23777	0.038	0.328	1.19765e-46	CD4+ T cells
PRKCQ-AS1	3.76945e-51	0.634764	0.351	0.132	1.37966e-46	CD4+ T cells
GNLY.1	7.79818e-51	-3.00544	0.106	0.386	2.85421e-46	CD4+ T cells
RPL9	1.05124e-50	0.648577	0.873	0.822	3.84764e-46	CD4+ T cells
CNOT6L	1.06896e-50	0.719746	0.87	0.615	3.91251e-46	CD4+ T cells
NCK2	4.48356e-50	0.657842	0.543	0.28	1.64103e-45	CD4+ T cells
SEPTIN6	1.17978e-49	0.697501	0.696	0.44	4.31812e-45	CD4+ T cells
RHOH	1.55702e-49	0.761132	0.731	0.437	5.69884e-45	CD4+ T cells
ACTB.1	1.85522e-49	-0.982282	0.873	0.903	6.7903e-45	CD4+ T cells
TSC22D3	3.36403e-49	0.868536	0.853	0.628	1.23127e-44	CD4+ T cells
RPS8.1	3.6383e-49	0.680706	0.897	0.842	1.33165e-44	CD4+ T cells
PTPN12.1	4.42366e-48	-1.28556	0.171	0.448	1.6191e-43	CD4+ T cells
CRIP1	4.58637e-48	1.00849	0.764	0.526	1.67866e-43	CD4+ T cells
CAMK1D	4.73502e-48	0.835746	0.825	0.592	1.73307e-43	CD4+ T cells
ABLIM1	6.11525e-48	0.802742	0.562	0.285	2.23824e-43	CD4+ T cells
IL32.1	7.08813e-48	0.61399	0.729	0.375	2.59432e-43	CD4+ T cells
FAM177A1	7.13675e-48	0.863979	0.706	0.467	2.61212e-43	CD4+ T cells
EEF1A1	7.69803e-48	0.581251	0.942	0.918	2.81756e-43	CD4+ T cells
SERINC5	8.47707e-48	0.655851	0.599	0.325	3.10269e-43	CD4+ T cells
SMCHD1.1	1.16174e-47	0.920901	0.872	0.728	4.25208e-43	CD4+ T cells
RPLP0.1	1.37335e-47	0.757195	0.837	0.711	5.02658e-43	CD4+ T cells
RPL23A.1	1.50214e-47	0.624718	0.879	0.81	5.49797e-43	CD4+ T cells
RPL37	1.886e-47	0.64474	0.914	0.872	6.90296e-43	CD4+ T cells
NR3C2	2.34964e-47	0.830287	0.423	0.182	8.59992e-43	CD4+ T cells
PSAP	3.36365e-47	-1.54353	0.36	0.57	1.23113e-42	CD4+ T cells
FOXO1	8.51481e-47	0.664173	0.775	0.496	3.11651e-42	CD4+ T cells
RPL3.1	2.4783e-46	0.67582	0.879	0.821	9.07082e-42	CD4+ T cells
ANKRD12	2.55283e-46	0.751014	0.911	0.76	9.34363e-42	CD4+ T cells
BCL2.1	4.50811e-46	0.753962	0.806	0.524	1.65001e-41	CD4+ T cells
SYNE2.1	5.28338e-46	0.609528	0.867	0.574	1.93377e-41	CD4+ T cells
MFHAS1	5.49691e-46	0.858822	0.368	0.155	2.01192e-41	CD4+ T cells
TMEM131L	5.59582e-46	0.800175	0.599	0.348	2.04813e-41	CD4+ T cells
AC058791.1	6.25733e-46	0.562178	0.465	0.225	2.29025e-41	CD4+ T cells
PCAT1	7.73974e-46	0.739802	0.313	0.114	2.83282e-41	CD4+ T cells
RPL21.1	1.039e-45	0.608172	0.914	0.858	3.80284e-41	CD4+ T cells
AKT3	1.14819e-45	0.761307	0.79	0.534	4.2025e-41	CD4+ T cells
ARHGAP15	1.51584e-45	0.775913	0.909	0.746	5.54811e-41	CD4+ T cells
RPS14.1	4.32358e-45	0.625187	0.897	0.867	1.58247e-40	CD4+ T cells
GZMB	1.00138e-44	-1.76201	0.042	0.305	3.66514e-40	CD4+ T cells
MCTP1.1	7.22997e-44	-1.99714	0.074	0.326	2.64624e-39	CD4+ T cells
RPL10A	7.96595e-44	0.634288	0.858	0.768	2.91562e-39	CD4+ T cells
FTL.1	9.53495e-44	-1.75586	0.806	0.853	3.48989e-39	CD4+ T cells
RPS6.1	1.54209e-43	0.643041	0.909	0.849	5.64419e-39	CD4+ T cells
RPS3A	1.93835e-43	0.605622	0.898	0.851	7.09454e-39	CD4+ T cells
SC5D	2.25477e-43	0.502827	0.352	0.148	8.25268e-39	CD4+ T cells
RPS5.1	2.70129e-43	0.71017	0.837	0.732	9.88698e-39	CD4+ T cells
RPL18A.1	2.77316e-43	0.663455	0.897	0.839	1.015e-38	CD4+ T cells
LINC-PINT.1	2.80738e-43	0.606857	0.74	0.492	1.02753e-38	CD4+ T cells
THEMIS	6.82704e-43	0.564029	0.538	0.256	2.49877e-38	CD4+ T cells
GSAP	1.75762e-42	-0.905206	0.07	0.331	6.43305e-38	CD4+ T cells
RPS23.1	2.10195e-42	0.563855	0.895	0.844	7.69337e-38	CD4+ T cells
RPL19.1	2.23331e-42	0.619234	0.898	0.845	8.17413e-38	CD4+ T cells
NEAT1	2.46572e-42	-1.27485	0.828	0.877	9.02479e-38	CD4+ T cells
PIK3IP1	2.69104e-42	0.608111	0.526	0.282	9.84948e-38	CD4+ T cells
GPRIN3.1	3.03627e-42	0.675699	0.668	0.416	1.1113e-37	CD4+ T cells
YPEL5.1	6.94612e-42	0.669019	0.775	0.567	2.54235e-37	CD4+ T cells
NDFIP1	8.39126e-42	0.762354	0.66	0.449	3.07128e-37	CD4+ T cells
TENT5C.1	1.82494e-41	0.503673	0.585	0.318	6.67947e-37	CD4+ T cells
AC016831.7	1.98385e-41	0.685391	0.737	0.489	7.2611e-37	CD4+ T cells
PTPRE.1	2.4964e-41	-1.10851	0.239	0.476	9.13707e-37	CD4+ T cells
YIPF5	2.60663e-41	0.517451	0.365	0.161	9.54051e-37	CD4+ T cells
CTBP2.1	3.00456e-41	-0.948013	0.085	0.342	1.0997e-36	CD4+ T cells
RPL18.1	3.24116e-41	0.60314	0.87	0.807	1.1863e-36	CD4+ T cells
RPL17.1	5.625e-41	0.566935	0.887	0.831	2.0588e-36	CD4+ T cells
FYN.1	6.26189e-41	0.506764	0.956	0.714	2.29191e-36	CD4+ T cells
SLC7A6	6.61115e-41	0.431549	0.346	0.146	2.41975e-36	CD4+ T cells
NIBAN1.1	9.11448e-41	0.961301	0.714	0.509	3.33599e-36	CD4+ T cells
LPCAT1	1.18994e-40	-0.822712	0.105	0.358	4.35529e-36	CD4+ T cells
GRAMD1B	1.82986e-40	0.791063	0.344	0.15	6.69747e-36	CD4+ T cells
CDC42SE2	2.08829e-40	0.574682	0.909	0.739	7.64335e-36	CD4+ T cells
CST3.1	4.39589e-40	-2.40621	0.141	0.374	1.60894e-35	CD4+ T cells
SNX25.1	6.71193e-40	0.56621	0.449	0.222	2.45663e-35	CD4+ T cells
IER3.1	9.51324e-40	-2.04231	0.136	0.374	3.48194e-35	CD4+ T cells
RPS20	9.7119e-40	0.565522	0.87	0.785	3.55465e-35	CD4+ T cells
RPS15	2.90299e-39	0.544472	0.895	0.841	1.06252e-34	CD4+ T cells
LRMDA	3.38301e-39	-1.74662	0.085	0.317	1.23822e-34	CD4+ T cells
ITM2A	3.41372e-39	0.587137	0.43	0.21	1.24946e-34	CD4+ T cells
PHLDA1	3.64848e-39	0.628377	0.438	0.215	1.33538e-34	CD4+ T cells
RPS13	6.67352e-39	0.596994	0.865	0.807	2.44258e-34	CD4+ T cells
HIVEP2	9.52719e-39	0.561129	0.756	0.487	3.48705e-34	CD4+ T cells
STK17B.1	1.09457e-38	0.559339	0.905	0.729	4.00625e-34	CD4+ T cells
PLXDC2.1	1.12114e-38	-1.59657	0.078	0.32	4.10349e-34	CD4+ T cells
EEF1B2.1	1.15915e-38	0.633163	0.845	0.715	4.24261e-34	CD4+ T cells
ITGA6	1.67996e-38	0.396008	0.335	0.138	6.14883e-34	CD4+ T cells
ABCC1	1.83389e-38	0.712542	0.574	0.342	6.71223e-34	CD4+ T cells
GZMH	2.57855e-38	-1.2681	0.069	0.303	9.43776e-34	CD4+ T cells
CCDC173	4.4085e-38	0.433827	0.3	0.119	1.61356e-33	CD4+ T cells
RNF125.1	6.93297e-38	0.591892	0.7	0.442	2.53754e-33	CD4+ T cells
TRIO.1	1.00398e-37	-1.16128	0.094	0.333	3.67466e-33	CD4+ T cells
AOAH.1	1.19761e-37	-0.953423	0.336	0.616	4.38336e-33	CD4+ T cells
JUND.1	3.80699e-37	0.610262	0.909	0.84	1.3934e-32	CD4+ T cells
FNBP1	5.46836e-37	0.520751	0.914	0.764	2.00147e-32	CD4+ T cells
SSBP2	5.92049e-37	0.645731	0.604	0.363	2.16696e-32	CD4+ T cells
IDS	8.22772e-37	0.626153	0.698	0.495	3.01143e-32	CD4+ T cells
KLRD1.1	9.60637e-37	-1.35293	0.146	0.378	3.51603e-32	CD4+ T cells
RPL36A	9.83825e-37	0.594613	0.878	0.782	3.6009e-32	CD4+ T cells
CTSS	1.11073e-36	-1.51931	0.288	0.483	4.06537e-32	CD4+ T cells
LDHB	1.39251e-36	0.562532	0.524	0.312	5.09674e-32	CD4+ T cells
BORCS5	1.55392e-36	0.626833	0.609	0.37	5.68751e-32	CD4+ T cells
RPL13A.1	2.11774e-36	0.558076	0.923	0.865	7.75113e-32	CD4+ T cells
PARP8	2.75343e-36	0.77401	0.792	0.571	1.00778e-31	CD4+ T cells
NPM1	5.31598e-36	0.550346	0.823	0.68	1.9457e-31	CD4+ T cells
ANKRD28.1	6.1896e-36	0.909471	0.609	0.383	2.26546e-31	CD4+ T cells
RNF19A	2.27768e-35	0.708272	0.757	0.543	8.33655e-31	CD4+ T cells
MGAT5.1	2.55231e-35	0.745638	0.623	0.384	9.3417e-31	CD4+ T cells
MXI1	2.56306e-35	0.55988	0.365	0.173	9.38104e-31	CD4+ T cells
TNFAIP3.1	2.99289e-35	0.703789	0.878	0.723	1.09543e-30	CD4+ T cells
RPL12	7.56108e-35	0.521766	0.898	0.82	2.76743e-30	CD4+ T cells
LMNA	8.11019e-35	0.437876	0.715	0.48	2.96841e-30	CD4+ T cells
FGL2	8.75995e-35	-1.41	0.081	0.301	3.20623e-30	CD4+ T cells
PMEPA1	9.13628e-35	0.6682	0.332	0.149	3.34397e-30	CD4+ T cells
RPS6KA5.1	1.1286e-34	0.565627	0.628	0.38	4.13078e-30	CD4+ T cells
MBNL1.1	1.7663e-34	0.562745	0.961	0.861	6.46482e-30	CD4+ T cells
ANXA1.1	2.12178e-34	0.781348	0.833	0.701	7.76592e-30	CD4+ T cells
PLP2.1	5.84364e-34	0.459841	0.437	0.229	2.13883e-29	CD4+ T cells
RPS4X.1	7.06969e-34	0.560846	0.872	0.83	2.58758e-29	CD4+ T cells
CREM.1	7.17604e-34	0.648153	0.809	0.674	2.6265e-29	CD4+ T cells
AC010609.1	7.81508e-34	0.445385	0.3	0.124	2.8604e-29	CD4+ T cells
ASAH1.1	8.74878e-34	-1.05183	0.138	0.356	3.20214e-29	CD4+ T cells
KLF12	1.01604e-33	0.507567	0.71	0.441	3.7188e-29	CD4+ T cells
STK24	2.50867e-33	0.717909	0.637	0.431	9.18199e-29	CD4+ T cells
PTGER4.1	3.1869e-33	0.601098	0.653	0.434	1.16644e-28	CD4+ T cells
CD83.1	4.37156e-33	-1.82212	0.255	0.451	1.60004e-28	CD4+ T cells
PDCD4	5.42449e-33	0.559316	0.787	0.603	1.98542e-28	CD4+ T cells
CD52	6.12522e-33	0.45362	0.659	0.393	2.24189e-28	CD4+ T cells
ZNF331.1	7.44537e-33	0.722387	0.707	0.498	2.72508e-28	CD4+ T cells
AC068282.1	8.01715e-33	0.477165	0.446	0.235	2.93436e-28	CD4+ T cells
PVT1	1.10732e-32	0.482612	0.332	0.15	4.0529e-28	CD4+ T cells
MCUB.1	1.39231e-32	0.497912	0.567	0.336	5.096e-28	CD4+ T cells
CTSD.1	1.54087e-32	-0.899052	0.192	0.411	5.63973e-28	CD4+ T cells
MAP3K4	1.69653e-32	0.900656	0.38	0.199	6.20946e-28	CD4+ T cells
RPL38	1.75661e-32	0.507929	0.89	0.807	6.42936e-28	CD4+ T cells
CMSS1.1	1.79679e-32	1.3119	0.523	0.332	6.57642e-28	CD4+ T cells
DDX24	3.71824e-32	0.520026	0.773	0.571	1.36091e-27	CD4+ T cells
TOMM7	4.64389e-32	0.505563	0.787	0.642	1.69971e-27	CD4+ T cells
RPS7	5.36116e-32	0.463729	0.884	0.806	1.96224e-27	CD4+ T cells
CD63.1	5.96848e-32	-0.949208	0.421	0.58	2.18452e-27	CD4+ T cells
DOCK4	6.50018e-32	-2.47343	0.147	0.351	2.37913e-27	CD4+ T cells
ABCG1	8.14972e-32	0.512202	0.383	0.188	2.98288e-27	CD4+ T cells
CDKN1B	1.05774e-31	0.492613	0.502	0.291	3.87145e-27	CD4+ T cells
USP3-AS1	1.36869e-31	0.50781	0.366	0.183	5.00955e-27	CD4+ T cells
HINT1	1.5408e-31	0.511855	0.69	0.506	5.63949e-27	CD4+ T cells
DOCK5.1	1.5621e-31	-0.959089	0.097	0.32	5.71744e-27	CD4+ T cells
TLK1	1.66761e-31	0.633102	0.573	0.376	6.10361e-27	CD4+ T cells
RPL24	2.22681e-31	0.417824	0.869	0.8	8.15035e-27	CD4+ T cells
MYO1F.1	4.5543e-31	-0.868641	0.266	0.492	1.66692e-26	CD4+ T cells
GSPT1	5.19465e-31	0.546643	0.62	0.421	1.90129e-26	CD4+ T cells
RPL5	6.39571e-31	0.499806	0.887	0.809	2.34089e-26	CD4+ T cells
USP36	6.78025e-31	0.430513	0.664	0.446	2.48164e-26	CD4+ T cells
ITGB2.1	7.19036e-31	-0.841785	0.368	0.539	2.63174e-26	CD4+ T cells
ARL4C.1	7.64369e-31	0.548021	0.764	0.534	2.79767e-26	CD4+ T cells
CBLB.1	1.26271e-30	0.489517	0.842	0.608	4.62164e-26	CD4+ T cells
RALGAPA1	2.37418e-30	0.592217	0.826	0.644	8.68974e-26	CD4+ T cells
ADK	2.6634e-30	0.687605	0.67	0.466	9.7483e-26	CD4+ T cells
SATB1	4.87551e-30	0.525035	0.368	0.191	1.78448e-25	CD4+ T cells
PRKCA.1	5.47518e-30	0.56267	0.637	0.416	2.00397e-25	CD4+ T cells
PRF1.1	5.62568e-30	-1.48429	0.139	0.333	2.05905e-25	CD4+ T cells
PHTF2.1	5.89066e-30	0.618205	0.482	0.281	2.15604e-25	CD4+ T cells
PPA1	8.44121e-30	0.38866	0.427	0.234	3.08957e-25	CD4+ T cells
OXCT1	8.87678e-30	0.413715	0.448	0.241	3.24899e-25	CD4+ T cells
SYNE1.1	2.34695e-29	-1.01922	0.351	0.531	8.59007e-25	CD4+ T cells
VIM	2.47942e-29	0.504744	0.894	0.781	9.07492e-25	CD4+ T cells
PCNX1	2.7496e-29	0.631473	0.729	0.531	1.00638e-24	CD4+ T cells
LRRC8C.1	2.8015e-29	0.670038	0.51	0.312	1.02538e-24	CD4+ T cells
MAP3K8	2.89229e-29	-0.884397	0.322	0.519	1.05861e-24	CD4+ T cells
AC067945.4	2.90973e-29	0.362293	0.311	0.143	1.06499e-24	CD4+ T cells
PPP1CB	2.99113e-29	0.590293	0.778	0.606	1.09478e-24	CD4+ T cells
HERC1	6.5583e-29	0.602078	0.767	0.584	2.4004e-24	CD4+ T cells
CD69	6.57146e-29	0.528527	0.793	0.544	2.40522e-24	CD4+ T cells
RPL27A	8.61473e-29	0.450728	0.864	0.805	3.15308e-24	CD4+ T cells
AC016831.5	1.20832e-28	0.410474	0.426	0.237	4.42256e-24	CD4+ T cells
RPL26	1.22711e-28	0.464285	0.898	0.844	4.49136e-24	CD4+ T cells
ANTXR2	1.49344e-28	0.55716	0.537	0.33	5.46613e-24	CD4+ T cells
AC079793.1	1.59238e-28	0.588565	0.565	0.363	5.82826e-24	CD4+ T cells
EFHD2.1	1.62809e-28	-0.793752	0.372	0.543	5.95898e-24	CD4+ T cells
DOCK10.1	1.70796e-28	0.509612	0.779	0.591	6.25131e-24	CD4+ T cells
SRSF7	3.23678e-28	0.367281	0.876	0.665	1.18469e-23	CD4+ T cells
SYNJ2	4.70708e-28	0.469921	0.302	0.14	1.72284e-23	CD4+ T cells
RPL4	4.72849e-28	0.524616	0.793	0.673	1.73068e-23	CD4+ T cells
GAS5	5.8252e-28	0.489968	0.66	0.487	2.13208e-23	CD4+ T cells
GOLGA8A	6.37773e-28	0.376251	0.36	0.183	2.33431e-23	CD4+ T cells
NPC2	6.84448e-28	-1.0942	0.153	0.34	2.50515e-23	CD4+ T cells
HNRNPLL	1.35305e-27	0.433805	0.387	0.201	4.95231e-23	CD4+ T cells
BRD9	3.04117e-27	0.503066	0.433	0.252	1.1131e-22	CD4+ T cells
RAP1GAP2	3.30265e-27	-0.883709	0.111	0.306	1.2088e-22	CD4+ T cells
SNHG6	3.50327e-27	0.477425	0.71	0.55	1.28223e-22	CD4+ T cells
TRBC1	3.52342e-27	0.691363	0.465	0.267	1.28961e-22	CD4+ T cells
PLAUR.1	5.19259e-27	-2.44923	0.155	0.331	1.90054e-22	CD4+ T cells
ACSL1.1	5.97959e-27	-1.74463	0.172	0.351	2.18859e-22	CD4+ T cells
PRORP	7.19121e-27	0.502899	0.363	0.191	2.63206e-22	CD4+ T cells
ZC3HAV1.1	9.31442e-27	0.343846	0.825	0.623	3.40917e-22	CD4+ T cells
LDLRAD4	1.35803e-26	0.572351	0.579	0.37	4.97051e-22	CD4+ T cells
RPL31	2.25085e-26	0.451256	0.818	0.729	8.23834e-22	CD4+ T cells
SLC2A3	2.89534e-26	0.557717	0.75	0.561	1.05972e-21	CD4+ T cells
LINC01619	2.92307e-26	0.646014	0.833	0.667	1.06987e-21	CD4+ T cells
GLUL.1	3.49735e-26	-0.999	0.202	0.395	1.28006e-21	CD4+ T cells
TMEM243.1	4.34621e-26	0.343896	0.412	0.228	1.59076e-21	CD4+ T cells
CERK	4.80748e-26	0.44609	0.388	0.216	1.75959e-21	CD4+ T cells
FNIP2	5.03027e-26	-1.30324	0.158	0.346	1.84113e-21	CD4+ T cells
AC044849.1	5.43259e-26	0.383602	0.354	0.18	1.98838e-21	CD4+ T cells
SPTBN1.1	5.5454e-26	0.476692	0.468	0.279	2.02967e-21	CD4+ T cells
WHRN	6.26208e-26	0.512699	0.316	0.154	2.29198e-21	CD4+ T cells
RPL35	7.89834e-26	0.43305	0.873	0.802	2.89087e-21	CD4+ T cells
RPL7A	1.06352e-25	0.411999	0.879	0.817	3.89259e-21	CD4+ T cells
NSMCE3	1.13616e-25	0.404123	0.346	0.181	4.15845e-21	CD4+ T cells
TNIK.1	1.23783e-25	0.42544	0.662	0.423	4.53057e-21	CD4+ T cells
CCSER2.1	1.39209e-25	0.463772	0.768	0.57	5.0952e-21	CD4+ T cells
MGAT1.1	1.40182e-25	-0.906235	0.171	0.355	5.13079e-21	CD4+ T cells
RPL29	1.66557e-25	0.498876	0.853	0.788	6.09614e-21	CD4+ T cells
AGO2	1.72934e-25	0.431729	0.676	0.466	6.32955e-21	CD4+ T cells
RPL8.1	1.85288e-25	0.437451	0.862	0.784	6.78172e-21	CD4+ T cells
HDAC9.1	2.14418e-25	-1.11174	0.122	0.312	7.8479e-21	CD4+ T cells
RPS9	2.80005e-25	0.423542	0.87	0.828	1.02485e-20	CD4+ T cells
SF1	2.87423e-25	0.385988	0.7	0.519	1.052e-20	CD4+ T cells
QKI.1	3.73958e-25	-0.952942	0.516	0.635	1.36872e-20	CD4+ T cells
NAP1L1	5.66867e-25	0.397445	0.808	0.645	2.07479e-20	CD4+ T cells
FLOT1.1	6.44207e-25	-0.825766	0.135	0.32	2.35786e-20	CD4+ T cells
SKAP2	8.43901e-25	-0.65066	0.161	0.358	3.08876e-20	CD4+ T cells
SPTAN1	1.04699e-24	0.442174	0.665	0.462	3.8321e-20	CD4+ T cells
FNDC3B.1	1.39903e-24	-1.17359	0.474	0.612	5.1206e-20	CD4+ T cells
BTD	2.32692e-24	0.61174	0.429	0.255	8.51676e-20	CD4+ T cells
BRD1.1	2.83258e-24	0.398696	0.521	0.336	1.03675e-19	CD4+ T cells
RPL22	3.04676e-24	0.462401	0.85	0.765	1.11514e-19	CD4+ T cells
CTSC.1	4.64394e-24	-0.749318	0.304	0.483	1.69973e-19	CD4+ T cells
EEF1G.1	9.6021e-24	0.528307	0.775	0.664	3.51446e-19	CD4+ T cells
LCP1.1	1.12004e-23	-0.703919	0.668	0.727	4.09946e-19	CD4+ T cells
CYTIP	1.158e-23	0.369583	0.739	0.527	4.23839e-19	CD4+ T cells
PIK3CB	1.68508e-23	0.606833	0.388	0.228	6.16757e-19	CD4+ T cells
PAG1	1.884e-23	0.283027	0.613	0.403	6.89561e-19	CD4+ T cells
ZNF10.1	2.98319e-23	0.411076	0.379	0.211	1.09188e-18	CD4+ T cells
JMJD1C	4.01612e-23	0.371374	0.895	0.746	1.46994e-18	CD4+ T cells
NR3C1.1	4.55592e-23	0.748901	0.782	0.673	1.66751e-18	CD4+ T cells
RAPGEF6	5.21592e-23	0.586993	0.637	0.465	1.90908e-18	CD4+ T cells
RNF130.1	6.89263e-23	-0.755415	0.222	0.406	2.52277e-18	CD4+ T cells
RPL36AL	7.3855e-23	0.396636	0.792	0.684	2.70317e-18	CD4+ T cells
ARHGAP5.1	7.89933e-23	0.480023	0.408	0.238	2.89123e-18	CD4+ T cells
MCTP2.1	8.72985e-23	-1.0326	0.244	0.416	3.19521e-18	CD4+ T cells
EMB	1.50105e-22	0.44559	0.656	0.462	5.49401e-18	CD4+ T cells
PDE4D.1	2.01942e-22	0.441158	0.645	0.448	7.39128e-18	CD4+ T cells
VAV3.1	2.17459e-22	-0.698943	0.286	0.481	7.95923e-18	CD4+ T cells
SVIP	2.26167e-22	0.383965	0.349	0.19	8.27795e-18	CD4+ T cells
ISCA1	2.57604e-22	0.354236	0.437	0.267	9.42858e-18	CD4+ T cells
PHACTR2.1	2.69593e-22	0.84247	0.504	0.335	9.86738e-18	CD4+ T cells
ARHGAP18.1	2.84514e-22	-0.8225	0.144	0.32	1.04135e-17	CD4+ T cells
RPL27	3.71879e-22	0.422601	0.826	0.743	1.36112e-17	CD4+ T cells
SOD1	3.76409e-22	0.429274	0.643	0.479	1.37769e-17	CD4+ T cells
GOLGA8B	4.72579e-22	0.327344	0.336	0.18	1.72969e-17	CD4+ T cells
SIK3	5.95434e-22	0.464861	0.936	0.831	2.17935e-17	CD4+ T cells
HECA.1	6.31654e-22	0.357366	0.682	0.5	2.31192e-17	CD4+ T cells
FUT8.1	6.79391e-22	0.431868	0.318	0.166	2.48664e-17	CD4+ T cells
ATP2B4.1	7.62795e-22	0.471634	0.581	0.394	2.79191e-17	CD4+ T cells
ZFAND3.1	8.09744e-22	-0.728911	0.654	0.725	2.96374e-17	CD4+ T cells
MLLT3	8.59675e-22	0.480183	0.421	0.245	3.1465e-17	CD4+ T cells
SERPINB1.1	9.07489e-22	-0.822116	0.288	0.445	3.3215e-17	CD4+ T cells
AHR	9.82329e-22	0.409787	0.592	0.377	3.59542e-17	CD4+ T cells
LRBA	1.12175e-21	0.380971	0.736	0.532	4.10573e-17	CD4+ T cells
HNRNPUL1	1.75528e-21	0.371762	0.654	0.469	6.4245e-17	CD4+ T cells
TMEM245	1.83925e-21	0.407195	0.379	0.22	6.73185e-17	CD4+ T cells
JMY	1.86825e-21	0.447038	0.535	0.352	6.83798e-17	CD4+ T cells
DENND4A.1	3.36168e-21	0.53846	0.854	0.699	1.23041e-16	CD4+ T cells
CEBPD.1	3.45636e-21	-0.999095	0.194	0.365	1.26506e-16	CD4+ T cells
PCGF5	4.23295e-21	0.434687	0.617	0.447	1.5493e-16	CD4+ T cells
RPL6	4.30352e-21	0.399112	0.881	0.834	1.57513e-16	CD4+ T cells
PCNX2	4.53687e-21	0.454517	0.362	0.206	1.66054e-16	CD4+ T cells
SNHG8	4.84148e-21	0.402348	0.601	0.439	1.77203e-16	CD4+ T cells
LINC01138	5.10605e-21	0.392891	0.473	0.295	1.86886e-16	CD4+ T cells
EEF1D	6.10904e-21	0.409861	0.79	0.679	2.23597e-16	CD4+ T cells
POLR3E	7.68988e-21	0.373155	0.307	0.163	2.81457e-16	CD4+ T cells
GSTP1	7.83914e-21	-0.687432	0.33	0.485	2.8692e-16	CD4+ T cells
GLIPR1	7.94639e-21	0.499809	0.546	0.387	2.90846e-16	CD4+ T cells
ASXL1	1.3465e-20	0.286996	0.618	0.43	4.92834e-16	CD4+ T cells
FAU	1.47704e-20	0.324763	0.872	0.828	5.40611e-16	CD4+ T cells
BTBD9	1.52656e-20	0.549113	0.698	0.533	5.58736e-16	CD4+ T cells
MIF	2.25343e-20	0.401766	0.676	0.512	8.2478e-16	CD4+ T cells
USP47	2.3282e-20	0.452098	0.712	0.531	8.52143e-16	CD4+ T cells
LMBR1	2.57232e-20	0.386581	0.473	0.304	9.41496e-16	CD4+ T cells
GPHN.1	2.72312e-20	0.56344	0.449	0.284	9.96689e-16	CD4+ T cells
ARPC3.1	3.18762e-20	-0.615961	0.582	0.648	1.1667e-15	CD4+ T cells
NOP53	3.19781e-20	0.40894	0.643	0.501	1.17043e-15	CD4+ T cells
ARPC2.1	4.09933e-20	-0.521997	0.751	0.769	1.5004e-15	CD4+ T cells
SYTL3.1	4.77391e-20	0.408936	0.834	0.635	1.7473e-15	CD4+ T cells
MYO1D.1	4.83993e-20	0.548892	0.399	0.242	1.77146e-15	CD4+ T cells
CST7.1	5.48696e-20	-0.963189	0.368	0.483	2.00828e-15	CD4+ T cells
SELENOK	6.43215e-20	0.487814	0.687	0.545	2.35423e-15	CD4+ T cells
ACAP1	6.87641e-20	0.28719	0.498	0.311	2.51684e-15	CD4+ T cells
PPP2R5C.1	7.01494e-20	0.301985	0.887	0.696	2.56754e-15	CD4+ T cells
PDE7A	9.27781e-20	0.383086	0.737	0.532	3.39577e-15	CD4+ T cells
PRKCQ.1	1.06323e-19	0.376374	0.556	0.347	3.89152e-15	CD4+ T cells
NAMPT	1.10192e-19	-2.13196	0.546	0.599	4.03315e-15	CD4+ T cells
RPS10.1	1.63676e-19	0.488287	0.754	0.642	5.9907e-15	CD4+ T cells
MYO9B.1	1.64139e-19	-0.919702	0.46	0.569	6.00764e-15	CD4+ T cells
CYBA	2.02146e-19	-0.615044	0.703	0.716	7.39873e-15	CD4+ T cells
PSIP1	2.05003e-19	0.267745	0.474	0.299	7.50333e-15	CD4+ T cells
G3BP2	2.4951e-19	0.399104	0.606	0.455	9.13231e-15	CD4+ T cells
AHNAK	2.83197e-19	0.38009	0.809	0.666	1.03653e-14	CD4+ T cells
TET2	2.87739e-19	-1.01052	0.308	0.45	1.05316e-14	CD4+ T cells
RACK1.1	3.16414e-19	0.436601	0.833	0.749	1.15811e-14	CD4+ T cells
TNRC6C	3.74524e-19	0.334986	0.565	0.369	1.3708e-14	CD4+ T cells
CPEB4	5.72747e-19	-0.673835	0.244	0.408	2.09631e-14	CD4+ T cells
COX7C	6.42517e-19	0.352213	0.751	0.623	2.35168e-14	CD4+ T cells
JAZF1	7.96148e-19	-0.665389	0.338	0.508	2.91398e-14	CD4+ T cells
ARHGAP26.1	8.44449e-19	-0.63448	0.74	0.8	3.09077e-14	CD4+ T cells
PLCG2	8.47356e-19	-0.812227	0.562	0.658	3.10141e-14	CD4+ T cells
SAT1	1.0061e-18	-1.35136	0.712	0.731	3.68243e-14	CD4+ T cells
LINC01578	1.12493e-18	0.370285	0.736	0.594	4.11736e-14	CD4+ T cells
GSE1.1	1.25395e-18	-0.500984	0.16	0.326	4.58957e-14	CD4+ T cells
FXYD5.1	1.27266e-18	0.360434	0.629	0.473	4.65808e-14	CD4+ T cells
ANKH	1.59976e-18	0.381489	0.454	0.289	5.85529e-14	CD4+ T cells
ALG13	1.65257e-18	0.445139	0.529	0.372	6.04856e-14	CD4+ T cells
PTPRC.1	2.17319e-18	0.317845	0.953	0.849	7.95409e-14	CD4+ T cells
RPS6KA3.1	2.4618e-18	0.528551	0.649	0.511	9.01042e-14	CD4+ T cells
TUBB4B	2.65632e-18	0.359767	0.689	0.524	9.72239e-14	CD4+ T cells
RPL37A	2.96329e-18	0.351207	0.895	0.853	1.08459e-13	CD4+ T cells
TIPARP	3.20619e-18	0.429711	0.621	0.456	1.1735e-13	CD4+ T cells
MT-CO1.1	3.51162e-18	-0.31851	0.959	0.958	1.28529e-13	CD4+ T cells
TSPYL2	3.72691e-18	0.293079	0.563	0.388	1.36409e-13	CD4+ T cells
GCC2	4.05656e-18	0.374037	0.581	0.416	1.48474e-13	CD4+ T cells
CASP8	4.09887e-18	0.371897	0.563	0.387	1.50023e-13	CD4+ T cells
EPB41	5.01793e-18	0.36659	0.64	0.462	1.83661e-13	CD4+ T cells
SAMD3.1	5.04142e-18	-0.844214	0.261	0.399	1.84521e-13	CD4+ T cells
YBX3	5.16892e-18	-0.609423	0.172	0.336	1.89188e-13	CD4+ T cells
CAP1.1	5.99938e-18	-0.601471	0.412	0.533	2.19583e-13	CD4+ T cells
PEAK1	6.19939e-18	-0.960663	0.244	0.399	2.26904e-13	CD4+ T cells
EPC1	7.1928e-18	0.347625	0.773	0.639	2.63264e-13	CD4+ T cells
CEP85L	9.27837e-18	0.389981	0.598	0.423	3.39598e-13	CD4+ T cells
ARPC5.1	9.6497e-18	-0.635238	0.397	0.522	3.53189e-13	CD4+ T cells
RPS26	9.73489e-18	0.508349	0.845	0.759	3.56307e-13	CD4+ T cells
CYTH1	1.19439e-17	0.358087	0.811	0.657	4.3716e-13	CD4+ T cells
PPM1L	1.38283e-17	-0.802512	0.147	0.302	5.06131e-13	CD4+ T cells
TUT4.1	1.47801e-17	0.390053	0.601	0.436	5.40968e-13	CD4+ T cells
HSPA1A	1.50811e-17	-1.36778	0.299	0.443	5.51982e-13	CD4+ T cells
FAM118A	1.60416e-17	0.329813	0.358	0.219	5.87139e-13	CD4+ T cells
NDUFS5	1.83278e-17	0.388589	0.571	0.428	6.70817e-13	CD4+ T cells
GADD45A	1.85362e-17	0.449596	0.385	0.24	6.78444e-13	CD4+ T cells
ATP13A3.1	1.91908e-17	-1.22054	0.263	0.397	7.02401e-13	CD4+ T cells
SH3BP5	1.94253e-17	-0.714365	0.241	0.386	7.10986e-13	CD4+ T cells
CLDND1	1.9511e-17	0.390888	0.416	0.278	7.14123e-13	CD4+ T cells
NSD3.1	2.2384e-17	0.3851	0.595	0.438	8.19278e-13	CD4+ T cells
PFN1.1	2.29225e-17	-0.698303	0.714	0.724	8.38988e-13	CD4+ T cells
HIPK1.1	2.53177e-17	0.312712	0.599	0.436	9.26652e-13	CD4+ T cells
SH2B3.1	2.71203e-17	-0.628434	0.178	0.329	9.92628e-13	CD4+ T cells
AC068587.4	3.00997e-17	0.356448	0.401	0.243	1.10168e-12	CD4+ T cells
MSI2	3.11606e-17	0.349058	0.546	0.372	1.14051e-12	CD4+ T cells
ODC1	3.38261e-17	0.366343	0.521	0.359	1.23807e-12	CD4+ T cells
P2RY8	3.39744e-17	0.26626	0.598	0.416	1.2435e-12	CD4+ T cells
LBH	3.90732e-17	0.255108	0.499	0.324	1.43012e-12	CD4+ T cells
KLRK1.1	3.91962e-17	-0.625001	0.177	0.339	1.43462e-12	CD4+ T cells
TBK1.1	3.96081e-17	-0.594685	0.199	0.352	1.44969e-12	CD4+ T cells
RASGRP1	3.96984e-17	0.275868	0.455	0.282	1.453e-12	CD4+ T cells
STK17A	4.06947e-17	0.28564	0.775	0.597	1.48947e-12	CD4+ T cells
BIRC3.1	4.64447e-17	0.279519	0.56	0.385	1.69992e-12	CD4+ T cells
PPP1R2	5.93517e-17	0.381132	0.579	0.424	2.17233e-12	CD4+ T cells
B4GALT5.1	6.41886e-17	-0.743304	0.236	0.386	2.34937e-12	CD4+ T cells
PACSIN2	6.6506e-17	-0.70367	0.228	0.376	2.43419e-12	CD4+ T cells
USP3	7.95205e-17	0.438814	0.66	0.534	2.91053e-12	CD4+ T cells
TAOK3.1	8.19012e-17	-0.64267	0.524	0.623	2.99767e-12	CD4+ T cells
ANXA5.1	8.57125e-17	-0.962137	0.344	0.449	3.13716e-12	CD4+ T cells
BID.1	8.57176e-17	-0.757174	0.18	0.322	3.13735e-12	CD4+ T cells
DHX9	8.57497e-17	0.328807	0.585	0.437	3.13852e-12	CD4+ T cells
ACTR2.1	9.57578e-17	-0.570415	0.593	0.646	3.50483e-12	CD4+ T cells
RPL23	9.79338e-17	0.329075	0.82	0.738	3.58448e-12	CD4+ T cells
CD48	1.28977e-16	0.306546	0.638	0.465	4.7207e-12	CD4+ T cells
SOS1	1.40792e-16	0.50607	0.61	0.465	5.15314e-12	CD4+ T cells
KAT6B	1.4785e-16	0.347705	0.618	0.449	5.41145e-12	CD4+ T cells
EIF4G3	2.0647e-16	-0.659849	0.349	0.482	7.55702e-12	CD4+ T cells
ACTR3.1	2.25895e-16	-0.617503	0.535	0.62	8.268e-12	CD4+ T cells
GOLGB1	2.38258e-16	0.357433	0.665	0.513	8.72047e-12	CD4+ T cells
MAP2K3	2.60081e-16	-0.548317	0.219	0.368	9.51921e-12	CD4+ T cells
STT3B	2.76852e-16	0.296561	0.613	0.45	1.01331e-11	CD4+ T cells
GNL3	3.28101e-16	0.342262	0.402	0.263	1.20088e-11	CD4+ T cells
RESF1	3.58366e-16	0.398827	0.664	0.501	1.31166e-11	CD4+ T cells
DENND5A	3.62849e-16	-1.54856	0.18	0.305	1.32806e-11	CD4+ T cells
CHD2	3.64502e-16	0.383793	0.862	0.718	1.33411e-11	CD4+ T cells
ELK3	4.86236e-16	0.320121	0.485	0.332	1.77967e-11	CD4+ T cells
UBE2O	4.95175e-16	0.445548	0.333	0.203	1.81239e-11	CD4+ T cells
MDFIC	5.11108e-16	0.424777	0.484	0.329	1.87071e-11	CD4+ T cells
EIF3E	5.83825e-16	0.28328	0.643	0.507	2.13686e-11	CD4+ T cells
SNHG16	5.889e-16	0.340863	0.369	0.24	2.15543e-11	CD4+ T cells
NR1D2	5.95866e-16	0.33836	0.515	0.363	2.18093e-11	CD4+ T cells
LINC01871	6.04023e-16	0.401541	0.376	0.23	2.21079e-11	CD4+ T cells
AC026979.2	6.35315e-16	0.269207	0.318	0.184	2.32532e-11	CD4+ T cells
MT-ND4	6.91459e-16	-0.352385	0.928	0.927	2.53081e-11	CD4+ T cells
UBA52	7.124e-16	0.314347	0.861	0.786	2.60746e-11	CD4+ T cells
ITPKB.1	7.27814e-16	0.384158	0.524	0.372	2.66387e-11	CD4+ T cells
ATP6V0B	8.60806e-16	-0.489321	0.186	0.326	3.15064e-11	CD4+ T cells
ELOVL5	8.60822e-16	0.449073	0.649	0.516	3.1507e-11	CD4+ T cells
SENP7	1.04009e-15	0.316439	0.432	0.289	3.80683e-11	CD4+ T cells
ABCB1	1.44535e-15	0.438634	0.365	0.228	5.29014e-11	CD4+ T cells
PER1	1.46437e-15	0.279947	0.523	0.37	5.35973e-11	CD4+ T cells
GNPTAB	1.87211e-15	-0.659232	0.321	0.456	6.85212e-11	CD4+ T cells
CELF2.1	2.05717e-15	0.399298	0.867	0.749	7.52947e-11	CD4+ T cells
MZT2B	2.10996e-15	0.25063	0.557	0.401	7.72266e-11	CD4+ T cells
PACS1	2.20596e-15	0.378143	0.617	0.456	8.07403e-11	CD4+ T cells
RANBP2	2.3607e-15	0.339928	0.673	0.539	8.64039e-11	CD4+ T cells
RPL7	3.00237e-15	0.377657	0.814	0.732	1.0989e-10	CD4+ T cells
ISG20.1	3.04902e-15	0.292367	0.559	0.399	1.11597e-10	CD4+ T cells
RFX3	3.10234e-15	0.3898	0.587	0.437	1.13549e-10	CD4+ T cells
EPC2	3.17729e-15	0.348538	0.581	0.434	1.16292e-10	CD4+ T cells
PICALM.1	3.19956e-15	-0.559736	0.582	0.669	1.17107e-10	CD4+ T cells
IFITM2.1	4.58878e-15	-0.972668	0.529	0.602	1.67954e-10	CD4+ T cells
PPIL4	4.87856e-15	0.326778	0.433	0.296	1.7856e-10	CD4+ T cells
TXLNG	6.32997e-15	0.305024	0.416	0.275	2.31683e-10	CD4+ T cells
JOSD1	6.36193e-15	0.314909	0.579	0.443	2.32853e-10	CD4+ T cells
FAM53B.1	6.76391e-15	-0.552857	0.194	0.335	2.47566e-10	CD4+ T cells
NOP58	7.3497e-15	0.286025	0.582	0.433	2.69006e-10	CD4+ T cells
ARID5B.1	8.61401e-15	0.464762	0.559	0.42	3.15281e-10	CD4+ T cells
CEMIP2	9.16698e-15	0.406775	0.781	0.625	3.35521e-10	CD4+ T cells
FILIP1L.1	1.02503e-14	1.11857	0.399	0.269	3.7517e-10	CD4+ T cells
TARSL2	1.05023e-14	0.336866	0.385	0.247	3.84393e-10	CD4+ T cells
NFATC1	1.4274e-14	0.389271	0.322	0.198	5.22444e-10	CD4+ T cells
DYNLT1	1.57841e-14	0.356962	0.499	0.367	5.77713e-10	CD4+ T cells
ATP6V0D1	1.64932e-14	-0.463377	0.175	0.308	6.03667e-10	CD4+ T cells
RHOQ	1.65426e-14	-0.511645	0.199	0.339	6.05476e-10	CD4+ T cells
METRNL.1	1.73367e-14	-0.533675	0.319	0.461	6.34542e-10	CD4+ T cells
MACO1	1.75596e-14	0.338418	0.473	0.325	6.42697e-10	CD4+ T cells
TPM3.1	2.02022e-14	-0.472291	0.718	0.721	7.3942e-10	CD4+ T cells
OSBPL8.1	2.2375e-14	0.457286	0.845	0.722	8.18949e-10	CD4+ T cells
RASA1	2.26149e-14	0.394597	0.574	0.432	8.27726e-10	CD4+ T cells
SPON2.1	2.66384e-14	-1.00795	0.199	0.313	9.74992e-10	CD4+ T cells
MGAT4A.1	2.76286e-14	0.451984	0.466	0.335	1.01123e-09	CD4+ T cells
ARL4A	2.95048e-14	0.330199	0.394	0.264	1.07991e-09	CD4+ T cells
ARHGDIB.1	3.09702e-14	0.325126	0.825	0.69	1.13354e-09	CD4+ T cells
LUZP1.1	3.23733e-14	0.38265	0.488	0.348	1.18489e-09	CD4+ T cells
LRRFIP1	3.95155e-14	0.33333	0.856	0.731	1.44631e-09	CD4+ T cells
TTC33	4.08115e-14	0.28754	0.393	0.26	1.49374e-09	CD4+ T cells
CDK17.1	4.28813e-14	0.250818	0.787	0.615	1.5695e-09	CD4+ T cells
SMDT1	4.28883e-14	0.274142	0.399	0.271	1.56975e-09	CD4+ T cells
S100A10.1	5.97502e-14	0.410759	0.712	0.586	2.18692e-09	CD4+ T cells
MAP3K2	6.03708e-14	0.277414	0.707	0.573	2.20963e-09	CD4+ T cells
TAGLN2	6.17505e-14	0.321988	0.659	0.525	2.26013e-09	CD4+ T cells
RAC1.1	6.27258e-14	-0.563928	0.407	0.51	2.29583e-09	CD4+ T cells
LDHA.1	6.96026e-14	0.277441	0.654	0.51	2.54753e-09	CD4+ T cells
ZHX2	7.14594e-14	0.381388	0.696	0.553	2.61549e-09	CD4+ T cells
ZFYVE16	8.01575e-14	-0.643432	0.191	0.323	2.93384e-09	CD4+ T cells
CTSB.1	8.42039e-14	-1.16109	0.205	0.311	3.08195e-09	CD4+ T cells
APLP2.1	8.73171e-14	-0.626834	0.44	0.533	3.19589e-09	CD4+ T cells
RPL15	9.098e-14	0.286925	0.869	0.819	3.32996e-09	CD4+ T cells
UBE2S	9.16056e-14	0.407326	0.538	0.407	3.35286e-09	CD4+ T cells
MT-CO2	9.31055e-14	-0.315095	0.953	0.946	3.40775e-09	CD4+ T cells
GZMA.1	1.05807e-13	-0.898556	0.304	0.409	3.87266e-09	CD4+ T cells
PRMT9	1.22874e-13	0.361231	0.352	0.229	4.4973e-09	CD4+ T cells
NDUFV2	1.25239e-13	0.351619	0.48	0.357	4.58387e-09	CD4+ T cells
STK10.1	1.38439e-13	-0.554538	0.563	0.629	5.067e-09	CD4+ T cells
RNF13	1.42608e-13	-0.661469	0.235	0.369	5.21959e-09	CD4+ T cells
OGT	1.42994e-13	0.414326	0.635	0.501	5.23373e-09	CD4+ T cells
AP1S2.1	1.62496e-13	-0.574778	0.203	0.326	5.94753e-09	CD4+ T cells
GABARAP	1.88289e-13	-0.618924	0.41	0.505	6.89156e-09	CD4+ T cells
OGDH	2.16872e-13	0.372168	0.507	0.374	7.93772e-09	CD4+ T cells
STX11.1	2.5054e-13	-0.648155	0.243	0.36	9.17002e-09	CD4+ T cells
SNU13	2.82743e-13	0.292338	0.548	0.411	1.03487e-08	CD4+ T cells
CD226	3.02514e-13	0.360347	0.399	0.264	1.10723e-08	CD4+ T cells
SLC12A2	3.0956e-13	0.322697	0.424	0.282	1.13302e-08	CD4+ T cells
TTC3	3.25964e-13	0.266975	0.582	0.441	1.19306e-08	CD4+ T cells
RAB7A.1	3.72439e-13	-0.759116	0.62	0.657	1.36317e-08	CD4+ T cells
MAPK1.1	3.81522e-13	-0.547189	0.465	0.572	1.39641e-08	CD4+ T cells
SUPT3H	3.83137e-13	0.343144	0.396	0.264	1.40232e-08	CD4+ T cells
ANKRD13C	4.103e-13	0.3077	0.358	0.232	1.50174e-08	CD4+ T cells
SETD2	4.66778e-13	0.323726	0.665	0.53	1.70846e-08	CD4+ T cells
RASGEF1B	4.87755e-13	-0.823708	0.419	0.511	1.78523e-08	CD4+ T cells
A2M.1	5.32328e-13	-0.643358	0.269	0.394	1.94837e-08	CD4+ T cells
FKBP5.1	5.88512e-13	0.424402	0.642	0.502	2.15401e-08	CD4+ T cells
CTSW.1	6.35262e-13	-0.870541	0.3	0.386	2.32512e-08	CD4+ T cells
MAP3K5.1	6.38597e-13	0.434726	0.534	0.403	2.33733e-08	CD4+ T cells
CCDC91	6.98565e-13	0.315985	0.592	0.446	2.55682e-08	CD4+ T cells
RAB3GAP1.1	7.72016e-13	0.378413	0.387	0.264	2.82566e-08	CD4+ T cells
HIST1H4C	9.01084e-13	0.285887	0.637	0.516	3.29806e-08	CD4+ T cells
DDX18	1.04306e-12	0.270233	0.556	0.421	3.81771e-08	CD4+ T cells
CYCS	1.10146e-12	0.349911	0.634	0.5	4.03144e-08	CD4+ T cells
CENPC	1.10571e-12	0.270461	0.577	0.433	4.04702e-08	CD4+ T cells
FOXO3	1.19505e-12	-0.839956	0.443	0.527	4.37399e-08	CD4+ T cells
HCG18	1.252e-12	0.321556	0.305	0.193	4.58246e-08	CD4+ T cells
MOB3A	1.72121e-12	-0.393334	0.205	0.338	6.29981e-08	CD4+ T cells
RANBP9	1.7948e-12	0.302072	0.518	0.388	6.56916e-08	CD4+ T cells
GALNT10	2.37969e-12	0.372462	0.415	0.291	8.70991e-08	CD4+ T cells
RNASEK.1	2.45965e-12	-0.475111	0.501	0.578	9.00255e-08	CD4+ T cells
ARL8B	2.48938e-12	-0.629366	0.329	0.435	9.11137e-08	CD4+ T cells
BRI3.1	2.88833e-12	-0.560823	0.238	0.354	1.05716e-07	CD4+ T cells
EIF1.1	2.93948e-12	0.264175	0.931	0.914	1.07588e-07	CD4+ T cells
GPCPD1.1	3.14163e-12	0.325621	0.689	0.563	1.14987e-07	CD4+ T cells
TOB1.1	3.43465e-12	0.561002	0.462	0.34	1.25712e-07	CD4+ T cells
B4GALT1	3.55391e-12	-0.596614	0.498	0.566	1.30077e-07	CD4+ T cells
OST4	4.42137e-12	0.263044	0.654	0.535	1.61826e-07	CD4+ T cells
NACA	4.44835e-12	0.268928	0.847	0.778	1.62814e-07	CD4+ T cells
DDIT4.1	4.76022e-12	0.383962	0.573	0.438	1.74229e-07	CD4+ T cells
ISG15	4.79281e-12	0.337548	0.393	0.273	1.75422e-07	CD4+ T cells
HGSNAT	5.39514e-12	0.318117	0.441	0.317	1.97467e-07	CD4+ T cells
IRF2BP2	5.45224e-12	0.271988	0.469	0.337	1.99558e-07	CD4+ T cells
GNAI2.1	5.53239e-12	-0.483655	0.534	0.588	2.02491e-07	CD4+ T cells
H2AFV.1	6.28066e-12	0.297329	0.574	0.452	2.29878e-07	CD4+ T cells
REL	6.96481e-12	-0.509062	0.665	0.721	2.54919e-07	CD4+ T cells
NCOR2.1	7.45542e-12	-0.541325	0.313	0.423	2.72876e-07	CD4+ T cells
HNRNPA0	8.29478e-12	0.276672	0.521	0.401	3.03597e-07	CD4+ T cells
ZBTB20.1	9.93521e-12	0.351814	0.75	0.615	3.63639e-07	CD4+ T cells
PTPN22	1.01612e-11	0.302694	0.57	0.418	3.71909e-07	CD4+ T cells
ADGRE5	1.30989e-11	0.361181	0.815	0.675	4.79433e-07	CD4+ T cells
CLIC1.1	1.43061e-11	-0.538425	0.546	0.595	5.23616e-07	CD4+ T cells
BAZ1A.1	1.47617e-11	0.32028	0.734	0.596	5.40292e-07	CD4+ T cells
TLN1	1.53453e-11	-0.477252	0.49	0.558	5.61654e-07	CD4+ T cells
CTNNBL1	1.73423e-11	-0.462919	0.189	0.309	6.34744e-07	CD4+ T cells
RNF24	1.76454e-11	0.253467	0.335	0.218	6.45841e-07	CD4+ T cells
ARIH1	1.80421e-11	0.275205	0.845	0.736	6.60359e-07	CD4+ T cells
RNF38	2.09398e-11	0.254617	0.579	0.445	7.66419e-07	CD4+ T cells
SOD2.1	2.0999e-11	-1.92846	0.495	0.542	7.68586e-07	CD4+ T cells
GLIPR2.1	2.18131e-11	-0.39229	0.188	0.308	7.98381e-07	CD4+ T cells
IPCEF1	2.46055e-11	0.371154	0.36	0.246	9.00586e-07	CD4+ T cells
ITPRIP.1	2.73028e-11	-0.4136	0.188	0.309	9.99311e-07	CD4+ T cells
GNG5	2.77115e-11	-0.42391	0.344	0.449	1.01427e-06	CD4+ T cells
TANC2	2.85173e-11	0.379033	0.372	0.254	1.04376e-06	CD4+ T cells
RTN4	3.26441e-11	-0.547054	0.559	0.623	1.19481e-06	CD4+ T cells
HCST.1	3.55725e-11	-0.621986	0.581	0.61	1.30199e-06	CD4+ T cells
BTF3	3.60465e-11	0.258146	0.756	0.657	1.31934e-06	CD4+ T cells
SDCBP.1	3.99159e-11	-0.654605	0.52	0.575	1.46096e-06	CD4+ T cells
DGKD	4.07624e-11	-0.500983	0.268	0.386	1.49195e-06	CD4+ T cells
RAPGEF1.1	4.24092e-11	-0.563764	0.538	0.606	1.55222e-06	CD4+ T cells
ZBED4	4.30631e-11	0.300436	0.31	0.205	1.57615e-06	CD4+ T cells
AC023424.3	4.32734e-11	0.265054	0.377	0.261	1.58385e-06	CD4+ T cells
CCNH	4.5229e-11	0.345792	0.793	0.673	1.65543e-06	CD4+ T cells
CPQ	4.67887e-11	-0.479564	0.282	0.408	1.71251e-06	CD4+ T cells
GRB2	4.85746e-11	-0.564514	0.531	0.592	1.77788e-06	CD4+ T cells
SYTL2.1	5.17034e-11	0.320956	0.429	0.3	1.8924e-06	CD4+ T cells
MAML2	5.57938e-11	0.332614	0.651	0.503	2.04211e-06	CD4+ T cells
KAT2B	5.73929e-11	0.341059	0.454	0.339	2.10064e-06	CD4+ T cells
LCP2.1	6.28413e-11	-0.720206	0.415	0.502	2.30005e-06	CD4+ T cells
NFE2L2.1	6.70493e-11	-0.572237	0.646	0.659	2.45407e-06	CD4+ T cells
STAT5B.1	7.25194e-11	0.316765	0.499	0.378	2.65428e-06	CD4+ T cells
ZCCHC2	7.32627e-11	0.281784	0.366	0.254	2.68149e-06	CD4+ T cells
ATXN1.1	7.53976e-11	0.284855	0.801	0.665	2.75963e-06	CD4+ T cells
STK4	8.16917e-11	0.275514	0.79	0.672	2.99e-06	CD4+ T cells
TSPAN5	8.47547e-11	0.278651	0.311	0.2	3.10211e-06	CD4+ T cells
DENND1A	9.2873e-11	-0.509616	0.235	0.353	3.39924e-06	CD4+ T cells
EEF2	9.52035e-11	0.252299	0.731	0.633	3.48454e-06	CD4+ T cells
HNRNPA2B1.1	1.16487e-10	-0.331121	0.817	0.826	4.26353e-06	CD4+ T cells
ATF7IP	1.22291e-10	0.325774	0.664	0.537	4.47596e-06	CD4+ T cells
PFDN5	1.42091e-10	0.265234	0.773	0.673	5.20068e-06	CD4+ T cells
ARHGAP10	1.46697e-10	0.383877	0.396	0.278	5.36927e-06	CD4+ T cells
TUBB	1.51005e-10	-0.490713	0.235	0.346	5.52694e-06	CD4+ T cells
GNB2	1.52257e-10	-0.348298	0.191	0.309	5.57277e-06	CD4+ T cells
KIAA1109	1.56102e-10	0.329163	0.527	0.408	5.71349e-06	CD4+ T cells
CYLD	2.14382e-10	0.25501	0.577	0.457	7.84659e-06	CD4+ T cells
NEK7	2.30917e-10	0.301853	0.574	0.455	8.45181e-06	CD4+ T cells
SIK2	2.33275e-10	0.371636	0.466	0.348	8.53808e-06	CD4+ T cells
MEF2A.1	2.38695e-10	-0.632446	0.324	0.429	8.73646e-06	CD4+ T cells
VEZT	2.38965e-10	0.306082	0.374	0.268	8.74636e-06	CD4+ T cells
JARID2.1	2.5869e-10	-0.767543	0.571	0.618	9.46832e-06	CD4+ T cells
PDLIM5	2.93271e-10	-0.552758	0.227	0.339	1.0734e-05	CD4+ T cells
FAF1	3.44788e-10	0.329663	0.635	0.516	1.26196e-05	CD4+ T cells
ERAP1	3.67908e-10	0.255085	0.322	0.223	1.34658e-05	CD4+ T cells
HERPUD2	3.75617e-10	0.255241	0.54	0.418	1.37479e-05	CD4+ T cells
NFKBIA.1	3.86572e-10	-0.648624	0.75	0.753	1.41489e-05	CD4+ T cells
DBI.1	4.56518e-10	-0.451121	0.362	0.461	1.6709e-05	CD4+ T cells
ZFP36	4.63181e-10	0.37958	0.773	0.723	1.69529e-05	CD4+ T cells
RPS17	4.70371e-10	0.277597	0.754	0.677	1.72161e-05	CD4+ T cells
PTPRJ.1	4.896e-10	-0.510622	0.48	0.574	1.79198e-05	CD4+ T cells
FERMT3	5.17278e-10	-0.328564	0.188	0.3	1.89329e-05	CD4+ T cells
CLASP2	5.30621e-10	0.286222	0.545	0.429	1.94213e-05	CD4+ T cells
MT-ATP6	5.44053e-10	-0.295109	0.931	0.941	1.99129e-05	CD4+ T cells
MANBA	6.54877e-10	-0.613739	0.269	0.375	2.39691e-05	CD4+ T cells
NFKBIZ	6.68461e-10	-0.727455	0.448	0.508	2.44663e-05	CD4+ T cells
CEBPB.1	7.44726e-10	-0.648135	0.341	0.435	2.72577e-05	CD4+ T cells
TFDP2.1	7.52482e-10	-0.490643	0.271	0.378	2.75416e-05	CD4+ T cells
DNAJC1	7.74206e-10	0.411271	0.651	0.554	2.83367e-05	CD4+ T cells
TRAF1	8.02496e-10	0.320451	0.376	0.262	2.93721e-05	CD4+ T cells
BAZ2B	8.34748e-10	-0.493008	0.227	0.337	3.05526e-05	CD4+ T cells
BRAF	8.38199e-10	0.259615	0.804	0.682	3.06789e-05	CD4+ T cells
ABHD17A.1	8.54558e-10	-0.578311	0.319	0.403	3.12777e-05	CD4+ T cells
ARHGEF7	9.23043e-10	0.382458	0.438	0.328	3.37843e-05	CD4+ T cells
ARRB2.1	9.26195e-10	-0.373235	0.23	0.339	3.38997e-05	CD4+ T cells
TNFRSF1B.1	9.8132e-10	-0.555799	0.516	0.568	3.59173e-05	CD4+ T cells
DIPK1A	1.07331e-09	0.329645	0.315	0.213	3.92844e-05	CD4+ T cells
CORO7	1.11401e-09	0.263916	0.437	0.323	4.07739e-05	CD4+ T cells
CMTM7	1.23732e-09	0.319799	0.366	0.262	4.52872e-05	CD4+ T cells
RELL1.1	1.25045e-09	0.277334	0.438	0.321	4.57676e-05	CD4+ T cells
RAB11A.1	1.40127e-09	0.294766	0.673	0.572	5.12877e-05	CD4+ T cells
CUX1	1.42761e-09	-0.613915	0.397	0.48	5.22518e-05	CD4+ T cells
TRAK1.1	1.47063e-09	-0.51087	0.216	0.321	5.38267e-05	CD4+ T cells
BST2.1	1.50794e-09	-0.405433	0.268	0.376	5.51923e-05	CD4+ T cells
ACSL4	1.57122e-09	-0.866754	0.213	0.312	5.75081e-05	CD4+ T cells
ARAP2.1	1.61155e-09	0.297849	0.66	0.535	5.89842e-05	CD4+ T cells
UBE2E1	1.65021e-09	-0.495307	0.249	0.356	6.03993e-05	CD4+ T cells
OSBPL3.1	1.66381e-09	0.261092	0.471	0.352	6.08971e-05	CD4+ T cells
MAPK8	1.69358e-09	0.374645	0.548	0.438	6.19868e-05	CD4+ T cells
SH3BGRL	1.71526e-09	-0.453315	0.419	0.504	6.27803e-05	CD4+ T cells
LYST.1	1.94885e-09	-0.612977	0.432	0.501	7.13298e-05	CD4+ T cells
CTNNB1	2.17559e-09	-0.550976	0.52	0.569	7.96287e-05	CD4+ T cells
PRKCB	3.03475e-09	-0.556751	0.541	0.608	0.000111075	CD4+ T cells
PDS5A	3.27936e-09	0.256352	0.576	0.464	0.000120028	CD4+ T cells
RRBP1	3.29146e-09	-0.408526	0.26	0.37	0.000120471	CD4+ T cells
HLA-E.1	3.41112e-09	-0.368664	0.845	0.835	0.000124851	CD4+ T cells
IGF2R.1	3.81715e-09	-0.592678	0.387	0.47	0.000139711	CD4+ T cells
NUMB	3.92767e-09	-0.845033	0.329	0.414	0.000143756	CD4+ T cells
ABR	4.44069e-09	-0.640218	0.277	0.375	0.000162534	CD4+ T cells
HIST1H1D	4.49579e-09	0.291956	0.3	0.204	0.000164551	CD4+ T cells
DLEU1	4.75401e-09	0.540965	0.308	0.22	0.000174002	CD4+ T cells
TGFBR1	4.97387e-09	-0.403679	0.238	0.346	0.000182049	CD4+ T cells
ARRDC3.1	5.88279e-09	-0.601793	0.302	0.394	0.000215316	CD4+ T cells
IKZF1.1	6.04204e-09	0.280901	0.696	0.566	0.000221145	CD4+ T cells
IQGAP1	6.44839e-09	-0.355537	0.721	0.727	0.000236017	CD4+ T cells
CHD7.1	6.50605e-09	0.254823	0.31	0.214	0.000238128	CD4+ T cells
XYLT1.1	6.85023e-09	0.368207	0.556	0.434	0.000250725	CD4+ T cells
MAN1A1	8.36737e-09	-0.653654	0.397	0.489	0.000306254	CD4+ T cells
XIST	1.08709e-08	-0.400021	0.585	0.647	0.000397886	CD4+ T cells
C12orf75.1	1.27325e-08	-0.527641	0.228	0.313	0.000466022	CD4+ T cells
INPP4A.1	1.56364e-08	0.266076	0.496	0.379	0.000572308	CD4+ T cells
ARPC4.1	1.6273e-08	-0.38967	0.286	0.386	0.000595609	CD4+ T cells
GLCCI1	1.73296e-08	0.341067	0.455	0.342	0.000634282	CD4+ T cells
PSMB9.1	1.94662e-08	-0.415959	0.266	0.357	0.000712484	CD4+ T cells
ACSL3.1	2.00814e-08	-0.509877	0.34	0.436	0.000734999	CD4+ T cells
NR4A1	2.27513e-08	-0.768817	0.302	0.382	0.00083272	CD4+ T cells
TEX14	2.31281e-08	-0.986986	0.236	0.331	0.000846512	CD4+ T cells
MRPL1	2.46424e-08	0.485	0.355	0.265	0.000901937	CD4+ T cells
LAPTM4A	2.63596e-08	-0.51948	0.263	0.355	0.000964788	CD4+ T cells
JUNB	2.80191e-08	0.521443	0.74	0.701	0.00102553	CD4+ T cells
CHMP4B	3.1281e-08	-0.451756	0.272	0.356	0.00114492	CD4+ T cells
USP37	3.14138e-08	0.35141	0.327	0.237	0.00114978	CD4+ T cells
NCKAP1L.1	3.2561e-08	-0.331232	0.257	0.359	0.00119176	CD4+ T cells
WDR1	3.29305e-08	-0.332125	0.264	0.361	0.00120529	CD4+ T cells
APMAP.1	3.37116e-08	-0.408805	0.29	0.381	0.00123388	CD4+ T cells
HNRNPA1	3.39016e-08	0.254901	0.736	0.665	0.00124083	CD4+ T cells
HIVEP3.1	3.74052e-08	-0.497781	0.228	0.325	0.00136907	CD4+ T cells
LAPTM5	4.40532e-08	-0.544218	0.618	0.617	0.00161239	CD4+ T cells
BNIP3L.1	5.40691e-08	-0.540975	0.264	0.349	0.00197898	CD4+ T cells
TMBIM4	5.50904e-08	-0.353944	0.297	0.391	0.00201636	CD4+ T cells
MDM2	6.90596e-08	-0.40986	0.219	0.312	0.00252765	CD4+ T cells
GBP2.1	7.33401e-08	-0.561118	0.351	0.427	0.00268432	CD4+ T cells
BIN2.1	7.51124e-08	-0.459733	0.332	0.411	0.00274919	CD4+ T cells
FAM49B.1	7.76445e-08	-0.546978	0.685	0.699	0.00284187	CD4+ T cells
ERC1	7.83616e-08	0.297	0.513	0.406	0.00286811	CD4+ T cells
UGP2	7.99068e-08	0.299604	0.377	0.287	0.00292467	CD4+ T cells
SQSTM1	9.21671e-08	-0.551033	0.687	0.7	0.00337341	CD4+ T cells
ERN1.1	9.49415e-08	0.301122	0.593	0.497	0.00347495	CD4+ T cells
OAZ1	1.22618e-07	-0.364521	0.728	0.712	0.00448793	CD4+ T cells
SNX3	1.31739e-07	-0.400918	0.315	0.402	0.00482179	CD4+ T cells
TGFBR2	1.32208e-07	0.271993	0.601	0.503	0.00483894	CD4+ T cells
SEC11A	1.46346e-07	-0.35456	0.341	0.429	0.00535643	CD4+ T cells
ADAM17	1.55652e-07	-0.449975	0.296	0.383	0.00569701	CD4+ T cells
RGS2	2.01911e-07	-0.751482	0.394	0.459	0.00739015	CD4+ T cells
DLG1	2.04207e-07	0.25772	0.404	0.31	0.00747417	CD4+ T cells
VASP.1	2.33557e-07	-0.419493	0.341	0.415	0.00854843	CD4+ T cells
IQSEC1	2.87991e-07	-0.358421	0.252	0.343	0.0105408	CD4+ T cells
RASSF3	3.02258e-07	-0.495692	0.387	0.462	0.011063	CD4+ T cells
PDIA3.1	3.06479e-07	-0.440014	0.617	0.616	0.0112174	CD4+ T cells
PYHIN1.1	3.19681e-07	-0.571447	0.277	0.351	0.0117007	CD4+ T cells
CHST11	3.46972e-07	-0.45531	0.66	0.688	0.0126995	CD4+ T cells
DDX27	3.47156e-07	0.25953	0.437	0.346	0.0127062	CD4+ T cells
RAB10	3.71157e-07	-0.45212	0.457	0.515	0.0135847	CD4+ T cells
CFLAR	3.89509e-07	-0.462837	0.612	0.625	0.0142564	CD4+ T cells
MYADM	3.96384e-07	0.270475	0.556	0.457	0.0145081	CD4+ T cells
SCP2	4.27188e-07	-0.306537	0.214	0.305	0.0156355	CD4+ T cells
PTP4A2.1	4.68473e-07	-0.373841	0.504	0.559	0.0171466	CD4+ T cells
MCL1	5.19286e-07	0.260489	0.754	0.685	0.0190064	CD4+ T cells
RB1	5.19961e-07	-0.373059	0.412	0.497	0.0190311	CD4+ T cells
RHOA.1	5.35767e-07	-0.367641	0.659	0.661	0.0196096	CD4+ T cells
PPP1CA.1	6.21063e-07	-0.318449	0.25	0.338	0.0227315	CD4+ T cells
UMAD1	6.79313e-07	0.279345	0.347	0.26	0.0248635	CD4+ T cells
MXD1.1	7.06772e-07	-0.677604	0.279	0.35	0.0258685	CD4+ T cells
MTPN	7.14914e-07	-0.392708	0.44	0.502	0.0261666	CD4+ T cells
ITGA4	9.23381e-07	0.280116	0.601	0.512	0.0337967	CD4+ T cells
LIMS1	9.6007e-07	-0.755827	0.371	0.432	0.0351395	CD4+ T cells
H3F3A	9.86069e-07	-0.368665	0.833	0.796	0.0360911	CD4+ T cells
ANP32A	9.91559e-07	-0.392433	0.255	0.339	0.036292	CD4+ T cells
NUP153	1.20479e-06	0.25801	0.495	0.405	0.0440964	CD4+ T cells
HSPA1B	1.26762e-06	-0.698281	0.224	0.303	0.046396	CD4+ T cells
TACC1	1.31845e-06	-0.39147	0.474	0.538	0.0482567	CD4+ T cells
GZMH.1	0	1.79032	0.753	0.188	0	CD8+ T cells
CD3G	0	1.68312	0.681	0.198	0	CD8+ T cells
FGFBP2	0	1.40593	0.649	0.144	0	CD8+ T cells
GNLY.2	8.09891e-303	1.16435	0.888	0.256	2.96428e-298	CD8+ T cells
NKG7.2	2.21266e-299	1.49102	0.898	0.372	8.09856e-295	CD8+ T cells
CD3D.1	1.55104e-263	1.46329	0.677	0.219	5.67696e-259	CD8+ T cells
IL32.2	4.60292e-233	1.30613	0.8	0.328	1.68471e-228	CD8+ T cells
GZMB.1	2.40105e-226	0.999093	0.702	0.197	8.78808e-222	CD8+ T cells
CD52.1	1.63936e-220	1.52149	0.748	0.351	6.00022e-216	CD8+ T cells
TRAC.1	6.94501e-218	1.27169	0.617	0.196	2.54194e-213	CD8+ T cells
C12orf75.2	8.29435e-217	1.12839	0.668	0.233	3.03582e-212	CD8+ T cells
CD3E.2	4.33984e-208	1.18967	0.664	0.241	1.58842e-203	CD8+ T cells
CCL5.2	5.07995e-201	1.01038	0.919	0.437	1.85931e-196	CD8+ T cells
PRF1.2	2.43757e-188	0.819479	0.705	0.238	8.92174e-184	CD8+ T cells
ADGRG1	7.63342e-179	0.857356	0.518	0.15	2.79391e-174	CD8+ T cells
TRGC2	3.71558e-170	1.053	0.444	0.118	1.35994e-165	CD8+ T cells
B2M.1	1.00013e-159	0.723898	0.991	0.966	3.66058e-155	CD8+ T cells
GZMA.2	2.28945e-152	0.991563	0.738	0.332	8.37963e-148	CD8+ T cells
LINC01871.1	3.50908e-152	0.932185	0.543	0.183	1.28436e-147	CD8+ T cells
KLRD1.2	5.64027e-148	0.92859	0.695	0.29	2.0644e-143	CD8+ T cells
THEMIS.1	3.42418e-147	0.900372	0.6	0.217	1.25328e-142	CD8+ T cells
HLA-B.1	4.07598e-142	0.720514	0.977	0.906	1.49185e-137	CD8+ T cells
HLA-C.1	1.30658e-140	0.906437	0.914	0.788	4.78222e-136	CD8+ T cells
CD6.1	6.51646e-133	0.844502	0.536	0.199	2.38509e-128	CD8+ T cells
PPP2R5C.2	3.44997e-132	0.863101	0.893	0.677	1.26272e-127	CD8+ T cells
CTSW.2	4.78566e-131	0.756151	0.701	0.313	1.7516e-126	CD8+ T cells
TRBC1.1	7.47058e-128	1.00521	0.565	0.229	2.73431e-123	CD8+ T cells
SAMD3.2	2.37002e-127	0.784202	0.708	0.323	8.67452e-123	CD8+ T cells
SPN	4.11931e-122	0.820315	0.55	0.233	1.50771e-117	CD8+ T cells
CD8A	5.0685e-120	1.1472	0.482	0.186	1.85512e-115	CD8+ T cells
FCER1G.2	1.07457e-118	-1.61905	0.077	0.442	3.93302e-114	CD8+ T cells
PFN1.2	1.25635e-118	0.921063	0.852	0.697	4.59835e-114	CD8+ T cells
TGFBR3.1	8.36318e-117	0.955798	0.675	0.341	3.06101e-112	CD8+ T cells
CALM1.1	1.00063e-116	0.718979	0.92	0.79	3.66242e-112	CD8+ T cells
C1orf21.2	2.81151e-116	0.813202	0.656	0.296	1.02904e-111	CD8+ T cells
LIME1	1.11545e-115	0.705441	0.484	0.18	4.08266e-111	CD8+ T cells
CD2.2	1.03329e-113	0.802848	0.642	0.299	3.78194e-109	CD8+ T cells
ABHD17A.2	1.06572e-113	0.778968	0.657	0.343	3.90064e-109	CD8+ T cells
TRBC2.2	3.47746e-113	0.825	0.632	0.297	1.27278e-108	CD8+ T cells
FCRL6	3.93709e-113	0.618726	0.372	0.112	1.44101e-108	CD8+ T cells
BCL11B.2	3.71349e-111	0.710638	0.742	0.36	1.35917e-106	CD8+ T cells
P2RY8.1	9.7179e-111	1.01734	0.698	0.379	3.55685e-106	CD8+ T cells
SIPA1L1.1	1.56862e-110	-2.16723	0.358	0.625	5.7413e-106	CD8+ T cells
SNX9.2	3.15111e-110	-1.78485	0.15	0.49	1.15334e-105	CD8+ T cells
SH3BGRL3.2	3.15682e-109	0.808486	0.843	0.659	1.15543e-104	CD8+ T cells
APOBEC3G.2	6.40108e-109	0.775251	0.615	0.293	2.34286e-104	CD8+ T cells
ITGAL.2	1.90071e-108	0.748256	0.715	0.389	6.95678e-104	CD8+ T cells
HLA-A.1	2.57818e-108	0.673622	0.928	0.83	9.43641e-104	CD8+ T cells
LCK	2.88208e-106	0.714891	0.534	0.225	1.05487e-101	CD8+ T cells
MCTP1.2	6.88578e-106	-2.19162	0.042	0.356	2.52027e-101	CD8+ T cells
TLE5.1	4.92869e-105	0.831026	0.713	0.442	1.80395e-100	CD8+ T cells
S1PR5	1.22435e-104	0.488551	0.365	0.11	4.48125e-100	CD8+ T cells
MYL12A.2	1.26842e-103	0.93984	0.786	0.615	4.64256e-99	CD8+ T cells
SPON2.2	4.59148e-103	0.579229	0.586	0.246	1.68053e-98	CD8+ T cells
PYHIN1.2	3.95347e-100	0.669259	0.628	0.288	1.44701e-95	CD8+ T cells
HLA-E.2	9.96433e-100	0.63398	0.893	0.825	3.64704e-95	CD8+ T cells
LRMDA.1	1.22164e-98	-1.89082	0.046	0.346	4.47132e-94	CD8+ T cells
GRAP2	1.51053e-98	0.788083	0.502	0.212	5.52869e-94	CD8+ T cells
KLRG1	3.4941e-98	0.687429	0.477	0.194	1.27888e-93	CD8+ T cells
PLXDC2.2	3.99755e-98	-1.95681	0.047	0.348	1.46314e-93	CD8+ T cells
PLAUR.2	8.25634e-98	-2.93709	0.067	0.364	3.0219e-93	CD8+ T cells
RASGRP1.1	3.11379e-97	0.760158	0.546	0.248	1.13968e-92	CD8+ T cells
CST7.2	7.72865e-97	0.733961	0.75	0.418	2.82876e-92	CD8+ T cells
MYBL1.1	8.99087e-97	0.697959	0.547	0.241	3.29075e-92	CD8+ T cells
PCED1B-AS1.1	3.34026e-96	0.726339	0.625	0.323	1.22257e-91	CD8+ T cells
GZMM.1	3.47307e-95	0.619375	0.613	0.288	1.27118e-90	CD8+ T cells
CD247.2	4.08727e-95	0.411149	0.84	0.449	1.49598e-90	CD8+ T cells
FOS	3.29622e-94	-1.64202	0.515	0.739	1.20645e-89	CD8+ T cells
ABCA1	3.44532e-94	-1.9929	0.018	0.304	1.26102e-89	CD8+ T cells
CD226.1	4.24619e-93	0.704138	0.516	0.228	1.55415e-88	CD8+ T cells
FOSB	1.48479e-92	-1.32195	0.456	0.688	5.43447e-88	CD8+ T cells
SYNE2.2	1.6396e-92	0.677986	0.846	0.551	6.00111e-88	CD8+ T cells
NAMPT.1	2.51785e-92	-2.52579	0.416	0.63	9.21558e-88	CD8+ T cells
DOCK4.1	1.05468e-91	-2.8388	0.094	0.381	3.86024e-87	CD8+ T cells
TYROBP.2	1.28189e-91	-1.30653	0.19	0.506	4.69184e-87	CD8+ T cells
TBX21	1.64455e-91	0.565429	0.409	0.151	6.01923e-87	CD8+ T cells
TBC1D10C	3.74367e-91	0.614615	0.451	0.185	1.37022e-86	CD8+ T cells
IL2RG	8.40928e-91	0.700845	0.677	0.38	3.07788e-86	CD8+ T cells
DENND5A.1	1.21594e-90	-1.96885	0.055	0.342	4.45048e-86	CD8+ T cells
RORA.2	3.07449e-90	0.791131	0.82	0.532	1.12529e-85	CD8+ T cells
RUNX3.1	5.27279e-90	0.659731	0.817	0.513	1.9299e-85	CD8+ T cells
ITGB7	7.21266e-90	0.517385	0.354	0.123	2.63991e-85	CD8+ T cells
RPS27.1	3.95331e-88	0.511314	0.983	0.897	1.44695e-83	CD8+ T cells
GIMAP7	5.6919e-88	0.695409	0.515	0.237	2.08329e-83	CD8+ T cells
SYNE1.2	1.01479e-87	0.691487	0.746	0.469	3.71425e-83	CD8+ T cells
GPR183.1	1.49459e-87	-1.92305	0.083	0.364	5.47033e-83	CD8+ T cells
SAT1.1	1.12283e-86	-1.87095	0.617	0.751	4.10968e-82	CD8+ T cells
BIN2.2	2.92641e-86	0.675006	0.635	0.358	1.07109e-81	CD8+ T cells
IRS2	3.88996e-86	-1.02468	0.057	0.344	1.42377e-81	CD8+ T cells
GNAQ.1	6.11786e-86	-1.3742	0.143	0.425	2.2392e-81	CD8+ T cells
PRSS23	8.36538e-86	0.469218	0.331	0.108	3.06181e-81	CD8+ T cells
ARPC5L	2.16885e-85	0.692855	0.508	0.245	7.93821e-81	CD8+ T cells
LLGL2	1.99152e-84	0.520488	0.409	0.16	7.28917e-80	CD8+ T cells
TRG-AS1	4.03374e-84	0.702241	0.406	0.163	1.47639e-79	CD8+ T cells
PRKCQ.2	1.17104e-82	0.593145	0.619	0.315	4.28613e-78	CD8+ T cells
PLAC8.1	1.8534e-82	0.601561	0.536	0.249	6.78364e-78	CD8+ T cells
NFKB1.1	3.80261e-82	-1.5343	0.583	0.741	1.39179e-77	CD8+ T cells
MAML3	4.20491e-82	-1.34707	0.062	0.333	1.53904e-77	CD8+ T cells
FTH1.1	1.06764e-80	-1.82103	0.889	0.893	3.90766e-76	CD8+ T cells
ITK.2	1.24575e-80	0.617707	0.655	0.354	4.55958e-76	CD8+ T cells
TUBA4A	2.3065e-80	0.617317	0.618	0.321	8.44201e-76	CD8+ T cells
HOPX	2.9531e-80	0.529339	0.486	0.207	1.08086e-75	CD8+ T cells
CST3.2	4.66344e-80	-2.50658	0.14	0.396	1.70687e-75	CD8+ T cells
ANXA6	5.53424e-80	0.599785	0.538	0.275	2.02559e-75	CD8+ T cells
FLNA.2	9.20049e-80	0.675526	0.717	0.48	3.36747e-75	CD8+ T cells
PTPRC.2	2.67174e-79	0.518417	0.96	0.838	9.77885e-75	CD8+ T cells
LINC00861	2.76588e-79	0.563951	0.441	0.186	1.01234e-74	CD8+ T cells
RAP1GAP2.1	9.53016e-79	0.629184	0.512	0.244	3.48813e-74	CD8+ T cells
ARPC2.2	2.26859e-78	0.563147	0.865	0.748	8.30328e-74	CD8+ T cells
SLFN12L.1	2.77446e-78	0.539062	0.663	0.349	1.01548e-73	CD8+ T cells
KLF13	9.8815e-78	0.696947	0.657	0.395	3.61673e-73	CD8+ T cells
EFHD2.2	2.63414e-77	0.652949	0.727	0.488	9.64121e-73	CD8+ T cells
IKZF3	5.54455e-77	0.629839	0.674	0.377	2.02936e-72	CD8+ T cells
CORO1A.1	9.71019e-77	0.723534	0.701	0.474	3.55403e-72	CD8+ T cells
SUN2.2	1.02161e-76	0.638279	0.614	0.358	3.7392e-72	CD8+ T cells
TRIO.2	6.81775e-76	-1.24736	0.092	0.355	2.49536e-71	CD8+ T cells
SGK1	6.01127e-75	-1.60081	0.074	0.327	2.20019e-70	CD8+ T cells
BTN3A2	2.71531e-74	0.579524	0.497	0.248	9.93832e-70	CD8+ T cells
HLA-F.1	2.88828e-74	0.647085	0.669	0.424	1.05714e-69	CD8+ T cells
RPS3.1	8.20085e-74	0.504628	0.947	0.827	3.00159e-69	CD8+ T cells
LAT	9.15126e-74	0.529817	0.392	0.163	3.34945e-69	CD8+ T cells
SP140.1	9.5092e-74	0.621323	0.526	0.265	3.48046e-69	CD8+ T cells
RIPOR2	1.30556e-73	0.600241	0.706	0.434	4.77849e-69	CD8+ T cells
RPS29.1	2.15074e-73	0.445834	0.977	0.871	7.87192e-69	CD8+ T cells
PSMB9.2	5.51978e-73	0.654024	0.555	0.308	2.02029e-68	CD8+ T cells
CX3CR1	8.17929e-73	0.57637	0.358	0.142	2.9937e-68	CD8+ T cells
NCALD.2	1.42248e-72	0.515575	0.571	0.274	5.20644e-68	CD8+ T cells
KLRK1.2	2.90508e-72	0.579983	0.563	0.277	1.06329e-67	CD8+ T cells
HCST.2	2.01407e-71	0.7136	0.764	0.576	7.37169e-67	CD8+ T cells
ZAP70	2.33317e-71	0.46513	0.423	0.181	8.53964e-67	CD8+ T cells
PZP	6.35881e-71	0.420031	0.357	0.135	2.32739e-66	CD8+ T cells
GAB2	7.98976e-71	-1.45974	0.1	0.352	2.92433e-66	CD8+ T cells
AHR.1	1.38303e-70	-1.18046	0.181	0.439	5.06202e-66	CD8+ T cells
CD83.2	2.33429e-70	-1.92231	0.242	0.472	8.54373e-66	CD8+ T cells
PRKCH.1	2.6953e-70	0.508957	0.888	0.643	9.86507e-66	CD8+ T cells
CCDC88C	5.93661e-70	0.545532	0.611	0.337	2.17286e-65	CD8+ T cells
PPP2R2B	1.80535e-69	0.609398	0.504	0.244	6.60777e-65	CD8+ T cells
TBXAS1	2.84207e-69	-1.07133	0.076	0.324	1.04023e-64	CD8+ T cells
CD48.1	3.73983e-69	0.62332	0.685	0.439	1.36882e-64	CD8+ T cells
EVL.1	4.19808e-69	0.556894	0.719	0.465	1.53654e-64	CD8+ T cells
RAB29	4.40451e-69	0.506992	0.409	0.183	1.6121e-64	CD8+ T cells
KDM6B	1.05412e-68	-0.989226	0.27	0.518	3.85819e-64	CD8+ T cells
CLEC2D.1	1.33744e-68	0.571724	0.659	0.39	4.89515e-64	CD8+ T cells
RNF213.1	2.67943e-68	0.607423	0.804	0.614	9.80698e-64	CD8+ T cells
HLA-DRA.1	1.09079e-67	-3.44569	0.169	0.39	3.9924e-63	CD8+ T cells
RABGAP1L	1.10178e-67	0.667042	0.85	0.678	4.03263e-63	CD8+ T cells
SELPLG	1.76803e-67	0.499894	0.45	0.214	6.47116e-63	CD8+ T cells
S100A4.1	3.22083e-67	0.626142	0.841	0.643	1.17886e-62	CD8+ T cells
SPOCK2.1	2.0471e-66	0.513745	0.498	0.239	7.49258e-62	CD8+ T cells
LYAR	3.96548e-66	0.598126	0.465	0.233	1.4514e-61	CD8+ T cells
TMSB10.1	1.61555e-65	0.505529	0.939	0.872	5.91309e-61	CD8+ T cells
RASAL3	2.44533e-65	0.52683	0.472	0.235	8.95017e-61	CD8+ T cells
FOXO3.1	2.55401e-65	-1.25413	0.337	0.556	9.34792e-61	CD8+ T cells
IFITM1	3.39483e-65	0.588815	0.469	0.234	1.24254e-60	CD8+ T cells
ARL4C.2	4.82461e-65	0.588697	0.758	0.514	1.76586e-60	CD8+ T cells
IER3.2	5.81699e-65	-2.02338	0.164	0.391	2.12908e-60	CD8+ T cells
RORA-AS1.1	8.34972e-65	0.618907	0.49	0.244	3.05608e-60	CD8+ T cells
ICAM1	9.1083e-65	-1.19244	0.084	0.315	3.33373e-60	CD8+ T cells
AC016074.2	9.31867e-65	0.624435	0.378	0.163	3.41073e-60	CD8+ T cells
PXN	2.10414e-64	0.497662	0.477	0.24	7.70135e-60	CD8+ T cells
ETS2	3.32385e-64	-1.22877	0.091	0.32	1.21656e-59	CD8+ T cells
GNG2.1	6.7714e-64	0.544895	0.888	0.663	2.4784e-59	CD8+ T cells
IFNG	1.00943e-63	0.632045	0.377	0.16	3.6946e-59	CD8+ T cells
PLAAT4.1	1.367e-63	0.571866	0.566	0.318	5.00334e-59	CD8+ T cells
EGR1.1	1.47489e-63	-1.58867	0.132	0.372	5.39825e-59	CD8+ T cells
DOK2	2.32303e-63	0.584932	0.471	0.25	8.50254e-59	CD8+ T cells
NRIP1.1	3.65189e-63	-1.29899	0.195	0.428	1.33663e-58	CD8+ T cells
SLC9A3R1.1	3.31604e-62	0.621893	0.515	0.289	1.2137e-57	CD8+ T cells
MALAT1	3.53124e-62	0.321264	0.997	0.986	1.29247e-57	CD8+ T cells
CCND3	5.34787e-62	0.608471	0.696	0.476	1.95737e-57	CD8+ T cells
MYL12B.1	7.21005e-62	0.604907	0.75	0.577	2.63895e-57	CD8+ T cells
MYO6	2.69917e-61	0.502311	0.324	0.129	9.87922e-57	CD8+ T cells
ITGB1	2.96204e-61	0.761792	0.725	0.564	1.08414e-56	CD8+ T cells
ORAI1	3.07222e-60	0.509247	0.453	0.231	1.12446e-55	CD8+ T cells
RAC2.1	6.21814e-60	0.596917	0.666	0.454	2.2759e-55	CD8+ T cells
TMA7.1	6.90831e-60	0.557472	0.799	0.639	2.52851e-55	CD8+ T cells
TMSB4X.1	4.50827e-59	0.413076	0.972	0.928	1.65007e-54	CD8+ T cells
TOB1.2	5.13027e-59	0.647777	0.529	0.316	1.87773e-54	CD8+ T cells
TAP1	5.16485e-59	0.448942	0.383	0.178	1.89039e-54	CD8+ T cells
RPS19.1	6.25693e-59	0.440549	0.939	0.841	2.2901e-54	CD8+ T cells
PAXX.1	6.35652e-59	0.57142	0.482	0.265	2.32655e-54	CD8+ T cells
PSMB8.1	7.39312e-59	0.538672	0.482	0.269	2.70595e-54	CD8+ T cells
IFNGR2	2.19917e-58	-0.983316	0.093	0.311	8.04919e-54	CD8+ T cells
SKAP1.1	2.45312e-58	0.391634	0.785	0.495	8.97867e-54	CD8+ T cells
CTSB.2	3.56158e-58	-1.47916	0.127	0.337	1.30357e-53	CD8+ T cells
LMNA.1	5.64942e-58	-1.52333	0.337	0.533	2.06774e-53	CD8+ T cells
DUSP1.1	9.49725e-58	-0.916189	0.487	0.653	3.47609e-53	CD8+ T cells
SRGN.1	2.28756e-57	-0.899833	0.908	0.905	8.37269e-53	CD8+ T cells
CYFIP2	3.1985e-57	0.424119	0.539	0.293	1.17068e-52	CD8+ T cells
CHST12	5.94979e-57	0.483474	0.419	0.203	2.17768e-52	CD8+ T cells
ARHGDIB.2	6.27122e-57	0.512244	0.841	0.674	2.29533e-52	CD8+ T cells
RPS12.1	1.06188e-56	0.38117	0.961	0.859	3.88658e-52	CD8+ T cells
LDLRAD4.1	1.40747e-56	-1.15207	0.201	0.426	5.15148e-52	CD8+ T cells
CFL1.2	1.47688e-56	0.536274	0.842	0.723	5.40553e-52	CD8+ T cells
PRR5L	1.71101e-56	0.390605	0.339	0.144	6.26247e-52	CD8+ T cells
VAMP2	8.84307e-56	0.556436	0.549	0.335	3.23665e-51	CD8+ T cells
NFKBIZ.1	1.20127e-55	-1.1635	0.344	0.535	4.39678e-51	CD8+ T cells
SMAD7.1	2.57675e-55	0.526717	0.59	0.358	9.43117e-51	CD8+ T cells
OPTN	3.28464e-55	0.521073	0.55	0.319	1.20221e-50	CD8+ T cells
ITGA4.1	3.29063e-55	0.6022	0.694	0.486	1.2044e-50	CD8+ T cells
RASSF1.1	3.86249e-55	0.522048	0.479	0.266	1.41371e-50	CD8+ T cells
PPP1R16B	2.4214e-54	0.607226	0.662	0.412	8.86256e-50	CD8+ T cells
NR4A1.1	6.21797e-54	-1.04615	0.193	0.411	2.27584e-49	CD8+ T cells
HIPK2.1	9.21807e-54	-0.86054	0.19	0.417	3.37391e-49	CD8+ T cells
OSBPL5	2.79017e-53	0.415697	0.315	0.134	1.02123e-48	CD8+ T cells
HIVEP3.2	4.17491e-53	0.535778	0.501	0.279	1.52806e-48	CD8+ T cells
C9orf78	7.20658e-53	0.530047	0.574	0.362	2.63768e-48	CD8+ T cells
PFKFB3.1	9.46201e-53	-1.15411	0.229	0.433	3.46319e-48	CD8+ T cells
MATK	1.44918e-52	0.404113	0.419	0.204	5.30415e-48	CD8+ T cells
CEP78	1.83388e-52	0.405103	0.366	0.17	6.71218e-48	CD8+ T cells
STK38	3.38264e-52	0.521619	0.573	0.355	1.23808e-47	CD8+ T cells
APOL6.1	3.5053e-52	0.509161	0.54	0.317	1.28298e-47	CD8+ T cells
LSP1	4.15251e-52	0.50554	0.638	0.416	1.51986e-47	CD8+ T cells
DSTN.2	8.2549e-52	0.521548	0.615	0.398	3.02138e-47	CD8+ T cells
RNF167	8.32381e-52	0.387496	0.345	0.161	3.0466e-47	CD8+ T cells
SOD2.2	8.68733e-52	-2.29638	0.43	0.559	3.17965e-47	CD8+ T cells
ACTB.2	8.96093e-52	0.625778	0.932	0.894	3.27979e-47	CD8+ T cells
SSBP4	9.4723e-52	0.434936	0.44	0.239	3.46696e-47	CD8+ T cells
CEBPD.2	1.81555e-51	-1.28269	0.178	0.384	6.6451e-47	CD8+ T cells
RPSA.1	1.89077e-51	0.443015	0.862	0.72	6.92041e-47	CD8+ T cells
PTP4A2.2	3.26995e-51	0.557001	0.705	0.524	1.19683e-46	CD8+ T cells
PTPN22.1	3.54831e-51	0.455109	0.639	0.39	1.29872e-46	CD8+ T cells
RNF166	5.36113e-51	0.470699	0.437	0.24	1.96223e-46	CD8+ T cells
MYO1G	7.20694e-51	0.402542	0.418	0.215	2.63781e-46	CD8+ T cells
NFKBIA.2	1.16947e-50	-1.08681	0.695	0.764	4.28039e-46	CD8+ T cells
CRIP1.1	2.01175e-50	0.432247	0.739	0.509	7.3632e-46	CD8+ T cells
GIMAP4	2.07699e-50	0.545865	0.406	0.214	7.602e-46	CD8+ T cells
PATL2	2.08817e-50	0.455225	0.354	0.168	7.64291e-46	CD8+ T cells
RASGEF1B.1	2.39478e-50	-1.04087	0.353	0.532	8.76514e-46	CD8+ T cells
CDKN1A	3.24437e-50	-0.960279	0.169	0.365	1.18747e-45	CD8+ T cells
FAM53B.2	3.78767e-50	0.577308	0.495	0.289	1.38632e-45	CD8+ T cells
C5orf56.2	1.06784e-49	0.439265	0.526	0.303	3.90841e-45	CD8+ T cells
CD99.1	1.15884e-49	0.508539	0.758	0.608	4.24146e-45	CD8+ T cells
NPC2.1	1.17033e-49	-1.03338	0.157	0.356	4.28353e-45	CD8+ T cells
FKBP11	1.58515e-49	0.381589	0.386	0.186	5.8018e-45	CD8+ T cells
SBF2	1.91538e-49	-0.884155	0.209	0.422	7.0105e-45	CD8+ T cells
PSME1.1	2.0118e-49	0.557205	0.69	0.49	7.36341e-45	CD8+ T cells
ACTG1.2	2.89949e-49	0.612079	0.833	0.751	1.06124e-44	CD8+ T cells
RPS15A.2	4.9917e-49	0.363603	0.958	0.85	1.82701e-44	CD8+ T cells
LGALS3	5.19836e-49	-0.912784	0.117	0.315	1.90265e-44	CD8+ T cells
CRBN	6.74587e-49	0.44392	0.487	0.278	2.46906e-44	CD8+ T cells
PAK1	8.41329e-49	-0.848602	0.112	0.316	3.07935e-44	CD8+ T cells
ELL2	8.4822e-49	-0.968846	0.526	0.664	3.10457e-44	CD8+ T cells
PPP1CA.2	1.84535e-48	0.468652	0.495	0.298	6.75416e-44	CD8+ T cells
TTC38	3.30833e-48	0.334924	0.302	0.13	1.21088e-43	CD8+ T cells
BTN3A1	3.57872e-48	0.357727	0.427	0.22	1.30985e-43	CD8+ T cells
ADD3	5.49614e-48	0.500921	0.581	0.37	2.01164e-43	CD8+ T cells
ZBTB16.2	6.37381e-48	-0.850353	0.161	0.377	2.33288e-43	CD8+ T cells
ARL6IP5.1	9.71397e-48	0.541309	0.664	0.479	3.55541e-43	CD8+ T cells
PIM1	1.48985e-47	0.515336	0.375	0.191	5.453e-43	CD8+ T cells
PPP1R15A	1.87059e-47	-0.796064	0.483	0.639	6.84653e-43	CD8+ T cells
MAML2.1	5.07117e-47	-0.975724	0.344	0.551	1.8561e-42	CD8+ T cells
PPP3CC	6.28033e-47	0.582902	0.617	0.403	2.29866e-42	CD8+ T cells
RPS26.1	2.24477e-46	0.475978	0.872	0.745	8.2161e-42	CD8+ T cells
SLA2	2.27543e-46	0.428559	0.403	0.203	8.3283e-42	CD8+ T cells
EBP	2.37477e-46	0.377689	0.326	0.154	8.6919e-42	CD8+ T cells
CD74.2	3.93172e-46	-2.34786	0.525	0.62	1.43905e-41	CD8+ T cells
PARP15.1	4.04058e-46	0.424543	0.39	0.197	1.47889e-41	CD8+ T cells
KLF2	4.37146e-46	0.46064	0.727	0.548	1.6e-41	CD8+ T cells
SDCBP.2	4.48639e-46	-0.85455	0.451	0.594	1.64206e-41	CD8+ T cells
MCL1.1	4.60967e-46	-0.743705	0.62	0.705	1.68719e-41	CD8+ T cells
KIF2A	6.6999e-46	0.530158	0.561	0.357	2.45223e-41	CD8+ T cells
ZNF276	8.12259e-46	0.409587	0.361	0.18	2.97295e-41	CD8+ T cells
PDGFD	8.49106e-46	0.434999	0.376	0.181	3.10781e-41	CD8+ T cells
ASAH1.2	1.23084e-45	-0.998419	0.185	0.366	4.505e-41	CD8+ T cells
APOBEC3C	1.73084e-45	0.445014	0.357	0.183	6.33505e-41	CD8+ T cells
AKNA.1	2.03904e-45	0.509989	0.711	0.517	7.4631e-41	CD8+ T cells
MXRA7	3.82613e-45	0.361579	0.331	0.155	1.4004e-40	CD8+ T cells
MYO1F.2	4.09152e-45	0.519334	0.642	0.438	1.49754e-40	CD8+ T cells
ACSL1.2	4.86529e-45	-1.67325	0.185	0.365	1.78074e-40	CD8+ T cells
SYTL2.2	6.64144e-45	0.435559	0.495	0.275	2.43083e-40	CD8+ T cells
FYN.2	8.22625e-45	0.357953	0.917	0.699	3.01089e-40	CD8+ T cells
SEPTIN7	1.16959e-44	0.451065	0.782	0.639	4.28083e-40	CD8+ T cells
LIMS1.1	1.58264e-44	-1.16529	0.281	0.456	5.79262e-40	CD8+ T cells
ATF3.1	1.62111e-44	-1.08093	0.19	0.388	5.93344e-40	CD8+ T cells
C9orf72	1.95751e-44	-0.771663	0.142	0.335	7.16468e-40	CD8+ T cells
ITGB2.2	2.07777e-44	0.470164	0.694	0.489	7.60485e-40	CD8+ T cells
RPL3.2	2.1641e-44	0.371693	0.906	0.81	7.92083e-40	CD8+ T cells
ZFP36.1	8.8524e-44	-0.895383	0.672	0.738	3.24007e-39	CD8+ T cells
YES1.1	1.00903e-43	0.367626	0.544	0.311	3.69316e-39	CD8+ T cells
PSAP.1	1.5782e-43	-1.27472	0.461	0.569	5.77636e-39	CD8+ T cells
ETS1.2	2.30911e-43	0.32105	0.763	0.492	8.45156e-39	CD8+ T cells
BCL9L	2.67076e-43	0.372828	0.327	0.158	9.77526e-39	CD8+ T cells
UHMK1	3.6873e-43	0.377347	0.449	0.259	1.34959e-38	CD8+ T cells
SEPTIN1	4.09943e-43	0.335519	0.341	0.165	1.50043e-38	CD8+ T cells
NEAT1.1	6.21114e-43	-0.998085	0.857	0.876	2.27334e-38	CD8+ T cells
PTPN4.1	1.0552e-42	0.448003	0.568	0.348	3.86213e-38	CD8+ T cells
CARD11	1.27308e-42	0.316239	0.607	0.363	4.65959e-38	CD8+ T cells
PRR5	2.4884e-42	0.384704	0.325	0.159	9.1078e-38	CD8+ T cells
CD47	2.82164e-42	0.462586	0.61	0.426	1.03275e-37	CD8+ T cells
TET2.1	3.18146e-42	-1.08406	0.294	0.466	1.16445e-37	CD8+ T cells
CNOT6L.1	4.03679e-42	0.348502	0.814	0.603	1.4775e-37	CD8+ T cells
BUB3	1.0372e-41	0.429418	0.412	0.234	3.79625e-37	CD8+ T cells
ARHGAP30.1	1.96963e-41	0.422186	0.531	0.338	7.20903e-37	CD8+ T cells
CASP8.1	2.052e-41	0.420119	0.581	0.367	7.51053e-37	CD8+ T cells
RHOH.1	2.11277e-41	0.504306	0.648	0.426	7.73295e-37	CD8+ T cells
SYTL1	3.90025e-41	0.365355	0.315	0.153	1.42753e-36	CD8+ T cells
CDC42SE2.1	4.17612e-41	0.407294	0.9	0.725	1.5285e-36	CD8+ T cells
PRPF4B	5.4348e-41	0.463287	0.691	0.502	1.98919e-36	CD8+ T cells
TPST2	5.53221e-41	0.405248	0.431	0.248	2.02484e-36	CD8+ T cells
RAB27A.1	5.57345e-41	0.415098	0.52	0.313	2.03994e-36	CD8+ T cells
DSE	7.4892e-41	-0.921169	0.141	0.323	2.74112e-36	CD8+ T cells
MGAT4A.2	9.33021e-41	0.42015	0.512	0.314	3.41495e-36	CD8+ T cells
LYN.2	1.06041e-40	-1.29349	0.39	0.518	3.88121e-36	CD8+ T cells
RPL23A.2	1.50948e-40	0.36908	0.891	0.801	5.52486e-36	CD8+ T cells
SUB1	4.03534e-40	0.469612	0.737	0.593	1.47697e-35	CD8+ T cells
PPIA	6.32107e-40	0.413376	0.784	0.674	2.31357e-35	CD8+ T cells
YWHAQ	6.58651e-40	0.488947	0.7	0.529	2.41073e-35	CD8+ T cells
MARCH3	7.79365e-40	-0.949061	0.119	0.302	2.85255e-35	CD8+ T cells
ZC3HAV1.2	9.52175e-40	0.515074	0.775	0.614	3.48505e-35	CD8+ T cells
CIB1	1.16937e-39	0.454733	0.503	0.319	4.28001e-35	CD8+ T cells
TSEN54	1.21839e-39	0.323244	0.326	0.159	4.45941e-35	CD8+ T cells
FTL.2	1.79413e-39	-1.50923	0.867	0.845	6.56668e-35	CD8+ T cells
TMCO1	1.92527e-39	0.477841	0.488	0.31	7.04667e-35	CD8+ T cells
ARHGEF3.1	2.14437e-39	0.451068	0.582	0.378	7.8486e-35	CD8+ T cells
SASH3	2.29463e-39	0.371308	0.315	0.156	8.39859e-35	CD8+ T cells
PELI1.1	2.37752e-39	-1.20953	0.286	0.457	8.70197e-35	CD8+ T cells
SLAMF6	3.41295e-39	0.286477	0.302	0.141	1.24917e-34	CD8+ T cells
ZNF267.1	4.30677e-39	-0.734885	0.202	0.378	1.57632e-34	CD8+ T cells
MSN.1	4.47242e-39	0.458969	0.786	0.66	1.63695e-34	CD8+ T cells
GTF3C1	7.05076e-39	0.405585	0.352	0.187	2.58065e-34	CD8+ T cells
TMEM181.1	7.33492e-39	0.501797	0.531	0.342	2.68465e-34	CD8+ T cells
BCR	1.23338e-38	0.515598	0.402	0.226	4.5143e-34	CD8+ T cells
TMEM50A	1.23759e-38	0.453211	0.564	0.39	4.5297e-34	CD8+ T cells
MANBA.1	1.48502e-38	-0.855115	0.216	0.395	5.43533e-34	CD8+ T cells
CTSC.2	3.98843e-38	0.411932	0.626	0.435	1.45981e-33	CD8+ T cells
SH2D2A	4.05578e-38	0.343085	0.371	0.192	1.48446e-33	CD8+ T cells
ZFYVE28.1	6.33486e-38	0.563484	0.462	0.271	2.31862e-33	CD8+ T cells
RABGEF1.2	7.1406e-38	-0.940945	0.43	0.57	2.61353e-33	CD8+ T cells
QKI.2	7.82471e-38	-0.941575	0.546	0.641	2.86392e-33	CD8+ T cells
MAFF.1	8.20723e-38	-0.633917	0.149	0.325	3.00393e-33	CD8+ T cells
LCP1.2	8.8089e-38	0.379442	0.815	0.703	3.22414e-33	CD8+ T cells
NLRC5	9.6876e-38	0.392968	0.446	0.263	3.54576e-33	CD8+ T cells
RAP1B.1	1.27898e-37	0.356295	0.86	0.74	4.68121e-33	CD8+ T cells
SLC38A1.1	1.28557e-37	0.35297	0.763	0.502	4.70533e-33	CD8+ T cells
DIAPH1.1	2.61421e-37	0.409995	0.71	0.542	9.56826e-33	CD8+ T cells
BACH1.2	3.9473e-37	-0.767362	0.328	0.486	1.44475e-32	CD8+ T cells
PRKACB.1	4.13457e-37	0.439035	0.508	0.316	1.51329e-32	CD8+ T cells
RPS7.1	4.98456e-37	0.346533	0.902	0.795	1.8244e-32	CD8+ T cells
RASGRP2	5.36159e-37	0.338413	0.315	0.163	1.9624e-32	CD8+ T cells
GK5	7.7117e-37	0.309157	0.356	0.186	2.82256e-32	CD8+ T cells
SCML4.1	1.55277e-36	0.291528	0.484	0.274	5.68328e-32	CD8+ T cells
IGF2R.2	4.41926e-36	0.390867	0.632	0.429	1.61749e-31	CD8+ T cells
SAMD9	4.63853e-36	0.409464	0.407	0.236	1.69775e-31	CD8+ T cells
AGPAT4.1	5.04723e-36	0.585197	0.527	0.35	1.84734e-31	CD8+ T cells
JAK3	6.46095e-36	0.292992	0.31	0.158	2.36477e-31	CD8+ T cells
SSR2.1	7.1332e-36	0.41799	0.612	0.434	2.61082e-31	CD8+ T cells
ETV6	8.1728e-36	-0.781215	0.284	0.453	2.99132e-31	CD8+ T cells
PLEKHA1	9.10331e-36	0.342555	0.344	0.184	3.3319e-31	CD8+ T cells
RHOF	9.55906e-36	0.371331	0.353	0.19	3.49871e-31	CD8+ T cells
RPS27A.1	1.52969e-35	0.268271	0.947	0.854	5.59883e-31	CD8+ T cells
FNIP2.1	1.5945e-35	-1.22698	0.198	0.355	5.83604e-31	CD8+ T cells
RBL2.1	4.95638e-35	0.402789	0.52	0.335	1.81409e-30	CD8+ T cells
TRAF3IP3	6.60674e-35	0.343973	0.415	0.243	2.41813e-30	CD8+ T cells
PPHLN1	1.00049e-34	0.407267	0.518	0.338	3.66188e-30	CD8+ T cells
RPL6.1	1.26299e-34	0.330896	0.913	0.823	4.62268e-30	CD8+ T cells
TAP2	1.87762e-34	0.346724	0.32	0.172	6.87227e-30	CD8+ T cells
MED10	2.40231e-34	0.35989	0.401	0.238	8.7927e-30	CD8+ T cells
CAP1.2	2.90003e-34	0.447681	0.653	0.496	1.06144e-29	CD8+ T cells
SRPK2.1	2.94747e-34	0.439057	0.686	0.496	1.0788e-29	CD8+ T cells
ATP13A3.2	4.63189e-34	-1.29337	0.263	0.409	1.69532e-29	CD8+ T cells
PSMA5	4.89111e-34	0.379308	0.437	0.269	1.7902e-29	CD8+ T cells
HMGN4	5.22711e-34	0.335564	0.331	0.18	1.91318e-29	CD8+ T cells
KIF21A	5.28329e-34	0.256108	0.441	0.247	1.93374e-29	CD8+ T cells
COTL1	5.32375e-34	-0.858714	0.246	0.401	1.94854e-29	CD8+ T cells
RNF125.2	6.11082e-34	0.348001	0.644	0.429	2.23662e-29	CD8+ T cells
ICAM3	7.05957e-34	0.326504	0.434	0.26	2.58387e-29	CD8+ T cells
SQSTM1.1	1.45736e-33	-0.65339	0.612	0.716	5.33407e-29	CD8+ T cells
NUMB.1	1.48199e-33	-1.10358	0.284	0.431	5.42422e-29	CD8+ T cells
FER	1.56552e-33	-1.00542	0.205	0.378	5.72994e-29	CD8+ T cells
PDE4B	1.9985e-33	-1.0515	0.451	0.567	7.31471e-29	CD8+ T cells
PEAK1.1	3.24201e-33	-0.846321	0.244	0.414	1.18661e-28	CD8+ T cells
CDC42SE1.2	3.34248e-33	0.39968	0.586	0.409	1.22338e-28	CD8+ T cells
ACTN4.1	3.44813e-33	0.382257	0.649	0.478	1.26205e-28	CD8+ T cells
ZMIZ1	1.65457e-32	-0.632713	0.151	0.307	6.05588e-28	CD8+ T cells
ARF6	1.84255e-32	0.423409	0.594	0.43	6.7439e-28	CD8+ T cells
PTPN7	2.20401e-32	0.389965	0.398	0.233	8.0669e-28	CD8+ T cells
PABPC1.2	2.24853e-32	-0.461169	0.855	0.871	8.22984e-28	CD8+ T cells
FILIP1L.2	3.49126e-32	-0.971478	0.148	0.308	1.27784e-27	CD8+ T cells
RASA2.1	3.69832e-32	0.423116	0.732	0.583	1.35362e-27	CD8+ T cells
IKZF1.2	3.71424e-32	0.401285	0.705	0.552	1.35945e-27	CD8+ T cells
KDM5A	5.17282e-32	0.392189	0.614	0.449	1.8933e-27	CD8+ T cells
ATP8A1	5.72942e-32	0.464716	0.538	0.351	2.09703e-27	CD8+ T cells
SSBP3.2	6.36249e-32	0.324017	0.461	0.287	2.32873e-27	CD8+ T cells
DGKZ	7.49893e-32	0.302098	0.397	0.236	2.74468e-27	CD8+ T cells
CYTIP.1	7.52791e-32	0.351276	0.703	0.514	2.75529e-27	CD8+ T cells
TEX14.1	9.72915e-32	-1.34466	0.189	0.349	3.56097e-27	CD8+ T cells
RNF130.2	1.0682e-31	-0.669715	0.256	0.416	3.90973e-27	CD8+ T cells
MLLT6.1	1.77648e-31	0.363392	0.451	0.287	6.50208e-27	CD8+ T cells
PCED1B	1.94121e-31	0.392275	0.475	0.295	7.10503e-27	CD8+ T cells
RPL14.1	2.2827e-31	0.262065	0.911	0.804	8.35491e-27	CD8+ T cells
TERF2IP	2.32905e-31	0.41305	0.598	0.433	8.52455e-27	CD8+ T cells
LIMD2	2.64291e-31	0.411835	0.528	0.356	9.67333e-27	CD8+ T cells
CLSTN1	2.88135e-31	0.359475	0.372	0.22	1.0546e-26	CD8+ T cells
ASAP1.1	3.6467e-31	-0.819673	0.422	0.564	1.33473e-26	CD8+ T cells
SIGIRR	4.25785e-31	0.30198	0.394	0.237	1.55841e-26	CD8+ T cells
PPDPF	6.6743e-31	0.379349	0.618	0.452	2.44286e-26	CD8+ T cells
LY6E	7.66878e-31	0.354446	0.431	0.268	2.80685e-26	CD8+ T cells
PPP1R18	7.94352e-31	0.353868	0.403	0.252	2.90741e-26	CD8+ T cells
CD44.1	8.94161e-31	-0.770542	0.733	0.752	3.27272e-26	CD8+ T cells
TFDP2.2	9.72803e-31	0.406032	0.515	0.339	3.56056e-26	CD8+ T cells
SP110	1.04895e-30	0.371699	0.449	0.285	3.83925e-26	CD8+ T cells
FAM117A	1.08236e-30	0.287408	0.405	0.236	3.96156e-26	CD8+ T cells
RGS2.1	1.24366e-30	-0.966883	0.337	0.476	4.55191e-26	CD8+ T cells
SLAMF7	1.47942e-30	0.289791	0.357	0.199	5.41482e-26	CD8+ T cells
HIVEP1.1	1.49191e-30	-0.776645	0.215	0.368	5.46054e-26	CD8+ T cells
ANTXR2.1	1.57584e-30	-0.869191	0.22	0.374	5.76772e-26	CD8+ T cells
TRAPPC10	1.72721e-30	0.349083	0.652	0.48	6.32175e-26	CD8+ T cells
ZNF331.2	2.74607e-30	-1.06681	0.412	0.537	1.00509e-25	CD8+ T cells
TES.2	3.35436e-30	0.330051	0.567	0.385	1.22773e-25	CD8+ T cells
GAS7.2	3.40646e-30	-0.797712	0.295	0.447	1.2468e-25	CD8+ T cells
DDX52	3.42294e-30	0.388894	0.341	0.198	1.25283e-25	CD8+ T cells
TSPAN14.1	5.10169e-30	0.354533	0.441	0.283	1.86727e-25	CD8+ T cells
NFATC3	6.72615e-30	0.392374	0.509	0.338	2.46184e-25	CD8+ T cells
VCL.1	7.83518e-30	0.377998	0.445	0.286	2.86775e-25	CD8+ T cells
SHISA5	8.08775e-30	0.273478	0.336	0.192	2.9602e-25	CD8+ T cells
STAT5B.2	8.22407e-30	0.388932	0.529	0.361	3.01009e-25	CD8+ T cells
CUX1.1	9.77231e-30	-0.689077	0.348	0.498	3.57676e-25	CD8+ T cells
TAPBP.1	1.21585e-29	0.380249	0.613	0.465	4.45013e-25	CD8+ T cells
RPS21.1	1.36228e-29	0.275303	0.935	0.832	4.98608e-25	CD8+ T cells
FCGR3A	1.39398e-29	0.322398	0.414	0.243	5.10211e-25	CD8+ T cells
AC020916.1	1.82611e-29	-0.687073	0.351	0.508	6.68376e-25	CD8+ T cells
TGFB1.1	2.10919e-29	0.354125	0.851	0.697	7.71985e-25	CD8+ T cells
ZRSR2	2.93782e-29	0.373077	0.375	0.225	1.07527e-24	CD8+ T cells
NFATC2	3.28783e-29	0.34213	0.675	0.487	1.20338e-24	CD8+ T cells
RFC1	3.41131e-29	0.349814	0.43	0.271	1.24857e-24	CD8+ T cells
CEBPB.2	5.0507e-29	-0.885809	0.326	0.447	1.84861e-24	CD8+ T cells
TBCB	5.40035e-29	0.319739	0.375	0.23	1.97658e-24	CD8+ T cells
RILPL2	6.34159e-29	-1.01192	0.261	0.39	2.32108e-24	CD8+ T cells
IL21R	6.86646e-29	0.402848	0.379	0.225	2.51319e-24	CD8+ T cells
HIF1A.1	7.06916e-29	-0.77512	0.431	0.558	2.58738e-24	CD8+ T cells
JUNB.1	1.03769e-28	-0.782568	0.651	0.715	3.79807e-24	CD8+ T cells
SEMA4D.1	1.04037e-28	0.357137	0.623	0.45	3.80787e-24	CD8+ T cells
ST3GAL5	1.15276e-28	0.408817	0.357	0.212	4.21921e-24	CD8+ T cells
CD53.1	1.36712e-28	0.356893	0.747	0.629	5.00379e-24	CD8+ T cells
URI1	1.71982e-28	0.373552	0.548	0.382	6.2947e-24	CD8+ T cells
LBH.1	1.78668e-28	0.279291	0.492	0.309	6.53941e-24	CD8+ T cells
SPAG9	1.97157e-28	-0.868841	0.516	0.602	7.21614e-24	CD8+ T cells
PSEN1.1	2.85681e-28	-0.724448	0.301	0.438	1.04562e-23	CD8+ T cells
HDAC1	3.83405e-28	0.29693	0.372	0.225	1.4033e-23	CD8+ T cells
ZBTB44	5.16661e-28	0.329689	0.392	0.239	1.89103e-23	CD8+ T cells
ARHGEF1.1	5.48154e-28	0.377789	0.542	0.384	2.0063e-23	CD8+ T cells
ARHGAP18.2	5.7925e-28	-0.833709	0.19	0.327	2.12011e-23	CD8+ T cells
CCND2.1	5.86302e-28	0.37912	0.564	0.403	2.14592e-23	CD8+ T cells
AATF	6.39865e-28	0.358744	0.428	0.274	2.34197e-23	CD8+ T cells
SRP14	7.70691e-28	0.334961	0.779	0.647	2.8208e-23	CD8+ T cells
SLTM	8.25026e-28	0.409544	0.674	0.539	3.01968e-23	CD8+ T cells
CDK13	8.40685e-28	0.488115	0.638	0.485	3.07699e-23	CD8+ T cells
SP100	8.97602e-28	0.368436	0.725	0.586	3.28531e-23	CD8+ T cells
TNRC6B	9.61201e-28	0.320741	0.829	0.682	3.51809e-23	CD8+ T cells
ORMDL1	9.96906e-28	0.337983	0.451	0.301	3.64878e-23	CD8+ T cells
APLP2.2	1.10865e-27	-0.704317	0.436	0.543	4.05777e-23	CD8+ T cells
PPIB	1.1884e-27	0.338735	0.637	0.488	4.34967e-23	CD8+ T cells
SET	1.28356e-27	0.364321	0.716	0.571	4.69796e-23	CD8+ T cells
APBB1IP.1	1.40105e-27	0.343519	0.676	0.517	5.12797e-23	CD8+ T cells
ARGLU1	1.46712e-27	0.394078	0.732	0.61	5.3698e-23	CD8+ T cells
MTF2	1.51519e-27	0.423348	0.403	0.256	5.54575e-23	CD8+ T cells
EXT1	1.57275e-27	-0.884881	0.259	0.416	5.75644e-23	CD8+ T cells
NOP58.1	1.58115e-27	0.399396	0.583	0.419	5.78716e-23	CD8+ T cells
DEF6	1.79501e-27	0.328207	0.372	0.225	6.56993e-23	CD8+ T cells
CD55.1	1.91157e-27	-1.01026	0.454	0.565	6.99655e-23	CD8+ T cells
FAM49A.2	1.95146e-27	-0.880916	0.19	0.325	7.14255e-23	CD8+ T cells
DHRS7.1	2.23595e-27	0.388174	0.504	0.356	8.18382e-23	CD8+ T cells
PACSIN2.1	2.27017e-27	-0.582618	0.237	0.388	8.30904e-23	CD8+ T cells
NR4A3.1	2.29788e-27	-0.837361	0.322	0.459	8.41048e-23	CD8+ T cells
STX11.2	2.40748e-27	-0.724009	0.238	0.371	8.81162e-23	CD8+ T cells
RGS1.1	2.51446e-27	-0.900131	0.229	0.374	9.20318e-23	CD8+ T cells
LUC7L3	2.73267e-27	0.394945	0.659	0.52	1.00018e-22	CD8+ T cells
PA2G4.1	2.91557e-27	0.326747	0.526	0.366	1.06713e-22	CD8+ T cells
RPTOR	3.75914e-27	0.451578	0.416	0.269	1.37588e-22	CD8+ T cells
RPL17.2	4.34226e-27	0.257187	0.916	0.821	1.58931e-22	CD8+ T cells
CTNNA1.1	4.38826e-27	-0.669639	0.189	0.332	1.60615e-22	CD8+ T cells
USP1	4.74043e-27	0.315789	0.314	0.18	1.73504e-22	CD8+ T cells
UBE2F	5.48978e-27	0.283177	0.372	0.224	2.00931e-22	CD8+ T cells
PDE3B.2	5.7979e-27	0.554546	0.527	0.378	2.12209e-22	CD8+ T cells
LNPEP.1	6.19775e-27	0.352969	0.513	0.355	2.26844e-22	CD8+ T cells
KAT2B.1	8.18914e-27	0.348363	0.484	0.322	2.99731e-22	CD8+ T cells
LSM14A	8.41088e-27	0.390817	0.618	0.464	3.07847e-22	CD8+ T cells
TOMM5	9.90689e-27	0.32416	0.395	0.25	3.62602e-22	CD8+ T cells
STK17A.1	1.43612e-26	0.34776	0.758	0.584	5.25635e-22	CD8+ T cells
KLF3	1.69849e-26	0.442202	0.498	0.36	6.21666e-22	CD8+ T cells
NDUFA1	1.75269e-26	0.349613	0.609	0.456	6.41502e-22	CD8+ T cells
OST4.1	2.28445e-26	0.310903	0.675	0.519	8.36131e-22	CD8+ T cells
NFAT5.1	2.85347e-26	-0.705614	0.592	0.683	1.0444e-21	CD8+ T cells
RAB5IF	2.96955e-26	0.311472	0.424	0.277	1.08689e-21	CD8+ T cells
HERPUD2.1	3.4855e-26	0.378618	0.552	0.404	1.27573e-21	CD8+ T cells
COX6C.1	3.81931e-26	0.344598	0.638	0.487	1.39791e-21	CD8+ T cells
ZEB2.2	4.02142e-26	0.270944	0.865	0.708	1.47188e-21	CD8+ T cells
GPS2	4.53781e-26	0.37457	0.445	0.305	1.66089e-21	CD8+ T cells
TNIK.2	4.53922e-26	0.287032	0.606	0.413	1.6614e-21	CD8+ T cells
ATP2B1.1	4.82352e-26	-0.993872	0.561	0.651	1.76546e-21	CD8+ T cells
MAZ	5.85591e-26	0.316321	0.324	0.193	2.14332e-21	CD8+ T cells
DDX6	5.90815e-26	0.375473	0.677	0.543	2.16244e-21	CD8+ T cells
ATP2B4.2	6.01233e-26	0.27532	0.556	0.382	2.20057e-21	CD8+ T cells
ARHGAP25	6.65832e-26	0.407491	0.445	0.296	2.43701e-21	CD8+ T cells
SNRPF	8.65459e-26	0.370333	0.442	0.301	3.16767e-21	CD8+ T cells
OGA	8.71469e-26	0.342213	0.628	0.477	3.18966e-21	CD8+ T cells
ALOX5AP.2	9.28977e-26	-0.691803	0.244	0.388	3.40015e-21	CD8+ T cells
ACAP1.1	1.1358e-25	0.261594	0.471	0.299	4.15712e-21	CD8+ T cells
ARIH2	1.47128e-25	0.39494	0.557	0.413	5.38502e-21	CD8+ T cells
YBX3.1	1.73463e-25	-0.740577	0.211	0.343	6.34891e-21	CD8+ T cells
CDKN2D	1.88685e-25	0.355189	0.303	0.176	6.90605e-21	CD8+ T cells
SETBP1.1	1.89895e-25	0.345186	0.356	0.216	6.95036e-21	CD8+ T cells
HIVEP2.1	2.0915e-25	-0.674461	0.404	0.532	7.65508e-21	CD8+ T cells
DGKD.1	2.17007e-25	0.37777	0.504	0.35	7.94267e-21	CD8+ T cells
PRDX2	2.17846e-25	0.297117	0.333	0.201	7.97338e-21	CD8+ T cells
RSRP1	2.57716e-25	0.342508	0.741	0.622	9.43266e-21	CD8+ T cells
SLC9A9.2	2.92086e-25	-0.829958	0.23	0.366	1.06906e-20	CD8+ T cells
SON	3.64281e-25	0.315528	0.816	0.735	1.33331e-20	CD8+ T cells
NSD3.2	3.91073e-25	0.398679	0.576	0.427	1.43137e-20	CD8+ T cells
DR1	4.50505e-25	0.250738	0.339	0.205	1.64889e-20	CD8+ T cells
EAPP	4.83803e-25	0.309403	0.375	0.233	1.77077e-20	CD8+ T cells
UCP2	5.75668e-25	0.279408	0.456	0.307	2.107e-20	CD8+ T cells
PSMA2.1	6.3687e-25	0.32082	0.451	0.307	2.33101e-20	CD8+ T cells
SSBP2.1	6.55545e-25	-0.700395	0.264	0.408	2.39936e-20	CD8+ T cells
RBM38	6.89225e-25	0.269898	0.407	0.253	2.52263e-20	CD8+ T cells
CALR.1	8.79362e-25	0.407387	0.675	0.547	3.21855e-20	CD8+ T cells
TMC8.1	9.70993e-25	0.299182	0.447	0.293	3.55393e-20	CD8+ T cells
MAP3K8.1	1.01638e-24	-0.758566	0.413	0.519	3.72007e-20	CD8+ T cells
VTA1	1.03429e-24	0.364608	0.304	0.18	3.78561e-20	CD8+ T cells
GTF3A	1.19659e-24	0.349171	0.487	0.341	4.37964e-20	CD8+ T cells
STIM2	1.37015e-24	0.370301	0.573	0.413	5.01489e-20	CD8+ T cells
UBE2V1	1.44738e-24	0.331011	0.533	0.39	5.29757e-20	CD8+ T cells
CDK17.2	1.48009e-24	0.33133	0.753	0.606	5.41728e-20	CD8+ T cells
PTPRA	1.58591e-24	0.322572	0.606	0.458	5.8046e-20	CD8+ T cells
ZNF292	1.6564e-24	0.335295	0.602	0.443	6.06258e-20	CD8+ T cells
REL.1	1.65662e-24	-0.585424	0.68	0.723	6.06341e-20	CD8+ T cells
SNRPA1	2.0701e-24	0.29918	0.4	0.258	7.57678e-20	CD8+ T cells
APMAP.2	2.20209e-24	0.280442	0.507	0.346	8.05988e-20	CD8+ T cells
SELENOW.1	2.57526e-24	0.314784	0.461	0.318	9.42571e-20	CD8+ T cells
CPT1A	2.66584e-24	0.279124	0.403	0.26	9.75724e-20	CD8+ T cells
THUMPD1	3.23022e-24	0.288404	0.383	0.244	1.18229e-19	CD8+ T cells
AAK1.1	3.46952e-24	0.338766	0.699	0.569	1.26988e-19	CD8+ T cells
S100A10.2	4.62821e-24	0.284874	0.722	0.573	1.69397e-19	CD8+ T cells
HINT1.1	4.79003e-24	0.329055	0.645	0.498	1.7532e-19	CD8+ T cells
VIRMA	4.96826e-24	0.382285	0.34	0.21	1.81843e-19	CD8+ T cells
AC004687.1	5.25876e-24	0.450715	0.366	0.239	1.92476e-19	CD8+ T cells
CCL3.2	5.62621e-24	-1.65614	0.223	0.352	2.05925e-19	CD8+ T cells
SNRPG	6.41388e-24	0.320136	0.503	0.362	2.34754e-19	CD8+ T cells
TRIR	6.58787e-24	0.325162	0.627	0.488	2.41123e-19	CD8+ T cells
ANXA5.2	6.73859e-24	-0.930788	0.371	0.453	2.46639e-19	CD8+ T cells
CLEC2B.1	7.76713e-24	0.32607	0.65	0.491	2.84285e-19	CD8+ T cells
PRMT2.1	9.00311e-24	0.358463	0.535	0.397	3.29523e-19	CD8+ T cells
DIP2A.1	9.6716e-24	0.341346	0.476	0.327	3.5399e-19	CD8+ T cells
HDAC9.2	1.15784e-23	-0.941991	0.189	0.316	4.23781e-19	CD8+ T cells
SREK1IP1	1.26176e-23	0.335742	0.344	0.217	4.61818e-19	CD8+ T cells
GLG1	1.42239e-23	0.319894	0.582	0.429	5.20609e-19	CD8+ T cells
EMB.1	1.54002e-23	0.265439	0.607	0.454	5.63661e-19	CD8+ T cells
TERF1	1.7092e-23	0.327449	0.335	0.208	6.25585e-19	CD8+ T cells
HSPA8.1	1.85721e-23	0.312634	0.826	0.702	6.79758e-19	CD8+ T cells
DIPK1A.1	2.33068e-23	0.35369	0.332	0.2	8.53054e-19	CD8+ T cells
SNX29.2	2.36803e-23	-0.503054	0.199	0.341	8.66721e-19	CD8+ T cells
SP140L	2.78692e-23	0.282192	0.367	0.231	1.02004e-18	CD8+ T cells
NOTCH2.1	3.77829e-23	-0.613747	0.208	0.335	1.38289e-18	CD8+ T cells
PNN	4.17246e-23	0.390607	0.629	0.505	1.52716e-18	CD8+ T cells
SRP19	4.5386e-23	0.304023	0.42	0.284	1.66117e-18	CD8+ T cells
CCDC12	4.55191e-23	0.360223	0.451	0.313	1.66604e-18	CD8+ T cells
OGFRL1	4.6271e-23	-0.783046	0.185	0.304	1.69357e-18	CD8+ T cells
SSB	4.81586e-23	0.323937	0.466	0.329	1.76265e-18	CD8+ T cells
KANSL1.1	4.86854e-23	0.366231	0.747	0.629	1.78193e-18	CD8+ T cells
FCHSD2.1	5.45602e-23	-0.639614	0.281	0.42	1.99696e-18	CD8+ T cells
AC010894.3	5.64421e-23	0.275039	0.346	0.212	2.06584e-18	CD8+ T cells
WIPF1.1	6.08826e-23	0.297682	0.734	0.617	2.22836e-18	CD8+ T cells
CCDC107	7.19056e-23	0.257222	0.357	0.226	2.63182e-18	CD8+ T cells
DENND4A.2	7.41831e-23	-0.577804	0.647	0.726	2.71518e-18	CD8+ T cells
SUMO1	8.02274e-23	0.377667	0.433	0.303	2.9364e-18	CD8+ T cells
AC011476.3	8.05468e-23	0.529206	0.347	0.221	2.94809e-18	CD8+ T cells
MPHOSPH8	8.06758e-23	0.33149	0.553	0.413	2.95282e-18	CD8+ T cells
UBL5	9.43332e-23	0.326957	0.659	0.525	3.45269e-18	CD8+ T cells
RRAS2.1	1.00367e-22	0.296739	0.387	0.242	3.67353e-18	CD8+ T cells
SERINC5.1	1.01878e-22	-0.686321	0.236	0.372	3.72884e-18	CD8+ T cells
ELMO1	1.10744e-22	-0.608976	0.529	0.629	4.05336e-18	CD8+ T cells
JMJD1C.1	1.11227e-22	-0.437019	0.707	0.769	4.07101e-18	CD8+ T cells
CD300A	1.12384e-22	0.278824	0.341	0.213	4.11336e-18	CD8+ T cells
SLFN5.1	1.16305e-22	0.354312	0.507	0.369	4.25688e-18	CD8+ T cells
ATG12	1.3407e-22	0.360033	0.432	0.298	4.90708e-18	CD8+ T cells
MYH9.1	1.34176e-22	0.279087	0.779	0.657	4.91099e-18	CD8+ T cells
AL627171.2.1	1.59555e-22	0.369225	0.561	0.425	5.83989e-18	CD8+ T cells
SYF2	1.69528e-22	0.335162	0.559	0.418	6.20489e-18	CD8+ T cells
SH2B3.2	1.88097e-22	-0.564718	0.209	0.336	6.88454e-18	CD8+ T cells
KLHDC4	1.95448e-22	0.251879	0.362	0.223	7.15358e-18	CD8+ T cells
CYSTM1.1	2.41833e-22	-0.519976	0.195	0.334	8.85131e-18	CD8+ T cells
HCP5	2.49354e-22	0.325843	0.332	0.208	9.12659e-18	CD8+ T cells
LATS1	2.64632e-22	0.347108	0.388	0.257	9.6858e-18	CD8+ T cells
LBR.1	2.75877e-22	0.27536	0.478	0.336	1.00974e-17	CD8+ T cells
POLR3GL	2.83914e-22	0.274025	0.317	0.193	1.03915e-17	CD8+ T cells
PGAM1	2.98269e-22	0.279615	0.369	0.242	1.09169e-17	CD8+ T cells
MAT2B	4.38973e-22	0.317854	0.33	0.21	1.60669e-17	CD8+ T cells
DERL1	4.54295e-22	0.335228	0.369	0.243	1.66276e-17	CD8+ T cells
ADAMTSL4-AS1	5.48995e-22	-0.725577	0.365	0.495	2.00938e-17	CD8+ T cells
TMC6	8.67091e-22	0.266151	0.349	0.221	3.17364e-17	CD8+ T cells
VPS4B	9.57159e-22	0.320276	0.501	0.362	3.5033e-17	CD8+ T cells
DDX5.1	9.57736e-22	0.2511	0.935	0.898	3.50541e-17	CD8+ T cells
SRSF11	1.08577e-21	0.332013	0.735	0.618	3.97404e-17	CD8+ T cells
RIN3.2	1.14601e-21	-0.529335	0.307	0.426	4.1945e-17	CD8+ T cells
MAPK6.1	1.17175e-21	-0.593205	0.271	0.387	4.28873e-17	CD8+ T cells
SEC11C.1	1.22696e-21	0.272013	0.362	0.235	4.49079e-17	CD8+ T cells
CCDC186	1.25892e-21	0.277695	0.42	0.283	4.60779e-17	CD8+ T cells
NFKB2	1.33308e-21	-0.388718	0.177	0.308	4.87919e-17	CD8+ T cells
EMC7	1.48254e-21	0.262667	0.33	0.208	5.42625e-17	CD8+ T cells
IK	1.76915e-21	0.395235	0.472	0.345	6.47525e-17	CD8+ T cells
ARRDC3.2	1.81887e-21	0.433609	0.495	0.364	6.65724e-17	CD8+ T cells
KLF6	2.23882e-21	-0.640757	0.755	0.798	8.19429e-17	CD8+ T cells
TRIM22	2.28137e-21	0.267359	0.462	0.323	8.35004e-17	CD8+ T cells
ZFYVE16.1	2.46501e-21	-0.663518	0.21	0.332	9.02219e-17	CD8+ T cells
TOMM7.1	2.58888e-21	0.267582	0.748	0.637	9.47556e-17	CD8+ T cells
MDFIC.1	2.59481e-21	0.273127	0.459	0.32	9.49727e-17	CD8+ T cells
TRANK1	3.60137e-21	0.265638	0.364	0.231	1.31814e-16	CD8+ T cells
INSIG1.1	3.79896e-21	-0.799276	0.268	0.38	1.39046e-16	CD8+ T cells
NFE2L2.2	3.99467e-21	-0.543938	0.609	0.667	1.46209e-16	CD8+ T cells
RHOQ.1	4.62263e-21	-0.471307	0.22	0.347	1.69193e-16	CD8+ T cells
AREG	5.30411e-21	-0.933494	0.185	0.314	1.94136e-16	CD8+ T cells
MTRNR2L8	5.43948e-21	-0.614891	0.259	0.388	1.9909e-16	CD8+ T cells
RNF4	6.64025e-21	0.320746	0.409	0.282	2.4304e-16	CD8+ T cells
GUK1.1	6.86828e-21	0.300977	0.607	0.469	2.51386e-16	CD8+ T cells
GALNT10.1	7.06051e-21	0.354	0.412	0.28	2.58422e-16	CD8+ T cells
RABAC1	7.1908e-21	0.30069	0.435	0.304	2.63191e-16	CD8+ T cells
SNRPB	8.25759e-21	0.322827	0.562	0.423	3.02236e-16	CD8+ T cells
UBR1	8.33462e-21	0.301497	0.542	0.4	3.05055e-16	CD8+ T cells
CD37.1	1.03189e-20	0.290527	0.621	0.479	3.77684e-16	CD8+ T cells
PDAP1	1.10258e-20	0.271352	0.377	0.253	4.03555e-16	CD8+ T cells
BRD7	1.11588e-20	0.310742	0.443	0.309	4.08422e-16	CD8+ T cells
MAGOH	1.29111e-20	0.346985	0.409	0.284	4.72558e-16	CD8+ T cells
UQCRFS1	1.35357e-20	0.309997	0.398	0.275	4.9542e-16	CD8+ T cells
ADAR	1.47453e-20	0.281382	0.5	0.371	5.39693e-16	CD8+ T cells
UHRF2	1.5201e-20	0.34455	0.445	0.318	5.56373e-16	CD8+ T cells
ERCC1	1.69013e-20	-0.423075	0.251	0.381	6.18604e-16	CD8+ T cells
ARPC4.2	1.69864e-20	0.304699	0.489	0.355	6.2172e-16	CD8+ T cells
RPL10A.1	1.70235e-20	0.251897	0.853	0.761	6.23078e-16	CD8+ T cells
CYBA.1	1.88348e-20	0.287222	0.8	0.698	6.89373e-16	CD8+ T cells
ATP5F1E.1	1.98269e-20	0.250127	0.85	0.761	7.25686e-16	CD8+ T cells
FRG1	2.4541e-20	0.302161	0.372	0.25	8.98224e-16	CD8+ T cells
TIMP1.2	2.70358e-20	-1.27768	0.217	0.326	9.89538e-16	CD8+ T cells
KLHL20	2.73135e-20	0.324668	0.31	0.193	9.99701e-16	CD8+ T cells
HLA-DRB1.2	3.30087e-20	-1.76903	0.343	0.412	1.20815e-15	CD8+ T cells
PSMB10	3.80871e-20	0.28226	0.392	0.265	1.39403e-15	CD8+ T cells
EIF5B	3.85657e-20	0.290294	0.526	0.389	1.41154e-15	CD8+ T cells
PPM1G	4.2665e-20	0.303368	0.454	0.324	1.56158e-15	CD8+ T cells
PPP2R5A	6.08652e-20	0.258224	0.493	0.349	2.22773e-15	CD8+ T cells
SPCS2	6.24044e-20	0.270851	0.578	0.444	2.28406e-15	CD8+ T cells
USP12	7.17266e-20	-0.539373	0.269	0.387	2.62526e-15	CD8+ T cells
FGD3.1	7.31652e-20	0.255079	0.424	0.285	2.67792e-15	CD8+ T cells
OSBPL3.2	7.32904e-20	0.327095	0.479	0.34	2.6825e-15	CD8+ T cells
PSME2.1	7.50195e-20	0.259822	0.477	0.337	2.74579e-15	CD8+ T cells
NCL	7.7664e-20	0.291693	0.816	0.718	2.84258e-15	CD8+ T cells
IL6ST	7.87436e-20	-0.447831	0.274	0.396	2.88209e-15	CD8+ T cells
TTC14	8.94907e-20	0.273198	0.413	0.282	3.27545e-15	CD8+ T cells
PSMA7	9.09931e-20	0.289843	0.655	0.53	3.33044e-15	CD8+ T cells
ZC3H15	9.15625e-20	0.309003	0.511	0.378	3.35128e-15	CD8+ T cells
DCAF7	9.44988e-20	0.353635	0.35	0.232	3.45875e-15	CD8+ T cells
CHD3	9.50838e-20	0.273629	0.401	0.271	3.48016e-15	CD8+ T cells
CSRNP1	1.13085e-19	-0.365832	0.254	0.38	4.13901e-15	CD8+ T cells
ARPC1B.2	1.14695e-19	0.325948	0.669	0.548	4.19795e-15	CD8+ T cells
CMPK1	1.20705e-19	0.289445	0.424	0.302	4.41791e-15	CD8+ T cells
CA5B	1.36802e-19	0.272086	0.43	0.3	5.00709e-15	CD8+ T cells
YAF2	1.571e-19	0.454484	0.502	0.382	5.75002e-15	CD8+ T cells
SNRPB2	1.58177e-19	0.307364	0.452	0.327	5.78943e-15	CD8+ T cells
ANAPC5	1.60084e-19	0.288385	0.419	0.296	5.85923e-15	CD8+ T cells
RNF115.1	1.66012e-19	0.35315	0.524	0.393	6.07619e-15	CD8+ T cells
SERF2.1	1.72503e-19	0.253488	0.797	0.709	6.31379e-15	CD8+ T cells
SF3B6	1.75788e-19	0.260684	0.408	0.282	6.43403e-15	CD8+ T cells
WDR1.1	2.16176e-19	0.265524	0.463	0.331	7.91227e-15	CD8+ T cells
CTBP1	2.71053e-19	0.258778	0.304	0.193	9.92079e-15	CD8+ T cells
API5	2.71493e-19	0.295561	0.351	0.232	9.93692e-15	CD8+ T cells
CAPN2.1	3.32909e-19	0.254058	0.499	0.363	1.21848e-14	CD8+ T cells
JTB	3.36818e-19	0.300782	0.473	0.345	1.23279e-14	CD8+ T cells
ERP29	3.37084e-19	0.31774	0.483	0.361	1.23376e-14	CD8+ T cells
ATP1B3.1	6.07542e-19	-0.870114	0.648	0.688	2.22367e-14	CD8+ T cells
LDHA.2	6.54969e-19	0.302634	0.632	0.501	2.39725e-14	CD8+ T cells
IL4R.1	6.84697e-19	-0.458868	0.233	0.354	2.50606e-14	CD8+ T cells
WDR82	8.40133e-19	0.257585	0.428	0.305	3.07497e-14	CD8+ T cells
GSTK1	8.9581e-19	0.298457	0.465	0.339	3.27875e-14	CD8+ T cells
SUMO2	8.97737e-19	0.258795	0.662	0.54	3.28581e-14	CD8+ T cells
LRRC8C.2	9.95508e-19	0.457004	0.433	0.309	3.64366e-14	CD8+ T cells
MTPN.1	1.07072e-18	0.280817	0.603	0.475	3.91893e-14	CD8+ T cells
NDUFA12	1.07759e-18	0.291149	0.385	0.269	3.94408e-14	CD8+ T cells
ISG20.2	1.1003e-18	0.299093	0.534	0.389	4.02722e-14	CD8+ T cells
MED4	1.15866e-18	0.265424	0.457	0.331	4.2408e-14	CD8+ T cells
BRI3.2	1.20532e-18	-0.52743	0.258	0.361	4.41161e-14	CD8+ T cells
PHF11	1.3608e-18	0.255967	0.365	0.246	4.98065e-14	CD8+ T cells
EIF3A	1.4585e-18	0.306119	0.67	0.553	5.33826e-14	CD8+ T cells
CDC42.1	1.49297e-18	0.315699	0.768	0.688	5.46442e-14	CD8+ T cells
CTBP2.2	1.51862e-18	-0.469948	0.216	0.339	5.5583e-14	CD8+ T cells
NDUFC2	1.94145e-18	0.263754	0.39	0.273	7.10591e-14	CD8+ T cells
LPP	2.00126e-18	-0.490563	0.555	0.649	7.32482e-14	CD8+ T cells
RAP2B.1	2.30144e-18	0.253811	0.397	0.278	8.42351e-14	CD8+ T cells
RBBP4	2.31903e-18	0.267868	0.435	0.31	8.48788e-14	CD8+ T cells
RNF169	2.32138e-18	0.300184	0.409	0.285	8.49648e-14	CD8+ T cells
CMC1	2.56592e-18	0.259061	0.377	0.252	9.39151e-14	CD8+ T cells
RAB14	2.62536e-18	0.271103	0.471	0.35	9.60909e-14	CD8+ T cells
MFSD6	3.16309e-18	0.276457	0.306	0.193	1.15772e-13	CD8+ T cells
TMEM87A	3.22316e-18	0.325649	0.526	0.398	1.17971e-13	CD8+ T cells
LRBA.1	3.42634e-18	0.287126	0.665	0.527	1.25407e-13	CD8+ T cells
TAF3	3.48116e-18	0.36739	0.444	0.323	1.27414e-13	CD8+ T cells
RERE.2	3.67379e-18	-0.482138	0.45	0.549	1.34465e-13	CD8+ T cells
PABPC4	3.78094e-18	-0.446765	0.271	0.384	1.38386e-13	CD8+ T cells
FMNL1	4.0759e-18	0.261742	0.558	0.436	1.49182e-13	CD8+ T cells
KRTCAP2	5.94918e-18	0.257628	0.512	0.389	2.17746e-13	CD8+ T cells
PPP2R5E	6.03563e-18	0.285707	0.503	0.368	2.2091e-13	CD8+ T cells
CPQ.1	6.09694e-18	-0.457666	0.296	0.417	2.23154e-13	CD8+ T cells
PLEKHO1	6.13243e-18	-0.43845	0.185	0.3	2.24453e-13	CD8+ T cells
KLF12.1	6.15124e-18	0.252132	0.591	0.44	2.25141e-13	CD8+ T cells
TIPARP.1	6.17078e-18	-0.559228	0.399	0.485	2.25857e-13	CD8+ T cells
IFRD1	6.17272e-18	-0.561374	0.41	0.514	2.25928e-13	CD8+ T cells
KRR1	6.40864e-18	0.28253	0.385	0.268	2.34563e-13	CD8+ T cells
SRRT	6.94123e-18	0.278988	0.306	0.199	2.54056e-13	CD8+ T cells
BID.2	7.58195e-18	-0.658035	0.224	0.326	2.77507e-13	CD8+ T cells
C12orf57	7.58245e-18	0.274884	0.539	0.409	2.77525e-13	CD8+ T cells
YWHAB	7.65261e-18	0.288683	0.674	0.57	2.80093e-13	CD8+ T cells
SPCS3	7.66543e-18	0.302187	0.544	0.423	2.80563e-13	CD8+ T cells
GGA2	7.76924e-18	0.305346	0.468	0.345	2.84362e-13	CD8+ T cells
RPRD2	7.9485e-18	0.277569	0.434	0.3	2.90923e-13	CD8+ T cells
TXNIP	8.00741e-18	0.328672	0.736	0.645	2.93079e-13	CD8+ T cells
DDX46	9.19252e-18	0.315202	0.539	0.42	3.36456e-13	CD8+ T cells
PDE8A	9.73563e-18	-0.535588	0.244	0.365	3.56334e-13	CD8+ T cells
CRY1.1	1.01093e-17	0.426793	0.568	0.448	3.70009e-13	CD8+ T cells
GPATCH8	1.01225e-17	0.303853	0.617	0.486	3.70494e-13	CD8+ T cells
DNAJB14	1.0672e-17	0.286844	0.477	0.35	3.90606e-13	CD8+ T cells
PRKCA.2	1.11709e-17	-0.507935	0.341	0.454	4.08867e-13	CD8+ T cells
ABR.1	1.16945e-17	-0.63919	0.279	0.384	4.2803e-13	CD8+ T cells
SNRPD1	1.18333e-17	0.250854	0.373	0.258	4.3311e-13	CD8+ T cells
EPB41.1	1.18952e-17	0.257168	0.605	0.452	4.35376e-13	CD8+ T cells
CD63.2	1.20147e-17	-0.627781	0.531	0.573	4.39751e-13	CD8+ T cells
UBTF	1.25346e-17	0.251791	0.303	0.195	4.58781e-13	CD8+ T cells
NMT1	1.44023e-17	0.273641	0.397	0.279	5.2714e-13	CD8+ T cells
BRK1	1.47185e-17	0.25007	0.436	0.32	5.38713e-13	CD8+ T cells
WHAMM	1.60531e-17	0.327658	0.373	0.261	5.87561e-13	CD8+ T cells
ZSWIM6.1	1.69315e-17	-0.505784	0.727	0.767	6.19709e-13	CD8+ T cells
ISY1	1.82362e-17	0.281347	0.329	0.218	6.67463e-13	CD8+ T cells
ATP5MG	1.9795e-17	0.267738	0.703	0.584	7.24518e-13	CD8+ T cells
ABRACL	2.04889e-17	0.310482	0.372	0.26	7.49915e-13	CD8+ T cells
FAM107B.1	2.11597e-17	-0.691515	0.68	0.696	7.74465e-13	CD8+ T cells
HNRNPM	2.91363e-17	0.324602	0.697	0.582	1.06642e-12	CD8+ T cells
NLRP1	3.17907e-17	0.295496	0.444	0.318	1.16357e-12	CD8+ T cells
CDK11A	3.59479e-17	0.312557	0.384	0.268	1.31573e-12	CD8+ T cells
PIK3AP1.1	4.15118e-17	-0.566332	0.231	0.34	1.51937e-12	CD8+ T cells
RYBP	4.63813e-17	-0.478831	0.425	0.52	1.6976e-12	CD8+ T cells
ATP5IF1	4.73391e-17	0.265384	0.487	0.359	1.73266e-12	CD8+ T cells
ANP32E	6.03677e-17	0.303464	0.429	0.312	2.20952e-12	CD8+ T cells
TMEM59	6.35701e-17	0.276433	0.545	0.428	2.32673e-12	CD8+ T cells
ATF6.2	6.97732e-17	-0.690398	0.317	0.415	2.55377e-12	CD8+ T cells
GAB3	7.35131e-17	0.265053	0.345	0.232	2.69065e-12	CD8+ T cells
RECQL	7.44123e-17	0.268861	0.365	0.255	2.72356e-12	CD8+ T cells
PRKCB.1	7.44411e-17	0.341681	0.698	0.583	2.72462e-12	CD8+ T cells
TNRC6C.1	7.93561e-17	0.306568	0.496	0.365	2.90451e-12	CD8+ T cells
NUB1	7.98171e-17	0.254989	0.409	0.288	2.92139e-12	CD8+ T cells
APRT	8.85467e-17	0.270111	0.481	0.359	3.2409e-12	CD8+ T cells
TPM3.2	9.70519e-17	0.259772	0.781	0.708	3.5522e-12	CD8+ T cells
RSBN1L	9.91246e-17	0.283567	0.441	0.319	3.62806e-12	CD8+ T cells
WSB1	9.94394e-17	-0.499352	0.54	0.601	3.63958e-12	CD8+ T cells
TDG	1.00955e-16	0.316453	0.403	0.292	3.69504e-12	CD8+ T cells
UBR2	1.06467e-16	0.308816	0.522	0.405	3.89678e-12	CD8+ T cells
CAMLG	1.1011e-16	0.273874	0.375	0.262	4.03015e-12	CD8+ T cells
XRCC5	1.12813e-16	0.272865	0.642	0.532	4.12907e-12	CD8+ T cells
SERBP1	1.17531e-16	0.250122	0.701	0.58	4.30175e-12	CD8+ T cells
RNASET2	1.22685e-16	-0.510271	0.259	0.358	4.49039e-12	CD8+ T cells
IFNGR1.1	1.23045e-16	-0.482652	0.373	0.472	4.50357e-12	CD8+ T cells
JARID2.2	1.49271e-16	-0.757209	0.571	0.623	5.46347e-12	CD8+ T cells
ANKRD13D	1.53524e-16	0.276986	0.344	0.235	5.61915e-12	CD8+ T cells
NAA50	1.71358e-16	0.35765	0.505	0.392	6.27188e-12	CD8+ T cells
EEF1D.1	1.75155e-16	0.258515	0.768	0.673	6.41084e-12	CD8+ T cells
ERC1.1	1.83277e-16	-0.3877	0.315	0.436	6.70812e-12	CD8+ T cells
MGAT1.2	1.90144e-16	-0.726066	0.269	0.352	6.95947e-12	CD8+ T cells
RPS10.2	1.92075e-16	0.255297	0.721	0.638	7.03014e-12	CD8+ T cells
CCSER2.2	1.9956e-16	0.279909	0.685	0.568	7.3041e-12	CD8+ T cells
ZBTB38	2.2883e-16	0.283619	0.398	0.284	8.3754e-12	CD8+ T cells
SF3B2	2.34127e-16	0.260274	0.491	0.374	8.56929e-12	CD8+ T cells
BACH2.2	2.53121e-16	-0.912355	0.305	0.407	9.26447e-12	CD8+ T cells
DOCK5.2	2.55348e-16	-0.618469	0.206	0.32	9.34598e-12	CD8+ T cells
PPP6C	2.75479e-16	0.31167	0.383	0.272	1.00828e-11	CD8+ T cells
FAM214A.1	2.81072e-16	0.266149	0.442	0.315	1.02875e-11	CD8+ T cells
CLASP1	2.92073e-16	0.34969	0.581	0.455	1.06902e-11	CD8+ T cells
NOP53.1	3.14675e-16	0.256995	0.615	0.494	1.15174e-11	CD8+ T cells
BUD31	3.19102e-16	0.258256	0.381	0.267	1.16795e-11	CD8+ T cells
ATG5	3.5873e-16	0.292995	0.461	0.347	1.31299e-11	CD8+ T cells
CCT3	3.60385e-16	0.314043	0.381	0.276	1.31905e-11	CD8+ T cells
RNF38.1	3.77668e-16	0.357149	0.549	0.438	1.3823e-11	CD8+ T cells
TIPRL	4.51975e-16	0.259432	0.322	0.217	1.65427e-11	CD8+ T cells
GARS	4.88175e-16	0.290213	0.304	0.204	1.78677e-11	CD8+ T cells
CNN2	5.17123e-16	0.290837	0.368	0.262	1.89272e-11	CD8+ T cells
GADD45B.1	5.95395e-16	-0.790717	0.506	0.566	2.17921e-11	CD8+ T cells
GLUL.2	6.00827e-16	-0.82212	0.31	0.392	2.19909e-11	CD8+ T cells
FLOT1.2	6.05236e-16	-0.609682	0.222	0.32	2.21523e-11	CD8+ T cells
CTSS.1	6.33148e-16	-1.11623	0.436	0.471	2.31738e-11	CD8+ T cells
CDK2AP2	6.37231e-16	0.264947	0.323	0.22	2.33233e-11	CD8+ T cells
ITPR2.1	6.72401e-16	-0.58173	0.45	0.537	2.46105e-11	CD8+ T cells
RAB18	7.20766e-16	0.261836	0.425	0.312	2.63808e-11	CD8+ T cells
HMGB2.1	8.03331e-16	0.277003	0.482	0.364	2.94027e-11	CD8+ T cells
FGFR1OP2	8.46298e-16	0.253087	0.448	0.331	3.09754e-11	CD8+ T cells
KRT10	8.61527e-16	0.273784	0.422	0.311	3.15328e-11	CD8+ T cells
RBM25	9.81073e-16	0.30467	0.717	0.619	3.59083e-11	CD8+ T cells
BAZ2B.1	9.97536e-16	-0.482245	0.238	0.345	3.65108e-11	CD8+ T cells
AKAP13.1	1.05158e-15	-0.402223	0.865	0.857	3.8489e-11	CD8+ T cells
DPYD.1	1.08687e-15	-0.515636	0.579	0.653	3.97804e-11	CD8+ T cells
ARPP19.1	1.10356e-15	0.26598	0.463	0.353	4.03912e-11	CD8+ T cells
PDLIM5.1	1.14786e-15	-0.519411	0.242	0.346	4.2013e-11	CD8+ T cells
VIM.1	1.15487e-15	-0.888637	0.81	0.787	4.22694e-11	CD8+ T cells
PET100	1.35181e-15	0.293582	0.462	0.348	4.94777e-11	CD8+ T cells
PRPF38B	1.43162e-15	0.340382	0.585	0.486	5.23989e-11	CD8+ T cells
AHSA1	1.71554e-15	0.313044	0.331	0.229	6.27906e-11	CD8+ T cells
PANK2	1.7666e-15	0.265805	0.374	0.266	6.46595e-11	CD8+ T cells
BNIP3L.2	1.82003e-15	-0.478132	0.254	0.359	6.66151e-11	CD8+ T cells
LINC00910	1.89827e-15	-0.685185	0.242	0.343	6.94786e-11	CD8+ T cells
GLCCI1.1	1.93822e-15	0.282503	0.462	0.331	7.09408e-11	CD8+ T cells
ZFAND5	1.96476e-15	-0.537711	0.44	0.511	7.19124e-11	CD8+ T cells
RBM27	2.15976e-15	0.26884	0.494	0.381	7.90492e-11	CD8+ T cells
KPNB1	2.18095e-15	0.25075	0.509	0.393	7.98251e-11	CD8+ T cells
MTREX	2.18585e-15	0.270316	0.427	0.315	8.00043e-11	CD8+ T cells
SRSF10	2.21617e-15	0.302204	0.589	0.485	8.11139e-11	CD8+ T cells
COPB1.1	2.47059e-15	0.270761	0.498	0.383	9.04259e-11	CD8+ T cells
EID1	2.49091e-15	0.253025	0.498	0.384	9.11699e-11	CD8+ T cells
PNPLA8	2.6074e-15	-0.578297	0.373	0.45	9.54334e-11	CD8+ T cells
GOLGA4	2.74312e-15	0.307752	0.67	0.566	1.00401e-10	CD8+ T cells
RAN	3.57199e-15	0.263486	0.527	0.416	1.30738e-10	CD8+ T cells
PIK3CD	3.78975e-15	0.28629	0.354	0.246	1.38709e-10	CD8+ T cells
METAP2	4.80559e-15	0.250758	0.504	0.388	1.75889e-10	CD8+ T cells
DPM1	5.16356e-15	0.270642	0.331	0.231	1.88991e-10	CD8+ T cells
DNAJC2	5.47458e-15	0.296198	0.375	0.27	2.00375e-10	CD8+ T cells
GPX4	5.57458e-15	-0.38216	0.343	0.436	2.04035e-10	CD8+ T cells
TASOR2	5.84901e-15	0.303281	0.475	0.362	2.1408e-10	CD8+ T cells
FNIP1.1	6.00496e-15	-0.472534	0.432	0.523	2.19788e-10	CD8+ T cells
RASA3.1	6.31478e-15	0.280629	0.624	0.509	2.31127e-10	CD8+ T cells
UST	7.64686e-15	-0.586559	0.214	0.317	2.79883e-10	CD8+ T cells
HIPK3	8.16122e-15	-0.451052	0.33	0.43	2.98709e-10	CD8+ T cells
HNRNPK.1	8.57258e-15	0.279771	0.722	0.633	3.13765e-10	CD8+ T cells
JMJD6.1	9.24383e-15	0.275777	0.41	0.298	3.38334e-10	CD8+ T cells
MED15	1.02659e-14	0.258678	0.453	0.343	3.75743e-10	CD8+ T cells
SLBP.1	1.04308e-14	0.263004	0.344	0.24	3.81776e-10	CD8+ T cells
EIF2S2	1.11264e-14	0.272058	0.509	0.396	4.07237e-10	CD8+ T cells
SFMBT2.1	1.12425e-14	-0.518363	0.376	0.466	4.11488e-10	CD8+ T cells
NT5C3A	1.17483e-14	0.307638	0.398	0.293	4.29999e-10	CD8+ T cells
PHACTR2.2	1.35687e-14	-0.484356	0.255	0.369	4.96628e-10	CD8+ T cells
SGMS1	1.40805e-14	-0.425388	0.249	0.356	5.1536e-10	CD8+ T cells
MEF2A.2	1.4148e-14	-0.624742	0.349	0.433	5.17829e-10	CD8+ T cells
PPP1R15B	1.47895e-14	-0.37502	0.252	0.35	5.41311e-10	CD8+ T cells
H2AFV.2	1.51971e-14	0.259996	0.556	0.444	5.5623e-10	CD8+ T cells
VAV3.2	1.77418e-14	0.281609	0.556	0.445	6.49366e-10	CD8+ T cells
G2E3	2.12016e-14	0.259517	0.31	0.213	7.75998e-10	CD8+ T cells
RBPJ.1	2.19983e-14	-0.392556	0.406	0.495	8.0516e-10	CD8+ T cells
LARP7	2.25582e-14	0.262334	0.339	0.241	8.25652e-10	CD8+ T cells
ZEB1.2	2.4546e-14	-0.537603	0.263	0.365	8.98409e-10	CD8+ T cells
TNFAIP3.2	2.6508e-14	-0.587083	0.723	0.739	9.70218e-10	CD8+ T cells
NRBP1	2.69506e-14	0.281658	0.409	0.305	9.86421e-10	CD8+ T cells
IMMP2L.1	2.79066e-14	-0.514378	0.247	0.353	1.02141e-09	CD8+ T cells
RNPS1	2.93758e-14	0.252204	0.451	0.347	1.07518e-09	CD8+ T cells
IFI16.2	3.01534e-14	0.266349	0.64	0.534	1.10364e-09	CD8+ T cells
ATG7.1	3.44485e-14	-0.494791	0.297	0.392	1.26085e-09	CD8+ T cells
OTUD6B-AS1	3.44776e-14	0.263767	0.3	0.206	1.26191e-09	CD8+ T cells
UBB	3.4997e-14	0.269479	0.823	0.716	1.28092e-09	CD8+ T cells
HNRNPDL	3.74027e-14	0.253099	0.769	0.678	1.36898e-09	CD8+ T cells
MSL2	4.24918e-14	0.296625	0.43	0.329	1.55524e-09	CD8+ T cells
FNDC3B.2	4.43435e-14	-0.952541	0.575	0.605	1.62302e-09	CD8+ T cells
KAT6A	4.5103e-14	0.291974	0.69	0.599	1.65081e-09	CD8+ T cells
CMC2	4.91245e-14	0.289538	0.349	0.25	1.798e-09	CD8+ T cells
RICTOR	5.40914e-14	0.279563	0.535	0.42	1.9798e-09	CD8+ T cells
TRAK1.2	5.99818e-14	-0.46999	0.23	0.328	2.19539e-09	CD8+ T cells
PDE4A.1	6.05899e-14	-0.420083	0.279	0.378	2.21765e-09	CD8+ T cells
MED14	6.19472e-14	0.278866	0.352	0.251	2.26733e-09	CD8+ T cells
FOXP1.1	6.30015e-14	-0.353731	0.679	0.747	2.30592e-09	CD8+ T cells
PLCG2.1	6.32647e-14	-0.394136	0.58	0.663	2.31555e-09	CD8+ T cells
RELB	7.75969e-14	-0.326332	0.348	0.465	2.84012e-09	CD8+ T cells
PRKRIP1	7.90577e-14	0.291942	0.363	0.261	2.89359e-09	CD8+ T cells
SPTY2D1.1	8.25633e-14	0.279458	0.447	0.345	3.0219e-09	CD8+ T cells
UBE2Q2	8.29032e-14	0.259451	0.393	0.287	3.03434e-09	CD8+ T cells
GPCPD1.2	8.41967e-14	-0.602993	0.535	0.581	3.08168e-09	CD8+ T cells
AKIRIN1	9.25277e-14	0.296832	0.437	0.338	3.38661e-09	CD8+ T cells
MAN2A1	9.33447e-14	-0.469239	0.377	0.471	3.41651e-09	CD8+ T cells
PSMA6.1	1.27123e-13	0.276275	0.459	0.359	4.65284e-09	CD8+ T cells
JUND.2	1.28683e-13	-0.418642	0.858	0.844	4.70994e-09	CD8+ T cells
SNRPD2	1.35894e-13	0.269194	0.536	0.428	4.97386e-09	CD8+ T cells
TPR	1.73313e-13	0.269467	0.558	0.466	6.34342e-09	CD8+ T cells
ACER3	1.75756e-13	-0.409004	0.205	0.301	6.43285e-09	CD8+ T cells
RAB7A.2	1.7637e-13	-0.623893	0.636	0.658	6.45532e-09	CD8+ T cells
CIR1	2.04981e-13	0.278314	0.448	0.34	7.50251e-09	CD8+ T cells
CMSS1.2	2.34095e-13	-0.973527	0.269	0.365	8.56812e-09	CD8+ T cells
ERH	2.34544e-13	0.264202	0.368	0.272	8.58454e-09	CD8+ T cells
NABP1	3.52538e-13	-0.437716	0.275	0.372	1.29032e-08	CD8+ T cells
CUL4A	3.94484e-13	0.28406	0.424	0.316	1.44385e-08	CD8+ T cells
FNDC3A.1	4.00891e-13	-0.631191	0.471	0.535	1.4673e-08	CD8+ T cells
DDIT4.2	5.08006e-13	0.261632	0.543	0.432	1.85935e-08	CD8+ T cells
ARL8B.1	7.78111e-13	-0.551097	0.37	0.437	2.84796e-08	CD8+ T cells
SKAP2.1	8.09228e-13	-0.466498	0.263	0.355	2.96186e-08	CD8+ T cells
USP33	8.73588e-13	0.273387	0.425	0.32	3.19742e-08	CD8+ T cells
GPSM3	9.4855e-13	0.273979	0.455	0.358	3.47179e-08	CD8+ T cells
HMOX2	1.07681e-12	0.250611	0.322	0.226	3.94122e-08	CD8+ T cells
GATAD2B	1.16058e-12	0.286251	0.547	0.442	4.24782e-08	CD8+ T cells
SRRM1	1.24512e-12	0.251657	0.696	0.608	4.55725e-08	CD8+ T cells
CWF19L2	1.25275e-12	0.261066	0.454	0.339	4.58519e-08	CD8+ T cells
TLK2	1.36478e-12	0.25741	0.488	0.387	4.99524e-08	CD8+ T cells
USPL1	1.40088e-12	0.250864	0.312	0.217	5.12738e-08	CD8+ T cells
CTNNB1.1	1.45648e-12	-0.545725	0.519	0.573	5.33085e-08	CD8+ T cells
CROCC	1.75595e-12	-0.724763	0.285	0.369	6.42696e-08	CD8+ T cells
ITM2B.2	1.81837e-12	-0.517899	0.757	0.766	6.65543e-08	CD8+ T cells
PNRC1.1	2.02409e-12	-0.380206	0.766	0.772	7.40839e-08	CD8+ T cells
RIOK3.1	2.36577e-12	0.251423	0.516	0.411	8.65894e-08	CD8+ T cells
KLHL28	2.38913e-12	0.293163	0.316	0.223	8.74446e-08	CD8+ T cells
AFF1	3.2718e-12	-0.469553	0.399	0.483	1.19751e-07	CD8+ T cells
P4HA1	3.40369e-12	-0.397514	0.246	0.34	1.24579e-07	CD8+ T cells
MAP4K4	3.6161e-12	-0.822979	0.534	0.585	1.32353e-07	CD8+ T cells
ZNF148	4.03314e-12	0.250544	0.513	0.409	1.47617e-07	CD8+ T cells
ATP6V0C	4.25248e-12	-0.40781	0.466	0.526	1.55645e-07	CD8+ T cells
CCNK	4.62942e-12	0.275589	0.446	0.352	1.69441e-07	CD8+ T cells
RPF1	5.21111e-12	0.252577	0.308	0.221	1.90732e-07	CD8+ T cells
IRF2BP2.1	5.28086e-12	-0.316992	0.273	0.364	1.93285e-07	CD8+ T cells
SNW1	5.8457e-12	0.266679	0.461	0.364	2.13958e-07	CD8+ T cells
ALG13.1	6.12648e-12	-0.617397	0.31	0.401	2.24235e-07	CD8+ T cells
HSP90AA1.2	6.1371e-12	0.432633	0.944	0.861	2.24624e-07	CD8+ T cells
RBMX	6.27187e-12	0.264841	0.639	0.545	2.29557e-07	CD8+ T cells
MTCH1.1	7.53853e-12	0.265428	0.456	0.358	2.75918e-07	CD8+ T cells
EIF2AK3.1	1.09548e-11	-0.471381	0.303	0.39	4.00957e-07	CD8+ T cells
TRPC4AP	1.71686e-11	0.2608	0.455	0.36	6.28388e-07	CD8+ T cells
SESN1.1	1.8279e-11	-0.418012	0.24	0.33	6.69031e-07	CD8+ T cells
FAM133B	1.89556e-11	0.264	0.616	0.516	6.93795e-07	CD8+ T cells
ESYT2	1.91176e-11	0.359371	0.674	0.586	6.99725e-07	CD8+ T cells
TAB2.1	1.96889e-11	-0.375213	0.348	0.436	7.20635e-07	CD8+ T cells
HSPE1	2.04585e-11	0.426486	0.581	0.483	7.48803e-07	CD8+ T cells
[truncated: 10,597 more rows]
