# Supplementary material for: Effect of aging on the human myometrium at single-cell resolution
Source: Nat Commun. 2024 Jan 31;15:945. doi: 10.1038/s41467-024-45143-z (PMC10830479; doi:10.1038/s41467-024-45143-z)
Supplement: Supplementary file 16 — Supplementary Data 13 [file 41467_2024_45143_MOESM16_ESM.xlsx]

## Sheet: Supp_Data_13
Supplementary Data 13: Relative contributions of ligands and receptors to signaling pathways during myometrial aging.
Pathway	Contributors (Ligand - Receptor pair)	Relative contribution (%)
HGF	HGF-MET	1
CLDN	CLDN11-CLDN11	1
CALCR	ADM-CALCRL	1
PERIOSTIN	POSTN-(ITGA/+ITGB5)	1
ncWNT	WNT5B-FZD6	0.394667
	WNT5B-FZD4	0.312865
	WNT5A-MCAM	0.204272
	WNT5B - FZD7	0.0350794
	WNT5A - FZD6	0.0258749
	WNT5A - FZD4	0.020511
	WNT5B - FZD2	0.00249231
	WNT5A - FZD7	0.00229915
	WNT5B - FZD1	0.0016664
	WNT5A - FZD2	0.000163396
	WNT5A - FZD1	0.000109223
IL10	IL10-(IL10RA+IL10RB)	1
CD22	CD22-PTPRC	1
CD48	CD48-CD244A	1
L1CAM	L1CAM-(ITGA4+ITGB7)	0.884765
	L1CAM-L1CAM	0.115235
NGF	NGF-NGFR	1
