# Supplementary material for: Effect of aging on the human myometrium at single-cell resolution
Source: Nat Commun. 2024 Jan 31;15:945. doi: 10.1038/s41467-024-45143-z (PMC10830479; doi:10.1038/s41467-024-45143-z)
Supplement: Supplementary file 17 — Supplementary Data 14 [file 41467_2024_45143_MOESM17_ESM.xlsx]

## Sheet: Supp_Data_14
Supplementary Data 14: Cell counts split by patient, cell type and menopausal stage
Patient	Menopausal stage	Endothelium	Epithelial like cells	Fibroblasts	LEC	Lymphoid cells	Mast cells	Myeloid cells	Perivascular	PNS	SMC	Total per patient
P1	Postmenopause	2350	57	7258	16	1379	6	287	5059	2	534	16948
P2	Postmenopause	357	162	464	3	74	0	13	315	0	125	1513
P3	Perimenopause	13592	84	6206	107	349	108	156	8889	166	2875	32532
P4	Perimenopause	5832	28	796	74	574	34	291	1329	20	123	9101
P5	Postmenopause	29	815	374	31	142	0	63	21	0	46	1521
P6	Postmenopause	66	11	29	0	1	3	6	86	0	41	243
P7	Perimenopause	7926	0	1153	178	518	123	233	2612	7	317	13067
P8	Postmenopause	2884	0	1074	11	453	24	157	1698	19	3875	10195
P9	Postmenopause	1064	0	5400	5	637	22	602	1601	36	2635	12002
P10	Postmenopause	4690	466	3715	92	827	192	719	1849	66	4933	17549
P11	Postmenopause	745	10	379	2	33	2	66	708	7	519	2471
P12	Postmenopause	1197	78	874	4	207	30	75	1154	4	570	4193
P13	Postmenopause	3333	22	2300	10	603	6	62	1238	26	2159	9759
P14	Postmenopause	4549	46	6113	80	273	7	226	3707	35	12001	27037
P15	Postmenopause	190	20	113	8	19	4	25	39	22	93	533
P16	Perimenopause	7946	29	107	3	15	2	10	373	1	98	8584
P17	Perimenopause	3827	240	216	12	91	18	34	600	5	2960	8003
P18	Perimenopause	188	24	4	0	5	0	3	28	2	30	284
P19	Postmenopause	1332	9	1924	7	160	14	30	2562	24	951	7013
P20	Postmenopause	621	552	771	7	85	14	395	411	13	703	3572
