# Supplementary material for: Effect of aging on the human myometrium at single-cell resolution
Source: Nat Commun. 2024 Jan 31;15:945. doi: 10.1038/s41467-024-45143-z (PMC10830479; doi:10.1038/s41467-024-45143-z)
Supplement: Supplementary file 19 — Source Data [file 41467_2024_45143_MOESM19_ESM.xlsx]

## Sheet: Figure_2F
Figure 2F
Source data						Null hypothesis testing
cell_type	value	group				Comparison	Test statistic (W)	p-value	95% confidence interval	r (rank biserial effect size)
Contractile capillary	0.0761965	Postmenopause				Contractile capillary proportion in peri versus post	38205428	< 2.2e-16	(0.02965115, 0.03532270)	0.22
Contractile capillary	0.112716	Postmenopause
Contractile capillary	0.0252423	Postmenopause
Contractile capillary	0.0511666	Postmenopause
Contractile capillary	0.320981	Postmenopause
Contractile capillary	0.39957	Postmenopause
Contractile capillary	0.0644084	Postmenopause
Contractile capillary	0.043927	Postmenopause
Contractile capillary	0.0922692	Postmenopause
Contractile capillary	0.00921464	Postmenopause
Contractile capillary	0.0281015	Postmenopause
Contractile capillary	0.182841	Postmenopause
Contractile capillary	0.0748991	Postmenopause
Contractile capillary	0.200918	Postmenopause
Contractile capillary	0.0751484	Postmenopause
Contractile capillary	0.0354589	Postmenopause
Contractile capillary	0.153037	Postmenopause
Contractile capillary	0.0219857	Postmenopause
Contractile capillary	0.0844322	Postmenopause
Contractile capillary	0.0877447	Postmenopause
Contractile capillary	0.0925496	Postmenopause
Contractile capillary	0.223932	Postmenopause
Contractile capillary	0.165637	Postmenopause
Contractile capillary	0.101161	Postmenopause
Contractile capillary	0.0573768	Postmenopause
Contractile capillary	0.104356	Postmenopause
Contractile capillary	0.121084	Postmenopause
Contractile capillary	0.0844714	Postmenopause
Contractile capillary	0.257977	Postmenopause
Contractile capillary	0.188991	Postmenopause
Contractile capillary	0.0858024	Postmenopause
Contractile capillary	0.147044	Postmenopause
Contractile capillary	0.0122983	Postmenopause
Contractile capillary	0.361127	Postmenopause
Contractile capillary	0.106995	Postmenopause
Contractile capillary	0.0800416	Postmenopause
Contractile capillary	0.128735	Postmenopause
Contractile capillary	0.104295	Postmenopause
Contractile capillary	0.122431	Postmenopause
Contractile capillary	0.0956199	Postmenopause
Contractile capillary	0.0513985	Postmenopause
Contractile capillary	0.0573478	Postmenopause
Contractile capillary	0.047773	Postmenopause
Contractile capillary	0.0924272	Postmenopause
Contractile capillary	0.0512263	Postmenopause
Contractile capillary	0.110472	Postmenopause
Contractile capillary	0.0238254	Postmenopause
Contractile capillary	0.072993	Postmenopause
Contractile capillary	0.0925114	Postmenopause
Contractile capillary	0.33293	Postmenopause
Contractile capillary	0.16838	Postmenopause
Contractile capillary	0.541936	Postmenopause
Contractile capillary	0.161499	Postmenopause
Contractile capillary	0.117146	Postmenopause
Contractile capillary	0.0472847	Postmenopause
Contractile capillary	0.0551536	Postmenopause
Contractile capillary	0.0109513	Postmenopause
Contractile capillary	0.0275727	Postmenopause
Contractile capillary	0.281651	Postmenopause
Contractile capillary	0.123516	Postmenopause
Contractile capillary	0.0986908	Postmenopause
Contractile capillary	0.124697	Postmenopause
Contractile capillary	0.159148	Postmenopause
Contractile capillary	0.423641	Postmenopause
Contractile capillary	0.111924	Postmenopause
Contractile capillary	0.0196972	Postmenopause
Contractile capillary	0.0284695	Postmenopause
Contractile capillary	0.0438875	Postmenopause
Contractile capillary	0.0640305	Postmenopause
Contractile capillary	0.0822482	Postmenopause
Contractile capillary	0.0886306	Postmenopause
Contractile capillary	0.0273644	Postmenopause
Contractile capillary	0.0635806	Postmenopause
Contractile capillary	0.218071	Postmenopause
Contractile capillary	0.0636487	Postmenopause
Contractile capillary	0.136142	Postmenopause
Contractile capillary	0.0238327	Postmenopause
Contractile capillary	0.109044	Postmenopause
Contractile capillary	0.0297105	Postmenopause
Contractile capillary	0.19831	Postmenopause
Contractile capillary	0.181416	Postmenopause
Contractile capillary	0.0541779	Postmenopause
Contractile capillary	0.224514	Postmenopause
Contractile capillary	0.232772	Postmenopause
Contractile capillary	0.151558	Postmenopause
Contractile capillary	0.0699065	Postmenopause
Contractile capillary	0.323739	Postmenopause
Contractile capillary	0.225459	Postmenopause
Contractile capillary	0.190639	Postmenopause
Contractile capillary	0.142179	Postmenopause
Contractile capillary	0.319854	Postmenopause
Contractile capillary	0.0482495	Postmenopause
Contractile capillary	0.0047038	Postmenopause
Contractile capillary	0.166598	Postmenopause
Contractile capillary	0.0525807	Postmenopause
Contractile capillary	0.211053	Postmenopause
Contractile capillary	0.031512	Postmenopause
Contractile capillary	0.0479257	Postmenopause
Contractile capillary	0.320299	Postmenopause
Contractile capillary	0.0654293	Postmenopause
Contractile capillary	0.261616	Postmenopause
Contractile capillary	0.0288223	Postmenopause
Contractile capillary	0.132979	Postmenopause
Contractile capillary	0.043713	Postmenopause
Contractile capillary	0.240471	Postmenopause
Contractile capillary	0.0657525	Postmenopause
Contractile capillary	0.52149	Postmenopause
Contractile capillary	0.0830292	Postmenopause
Contractile capillary	0.189021	Postmenopause
Contractile capillary	0.0668286	Postmenopause
Contractile capillary	0.0454179	Postmenopause
Contractile capillary	0.268428	Postmenopause
Contractile capillary	0.0756186	Postmenopause
Contractile capillary	0.0328019	Postmenopause
Contractile capillary	0.195327	Postmenopause
Contractile capillary	0.0282415	Postmenopause
Contractile capillary	0.00933292	Postmenopause
Contractile capillary	0.43244	Postmenopause
Contractile capillary	0.0396546	Postmenopause
Contractile capillary	0.11418	Postmenopause
Contractile capillary	0.0582444	Postmenopause
Contractile capillary	0.0121782	Postmenopause
Contractile capillary	0.0398035	Postmenopause
Contractile capillary	0.228347	Postmenopause
Contractile capillary	0.0568228	Postmenopause
Contractile capillary	0.164574	Postmenopause
Contractile capillary	0.130521	Postmenopause
Contractile capillary	0.136195	Postmenopause
Contractile capillary	0.0246469	Postmenopause
Contractile capillary	0.0699372	Postmenopause
Contractile capillary	0.203086	Postmenopause
Contractile capillary	0.1759	Postmenopause
Contractile capillary	0.283112	Postmenopause
Contractile capillary	0.0776329	Postmenopause
Contractile capillary	0.441518	Postmenopause
Contractile capillary	0.0580408	Postmenopause
Contractile capillary	0.146507	Postmenopause
Contractile capillary	0.0369995	Postmenopause
Contractile capillary	0.0813723	Postmenopause
Contractile capillary	0.10129	Postmenopause
Contractile capillary	0.369152	Postmenopause
Contractile capillary	0.0602688	Postmenopause
Contractile capillary	0.0405721	Postmenopause
Contractile capillary	0.059223	Postmenopause
Contractile capillary	0.0954162	Postmenopause
Contractile capillary	0.210641	Postmenopause
Contractile capillary	0.0254639	Postmenopause
Contractile capillary	0.020805	Postmenopause
Contractile capillary	0.0732225	Postmenopause
Contractile capillary	0.226162	Postmenopause
Contractile capillary	0.0985423	Postmenopause
Contractile capillary	0.0612965	Postmenopause
Contractile capillary	0.0948254	Postmenopause
Contractile capillary	0.0760073	Postmenopause
Contractile capillary	0.0235744	Postmenopause
Contractile capillary	0.31158	Postmenopause
Contractile capillary	0.104025	Postmenopause
Contractile capillary	0.0517175	Postmenopause
Contractile capillary	0.164902	Postmenopause
Contractile capillary	0.0502654	Postmenopause
Contractile capillary	0.0309179	Postmenopause
Contractile capillary	0.265054	Postmenopause
Contractile capillary	0.0376305	Postmenopause
Contractile capillary	0.0220029	Postmenopause
Contractile capillary	0.0677429	Postmenopause
Contractile capillary	0.0413126	Postmenopause
Contractile capillary	0.0870427	Postmenopause
Contractile capillary	0.112822	Postmenopause
Contractile capillary	0.246502	Postmenopause
Contractile capillary	0.13094	Postmenopause
Contractile capillary	0.0372234	Postmenopause
Contractile capillary	0.042408	Postmenopause
Contractile capillary	0.0883358	Postmenopause
Contractile capillary	0.16424	Postmenopause
Contractile capillary	0.204784	Postmenopause
Contractile capillary	1	Postmenopause
Contractile capillary	0.112157	Postmenopause
Contractile capillary	0.0289429	Postmenopause
Contractile capillary	0.452479	Postmenopause
Contractile capillary	0.0184057	Postmenopause
Contractile capillary	0.100349	Postmenopause
Contractile capillary	0.226477	Postmenopause
Contractile capillary	0.31974	Postmenopause
Contractile capillary	0.114795	Postmenopause
Contractile capillary	0.309776	Postmenopause
Contractile capillary	0.277395	Postmenopause
Contractile capillary	0.0852729	Postmenopause
Contractile capillary	0.0113592	Postmenopause
Contractile capillary	0.225385	Postmenopause
Contractile capillary	0.0362549	Postmenopause
Contractile capillary	0.0444634	Postmenopause
Contractile capillary	0.0666087	Postmenopause
Contractile capillary	0.031722	Postmenopause
Contractile capillary	0.0409817	Postmenopause
Contractile capillary	0.0676829	Postmenopause
Contractile capillary	0.0126514	Postmenopause
Contractile capillary	0.132287	Postmenopause
Contractile capillary	0.00772275	Postmenopause
Contractile capillary	0.0816806	Postmenopause
Contractile capillary	0.362386	Postmenopause
Contractile capillary	0.138808	Postmenopause
Contractile capillary	0.0430312	Postmenopause
Contractile capillary	0.117286	Postmenopause
Contractile capillary	0.0431846	Postmenopause
Contractile capillary	0.0740523	Postmenopause
Contractile capillary	0.189037	Postmenopause
Contractile capillary	0.0156385	Postmenopause
Contractile capillary	0.0308886	Postmenopause
Contractile capillary	0.08818	Postmenopause
Contractile capillary	0.115674	Postmenopause
Contractile capillary	0.0784178	Postmenopause
Contractile capillary	0.0633043	Postmenopause
Contractile capillary	0.497663	Postmenopause
Contractile capillary	0.081005	Postmenopause
Contractile capillary	0.206911	Postmenopause
Contractile capillary	0.028774	Postmenopause
Contractile capillary	0.0793802	Postmenopause
Contractile capillary	0.0477698	Postmenopause
Contractile capillary	0.112637	Postmenopause
Contractile capillary	0.0700402	Postmenopause
Contractile capillary	0.177031	Postmenopause
Contractile capillary	0.110905	Postmenopause
Contractile capillary	0.104434	Postmenopause
Contractile capillary	0.0583391	Postmenopause
Contractile capillary	0.210771	Postmenopause
Contractile capillary	0.0250641	Postmenopause
Contractile capillary	0.26924	Postmenopause
Contractile capillary	0.0598955	Postmenopause
Contractile capillary	0.0630176	Postmenopause
Contractile capillary	0.0181451	Postmenopause
Contractile capillary	0.0506447	Postmenopause
Contractile capillary	0.0549856	Postmenopause
Contractile capillary	0.0943886	Postmenopause
Contractile capillary	0.083201	Postmenopause
Contractile capillary	0.201239	Postmenopause
Contractile capillary	0.0503043	Postmenopause
Contractile capillary	0.039753	Postmenopause
Contractile capillary	0.0578859	Postmenopause
Contractile capillary	0.160819	Postmenopause
Contractile capillary	0.0950472	Postmenopause
Contractile capillary	0.105946	Postmenopause
Contractile capillary	0.300603	Postmenopause
Contractile capillary	0.406669	Postmenopause
Contractile capillary	0.116237	Postmenopause
Contractile capillary	0.0609825	Postmenopause
Contractile capillary	0.0219143	Postmenopause
Contractile capillary	0.0577179	Postmenopause
Contractile capillary	0.267263	Postmenopause
Contractile capillary	0.0129221	Postmenopause
Contractile capillary	0.151943	Postmenopause
Contractile capillary	0.0415968	Postmenopause
Contractile capillary	0.0340316	Postmenopause
Contractile capillary	0.0795222	Postmenopause
Contractile capillary	0.0606492	Postmenopause
Contractile capillary	0.0668751	Postmenopause
Contractile capillary	0.192314	Postmenopause
Contractile capillary	0.225895	Postmenopause
Contractile capillary	0.0499446	Postmenopause
Contractile capillary	0.0687191	Postmenopause
Contractile capillary	0.214251	Postmenopause
Contractile capillary	0.0241944	Postmenopause
Contractile capillary	0.0498449	Postmenopause
Contractile capillary	0.0353703	Postmenopause
Contractile capillary	0.281886	Postmenopause
Contractile capillary	0.176526	Postmenopause
Contractile capillary	0.127922	Postmenopause
Contractile capillary	0.120514	Postmenopause
Contractile capillary	0.0867766	Postmenopause
Contractile capillary	0.0381388	Postmenopause
Contractile capillary	0.192524	Postmenopause
Contractile capillary	0.150203	Postmenopause
Contractile capillary	0.0634334	Postmenopause
Contractile capillary	0.0751569	Postmenopause
Contractile capillary	0.151839	Postmenopause
Contractile capillary	0.0510965	Postmenopause
Contractile capillary	0.132357	Postmenopause
Contractile capillary	0.0746521	Postmenopause
Contractile capillary	0.204548	Postmenopause
Contractile capillary	0.0587684	Postmenopause
Contractile capillary	0.120705	Postmenopause
Contractile capillary	0.11808	Postmenopause
Contractile capillary	0.0949332	Postmenopause
Contractile capillary	0.173484	Postmenopause
Contractile capillary	0.0604864	Postmenopause
Contractile capillary	0.162844	Postmenopause
Contractile capillary	0.159204	Postmenopause
Contractile capillary	0.0274987	Postmenopause
Contractile capillary	0.132812	Postmenopause
Contractile capillary	0.154731	Postmenopause
Contractile capillary	0.0521443	Postmenopause
Contractile capillary	0.0917397	Postmenopause
Contractile capillary	0.354743	Postmenopause
Contractile capillary	0.331676	Postmenopause
Contractile capillary	0.0552511	Postmenopause
Contractile capillary	0.282731	Postmenopause
Contractile capillary	0.116473	Postmenopause
Contractile capillary	0.125187	Postmenopause
Contractile capillary	0.638786	Postmenopause
Contractile capillary	0.0930774	Postmenopause
Contractile capillary	0.021572	Postmenopause
Contractile capillary	0.0334636	Postmenopause
Contractile capillary	0.0997436	Postmenopause
Contractile capillary	0.05315	Postmenopause
Contractile capillary	0.0530509	Postmenopause
Contractile capillary	0.021327	Postmenopause
Contractile capillary	0.196602	Postmenopause
Contractile capillary	0.0219406	Postmenopause
Contractile capillary	0.0930234	Postmenopause
Contractile capillary	0.101372	Postmenopause
Contractile capillary	0.186845	Postmenopause
Contractile capillary	0.0503239	Postmenopause
Contractile capillary	0.182561	Postmenopause
Contractile capillary	0.0248352	Postmenopause
Contractile capillary	0.107147	Postmenopause
Contractile capillary	0.0306482	Postmenopause
Contractile capillary	0.116723	Postmenopause
Contractile capillary	0.435046	Postmenopause
Contractile capillary	0.0547074	Postmenopause
Contractile capillary	0.0331713	Postmenopause
Contractile capillary	0.414436	Postmenopause
Contractile capillary	0.106128	Postmenopause
Contractile capillary	0.075602	Postmenopause
Contractile capillary	0.0563548	Postmenopause
Contractile capillary	0.0946741	Postmenopause
Contractile capillary	0.12548	Postmenopause
Contractile capillary	0.123054	Postmenopause
Contractile capillary	0.0279469	Postmenopause
Contractile capillary	0.0438026	Postmenopause
Contractile capillary	0.0506081	Postmenopause
Contractile capillary	0.114499	Postmenopause
Contractile capillary	0.175638	Postmenopause
Contractile capillary	0.0499078	Postmenopause
Contractile capillary	0.180697	Postmenopause
Contractile capillary	0.0753703	Postmenopause
Contractile capillary	0.0917182	Postmenopause
Contractile capillary	0.0601368	Postmenopause
Contractile capillary	0.136905	Postmenopause
Contractile capillary	0.288734	Postmenopause
Contractile capillary	0.0720155	Postmenopause
Contractile capillary	0.0546614	Postmenopause
Contractile capillary	0.0913351	Postmenopause
Contractile capillary	0.0351642	Postmenopause
Contractile capillary	0.289187	Postmenopause
Contractile capillary	0.0461588	Postmenopause
Contractile capillary	0.0221631	Postmenopause
Contractile capillary	0.165423	Postmenopause
Contractile capillary	0.209739	Postmenopause
Contractile capillary	0.0604261	Postmenopause
Contractile capillary	0.174655	Postmenopause
Contractile capillary	0.0345989	Postmenopause
Contractile capillary	0.045426	Postmenopause
Contractile capillary	0.0147098	Postmenopause
Contractile capillary	0.0492493	Postmenopause
Contractile capillary	0.178517	Postmenopause
Contractile capillary	0.25718	Postmenopause
Contractile capillary	0.286473	Postmenopause
Contractile capillary	0.287621	Postmenopause
Contractile capillary	0.0151728	Postmenopause
Contractile capillary	0.162303	Postmenopause
Contractile capillary	0.0329383	Postmenopause
Contractile capillary	0.160317	Postmenopause
Contractile capillary	0.0827681	Postmenopause
Contractile capillary	0.093898	Postmenopause
Contractile capillary	0.231743	Postmenopause
Contractile capillary	0.073493	Postmenopause
Contractile capillary	0.156705	Postmenopause
Contractile capillary	0.107279	Postmenopause
Contractile capillary	0.0827079	Postmenopause
Contractile capillary	0.0192643	Postmenopause
Contractile capillary	0.0475403	Postmenopause
Contractile capillary	0.164403	Postmenopause
Contractile capillary	0.0690387	Postmenopause
Contractile capillary	0.0300602	Postmenopause
Contractile capillary	0.05948	Postmenopause
Contractile capillary	0.182329	Postmenopause
Contractile capillary	0.0990323	Postmenopause
Contractile capillary	0.0535282	Postmenopause
Contractile capillary	0.103064	Postmenopause
Contractile capillary	0.215089	Postmenopause
Contractile capillary	0.0432575	Postmenopause
Contractile capillary	0.0746618	Postmenopause
Contractile capillary	0.279644	Postmenopause
Contractile capillary	0.123949	Postmenopause
Contractile capillary	0.0657253	Postmenopause
Contractile capillary	0.252405	Postmenopause
Contractile capillary	0.034518	Postmenopause
Contractile capillary	0.0329721	Postmenopause
Contractile capillary	0.00169582	Postmenopause
Contractile capillary	0.151774	Postmenopause
Contractile capillary	0.033413	Postmenopause
Contractile capillary	0.0920119	Postmenopause
Contractile capillary	0.0311197	Postmenopause
Contractile capillary	0.152396	Postmenopause
Contractile capillary	0.0621941	Postmenopause
Contractile capillary	0.0312573	Postmenopause
Contractile capillary	0.188751	Postmenopause
Contractile capillary	0.127646	Postmenopause
Contractile capillary	0.141775	Postmenopause
Contractile capillary	0.0398804	Postmenopause
Contractile capillary	0.147966	Postmenopause
Contractile capillary	0.0464757	Postmenopause
Contractile capillary	0.050559	Postmenopause
Contractile capillary	0.0291097	Postmenopause
Contractile capillary	0.0392335	Postmenopause
Contractile capillary	0.115225	Postmenopause
Contractile capillary	0.0484513	Postmenopause
Contractile capillary	0.111067	Postmenopause
Contractile capillary	0.153845	Postmenopause
Contractile capillary	0.117556	Postmenopause
Contractile capillary	0.109771	Postmenopause
Contractile capillary	0.0130107	Postmenopause
Contractile capillary	0.0548321	Postmenopause
Contractile capillary	0.0457375	Postmenopause
Contractile capillary	0.423583	Postmenopause
Contractile capillary	0.0403086	Postmenopause
Contractile capillary	0.0861203	Postmenopause
Contractile capillary	0.0326632	Postmenopause
Contractile capillary	0.039199	Postmenopause
Contractile capillary	0.071541	Postmenopause
Contractile capillary	0.117358	Postmenopause
Contractile capillary	0.134334	Postmenopause
Contractile capillary	0.0473263	Postmenopause
Contractile capillary	0.345977	Postmenopause
Contractile capillary	0.0173118	Postmenopause
Contractile capillary	0.589969	Postmenopause
Contractile capillary	0.046133	Postmenopause
Contractile capillary	0.12266	Postmenopause
Contractile capillary	0.0616878	Postmenopause
Contractile capillary	0.153726	Postmenopause
Contractile capillary	0.040434	Postmenopause
Contractile capillary	0.474284	Postmenopause
Contractile capillary	0.0259628	Postmenopause
Contractile capillary	0.0373512	Postmenopause
Contractile capillary	0.0658502	Postmenopause
Contractile capillary	0.0582475	Postmenopause
Contractile capillary	0.0374735	Postmenopause
Contractile capillary	0.094488	Postmenopause
Contractile capillary	0.15616	Postmenopause
Contractile capillary	0.0713613	Postmenopause
Contractile capillary	0.0738076	Postmenopause
Contractile capillary	0.0280377	Postmenopause
Contractile capillary	0.34055	Postmenopause
Contractile capillary	0.224909	Postmenopause
Contractile capillary	0.0418387	Postmenopause
Contractile capillary	0.140492	Postmenopause
Contractile capillary	0.0882789	Postmenopause
Contractile capillary	0.211861	Postmenopause
Contractile capillary	0.0734843	Postmenopause
Contractile capillary	0.0595462	Postmenopause
Contractile capillary	0.0407326	Postmenopause
Contractile capillary	0.330098	Postmenopause
Contractile capillary	0.3811	Postmenopause
Contractile capillary	0.146263	Postmenopause
Contractile capillary	0.150185	Postmenopause
Contractile capillary	0.0250943	Postmenopause
Contractile capillary	0.0226652	Postmenopause
Contractile capillary	0.131868	Postmenopause
Contractile capillary	0.0885985	Postmenopause
Contractile capillary	0.240682	Postmenopause
Contractile capillary	0.0434229	Postmenopause
Contractile capillary	0.293569	Postmenopause
Contractile capillary	0.0157301	Postmenopause
Contractile capillary	0.101755	Postmenopause
Contractile capillary	0.0807223	Postmenopause
Contractile capillary	0.0240879	Postmenopause
Contractile capillary	0.134987	Postmenopause
Contractile capillary	0.0918948	Postmenopause
Contractile capillary	0.0584726	Postmenopause
Contractile capillary	0.0984791	Postmenopause
Contractile capillary	0.111759	Postmenopause
Contractile capillary	0.0506372	Postmenopause
Contractile capillary	0.028932	Postmenopause
Contractile capillary	0.0546861	Postmenopause
Contractile capillary	0.122884	Postmenopause
Contractile capillary	0.357652	Postmenopause
Contractile capillary	0.123059	Postmenopause
Contractile capillary	0.171675	Postmenopause
Contractile capillary	0.0598873	Postmenopause
Contractile capillary	0.038045	Postmenopause
Contractile capillary	0.0420928	Postmenopause
Contractile capillary	0.224014	Postmenopause
Contractile capillary	0.0945062	Postmenopause
Contractile capillary	0.0340673	Postmenopause
Contractile capillary	0.0752169	Postmenopause
Contractile capillary	0.188499	Postmenopause
Contractile capillary	0.211302	Postmenopause
Contractile capillary	0.0683287	Postmenopause
Contractile capillary	0.0800691	Postmenopause
Contractile capillary	0.394292	Postmenopause
Contractile capillary	0.108989	Postmenopause
Contractile capillary	0.219108	Postmenopause
Contractile capillary	0.230907	Postmenopause
Contractile capillary	0.082525	Postmenopause
Contractile capillary	0.191176	Postmenopause
Contractile capillary	0.055349	Postmenopause
Contractile capillary	0.105305	Postmenopause
Contractile capillary	0.0530798	Postmenopause
Contractile capillary	0.0510176	Postmenopause
Contractile capillary	0.100754	Postmenopause
Contractile capillary	0.228321	Postmenopause
Contractile capillary	0.0947244	Postmenopause
Contractile capillary	0.147691	Postmenopause
Contractile capillary	0.092583	Postmenopause
Contractile capillary	0.0215072	Postmenopause
Contractile capillary	0.0483431	Postmenopause
Contractile capillary	0.247289	Postmenopause
Contractile capillary	0.0578063	Postmenopause
Contractile capillary	0.265323	Postmenopause
Contractile capillary	0.116714	Postmenopause
Contractile capillary	0.141823	Postmenopause
Contractile capillary	0.0450795	Postmenopause
Contractile capillary	0.102512	Postmenopause
Contractile capillary	0.104821	Postmenopause
Contractile capillary	0.097215	Postmenopause
Contractile capillary	0.0773976	Postmenopause
Contractile capillary	0.237528	Postmenopause
Contractile capillary	0.0264377	Postmenopause
Contractile capillary	0.0847011	Postmenopause
Contractile capillary	0.0903273	Postmenopause
Contractile capillary	0.0868738	Postmenopause
Contractile capillary	0.134884	Postmenopause
Contractile capillary	0.0209039	Postmenopause
Contractile capillary	0.0731347	Postmenopause
Contractile capillary	0.0863335	Postmenopause
Contractile capillary	0.196686	Postmenopause
Contractile capillary	0.213333	Postmenopause
Contractile capillary	0.0609347	Postmenopause
Contractile capillary	0.0442115	Postmenopause
Contractile capillary	0.123117	Postmenopause
Contractile capillary	0.165365	Postmenopause
Contractile capillary	0.0455898	Postmenopause
Contractile capillary	0.0291275	Postmenopause
Contractile capillary	0.0280547	Postmenopause
Contractile capillary	0.0451396	Postmenopause
Contractile capillary	0.0792405	Postmenopause
Contractile capillary	0.0831925	Postmenopause
Contractile capillary	0.138375	Postmenopause
Contractile capillary	0.0177986	Postmenopause
Contractile capillary	0.379626	Postmenopause
Contractile capillary	0.0380765	Postmenopause
Contractile capillary	0.163336	Postmenopause
Contractile capillary	0.0415157	Postmenopause
Contractile capillary	0.0253229	Postmenopause
Contractile capillary	0.0837318	Postmenopause
Contractile capillary	0.0468402	Postmenopause
Contractile capillary	0.123933	Postmenopause
Contractile capillary	0.228964	Postmenopause
Contractile capillary	0.104519	Postmenopause
Contractile capillary	0.0598584	Postmenopause
Contractile capillary	0.0954888	Postmenopause
Contractile capillary	0.14484	Postmenopause
Contractile capillary	0.0512488	Postmenopause
Contractile capillary	0.0177129	Postmenopause
Contractile capillary	0.137196	Postmenopause
Contractile capillary	0.121214	Postmenopause
Contractile capillary	0.0798352	Postmenopause
Contractile capillary	0.0274941	Postmenopause
Contractile capillary	0.160876	Postmenopause
Contractile capillary	0.0839853	Postmenopause
Contractile capillary	0.160393	Postmenopause
Contractile capillary	0.0883847	Postmenopause
Contractile capillary	0.0464795	Postmenopause
Contractile capillary	0.155893	Postmenopause
Contractile capillary	0.0449086	Postmenopause
Contractile capillary	0.0249022	Postmenopause
Contractile capillary	0.437538	Postmenopause
Contractile capillary	0.0364465	Postmenopause
Contractile capillary	0.0751263	Postmenopause
Contractile capillary	0.0737355	Postmenopause
Contractile capillary	0.0753201	Postmenopause
Contractile capillary	0.100781	Postmenopause
Contractile capillary	0.0369802	Postmenopause
Contractile capillary	0.0138283	Postmenopause
Contractile capillary	0.0702938	Postmenopause
Contractile capillary	0.118018	Postmenopause
Contractile capillary	0.192621	Postmenopause
Contractile capillary	0.0576133	Postmenopause
Contractile capillary	0.088734	Postmenopause
Contractile capillary	0.377844	Postmenopause
Contractile capillary	0.095509	Postmenopause
Contractile capillary	0.075794	Postmenopause
Contractile capillary	0.272247	Postmenopause
Contractile capillary	0.216781	Postmenopause
Contractile capillary	0.153782	Postmenopause
Contractile capillary	0.174576	Postmenopause
Contractile capillary	0.160449	Postmenopause
Contractile capillary	0.0963434	Postmenopause
Contractile capillary	0.356605	Postmenopause
Contractile capillary	0.474398	Postmenopause
Contractile capillary	0.0512276	Postmenopause
Contractile capillary	0.0758123	Postmenopause
Contractile capillary	0.0952145	Postmenopause
Contractile capillary	0.0369535	Postmenopause
Contractile capillary	0.369442	Postmenopause
Contractile capillary	0.136063	Postmenopause
Contractile capillary	0.0648031	Postmenopause
Contractile capillary	0.0229517	Postmenopause
Contractile capillary	0.0859586	Postmenopause
Contractile capillary	0.00559613	Postmenopause
Contractile capillary	0.18135	Postmenopause
Contractile capillary	0.214501	Postmenopause
Contractile capillary	0.0504497	Postmenopause
Contractile capillary	0.244933	Postmenopause
Contractile capillary	0.148062	Postmenopause
Contractile capillary	0.172257	Postmenopause
Contractile capillary	0.178853	Postmenopause
Contractile capillary	0.107693	Postmenopause
Contractile capillary	0.117795	Postmenopause
Contractile capillary	0.0876721	Postmenopause
Contractile capillary	0.264224	Postmenopause
Contractile capillary	0.0603032	Postmenopause
Contractile capillary	0.22841	Postmenopause
Contractile capillary	0.149913	Postmenopause
Contractile capillary	0.102549	Postmenopause
Contractile capillary	0.0519421	Postmenopause
Contractile capillary	0.0655266	Postmenopause
Contractile capillary	0.0671325	Postmenopause
Contractile capillary	0.228796	Postmenopause
Contractile capillary	0.276864	Postmenopause
Contractile capillary	0.192025	Postmenopause
Contractile capillary	0.0397098	Postmenopause
Contractile capillary	0.577487	Postmenopause
Contractile capillary	0.190286	Postmenopause
Contractile capillary	0.103276	Postmenopause
Contractile capillary	0.194772	Postmenopause
Contractile capillary	0.171284	Postmenopause
Contractile capillary	0.00885183	Postmenopause
Contractile capillary	0.0437074	Postmenopause
Contractile capillary	0.214626	Postmenopause
Contractile capillary	0.0643547	Postmenopause
Contractile capillary	0.141047	Postmenopause
Contractile capillary	0.0130524	Postmenopause
Contractile capillary	0.0702218	Postmenopause
Contractile capillary	0.33553	Postmenopause
Contractile capillary	0.0562759	Postmenopause
Contractile capillary	0.0441729	Postmenopause
Contractile capillary	0.0576792	Postmenopause
Contractile capillary	0.0878063	Postmenopause
Contractile capillary	0.0986143	Postmenopause
Contractile capillary	0.139631	Postmenopause
Contractile capillary	0.0209103	Postmenopause
Contractile capillary	0.0771708	Postmenopause
Contractile capillary	0.077779	Postmenopause
Contractile capillary	0.331577	Postmenopause
Contractile capillary	0.116004	Postmenopause
Contractile capillary	0.0508953	Postmenopause
Contractile capillary	0.25606	Postmenopause
Contractile capillary	0.485099	Postmenopause
Contractile capillary	0.113094	Postmenopause
Contractile capillary	0.347146	Postmenopause
Contractile capillary	0.595966	Postmenopause
Contractile capillary	0.199752	Postmenopause
Contractile capillary	0.0474149	Postmenopause
Contractile capillary	0.0677795	Postmenopause
Contractile capillary	0.0541185	Postmenopause
Contractile capillary	0.182179	Postmenopause
Contractile capillary	0.0869403	Postmenopause
Contractile capillary	0.0470176	Postmenopause
Contractile capillary	0.0590927	Postmenopause
Contractile capillary	0.0493892	Postmenopause
Contractile capillary	0.0380485	Postmenopause
Contractile capillary	0.045075	Postmenopause
Contractile capillary	0.332878	Postmenopause
Contractile capillary	0.164391	Postmenopause
Contractile capillary	0.0225276	Postmenopause
Contractile capillary	0.174634	Postmenopause
Contractile capillary	0.075095	Postmenopause
Contractile capillary	0.167223	Postmenopause
Contractile capillary	0.203576	Postmenopause
Contractile capillary	0.0267578	Postmenopause
Contractile capillary	0.043398	Postmenopause
Contractile capillary	0.0959234	Postmenopause
Contractile capillary	0.0386557	Postmenopause
Contractile capillary	0.0617293	Postmenopause
Contractile capillary	0.0321569	Postmenopause
Contractile capillary	0.146446	Postmenopause
Contractile capillary	0.061629	Postmenopause
Contractile capillary	0.0649113	Postmenopause
Contractile capillary	0.0509339	Postmenopause
Contractile capillary	0.0454834	Postmenopause
Contractile capillary	0.0216504	Postmenopause
Contractile capillary	0.148552	Postmenopause
Contractile capillary	0.119432	Postmenopause
Contractile capillary	0.0363525	Postmenopause
Contractile capillary	0.0791346	Postmenopause
Contractile capillary	0.501545	Postmenopause
Contractile capillary	0.157949	Postmenopause
Contractile capillary	0.0505754	Postmenopause
Contractile capillary	0.100306	Postmenopause
Contractile capillary	0.0124231	Postmenopause
Contractile capillary	0.0988156	Postmenopause
Contractile capillary	0.0249693	Postmenopause
Contractile capillary	0.0545942	Postmenopause
Contractile capillary	0.00591421	Postmenopause
Contractile capillary	0.0891673	Postmenopause
Contractile capillary	0.130077	Postmenopause
Contractile capillary	0.0942227	Postmenopause
Contractile capillary	0.0383691	Postmenopause
Contractile capillary	0.0300676	Postmenopause
Contractile capillary	0.0201719	Postmenopause
Contractile capillary	0.0777411	Postmenopause
Contractile capillary	0.0309792	Postmenopause
Contractile capillary	0.115344	Postmenopause
Contractile capillary	0.111352	Postmenopause
Contractile capillary	0.146466	Postmenopause
Contractile capillary	0.0714912	Postmenopause
Contractile capillary	0.0158248	Postmenopause
Contractile capillary	0.398826	Postmenopause
Contractile capillary	0.276302	Postmenopause
Contractile capillary	0.057236	Postmenopause
Contractile capillary	0.0790023	Postmenopause
Contractile capillary	0.452937	Postmenopause
Contractile capillary	0.213545	Postmenopause
Contractile capillary	0.124452	Postmenopause
Contractile capillary	0.0876507	Postmenopause
Contractile capillary	0.076413	Postmenopause
Contractile capillary	0.0690154	Postmenopause
Contractile capillary	0.0913998	Postmenopause
Contractile capillary	0.0216578	Postmenopause
Contractile capillary	0.0849747	Postmenopause
Contractile capillary	0.0689867	Postmenopause
Contractile capillary	0.305422	Postmenopause
Contractile capillary	0.259596	Postmenopause
Contractile capillary	0	Postmenopause
Contractile capillary	0.187151	Postmenopause
Contractile capillary	0.0916401	Postmenopause
Contractile capillary	0.0373153	Postmenopause
Contractile capillary	0.439164	Postmenopause
Contractile capillary	0.159335	Postmenopause
Contractile capillary	0.0449774	Postmenopause
Contractile capillary	0.277521	Postmenopause
Contractile capillary	0.133491	Postmenopause
Contractile capillary	0.0462875	Postmenopause
Contractile capillary	0.0309651	Postmenopause
Contractile capillary	0.138752	Postmenopause
Contractile capillary	0.0207594	Postmenopause
Contractile capillary	0.088435	Postmenopause
Contractile capillary	0.282419	Postmenopause
Contractile capillary	0.0602573	Postmenopause
Contractile capillary	0.0776924	Postmenopause
Contractile capillary	0.0455986	Postmenopause
Contractile capillary	0.0861209	Postmenopause
Contractile capillary	0.0896497	Postmenopause
Contractile capillary	0.11657	Postmenopause
Contractile capillary	0.104351	Postmenopause
Contractile capillary	0.0345285	Postmenopause
Contractile capillary	0.0506967	Postmenopause
Contractile capillary	0.0806478	Postmenopause
Contractile capillary	0.073445	Postmenopause
Contractile capillary	0.22035	Postmenopause
Contractile capillary	0.0314097	Postmenopause
Contractile capillary	0.0408906	Postmenopause
Contractile capillary	0.143201	Postmenopause
Contractile capillary	0.0595402	Postmenopause
Contractile capillary	0.109157	Postmenopause
Contractile capillary	0.249769	Postmenopause
Contractile capillary	0.0599911	Postmenopause
Contractile capillary	0.238203	Postmenopause
Contractile capillary	0.0625426	Postmenopause
Contractile capillary	0.0443549	Postmenopause
Contractile capillary	0.0306077	Postmenopause
Contractile capillary	0.0869798	Postmenopause
Contractile capillary	0.095324	Postmenopause
Contractile capillary	0.122623	Postmenopause
Contractile capillary	0.0712074	Postmenopause
Contractile capillary	0.0440105	Postmenopause
Contractile capillary	0.202768	Postmenopause
Contractile capillary	0.036192	Postmenopause
Contractile capillary	0.178438	Postmenopause
Contractile capillary	0.0674283	Postmenopause
Contractile capillary	0.202834	Postmenopause
Contractile capillary	0.143952	Postmenopause
Contractile capillary	0.230685	Postmenopause
Contractile capillary	0.0132916	Postmenopause
Contractile capillary	0.053535	Postmenopause
Contractile capillary	0.0616708	Postmenopause
Contractile capillary	0.101359	Postmenopause
Contractile capillary	0.134973	Postmenopause
Contractile capillary	0.058967	Postmenopause
Contractile capillary	0.0523072	Postmenopause
Contractile capillary	0.313904	Postmenopause
Contractile capillary	0.0887397	Postmenopause
Contractile capillary	0.0713437	Postmenopause
Contractile capillary	0.0390667	Postmenopause
Contractile capillary	0.0729184	Postmenopause
Contractile capillary	0.0460658	Postmenopause
Contractile capillary	0.178568	Postmenopause
Contractile capillary	0.454434	Postmenopause
Contractile capillary	0.0894081	Postmenopause
Contractile capillary	0.185354	Postmenopause
Contractile capillary	0.0744341	Postmenopause
Contractile capillary	0.0621766	Postmenopause
Contractile capillary	0.113288	Postmenopause
Contractile capillary	0.0512533	Postmenopause
Contractile capillary	0.0353867	Postmenopause
Contractile capillary	0.171577	Postmenopause
Contractile capillary	0.0647598	Postmenopause
Contractile capillary	0.0409427	Postmenopause
Contractile capillary	0.14851	Postmenopause
Contractile capillary	0.0783281	Postmenopause
Contractile capillary	0.228133	Postmenopause
Contractile capillary	0.468765	Postmenopause
Contractile capillary	0.0422344	Postmenopause
Contractile capillary	0.0198585	Postmenopause
Contractile capillary	0.050082	Postmenopause
Contractile capillary	0.0687475	Postmenopause
Contractile capillary	0.0262375	Postmenopause
Contractile capillary	0.093744	Postmenopause
Contractile capillary	0.012722	Postmenopause
Contractile capillary	0.157782	Postmenopause
Contractile capillary	0.137282	Postmenopause
Contractile capillary	0.121354	Postmenopause
Contractile capillary	0.0468928	Postmenopause
Contractile capillary	0.162748	Postmenopause
Contractile capillary	0.0242311	Postmenopause
Contractile capillary	0.10324	Postmenopause
Contractile capillary	0.00964457	Postmenopause
Contractile capillary	0.00826429	Postmenopause
Contractile capillary	0.121097	Postmenopause
Contractile capillary	0.177652	Postmenopause
Contractile capillary	0.071725	Postmenopause
Contractile capillary	0.0778746	Postmenopause
Contractile capillary	0.0495531	Postmenopause
Contractile capillary	0.0554018	Postmenopause
Contractile capillary	0.362608	Postmenopause
Contractile capillary	0.0383858	Postmenopause
Contractile capillary	0.336756	Postmenopause
Contractile capillary	0.146528	Postmenopause
Contractile capillary	0.120159	Postmenopause
Contractile capillary	0.0272924	Postmenopause
Contractile capillary	0.55082	Postmenopause
Contractile capillary	0.0686064	Postmenopause
Contractile capillary	0.334838	Postmenopause
Contractile capillary	0.186373	Postmenopause
Contractile capillary	0.0535977	Postmenopause
Contractile capillary	0.0813104	Postmenopause
Contractile capillary	0.017933	Postmenopause
Contractile capillary	0.0678692	Postmenopause
Contractile capillary	0.0528306	Postmenopause
Contractile capillary	0.183724	Postmenopause
Contractile capillary	0.301651	Postmenopause
Contractile capillary	0.0524037	Postmenopause
Contractile capillary	0.0297335	Postmenopause
Contractile capillary	0.246646	Postmenopause
Contractile capillary	0.0833308	Postmenopause
Contractile capillary	0.0311902	Postmenopause
Contractile capillary	0.1157	Postmenopause
Contractile capillary	0.0489586	Postmenopause
Contractile capillary	0.0330076	Postmenopause
Contractile capillary	0.116267	Postmenopause
Contractile capillary	0.254973	Postmenopause
Contractile capillary	0.0847707	Postmenopause
Contractile capillary	0.096373	Postmenopause
Contractile capillary	0.168452	Postmenopause
Contractile capillary	0.26575	Postmenopause
Contractile capillary	0.0695507	Postmenopause
Contractile capillary	0.0563351	Postmenopause
Contractile capillary	0.0549439	Postmenopause
Contractile capillary	0.19439	Postmenopause
Contractile capillary	0.0401822	Postmenopause
Contractile capillary	0.19034	Postmenopause
Contractile capillary	0.0895676	Postmenopause
Contractile capillary	0.0815701	Postmenopause
Contractile capillary	0.132052	Postmenopause
Contractile capillary	0.0392482	Postmenopause
Contractile capillary	0.0221858	Postmenopause
Contractile capillary	0.0974732	Postmenopause
Contractile capillary	0.0640458	Postmenopause
Contractile capillary	0.0276317	Postmenopause
Contractile capillary	0.160816	Postmenopause
Contractile capillary	0.130642	Postmenopause
Contractile capillary	0.0253176	Postmenopause
Contractile capillary	0.105943	Postmenopause
Contractile capillary	0.211078	Postmenopause
Contractile capillary	0.00331444	Postmenopause
Contractile capillary	0.0104667	Postmenopause
Contractile capillary	0.103358	Postmenopause
Contractile capillary	0.046125	Postmenopause
Contractile capillary	0.0349938	Postmenopause
Contractile capillary	0.0934897	Postmenopause
Contractile capillary	0.225962	Postmenopause
Contractile capillary	0.0421028	Postmenopause
Contractile capillary	0.1774	Postmenopause
Contractile capillary	0.0931409	Postmenopause
Contractile capillary	0.0211448	Postmenopause
Contractile capillary	0.181178	Postmenopause
Contractile capillary	0.239047	Postmenopause
Contractile capillary	0.198843	Postmenopause
Contractile capillary	0.00718053	Postmenopause
Contractile capillary	0.170908	Postmenopause
Contractile capillary	0.206155	Postmenopause
Contractile capillary	0.0978565	Postmenopause
Contractile capillary	0.144592	Postmenopause
Contractile capillary	0.0937965	Postmenopause
Contractile capillary	0.218208	Postmenopause
Contractile capillary	0.0599285	Postmenopause
Contractile capillary	0.0414734	Postmenopause
Contractile capillary	0.185453	Postmenopause
Contractile capillary	0.220255	Postmenopause
Contractile capillary	0.593394	Postmenopause
Contractile capillary	0.199912	Postmenopause
Contractile capillary	0.454705	Postmenopause
Contractile capillary	0.0240763	Postmenopause
Contractile capillary	0.127809	Postmenopause
Contractile capillary	0.0609155	Postmenopause
Contractile capillary	0.137599	Postmenopause
Contractile capillary	0.0601672	Postmenopause
Contractile capillary	0.224249	Postmenopause
Contractile capillary	0.118964	Postmenopause
Contractile capillary	0.145284	Postmenopause
Contractile capillary	0.303755	Postmenopause
Contractile capillary	0.0928438	Postmenopause
Contractile capillary	0.0751631	Postmenopause
Contractile capillary	0.0488104	Postmenopause
Contractile capillary	0.0909139	Postmenopause
Contractile capillary	0.0881495	Postmenopause
Contractile capillary	0.154367	Postmenopause
Contractile capillary	0.0278455	Postmenopause
Contractile capillary	0.173798	Postmenopause
Contractile capillary	0.0898594	Postmenopause
Contractile capillary	0.0141235	Postmenopause
Contractile capillary	0.184163	Postmenopause
Contractile capillary	0.0822557	Postmenopause
Contractile capillary	0.0855042	Postmenopause
Contractile capillary	0.190256	Postmenopause
Contractile capillary	0.0576417	Postmenopause
Contractile capillary	0.14873	Postmenopause
Contractile capillary	0.0721918	Postmenopause
Contractile capillary	0.22734	Postmenopause
Contractile capillary	0.0794732	Postmenopause
Contractile capillary	0.178905	Postmenopause
Contractile capillary	0.302157	Postmenopause
Contractile capillary	0.156914	Postmenopause
Contractile capillary	0.131944	Postmenopause
Contractile capillary	0.0438763	Postmenopause
Contractile capillary	0.0563033	Postmenopause
Contractile capillary	0.219151	Postmenopause
Contractile capillary	0.0641591	Postmenopause
Contractile capillary	0.411523	Postmenopause
Contractile capillary	0.0361678	Postmenopause
Contractile capillary	0.033167	Postmenopause
Contractile capillary	0.0766405	Postmenopause
Contractile capillary	0.134901	Postmenopause
Contractile capillary	0.32437	Postmenopause
Contractile capillary	0.0539073	Postmenopause
Contractile capillary	0.0800534	Postmenopause
Contractile capillary	0.130383	Postmenopause
Contractile capillary	0.0235654	Postmenopause
Contractile capillary	0.0568712	Postmenopause
Contractile capillary	0.0365286	Postmenopause
Contractile capillary	0.176528	Postmenopause
Contractile capillary	0.262347	Postmenopause
Contractile capillary	0.0404282	Postmenopause
Contractile capillary	0.0876243	Postmenopause
Contractile capillary	0.11315	Postmenopause
Contractile capillary	0.0785702	Postmenopause
Contractile capillary	0.0328986	Postmenopause
Contractile capillary	0.14045	Postmenopause
Contractile capillary	0.385944	Postmenopause
Contractile capillary	0.0785112	Postmenopause
Contractile capillary	0.051093	Postmenopause
Contractile capillary	0.0429163	Postmenopause
Contractile capillary	0.184737	Postmenopause
Contractile capillary	0.018471	Postmenopause
Contractile capillary	0.166916	Postmenopause
Contractile capillary	0.189712	Postmenopause
Contractile capillary	0.0421666	Postmenopause
Contractile capillary	0.096512	Postmenopause
Contractile capillary	0.0159501	Postmenopause
Contractile capillary	0.0679545	Postmenopause
Contractile capillary	0.0349978	Postmenopause
Contractile capillary	0.0682438	Postmenopause
Contractile capillary	0.0805797	Postmenopause
Contractile capillary	0.130858	Postmenopause
Contractile capillary	0.0167718	Postmenopause
Contractile capillary	0.165968	Postmenopause
Contractile capillary	0.0859322	Postmenopause
Contractile capillary	0.0464222	Postmenopause
Contractile capillary	0.0724702	Postmenopause
Contractile capillary	0.380079	Postmenopause
Contractile capillary	0.133065	Postmenopause
Contractile capillary	0.0458272	Postmenopause
Contractile capillary	0.136943	Postmenopause
Contractile capillary	0.0876864	Postmenopause
Contractile capillary	0.0443956	Postmenopause
Contractile capillary	0.19405	Postmenopause
Contractile capillary	0.0674191	Postmenopause
Contractile capillary	0.0742912	Postmenopause
Contractile capillary	0.0214481	Postmenopause
Contractile capillary	0.117874	Postmenopause
Contractile capillary	0.125012	Postmenopause
Contractile capillary	0.135526	Postmenopause
Contractile capillary	0.112877	Postmenopause
Contractile capillary	0.19753	Postmenopause
Contractile capillary	0.0744324	Postmenopause
Contractile capillary	0.0720694	Postmenopause
Contractile capillary	0.0412583	Postmenopause
Contractile capillary	0.146184	Postmenopause
Contractile capillary	0.113616	Postmenopause
Contractile capillary	0.102502	Postmenopause
Contractile capillary	0.0231349	Postmenopause
Contractile capillary	0.219755	Postmenopause
Contractile capillary	0.325979	Postmenopause
Contractile capillary	0.0597297	Postmenopause
Contractile capillary	0.0789937	Postmenopause
Contractile capillary	0.135598	Postmenopause
Contractile capillary	0.0885634	Postmenopause
Contractile capillary	0.131886	Postmenopause
Contractile capillary	0.0340142	Postmenopause
Contractile capillary	0.0868766	Postmenopause
Contractile capillary	0.0263547	Postmenopause
Contractile capillary	0.111989	Postmenopause
Contractile capillary	0.0392825	Postmenopause
Contractile capillary	0.112034	Postmenopause
Contractile capillary	0.201106	Postmenopause
Contractile capillary	0.0526795	Postmenopause
Contractile capillary	0.101196	Postmenopause
Contractile capillary	0.0417212	Postmenopause
Contractile capillary	0.030631	Postmenopause
Contractile capillary	0.0430321	Postmenopause
Contractile capillary	0.170561	Postmenopause
Contractile capillary	0.207979	Postmenopause
Contractile capillary	0.0478834	Postmenopause
Contractile capillary	0.104706	Postmenopause
Contractile capillary	0.0434004	Postmenopause
Contractile capillary	0.133166	Postmenopause
Contractile capillary	0.20628	Postmenopause
Contractile capillary	0.101944	Postmenopause
Contractile capillary	0.270938	Postmenopause
Contractile capillary	0.191311	Postmenopause
Contractile capillary	0.0277748	Postmenopause
Contractile capillary	0.0387559	Postmenopause
Contractile capillary	0.147322	Postmenopause
Contractile capillary	0.0367526	Postmenopause
Contractile capillary	0.556779	Postmenopause
Contractile capillary	0.101347	Postmenopause
Contractile capillary	0.256198	Postmenopause
Contractile capillary	0.0645174	Postmenopause
Contractile capillary	0.0908428	Postmenopause
Contractile capillary	0.077076	Postmenopause
Contractile capillary	0.0140164	Postmenopause
Contractile capillary	0.129901	Postmenopause
Contractile capillary	0.167161	Postmenopause
Contractile capillary	0.0393965	Postmenopause
Contractile capillary	0.102008	Postmenopause
Contractile capillary	0.139809	Postmenopause
Contractile capillary	0.128022	Postmenopause
Contractile capillary	0.183813	Postmenopause
Contractile capillary	0.162063	Postmenopause
Contractile capillary	0.140252	Postmenopause
Contractile capillary	0.334966	Postmenopause
Contractile capillary	0.0539843	Postmenopause
Contractile capillary	0.104252	Postmenopause
Contractile capillary	0.0466883	Postmenopause
Contractile capillary	0.0167851	Postmenopause
Contractile capillary	0.104056	Postmenopause
Contractile capillary	0.130267	Postmenopause
Contractile capillary	0.0831971	Postmenopause
Contractile capillary	0.113294	Postmenopause
Contractile capillary	0.0574851	Postmenopause
Contractile capillary	0.106267	Postmenopause
Contractile capillary	0.0996479	Postmenopause
Contractile capillary	0.160332	Postmenopause
Contractile capillary	0.051638	Postmenopause
Contractile capillary	0.132266	Postmenopause
Contractile capillary	0.0599687	Postmenopause
Contractile capillary	0.134848	Postmenopause
Contractile capillary	0.113383	Postmenopause
Contractile capillary	0.021855	Postmenopause
Contractile capillary	0.109613	Postmenopause
Contractile capillary	0.388106	Postmenopause
Contractile capillary	0.195571	Postmenopause
Contractile capillary	0.144028	Postmenopause
Contractile capillary	0.34137	Postmenopause
Contractile capillary	0.15188	Postmenopause
Contractile capillary	0.139869	Postmenopause
Contractile capillary	0.192411	Postmenopause
Contractile capillary	0.177289	Postmenopause
Contractile capillary	0.0293696	Postmenopause
Contractile capillary	0.131687	Postmenopause
Contractile capillary	0.38107	Postmenopause
Contractile capillary	0.0632358	Postmenopause
Contractile capillary	0.310818	Postmenopause
Contractile capillary	0.0372759	Postmenopause
Contractile capillary	0.0412874	Postmenopause
Contractile capillary	0.0401796	Postmenopause
Contractile capillary	0.125686	Postmenopause
Contractile capillary	0.0498232	Postmenopause
Contractile capillary	0.10664	Postmenopause
Contractile capillary	0.049586	Postmenopause
Contractile capillary	0.0182264	Postmenopause
Contractile capillary	0.0099278	Postmenopause
Contractile capillary	0.0459373	Postmenopause
Contractile capillary	0.0821427	Postmenopause
Contractile capillary	0.0458702	Postmenopause
Contractile capillary	0.186762	Postmenopause
Contractile capillary	0.209043	Postmenopause
Contractile capillary	0.437372	Postmenopause
Contractile capillary	0.0392989	Postmenopause
Contractile capillary	0.0752808	Postmenopause
Contractile capillary	0.281574	Postmenopause
Contractile capillary	0.0197789	Postmenopause
Contractile capillary	0.0153139	Postmenopause
Contractile capillary	0.10455	Postmenopause
Contractile capillary	0.100987	Postmenopause
Contractile capillary	0.106327	Postmenopause
Contractile capillary	0.116127	Postmenopause
Contractile capillary	0.179599	Postmenopause
Contractile capillary	0.0874751	Postmenopause
Contractile capillary	0.153799	Postmenopause
Contractile capillary	0.058326	Postmenopause
Contractile capillary	0.114073	Postmenopause
Contractile capillary	0.0489373	Postmenopause
Contractile capillary	0.082549	Postmenopause
Contractile capillary	0.546224	Postmenopause
Contractile capillary	0.17262	Postmenopause
Contractile capillary	0.083531	Postmenopause
Contractile capillary	0.101889	Postmenopause
Contractile capillary	0.103525	Postmenopause
Contractile capillary	0.076178	Postmenopause
Contractile capillary	0.0395421	Postmenopause
Contractile capillary	0.114139	Postmenopause
Contractile capillary	0.137655	Postmenopause
Contractile capillary	0.0164438	Postmenopause
Contractile capillary	0.133212	Postmenopause
Contractile capillary	0.0389191	Postmenopause
Contractile capillary	0.230979	Postmenopause
Contractile capillary	0.134122	Postmenopause
Contractile capillary	0.0380291	Postmenopause
Contractile capillary	0.086204	Postmenopause
Contractile capillary	0.26475	Postmenopause
Contractile capillary	0.206171	Postmenopause
Contractile capillary	0.0752027	Postmenopause
Contractile capillary	0.231991	Postmenopause
Contractile capillary	0.174226	Postmenopause
Contractile capillary	0.12918	Postmenopause
Contractile capillary	0.154176	Postmenopause
Contractile capillary	0.0443842	Postmenopause
Contractile capillary	0.142824	Postmenopause
Contractile capillary	0.0496844	Postmenopause
Contractile capillary	0.0916245	Postmenopause
Contractile capillary	0.0444368	Postmenopause
Contractile capillary	0.0799643	Postmenopause
Contractile capillary	0.0647987	Postmenopause
Contractile capillary	0.0797795	Postmenopause
Contractile capillary	0.0677958	Postmenopause
Contractile capillary	0.0597933	Postmenopause
Contractile capillary	0.373561	Postmenopause
Contractile capillary	0.185696	Postmenopause
Contractile capillary	0.0389578	Postmenopause
Contractile capillary	0.163643	Postmenopause
Contractile capillary	0.0534345	Postmenopause
Contractile capillary	0.0371917	Postmenopause
Contractile capillary	0.0504501	Postmenopause
Contractile capillary	0.0274657	Postmenopause
Contractile capillary	0.225299	Postmenopause
Contractile capillary	0.342818	Postmenopause
Contractile capillary	0.0541369	Postmenopause
Contractile capillary	0.0555086	Postmenopause
Contractile capillary	0.00837857	Postmenopause
Contractile capillary	0.126083	Postmenopause
Contractile capillary	0.307806	Postmenopause
Contractile capillary	0.111053	Postmenopause
Contractile capillary	0.161479	Postmenopause
Contractile capillary	0.265116	Postmenopause
Contractile capillary	0.0619403	Postmenopause
Contractile capillary	0.0694522	Postmenopause
Contractile capillary	0.0866312	Postmenopause
Contractile capillary	0.0523004	Postmenopause
Contractile capillary	0.0955932	Postmenopause
Contractile capillary	0.064253	Postmenopause
Contractile capillary	0.134433	Postmenopause
Contractile capillary	0.06969	Postmenopause
Contractile capillary	0.0655983	Postmenopause
Contractile capillary	0.112574	Postmenopause
Contractile capillary	0.0613617	Postmenopause
Contractile capillary	0.136168	Postmenopause
Contractile capillary	0.137678	Postmenopause
Contractile capillary	0.0976472	Postmenopause
Contractile capillary	0.0587542	Postmenopause
Contractile capillary	0.0539077	Postmenopause
Contractile capillary	0.106464	Postmenopause
Contractile capillary	0.0387016	Postmenopause
Contractile capillary	0.0406734	Postmenopause
Contractile capillary	0.0760425	Postmenopause
Contractile capillary	0.0536927	Postmenopause
Contractile capillary	0.161566	Postmenopause
Contractile capillary	0.0447567	Postmenopause
Contractile capillary	0.0505177	Postmenopause
Contractile capillary	0.0828011	Postmenopause
Contractile capillary	0.0408369	Postmenopause
Contractile capillary	0.200113	Postmenopause
Contractile capillary	0.0212942	Postmenopause
Contractile capillary	0.09401	Postmenopause
Contractile capillary	0.100253	Postmenopause
Contractile capillary	0.0879587	Postmenopause
Contractile capillary	0.191576	Postmenopause
Contractile capillary	0.0149346	Postmenopause
Contractile capillary	0.208721	Postmenopause
Contractile capillary	0.00854232	Postmenopause
Contractile capillary	0.511815	Postmenopause
Contractile capillary	0.0519825	Postmenopause
Contractile capillary	0.24867	Postmenopause
Contractile capillary	0.0998903	Postmenopause
Contractile capillary	0.285455	Postmenopause
Contractile capillary	0.331252	Postmenopause
Contractile capillary	0.114726	Postmenopause
Contractile capillary	0.08812	Postmenopause
Contractile capillary	0.121486	Postmenopause
Contractile capillary	0.0482776	Postmenopause
Contractile capillary	0.16767	Postmenopause
Contractile capillary	0.0457058	Postmenopause
Contractile capillary	0.163725	Postmenopause
Contractile capillary	0.101477	Postmenopause
Contractile capillary	0.131514	Postmenopause
Contractile capillary	0.459029	Postmenopause
Contractile capillary	0.209204	Postmenopause
Contractile capillary	0.0627732	Postmenopause
Contractile capillary	0.375945	Postmenopause
Contractile capillary	0.104085	Postmenopause
Contractile capillary	0.0553949	Postmenopause
Contractile capillary	0.0657267	Postmenopause
Contractile capillary	0.0235251	Postmenopause
Contractile capillary	0.0307818	Postmenopause
Contractile capillary	0.0385386	Postmenopause
Contractile capillary	0.135215	Postmenopause
Contractile capillary	0.0239359	Postmenopause
Contractile capillary	0.224062	Postmenopause
Contractile capillary	0.0439815	Postmenopause
Contractile capillary	0.209623	Postmenopause
Contractile capillary	0.191401	Postmenopause
Contractile capillary	0.370555	Postmenopause
Contractile capillary	0.0996939	Postmenopause
Contractile capillary	0.0558424	Postmenopause
Contractile capillary	0.101387	Postmenopause
Contractile capillary	0.0837554	Postmenopause
Contractile capillary	0.0569807	Postmenopause
Contractile capillary	0.0357509	Postmenopause
Contractile capillary	0.0696991	Postmenopause
Contractile capillary	0.0280826	Postmenopause
Contractile capillary	0.229514	Postmenopause
Contractile capillary	0.0343917	Postmenopause
Contractile capillary	0.029958	Postmenopause
Contractile capillary	0.0588237	Postmenopause
Contractile capillary	0.0561357	Postmenopause
Contractile capillary	0.104704	Postmenopause
Contractile capillary	0.157396	Postmenopause
Contractile capillary	0.422047	Postmenopause
Contractile capillary	0.253494	Postmenopause
Contractile capillary	0.460625	Postmenopause
Contractile capillary	0.0360565	Postmenopause
Contractile capillary	0.0378947	Postmenopause
Contractile capillary	0.0997386	Postmenopause
Contractile capillary	0.269584	Postmenopause
Contractile capillary	0.0719212	Postmenopause
Contractile capillary	0.133636	Postmenopause
Contractile capillary	0.141576	Postmenopause
Contractile capillary	0.26138	Postmenopause
Contractile capillary	0.0303275	Postmenopause
Contractile capillary	0.0637022	Postmenopause
Contractile capillary	0.0261003	Postmenopause
Contractile capillary	0.272353	Postmenopause
Contractile capillary	0.234739	Postmenopause
Contractile capillary	0.120568	Postmenopause
Contractile capillary	0.211038	Postmenopause
Contractile capillary	0.0865419	Postmenopause
Contractile capillary	0.172702	Postmenopause
Contractile capillary	0.065604	Postmenopause
Contractile capillary	0.14557	Postmenopause
Contractile capillary	0.0171038	Postmenopause
Contractile capillary	0.0938237	Postmenopause
Contractile capillary	0.0427703	Postmenopause
Contractile capillary	0.0282591	Postmenopause
Contractile capillary	0.215489	Postmenopause
Contractile capillary	0.295362	Postmenopause
Contractile capillary	0.16743	Postmenopause
Contractile capillary	0.0340561	Postmenopause
Contractile capillary	0.0403182	Postmenopause
Contractile capillary	0.0111025	Postmenopause
Contractile capillary	0.0536175	Postmenopause
Contractile capillary	0.0593129	Postmenopause
Contractile capillary	0.146507	Postmenopause
Contractile capillary	0.0402474	Postmenopause
Contractile capillary	0.0234155	Postmenopause
Contractile capillary	0.124711	Postmenopause
Contractile capillary	0.0166722	Postmenopause
Contractile capillary	0.110263	Postmenopause
Contractile capillary	0.0224086	Postmenopause
Contractile capillary	0.0413384	Postmenopause
Contractile capillary	0.0447879	Postmenopause
Contractile capillary	0.044777	Postmenopause
Contractile capillary	0.0267444	Postmenopause
Contractile capillary	0.0566023	Postmenopause
Contractile capillary	0.0229575	Postmenopause
Contractile capillary	0.137761	Postmenopause
Contractile capillary	0.0486566	Postmenopause
Contractile capillary	0.0327793	Postmenopause
Contractile capillary	0.0236477	Postmenopause
Contractile capillary	0.0622259	Postmenopause
Contractile capillary	0.0195062	Postmenopause
Contractile capillary	0.0502408	Postmenopause
Contractile capillary	0.0634478	Postmenopause
Contractile capillary	0.0231858	Postmenopause
Contractile capillary	0.0525062	Postmenopause
Contractile capillary	0.0418249	Postmenopause
Contractile capillary	0.0534556	Postmenopause
Contractile capillary	0.0924199	Postmenopause
Contractile capillary	0.0286808	Postmenopause
Contractile capillary	0.0106156	Postmenopause
Contractile capillary	0.12771	Postmenopause
Contractile capillary	0.0339698	Postmenopause
Contractile capillary	0.0147425	Postmenopause
Contractile capillary	0.0491149	Postmenopause
Contractile capillary	0.0382549	Postmenopause
Contractile capillary	0.155065	Postmenopause
Contractile capillary	0.0324688	Postmenopause
Contractile capillary	0.0087623	Postmenopause
Contractile capillary	0.0202335	Postmenopause
Contractile capillary	0.0270155	Postmenopause
Contractile capillary	0.110344	Postmenopause
Contractile capillary	0.0152768	Postmenopause
Contractile capillary	0.0246232	Postmenopause
Contractile capillary	0.0307219	Postmenopause
Contractile capillary	0.0661161	Postmenopause
Contractile capillary	0.0185882	Postmenopause
Contractile capillary	0.055489	Postmenopause
Contractile capillary	0.0588179	Postmenopause
Contractile capillary	0.0267135	Postmenopause
Contractile capillary	0.0140445	Postmenopause
Contractile capillary	0.0322092	Postmenopause
Contractile capillary	0.0102853	Postmenopause
Contractile capillary	0.049943	Postmenopause
Contractile capillary	0.0200321	Postmenopause
Contractile capillary	0.0388705	Postmenopause
Contractile capillary	0.0799228	Postmenopause
Contractile capillary	0.0662916	Postmenopause
Contractile capillary	0.0329468	Postmenopause
Contractile capillary	0.0521965	Postmenopause
Contractile capillary	0.0713809	Postmenopause
Contractile capillary	0.0324194	Postmenopause
Contractile capillary	0.0847469	Postmenopause
Contractile capillary	0.0457315	Postmenopause
Contractile capillary	0.0130401	Postmenopause
Contractile capillary	0.0379245	Postmenopause
Contractile capillary	0.00719094	Postmenopause
Contractile capillary	0.098764	Postmenopause
Contractile capillary	0.0203878	Postmenopause
Contractile capillary	0.036224	Postmenopause
Contractile capillary	0.0564129	Postmenopause
Contractile capillary	0.0283201	Postmenopause
Contractile capillary	0.0552352	Postmenopause
Contractile capillary	0.102034	Postmenopause
Contractile capillary	0.0149399	Postmenopause
Contractile capillary	0.0315835	Postmenopause
Contractile capillary	0.0273607	Postmenopause
Contractile capillary	0.0256923	Postmenopause
Contractile capillary	0.0188362	Postmenopause
Contractile capillary	0.0412505	Postmenopause
Contractile capillary	0.0548805	Postmenopause
Contractile capillary	0.0654115	Postmenopause
Contractile capillary	0.03158	Postmenopause
Contractile capillary	0.0892512	Postmenopause
Contractile capillary	0.0352562	Postmenopause
Contractile capillary	0.159415	Postmenopause
Contractile capillary	0.050745	Postmenopause
Contractile capillary	0.139652	Postmenopause
Contractile capillary	0.0315963	Postmenopause
Contractile capillary	0.108282	Postmenopause
Contractile capillary	0.0650198	Postmenopause
Contractile capillary	0.0355996	Postmenopause
Contractile capillary	0.0477696	Postmenopause
Contractile capillary	0.0996065	Postmenopause
Contractile capillary	0.0542994	Postmenopause
Contractile capillary	0.132338	Postmenopause
Contractile capillary	0.0141205	Postmenopause
Contractile capillary	0.0341968	Postmenopause
Contractile capillary	0.0344299	Postmenopause
Contractile capillary	0.0252711	Postmenopause
Contractile capillary	0.0629935	Postmenopause
Contractile capillary	0.073174	Postmenopause
Contractile capillary	0.0186226	Postmenopause
Contractile capillary	0.0384071	Postmenopause
Contractile capillary	0.0182127	Postmenopause
Contractile capillary	0.050512	Postmenopause
Contractile capillary	0.181097	Postmenopause
Contractile capillary	0.0280755	Postmenopause
Contractile capillary	0.0530287	Postmenopause
Contractile capillary	0.104917	Postmenopause
Contractile capillary	0.0108022	Postmenopause
Contractile capillary	0.0431365	Postmenopause
Contractile capillary	0.0884987	Postmenopause
Contractile capillary	0.115026	Postmenopause
Contractile capillary	0.0263776	Postmenopause
Contractile capillary	0.137481	Postmenopause
Contractile capillary	0.0846982	Postmenopause
Contractile capillary	0.0191448	Postmenopause
Contractile capillary	0.0289324	Postmenopause
Contractile capillary	0.0571278	Postmenopause
Contractile capillary	0.0519997	Postmenopause
Contractile capillary	0.0486209	Postmenopause
Contractile capillary	0.0697259	Postmenopause
Contractile capillary	0.178289	Postmenopause
Contractile capillary	0.0263678	Postmenopause
Contractile capillary	0.0397941	Postmenopause
Contractile capillary	0.0354863	Postmenopause
Contractile capillary	0.069836	Postmenopause
Contractile capillary	0.559498	Postmenopause
Contractile capillary	0.0240821	Postmenopause
Contractile capillary	0.078223	Postmenopause
Contractile capillary	0.0519621	Postmenopause
Contractile capillary	0.0968767	Postmenopause
Contractile capillary	0.0215312	Postmenopause
Contractile capillary	0.09088	Postmenopause
Contractile capillary	0.0403808	Postmenopause
Contractile capillary	0.0626428	Postmenopause
Contractile capillary	0.0241447	Postmenopause
Contractile capillary	0.0553274	Postmenopause
Contractile capillary	0.0159166	Postmenopause
Contractile capillary	0.0363679	Postmenopause
Contractile capillary	0.0580376	Postmenopause
Contractile capillary	0.01752	Postmenopause
Contractile capillary	0.037692	Postmenopause
Contractile capillary	0.0678813	Postmenopause
Contractile capillary	0.0168833	Postmenopause
Contractile capillary	0.0267348	Postmenopause
Contractile capillary	0.0257518	Postmenopause
Contractile capillary	0.187591	Postmenopause
Contractile capillary	0.0345714	Postmenopause
Contractile capillary	0.0250206	Postmenopause
Contractile capillary	0.011183	Postmenopause
Contractile capillary	0.146815	Postmenopause
Contractile capillary	0.0378672	Postmenopause
Contractile capillary	0.0482858	Postmenopause
Contractile capillary	0.040804	Postmenopause
Contractile capillary	0.025517	Postmenopause
Contractile capillary	0.0572043	Postmenopause
Contractile capillary	0.0223519	Postmenopause
Contractile capillary	0.0461457	Postmenopause
Contractile capillary	0.0271882	Postmenopause
Contractile capillary	0.137534	Postmenopause
Contractile capillary	0.0928454	Postmenopause
Contractile capillary	0.0718954	Postmenopause
Contractile capillary	0.0562384	Postmenopause
Contractile capillary	0.03386	Postmenopause
Contractile capillary	0.162922	Postmenopause
Contractile capillary	0.0537757	Postmenopause
Contractile capillary	0.0201765	Postmenopause
Contractile capillary	0.0445382	Postmenopause
Contractile capillary	0.00752213	Postmenopause
Contractile capillary	0.087825	Postmenopause
Contractile capillary	0.0460931	Postmenopause
Contractile capillary	0.0638006	Postmenopause
Contractile capillary	0.0301719	Postmenopause
Contractile capillary	0.00911871	Postmenopause
Contractile capillary	0.120611	Postmenopause
Contractile capillary	0.106983	Postmenopause
Contractile capillary	0.0327178	Postmenopause
Contractile capillary	0.358753	Postmenopause
Contractile capillary	0.0178135	Postmenopause
Contractile capillary	0.014506	Postmenopause
Contractile capillary	0.0353578	Postmenopause
Contractile capillary	0.0713922	Postmenopause
Contractile capillary	0.0151091	Postmenopause
Contractile capillary	0.043776	Postmenopause
Contractile capillary	0.08209	Postmenopause
Contractile capillary	0.00757615	Postmenopause
Contractile capillary	0.0660769	Postmenopause
Contractile capillary	0.0309069	Postmenopause
Contractile capillary	0.041561	Postmenopause
Contractile capillary	0.0911268	Postmenopause
Contractile capillary	0.0248179	Postmenopause
Contractile capillary	0.0469338	Postmenopause
Contractile capillary	0.0542654	Postmenopause
Contractile capillary	0.0202791	Postmenopause
Contractile capillary	0.0277881	Postmenopause
Contractile capillary	0.0779942	Postmenopause
Contractile capillary	0.0339443	Postmenopause
Contractile capillary	0.0154994	Postmenopause
Contractile capillary	0.0284191	Postmenopause
Contractile capillary	0.0815988	Postmenopause
Contractile capillary	0.0187592	Postmenopause
Contractile capillary	0.111217	Postmenopause
Contractile capillary	0.0339036	Postmenopause
Contractile capillary	0.00703485	Postmenopause
Contractile capillary	0.0507001	Postmenopause
Contractile capillary	0.0561647	Postmenopause
Contractile capillary	0.0377128	Postmenopause
Contractile capillary	0.0636094	Postmenopause
Contractile capillary	0.128795	Postmenopause
Contractile capillary	0.0214123	Postmenopause
Contractile capillary	0.0976294	Postmenopause
Contractile capillary	0.0193329	Postmenopause
Contractile capillary	0.030207	Postmenopause
Contractile capillary	0.0147491	Postmenopause
Contractile capillary	0.0237191	Postmenopause
Contractile capillary	0.00663329	Postmenopause
Contractile capillary	0.0988759	Postmenopause
Contractile capillary	0.0225051	Postmenopause
Contractile capillary	0.0246479	Postmenopause
Contractile capillary	0.0601408	Postmenopause
Contractile capillary	0.054729	Postmenopause
Contractile capillary	0.0162799	Postmenopause
Contractile capillary	0.120535	Postmenopause
Contractile capillary	0.0693477	Postmenopause
Contractile capillary	0.0253077	Postmenopause
Contractile capillary	0.133523	Postmenopause
Contractile capillary	0.0711672	Postmenopause
Contractile capillary	0.056439	Postmenopause
Contractile capillary	0.0434875	Postmenopause
Contractile capillary	0.0972265	Postmenopause
Contractile capillary	0.0240075	Postmenopause
Contractile capillary	0.0457866	Postmenopause
Contractile capillary	0.0328006	Postmenopause
Contractile capillary	0.0550906	Postmenopause
Contractile capillary	0.0809227	Postmenopause
Contractile capillary	0.0839267	Postmenopause
Contractile capillary	0.0388903	Postmenopause
Contractile capillary	0.0521211	Postmenopause
Contractile capillary	0.0312885	Postmenopause
Contractile capillary	0.0243459	Postmenopause
Contractile capillary	0.12584	Postmenopause
Contractile capillary	0.0379311	Postmenopause
Contractile capillary	0.0689128	Postmenopause
Contractile capillary	0.0218462	Postmenopause
Contractile capillary	0.109949	Postmenopause
Contractile capillary	0.0182693	Postmenopause
Contractile capillary	0.0698505	Postmenopause
Contractile capillary	0.0146186	Postmenopause
Contractile capillary	0.0819503	Postmenopause
Contractile capillary	0.0359981	Postmenopause
Contractile capillary	0.0472212	Postmenopause
Contractile capillary	0.118778	Postmenopause
Contractile capillary	0.032645	Postmenopause
Contractile capillary	0.156407	Postmenopause
Contractile capillary	0.0226764	Postmenopause
Contractile capillary	0.080942	Postmenopause
Contractile capillary	0.0404865	Postmenopause
Contractile capillary	0.0346003	Postmenopause
Contractile capillary	0.0397479	Postmenopause
Contractile capillary	0.0417417	Postmenopause
Contractile capillary	0.0840418	Postmenopause
Contractile capillary	0.0417678	Postmenopause
Contractile capillary	0.0464212	Postmenopause
Contractile capillary	0.170406	Postmenopause
Contractile capillary	0.250854	Postmenopause
Contractile capillary	0.00867208	Postmenopause
Contractile capillary	0.138103	Postmenopause
Contractile capillary	0.00476659	Postmenopause
Contractile capillary	0.017244	Postmenopause
Contractile capillary	0.0250922	Postmenopause
Contractile capillary	0.0653344	Postmenopause
Contractile capillary	0.0295333	Postmenopause
Contractile capillary	0.0129688	Postmenopause
Contractile capillary	0.0603733	Postmenopause
Contractile capillary	0.0901258	Postmenopause
Contractile capillary	0.0392423	Postmenopause
Contractile capillary	0.015931	Postmenopause
Contractile capillary	0.0619389	Postmenopause
Contractile capillary	0.0467573	Postmenopause
Contractile capillary	0.0646667	Postmenopause
Contractile capillary	0.0279713	Postmenopause
Contractile capillary	0.0306129	Postmenopause
Contractile capillary	0.0166362	Postmenopause
Contractile capillary	0.131205	Postmenopause
Contractile capillary	0.0408204	Postmenopause
Contractile capillary	0.0197856	Postmenopause
Contractile capillary	0.0347289	Postmenopause
Contractile capillary	0.0508697	Postmenopause
Contractile capillary	0.0553141	Postmenopause
Contractile capillary	0.057732	Postmenopause
Contractile capillary	0.278714	Postmenopause
Contractile capillary	0.0685029	Postmenopause
Contractile capillary	0.040938	Postmenopause
Contractile capillary	0.0323013	Postmenopause
Contractile capillary	0.0760542	Postmenopause
Contractile capillary	0.0607289	Postmenopause
Contractile capillary	0.0146353	Postmenopause
Contractile capillary	0.0370446	Postmenopause
Contractile capillary	0.0171774	Postmenopause
Contractile capillary	0.0943327	Postmenopause
Contractile capillary	0.0151681	Postmenopause
Contractile capillary	0.0723989	Postmenopause
Contractile capillary	0.0304645	Postmenopause
Contractile capillary	0.134599	Postmenopause
Contractile capillary	0.0502755	Postmenopause
Contractile capillary	0.0551928	Postmenopause
Contractile capillary	0.15051	Postmenopause
Contractile capillary	0.108208	Postmenopause
Contractile capillary	0.0287834	Postmenopause
Contractile capillary	0.0263342	Postmenopause
Contractile capillary	0.0429195	Postmenopause
Contractile capillary	0.0436127	Postmenopause
Contractile capillary	0.0240486	Postmenopause
Contractile capillary	0.0681673	Postmenopause
Contractile capillary	0.056899	Postmenopause
Contractile capillary	0.0462634	Postmenopause
Contractile capillary	0.0132062	Postmenopause
Contractile capillary	0.0580677	Postmenopause
Contractile capillary	0.0918316	Postmenopause
Contractile capillary	0.0252416	Postmenopause
Contractile capillary	0.061832	Postmenopause
Contractile capillary	0.0238176	Postmenopause
Contractile capillary	0.0708693	Postmenopause
Contractile capillary	0.0688752	Postmenopause
Contractile capillary	0.0638396	Postmenopause
Contractile capillary	0.0374224	Postmenopause
Contractile capillary	0.0636857	Postmenopause
Contractile capillary	0.0661594	Postmenopause
Contractile capillary	0.0208224	Postmenopause
Contractile capillary	0.0674445	Postmenopause
Contractile capillary	0.025643	Postmenopause
Contractile capillary	0.0357003	Postmenopause
Contractile capillary	0.0610878	Postmenopause
Contractile capillary	0.130154	Postmenopause
Contractile capillary	0.0381213	Postmenopause
Contractile capillary	0.162095	Postmenopause
Contractile capillary	0.0647652	Postmenopause
Contractile capillary	0.037554	Postmenopause
Contractile capillary	0.0342453	Postmenopause
Contractile capillary	0.115433	Postmenopause
Contractile capillary	0.0235249	Postmenopause
Contractile capillary	0.0159836	Postmenopause
Contractile capillary	0.0305455	Postmenopause
Contractile capillary	0.0293199	Postmenopause
Contractile capillary	0.0194711	Postmenopause
Contractile capillary	0.0673895	Postmenopause
Contractile capillary	0.0693041	Postmenopause
Contractile capillary	0.0274337	Postmenopause
Contractile capillary	0.0500079	Postmenopause
Contractile capillary	0.10751	Postmenopause
Contractile capillary	0.0549622	Postmenopause
Contractile capillary	0.0186393	Postmenopause
Contractile capillary	0.0333191	Postmenopause
Contractile capillary	0.0471356	Postmenopause
Contractile capillary	0.174024	Postmenopause
Contractile capillary	0.0274281	Postmenopause
Contractile capillary	0.181414	Postmenopause
Contractile capillary	0.049127	Postmenopause
Contractile capillary	0.0243529	Postmenopause
Contractile capillary	0.0163399	Postmenopause
Contractile capillary	0.140847	Postmenopause
Contractile capillary	0.0479416	Postmenopause
Contractile capillary	0.0662583	Postmenopause
Contractile capillary	0.0544695	Postmenopause
Contractile capillary	0.0390204	Postmenopause
Contractile capillary	0.0248588	Postmenopause
Contractile capillary	0.0892766	Postmenopause
Contractile capillary	0.0460453	Postmenopause
Contractile capillary	0.0147069	Postmenopause
Contractile capillary	0.110407	Postmenopause
Contractile capillary	0.0907813	Postmenopause
Contractile capillary	0.0220292	Postmenopause
Contractile capillary	0.0402462	Postmenopause
Contractile capillary	0.0342639	Postmenopause
Contractile capillary	0.0993643	Postmenopause
Contractile capillary	0.0402614	Postmenopause
Contractile capillary	0.110859	Postmenopause
Contractile capillary	0.0438466	Postmenopause
Contractile capillary	0.0261895	Postmenopause
Contractile capillary	0.0528704	Postmenopause
Contractile capillary	0.0412323	Postmenopause
Contractile capillary	0.0101876	Postmenopause
Contractile capillary	0.037613	Postmenopause
Contractile capillary	0.0118332	Postmenopause
Contractile capillary	0.143275	Postmenopause
Contractile capillary	0.0176705	Postmenopause
Contractile capillary	0.095309	Postmenopause
Contractile capillary	0.059324	Postmenopause
Contractile capillary	0.0254007	Postmenopause
Contractile capillary	0.0112045	Postmenopause
Contractile capillary	0.0106769	Postmenopause
Contractile capillary	0.0227879	Postmenopause
Contractile capillary	0.0626749	Postmenopause
Contractile capillary	0.111845	Postmenopause
Contractile capillary	0.0464515	Postmenopause
Contractile capillary	0.030086	Postmenopause
Contractile capillary	0.0937354	Postmenopause
Contractile capillary	0.0356736	Postmenopause
Contractile capillary	0.0223312	Postmenopause
Contractile capillary	0.0810129	Postmenopause
Contractile capillary	0.0454118	Postmenopause
Contractile capillary	0.00366153	Postmenopause
Contractile capillary	0.0655144	Postmenopause
Contractile capillary	0.0702776	Postmenopause
Contractile capillary	0.0661259	Postmenopause
Contractile capillary	0.127888	Postmenopause
Contractile capillary	0.0645308	Postmenopause
Contractile capillary	0.139729	Postmenopause
Contractile capillary	0.0403214	Postmenopause
Contractile capillary	0.0304887	Postmenopause
Contractile capillary	0.113258	Postmenopause
Contractile capillary	0.0469542	Postmenopause
Contractile capillary	0.0318779	Postmenopause
Contractile capillary	0.0809062	Postmenopause
Contractile capillary	0.0442337	Postmenopause
Contractile capillary	0.104134	Postmenopause
Contractile capillary	0.0373709	Postmenopause
Contractile capillary	0.0218529	Postmenopause
Contractile capillary	0.0617152	Postmenopause
Contractile capillary	0.027353	Postmenopause
Contractile capillary	0.0350394	Postmenopause
Contractile capillary	0.12123	Postmenopause
Contractile capillary	0.0120015	Postmenopause
Contractile capillary	0.0225685	Postmenopause
Contractile capillary	0.0553021	Postmenopause
Contractile capillary	0.0268104	Postmenopause
Contractile capillary	0.0301441	Postmenopause
Contractile capillary	0.0689124	Postmenopause
Contractile capillary	0.00968807	Postmenopause
Contractile capillary	0.055056	Postmenopause
Contractile capillary	0.0753192	Postmenopause
Contractile capillary	0.0750111	Postmenopause
Contractile capillary	0.0245099	Postmenopause
Contractile capillary	0.0391652	Postmenopause
Contractile capillary	0.0414356	Postmenopause
Contractile capillary	0.120741	Postmenopause
Contractile capillary	0.0453927	Postmenopause
Contractile capillary	0.0555335	Postmenopause
Contractile capillary	0.0596119	Postmenopause
Contractile capillary	0.0468071	Postmenopause
Contractile capillary	0.03139	Postmenopause
Contractile capillary	0.0934508	Postmenopause
Contractile capillary	0.0367933	Postmenopause
Contractile capillary	0.0307268	Postmenopause
Contractile capillary	0.0369852	Postmenopause
Contractile capillary	0.0104725	Postmenopause
Contractile capillary	0.0287897	Postmenopause
Contractile capillary	0.117228	Postmenopause
Contractile capillary	0.0580917	Postmenopause
Contractile capillary	0.026998	Postmenopause
Contractile capillary	0.0325627	Postmenopause
Contractile capillary	0.0561234	Postmenopause
Contractile capillary	0.0419208	Postmenopause
Contractile capillary	0.0268184	Postmenopause
Contractile capillary	0.0907941	Postmenopause
Contractile capillary	0.0701779	Postmenopause
Contractile capillary	0.0234597	Postmenopause
Contractile capillary	0.0260391	Postmenopause
Contractile capillary	0.0839997	Postmenopause
Contractile capillary	0.0459226	Postmenopause
Contractile capillary	0.0933607	Postmenopause
Contractile capillary	0.0351888	Postmenopause
Contractile capillary	0.255418	Postmenopause
Contractile capillary	0.0236774	Postmenopause
Contractile capillary	0.00884405	Postmenopause
Contractile capillary	0.186768	Postmenopause
Contractile capillary	0.0347726	Postmenopause
Contractile capillary	0.0471803	Postmenopause
Contractile capillary	0.0157876	Postmenopause
Contractile capillary	0.059161	Postmenopause
Contractile capillary	0.0604509	Postmenopause
Contractile capillary	0.0428639	Postmenopause
Contractile capillary	0.0262014	Postmenopause
Contractile capillary	0.10465	Postmenopause
Contractile capillary	0.0245844	Postmenopause
Contractile capillary	0.0540366	Postmenopause
Contractile capillary	0.0480419	Postmenopause
Contractile capillary	0.0593765	Postmenopause
Contractile capillary	0.0356206	Postmenopause
Contractile capillary	0.0115873	Postmenopause
Contractile capillary	0.0411595	Postmenopause
Contractile capillary	0.0795419	Postmenopause
Contractile capillary	0.0292287	Postmenopause
Contractile capillary	0.0672812	Postmenopause
Contractile capillary	0.068485	Postmenopause
Contractile capillary	0.0399088	Postmenopause
Contractile capillary	0.107922	Postmenopause
Contractile capillary	0.0249496	Postmenopause
Contractile capillary	0.033788	Postmenopause
Contractile capillary	0.0259749	Postmenopause
Contractile capillary	0.0405172	Postmenopause
Contractile capillary	0.0247863	Postmenopause
Contractile capillary	0.146001	Postmenopause
Contractile capillary	0.0398642	Postmenopause
Contractile capillary	0.0420732	Postmenopause
Contractile capillary	0.0265025	Postmenopause
Contractile capillary	0.0643651	Postmenopause
Contractile capillary	0.00941241	Postmenopause
Contractile capillary	0.0887913	Postmenopause
Contractile capillary	0.0960631	Postmenopause
Contractile capillary	0.0160417	Postmenopause
Contractile capillary	0.0425644	Postmenopause
Contractile capillary	0.0486446	Postmenopause
Contractile capillary	0.0817813	Postmenopause
Contractile capillary	0.0363858	Postmenopause
Contractile capillary	0.0705825	Postmenopause
Contractile capillary	0.0546547	Postmenopause
Contractile capillary	0.0350466	Postmenopause
Contractile capillary	0.0608618	Postmenopause
Contractile capillary	0.0402061	Postmenopause
Contractile capillary	0.0424995	Postmenopause
Contractile capillary	0.0505636	Postmenopause
Contractile capillary	0.0907241	Postmenopause
Contractile capillary	0.0490836	Postmenopause
Contractile capillary	0.0490357	Postmenopause
Contractile capillary	0.03832	Postmenopause
Contractile capillary	0.0341451	Postmenopause
Contractile capillary	0.0340417	Postmenopause
Contractile capillary	0.0457398	Postmenopause
Contractile capillary	0.0473796	Postmenopause
Contractile capillary	0.0357564	Postmenopause
Contractile capillary	0.0935494	Postmenopause
Contractile capillary	0.0728209	Postmenopause
Contractile capillary	0.0508189	Postmenopause
Contractile capillary	0.0576733	Postmenopause
Contractile capillary	0.0434466	Postmenopause
Contractile capillary	0.0250061	Postmenopause
Contractile capillary	0.0583111	Postmenopause
Contractile capillary	0.029849	Postmenopause
Contractile capillary	0.066421	Postmenopause
Contractile capillary	0.0293819	Postmenopause
Contractile capillary	0.0917732	Postmenopause
Contractile capillary	0.0632216	Postmenopause
Contractile capillary	0.0780854	Postmenopause
Contractile capillary	0.0341149	Postmenopause
Contractile capillary	0.128266	Postmenopause
Contractile capillary	0.0318098	Postmenopause
Contractile capillary	0.102085	Postmenopause
Contractile capillary	0.0317531	Postmenopause
Contractile capillary	0.0826549	Postmenopause
Contractile capillary	0.00582616	Postmenopause
Contractile capillary	0.0276366	Postmenopause
Contractile capillary	0.0387442	Postmenopause
Contractile capillary	0.0679045	Postmenopause
Contractile capillary	0.0108868	Postmenopause
Contractile capillary	0.0529852	Postmenopause
Contractile capillary	0.0308302	Postmenopause
Contractile capillary	0.0391584	Postmenopause
Contractile capillary	0.108948	Postmenopause
Contractile capillary	0.0241892	Postmenopause
Contractile capillary	0.0550578	Postmenopause
Contractile capillary	0.0357344	Postmenopause
Contractile capillary	0.0155477	Postmenopause
Contractile capillary	0.0200479	Postmenopause
Contractile capillary	0.064985	Postmenopause
Contractile capillary	0.0225467	Postmenopause
Contractile capillary	0.0477495	Postmenopause
Contractile capillary	0.0630079	Postmenopause
Contractile capillary	0.0384945	Postmenopause
Contractile capillary	0.0100804	Postmenopause
Contractile capillary	0.00290394	Postmenopause
Contractile capillary	0.078576	Postmenopause
Contractile capillary	0.0213001	Postmenopause
Contractile capillary	0.0742153	Postmenopause
Contractile capillary	0.11238	Postmenopause
Contractile capillary	0.088623	Postmenopause
Contractile capillary	0.0400506	Postmenopause
Contractile capillary	0.053262	Postmenopause
Contractile capillary	0.0309046	Postmenopause
Contractile capillary	0.0101767	Postmenopause
Contractile capillary	0.0489856	Postmenopause
Contractile capillary	0.0295233	Postmenopause
Contractile capillary	0.0376256	Postmenopause
Contractile capillary	0.0879019	Postmenopause
Contractile capillary	0.043771	Postmenopause
Contractile capillary	0.0581179	Postmenopause
Contractile capillary	0.0342682	Postmenopause
Contractile capillary	0.022074	Postmenopause
Contractile capillary	0.0383081	Postmenopause
Contractile capillary	0.0574413	Postmenopause
Contractile capillary	0.0180666	Postmenopause
Contractile capillary	0.187345	Postmenopause
Contractile capillary	0.0414147	Postmenopause
Contractile capillary	0.0782075	Postmenopause
Contractile capillary	0.273879	Postmenopause
Contractile capillary	0.0190667	Postmenopause
Contractile capillary	0.0420825	Postmenopause
Contractile capillary	0.0257348	Postmenopause
Contractile capillary	0.0374128	Postmenopause
Contractile capillary	0.0317833	Postmenopause
Contractile capillary	0.00835501	Postmenopause
Contractile capillary	0.0706305	Postmenopause
Contractile capillary	0.038312	Postmenopause
Contractile capillary	0.136374	Postmenopause
Contractile capillary	0.0566055	Postmenopause
Contractile capillary	0.0151279	Postmenopause
Contractile capillary	0.0327595	Postmenopause
Contractile capillary	0.0322713	Postmenopause
Contractile capillary	0.0471719	Postmenopause
Contractile capillary	0.0578654	Postmenopause
Contractile capillary	0.040255	Postmenopause
Contractile capillary	0.0392499	Postmenopause
Contractile capillary	0.0637192	Postmenopause
Contractile capillary	0.0440954	Postmenopause
Contractile capillary	0.172422	Postmenopause
Contractile capillary	0.043679	Postmenopause
Contractile capillary	0.03462	Postmenopause
Contractile capillary	0.0898256	Postmenopause
Contractile capillary	0.179594	Postmenopause
Contractile capillary	0.0670371	Postmenopause
Contractile capillary	0.0246702	Postmenopause
Contractile capillary	0.0332265	Postmenopause
Contractile capillary	0.0397258	Postmenopause
Contractile capillary	0.102456	Postmenopause
Contractile capillary	0.0601476	Postmenopause
Contractile capillary	0.0199228	Postmenopause
Contractile capillary	0.0822147	Postmenopause
Contractile capillary	0.0907262	Postmenopause
Contractile capillary	0.0723048	Postmenopause
Contractile capillary	0.029791	Postmenopause
Contractile capillary	0.0571816	Postmenopause
Contractile capillary	0.0661931	Postmenopause
Contractile capillary	0.0660706	Postmenopause
Contractile capillary	0.0188586	Postmenopause
Contractile capillary	0.062356	Postmenopause
Contractile capillary	0.0244957	Postmenopause
Contractile capillary	0.0208602	Postmenopause
Contractile capillary	0.0407905	Postmenopause
Contractile capillary	0.0389298	Postmenopause
Contractile capillary	0.0888683	Postmenopause
Contractile capillary	0.019175	Postmenopause
Contractile capillary	0.132785	Postmenopause
Contractile capillary	0.0399196	Postmenopause
Contractile capillary	0.129326	Postmenopause
Contractile capillary	0.0318638	Postmenopause
Contractile capillary	0.0809174	Postmenopause
Contractile capillary	0.0428907	Postmenopause
Contractile capillary	0.0303823	Postmenopause
Contractile capillary	0.02649	Postmenopause
Contractile capillary	0.048324	Postmenopause
Contractile capillary	0.0266553	Postmenopause
Contractile capillary	0.0445398	Postmenopause
Contractile capillary	0.0507042	Postmenopause
Contractile capillary	0.0409837	Postmenopause
Contractile capillary	0.0120287	Postmenopause
Contractile capillary	0.0261388	Postmenopause
Contractile capillary	0.0208894	Postmenopause
Contractile capillary	0.0292359	Postmenopause
Contractile capillary	0.0444934	Postmenopause
Contractile capillary	0.0314837	Postmenopause
Contractile capillary	0.0277892	Postmenopause
Contractile capillary	0.0179137	Postmenopause
Contractile capillary	0.0222464	Postmenopause
Contractile capillary	0.0629182	Postmenopause
Contractile capillary	0.033743	Postmenopause
Contractile capillary	0.0748023	Postmenopause
Contractile capillary	0.0207893	Postmenopause
Contractile capillary	0.0654319	Postmenopause
Contractile capillary	0.0684657	Postmenopause
Contractile capillary	0.0490981	Postmenopause
Contractile capillary	0.0716163	Postmenopause
Contractile capillary	0.150619	Postmenopause
Contractile capillary	0.0661317	Postmenopause
Contractile capillary	0.00366807	Postmenopause
Contractile capillary	0.0680918	Postmenopause
Contractile capillary	0.0177146	Postmenopause
Contractile capillary	0.081923	Postmenopause
Contractile capillary	0.0272194	Postmenopause
Contractile capillary	0.0294375	Postmenopause
Contractile capillary	0.153309	Postmenopause
Contractile capillary	0.00969587	Postmenopause
Contractile capillary	0.0713246	Postmenopause
Contractile capillary	0.064113	Postmenopause
Contractile capillary	0.0346146	Postmenopause
Contractile capillary	0.0968414	Postmenopause
Contractile capillary	0.122003	Postmenopause
Contractile capillary	0.0296055	Postmenopause
Contractile capillary	0.0241671	Postmenopause
Contractile capillary	0.206959	Postmenopause
Contractile capillary	0.0113024	Postmenopause
Contractile capillary	0.059238	Postmenopause
Contractile capillary	0.0747382	Postmenopause
Contractile capillary	0.0296078	Postmenopause
Contractile capillary	0.0549822	Postmenopause
Contractile capillary	0.0762247	Postmenopause
Contractile capillary	0.00436641	Postmenopause
Contractile capillary	0.00791648	Postmenopause
Contractile capillary	0.0363792	Postmenopause
Contractile capillary	0.155407	Postmenopause
Contractile capillary	0.0256388	Postmenopause
Contractile capillary	0.0353508	Postmenopause
Contractile capillary	0.0201773	Postmenopause
Contractile capillary	0.0256118	Postmenopause
Contractile capillary	0.0154299	Postmenopause
Contractile capillary	0.105318	Postmenopause
Contractile capillary	0.0121404	Postmenopause
Contractile capillary	0.0298235	Postmenopause
Contractile capillary	0.0280399	Postmenopause
Contractile capillary	0.0365328	Postmenopause
Contractile capillary	0.0425225	Postmenopause
Contractile capillary	0.0838353	Postmenopause
Contractile capillary	0.0305041	Postmenopause
Contractile capillary	0.0371686	Postmenopause
Contractile capillary	0.061065	Postmenopause
Contractile capillary	0.0558842	Postmenopause
Contractile capillary	0.0223543	Postmenopause
Contractile capillary	0.029692	Postmenopause
Contractile capillary	0.0817372	Postmenopause
Contractile capillary	0.0281481	Postmenopause
Contractile capillary	0.0509465	Postmenopause
Contractile capillary	0.0463815	Postmenopause
Contractile capillary	0.110679	Postmenopause
Contractile capillary	0.0655469	Postmenopause
Contractile capillary	0.0250384	Postmenopause
Contractile capillary	0.0906505	Postmenopause
Contractile capillary	0.0651761	Postmenopause
Contractile capillary	0.0843064	Postmenopause
[truncated: 14,501 more rows]

## Sheet: Figure_3E_left
Figure 3E left
Source data						Null hypothesis testing
gene	group	value				Comparison	Test statistic (W)	p-value	95% confidence interval	r (rank biserial effect size)
COL5A3	Postmenopause	1.11454				COL5A3 normalized expression in peri versus post	7957475	< 2.2e-16	(-0.2545312, -0.1986137)	-0.2
COL5A3	Postmenopause	0.48159
COL5A3	Postmenopause	0.00496229
COL5A3	Postmenopause	-0.0378255
COL5A3	Postmenopause	-0.0130149
COL5A3	Postmenopause	-0.0947646
COL5A3	Postmenopause	-0.197949
COL5A3	Postmenopause	-0.700768
COL5A3	Postmenopause	0.243729
COL5A3	Postmenopause	-0.783079
COL5A3	Postmenopause	0.0440564
COL5A3	Postmenopause	-0.193838
COL5A3	Postmenopause	-0.0653195
COL5A3	Postmenopause	0.456416
COL5A3	Postmenopause	-0.270142
COL5A3	Postmenopause	-0.452412
COL5A3	Postmenopause	0.50916
COL5A3	Postmenopause	0.507083
COL5A3	Postmenopause	0.931574
COL5A3	Postmenopause	-0.88892
COL5A3	Postmenopause	1.09888
COL5A3	Postmenopause	0.5364
COL5A3	Postmenopause	0.329152
COL5A3	Postmenopause	0.49135
COL5A3	Postmenopause	-0.664182
COL5A3	Postmenopause	0.238511
COL5A3	Postmenopause	-0.962907
COL5A3	Postmenopause	-0.203431
COL5A3	Postmenopause	0.013592
COL5A3	Postmenopause	-0.0177089
COL5A3	Postmenopause	0.376805
COL5A3	Postmenopause	0.160638
COL5A3	Postmenopause	0.82508
COL5A3	Postmenopause	0.503897
COL5A3	Postmenopause	0.415137
COL5A3	Postmenopause	0.551648
COL5A3	Postmenopause	0.289183
COL5A3	Postmenopause	0.442855
COL5A3	Postmenopause	-0.800071
COL5A3	Postmenopause	-0.518139
COL5A3	Postmenopause	0.0342809
COL5A3	Postmenopause	0.255021
COL5A3	Postmenopause	-0.247251
COL5A3	Postmenopause	0.561943
COL5A3	Postmenopause	0.488412
COL5A3	Postmenopause	0.434945
COL5A3	Postmenopause	0.700978
COL5A3	Postmenopause	0.346583
COL5A3	Postmenopause	0.457601
COL5A3	Postmenopause	0.474092
COL5A3	Postmenopause	-0.757998
COL5A3	Postmenopause	-0.0625052
COL5A3	Postmenopause	1.0289
COL5A3	Postmenopause	0.60075
COL5A3	Postmenopause	0.283026
COL5A3	Postmenopause	-0.0843411
COL5A3	Postmenopause	0.214886
COL5A3	Postmenopause	0.82645
COL5A3	Postmenopause	1.1857
COL5A3	Postmenopause	0.0265493
COL5A3	Postmenopause	-0.242201
COL5A3	Postmenopause	-0.137237
COL5A3	Postmenopause	0.0269602
COL5A3	Postmenopause	-0.226418
COL5A3	Postmenopause	-0.545053
COL5A3	Postmenopause	1.11642
COL5A3	Postmenopause	-0.109034
COL5A3	Postmenopause	-0.250447
COL5A3	Postmenopause	0.272334
COL5A3	Postmenopause	-0.0140015
COL5A3	Postmenopause	-0.576445
COL5A3	Postmenopause	0.32324
COL5A3	Postmenopause	0.633182
COL5A3	Postmenopause	-0.301733
COL5A3	Postmenopause	0.592397
COL5A3	Postmenopause	-0.291475
COL5A3	Postmenopause	-1.17425
COL5A3	Postmenopause	0.454721
COL5A3	Postmenopause	-0.00995033
COL5A3	Postmenopause	-0.155293
COL5A3	Postmenopause	-0.55285
COL5A3	Postmenopause	0.663265
COL5A3	Postmenopause	-0.707543
COL5A3	Postmenopause	0.209826
COL5A3	Postmenopause	0.229162
COL5A3	Postmenopause	0.602804
COL5A3	Postmenopause	-0.0809346
COL5A3	Postmenopause	-0.00697561
COL5A3	Postmenopause	-0.303728
COL5A3	Postmenopause	-0.535118
COL5A3	Postmenopause	-0.0908913
COL5A3	Postmenopause	0.176797
COL5A3	Postmenopause	-0.607317
COL5A3	Postmenopause	0.583217
COL5A3	Postmenopause	0.69816
COL5A3	Postmenopause	-0.170418
COL5A3	Postmenopause	0.286949
COL5A3	Postmenopause	-0.438513
COL5A3	Postmenopause	1.89114
COL5A3	Postmenopause	-0.310128
COL5A3	Postmenopause	-0.27528
COL5A3	Postmenopause	1.05011
COL5A3	Postmenopause	-0.358583
COL5A3	Postmenopause	0.916791
COL5A3	Postmenopause	1.83508
COL5A3	Postmenopause	-0.700321
COL5A3	Postmenopause	0.584741
COL5A3	Postmenopause	-0.166489
COL5A3	Postmenopause	-0.00975229
COL5A3	Postmenopause	0.512299
COL5A3	Postmenopause	-0.164497
COL5A3	Postmenopause	0.994523
COL5A3	Postmenopause	0.022757
COL5A3	Postmenopause	-0.0339504
COL5A3	Postmenopause	0.0610779
COL5A3	Postmenopause	0.0293773
COL5A3	Postmenopause	-0.588287
COL5A3	Postmenopause	0.318279
COL5A3	Postmenopause	0.384634
COL5A3	Postmenopause	-0.315832
COL5A3	Postmenopause	0.318279
COL5A3	Postmenopause	1.36016
COL5A3	Postmenopause	0.119835
COL5A3	Postmenopause	0.269646
COL5A3	Postmenopause	0.926467
COL5A3	Postmenopause	0.562891
COL5A3	Postmenopause	0.0867569
COL5A3	Postmenopause	-0.721735
COL5A3	Postmenopause	0.384193
COL5A3	Postmenopause	0.405165
COL5A3	Postmenopause	0.175545
COL5A3	Postmenopause	0.731992
COL5A3	Postmenopause	0.116028
COL5A3	Postmenopause	1.52709
COL5A3	Postmenopause	0.194192
COL5A3	Postmenopause	-0.270866
COL5A3	Postmenopause	-0.178063
COL5A3	Postmenopause	0.0134906
COL5A3	Postmenopause	1.09864
COL5A3	Postmenopause	1.01108
COL5A3	Postmenopause	0.461797
COL5A3	Postmenopause	0.0724094
COL5A3	Postmenopause	0.383386
COL5A3	Postmenopause	0.246476
COL5A3	Postmenopause	0.250001
COL5A3	Postmenopause	-0.034981
COL5A3	Postmenopause	0.295042
COL5A3	Postmenopause	-0.101518
COL5A3	Postmenopause	-0.361095
COL5A3	Postmenopause	-0.0396533
COL5A3	Postmenopause	0.0946404
COL5A3	Postmenopause	0.788411
COL5A3	Postmenopause	0.29605
COL5A3	Postmenopause	1.14272
COL5A3	Postmenopause	0.276182
COL5A3	Postmenopause	-0.362697
COL5A3	Postmenopause	-1.04109
COL5A3	Postmenopause	-0.394674
COL5A3	Postmenopause	-0.746972
COL5A3	Postmenopause	0.224645
COL5A3	Postmenopause	-0.605354
COL5A3	Postmenopause	0.490941
COL5A3	Postmenopause	1.1537
COL5A3	Postmenopause	0.712942
COL5A3	Postmenopause	0.54559
COL5A3	Postmenopause	-0.35115
COL5A3	Postmenopause	-0.064851
COL5A3	Postmenopause	-0.00439035
COL5A3	Postmenopause	-0.273
COL5A3	Postmenopause	0.901587
COL5A3	Postmenopause	0.333656
COL5A3	Postmenopause	-0.65897
COL5A3	Postmenopause	0.876349
COL5A3	Postmenopause	-0.087003
COL5A3	Postmenopause	0.696031
COL5A3	Postmenopause	-0.358932
COL5A3	Postmenopause	0.490914
COL5A3	Postmenopause	0.218903
COL5A3	Postmenopause	0.633307
COL5A3	Postmenopause	-0.656379
COL5A3	Postmenopause	0.50104
COL5A3	Postmenopause	-0.108137
COL5A3	Postmenopause	1.52832
COL5A3	Postmenopause	-0.0764053
COL5A3	Postmenopause	0.347503
COL5A3	Postmenopause	0.580533
COL5A3	Postmenopause	-0.753113
COL5A3	Postmenopause	-0.0461677
COL5A3	Postmenopause	0.91261
COL5A3	Postmenopause	0.562996
COL5A3	Postmenopause	-0.39797
COL5A3	Postmenopause	1.29883
COL5A3	Postmenopause	0.0876661
COL5A3	Postmenopause	0.294998
COL5A3	Postmenopause	0.856372
COL5A3	Postmenopause	-0.207746
COL5A3	Postmenopause	-0.140979
COL5A3	Postmenopause	-0.219698
COL5A3	Postmenopause	0.304354
COL5A3	Postmenopause	0.118784
COL5A3	Postmenopause	0.117471
COL5A3	Postmenopause	-0.270561
COL5A3	Postmenopause	-0.26121
COL5A3	Postmenopause	-0.168054
COL5A3	Postmenopause	1.32156
COL5A3	Postmenopause	-0.0810268
COL5A3	Postmenopause	-0.194085
COL5A3	Postmenopause	0.112721
COL5A3	Postmenopause	0.189105
COL5A3	Postmenopause	-0.640537
COL5A3	Postmenopause	-0.183071
COL5A3	Postmenopause	-0.901989
COL5A3	Postmenopause	0.129881
COL5A3	Postmenopause	0.330497
COL5A3	Postmenopause	0.368796
COL5A3	Postmenopause	0.469737
COL5A3	Postmenopause	0.440057
COL5A3	Postmenopause	-0.00488803
COL5A3	Postmenopause	0.531198
COL5A3	Postmenopause	-0.372046
COL5A3	Postmenopause	-0.321939
COL5A3	Postmenopause	0.523236
COL5A3	Postmenopause	1.47534
COL5A3	Postmenopause	-0.245218
COL5A3	Postmenopause	-0.53333
COL5A3	Postmenopause	0.20645
COL5A3	Postmenopause	0.717952
COL5A3	Postmenopause	0.364779
COL5A3	Postmenopause	0.913046
COL5A3	Postmenopause	-0.0843411
COL5A3	Postmenopause	-0.332894
COL5A3	Postmenopause	0.0180112
COL5A3	Postmenopause	0.442907
COL5A3	Postmenopause	-0.0524501
COL5A3	Postmenopause	0.70522
COL5A3	Postmenopause	-0.0645698
COL5A3	Postmenopause	0.114663
COL5A3	Postmenopause	0.0062193
COL5A3	Postmenopause	0.764858
COL5A3	Postmenopause	-0.397164
COL5A3	Postmenopause	-0.835905
COL5A3	Postmenopause	0.734803
COL5A3	Postmenopause	-0.506275
COL5A3	Postmenopause	0.468565
COL5A3	Postmenopause	1.07148
COL5A3	Postmenopause	0.533668
COL5A3	Postmenopause	0.705692
COL5A3	Postmenopause	-0.0138043
COL5A3	Postmenopause	0.293655
COL5A3	Postmenopause	-0.415811
COL5A3	Postmenopause	0.10242
COL5A3	Postmenopause	-1.15704
COL5A3	Postmenopause	0.280155
COL5A3	Postmenopause	-0.0505981
COL5A3	Postmenopause	-0.881244
COL5A3	Postmenopause	-0.352838
COL5A3	Postmenopause	0.858808
COL5A3	Postmenopause	-1.14001
COL5A3	Postmenopause	-0.194291
COL5A3	Postmenopause	-0.0284417
COL5A3	Postmenopause	1.10745
COL5A3	Postmenopause	0.291021
COL5A3	Postmenopause	0.0781778
COL5A3	Postmenopause	-1.4749
COL5A3	Postmenopause	-0.544995
COL5A3	Postmenopause	-0.323483
COL5A3	Postmenopause	0.595113
COL5A3	Postmenopause	0.183202
COL5A3	Postmenopause	-0.212447
COL5A3	Postmenopause	0.0391047
COL5A3	Postmenopause	1.16105
COL5A3	Postmenopause	0.446756
COL5A3	Postmenopause	0.587527
COL5A3	Postmenopause	0.68816
COL5A3	Postmenopause	0.836787
COL5A3	Postmenopause	0.323194
COL5A3	Postmenopause	-0.357605
COL5A3	Postmenopause	1.25896
COL5A3	Postmenopause	0.469737
COL5A3	Postmenopause	0.166291
COL5A3	Postmenopause	-0.00905884
COL5A3	Postmenopause	-0.133481
COL5A3	Postmenopause	0.622642
COL5A3	Postmenopause	0.15459
COL5A3	Postmenopause	0.593302
COL5A3	Postmenopause	-0.0203907
COL5A3	Postmenopause	0.0732161
COL5A3	Postmenopause	-0.537253
COL5A3	Postmenopause	0.797009
COL5A3	Postmenopause	0.139492
COL5A3	Postmenopause	-0.0895664
COL5A3	Postmenopause	0.84072
COL5A3	Postmenopause	-0.559216
COL5A3	Postmenopause	-0.544473
COL5A3	Postmenopause	1.00298
COL5A3	Postmenopause	-0.511206
COL5A3	Postmenopause	-0.707642
COL5A3	Postmenopause	0.240671
COL5A3	Postmenopause	-0.940281
COL5A3	Postmenopause	0.511576
COL5A3	Postmenopause	0.480458
COL5A3	Postmenopause	-0.642327
COL5A3	Postmenopause	0.0343844
COL5A3	Postmenopause	-0.264746
COL5A3	Postmenopause	-0.798858
COL5A3	Postmenopause	0.918293
COL5A3	Postmenopause	0.52865
COL5A3	Postmenopause	0.429476
COL5A3	Postmenopause	0.790099
COL5A3	Postmenopause	-0.288332
COL5A3	Postmenopause	-0.244983
COL5A3	Postmenopause	1.31317
COL5A3	Postmenopause	0.826374
COL5A3	Postmenopause	0.924491
COL5A3	Postmenopause	0.426868
COL5A3	Postmenopause	0.0149614
COL5A3	Postmenopause	-0.943789
COL5A3	Postmenopause	0.26325
COL5A3	Postmenopause	-0.648307
COL5A3	Postmenopause	-0.5502
COL5A3	Postmenopause	0.76561
COL5A3	Postmenopause	0.134961
COL5A3	Postmenopause	-0.11431
COL5A3	Postmenopause	0.0152152
COL5A3	Postmenopause	0.994928
COL5A3	Postmenopause	0.294863
COL5A3	Postmenopause	0.54421
COL5A3	Postmenopause	0.660777
COL5A3	Postmenopause	-0.158114
COL5A3	Postmenopause	-0.359979
COL5A3	Postmenopause	1.12582
COL5A3	Postmenopause	-0.155036
COL5A3	Postmenopause	0.978787
COL5A3	Postmenopause	-0.985481
COL5A3	Postmenopause	0.02619
COL5A3	Postmenopause	0.720518
COL5A3	Postmenopause	0.54223
COL5A3	Postmenopause	0.461163
COL5A3	Postmenopause	-0.9961
COL5A3	Postmenopause	0.502031
COL5A3	Postmenopause	1.06857
COL5A3	Postmenopause	0.656526
COL5A3	Postmenopause	-0.526148
COL5A3	Postmenopause	0.331797
COL5A3	Postmenopause	0.179366
COL5A3	Postmenopause	-0.141196
COL5A3	Postmenopause	0.201333
COL5A3	Postmenopause	0.676979
COL5A3	Postmenopause	0.508462
COL5A3	Postmenopause	0.109424
COL5A3	Postmenopause	0.207147
COL5A3	Postmenopause	-0.194168
COL5A3	Postmenopause	0.357461
COL5A3	Postmenopause	0.00642057
COL5A3	Postmenopause	-0.541335
COL5A3	Postmenopause	-0.202573
COL5A3	Postmenopause	0.643342
COL5A3	Postmenopause	0.213812
COL5A3	Postmenopause	0.0374942
COL5A3	Postmenopause	0.0849589
COL5A3	Postmenopause	-0.923584
COL5A3	Postmenopause	-0.918808
COL5A3	Postmenopause	-0.839194
COL5A3	Postmenopause	0.40985
COL5A3	Postmenopause	-0.492865
COL5A3	Postmenopause	-0.590284
COL5A3	Postmenopause	-0.0670042
COL5A3	Postmenopause	0.489635
COL5A3	Postmenopause	0.207762
COL5A3	Postmenopause	0.222519
COL5A3	Postmenopause	1.39884
COL5A3	Postmenopause	0.566515
COL5A3	Postmenopause	-0.23242
COL5A3	Postmenopause	0.228784
COL5A3	Postmenopause	1.44902
COL5A3	Postmenopause	0.0537173
COL5A3	Postmenopause	0.625675
COL5A3	Postmenopause	-0.892695
COL5A3	Postmenopause	-0.154865
COL5A3	Postmenopause	0.571744
COL5A3	Postmenopause	-0.277783
COL5A3	Postmenopause	1.01659
COL5A3	Postmenopause	0.280111
COL5A3	Postmenopause	-0.00538547
COL5A3	Postmenopause	0.409774
COL5A3	Postmenopause	-0.263287
COL5A3	Postmenopause	1.21751
COL5A3	Postmenopause	-1.39255
COL5A3	Postmenopause	1.36094
COL5A3	Postmenopause	-0.610037
COL5A3	Postmenopause	0.944112
COL5A3	Postmenopause	0.276544
COL5A3	Postmenopause	0.781978
COL5A3	Postmenopause	0.0928831
COL5A3	Postmenopause	0.904362
COL5A3	Postmenopause	0.354449
COL5A3	Postmenopause	0.0048618
COL5A3	Postmenopause	0.408419
COL5A3	Postmenopause	0.615002
COL5A3	Postmenopause	-0.77422
COL5A3	Postmenopause	0.357199
COL5A3	Postmenopause	-0.286832
COL5A3	Postmenopause	0.0732878
COL5A3	Postmenopause	-0.224822
COL5A3	Postmenopause	0.21994
COL5A3	Postmenopause	-0.0336282
COL5A3	Postmenopause	-0.24004
COL5A3	Postmenopause	-0.6181
COL5A3	Postmenopause	-0.349882
COL5A3	Postmenopause	0.0379096
COL5A3	Postmenopause	0.0612373
COL5A3	Postmenopause	0.370484
COL5A3	Postmenopause	0.504429
COL5A3	Postmenopause	-0.360991
COL5A3	Postmenopause	0.0752086
COL5A3	Postmenopause	-1.17096
COL5A3	Postmenopause	1.12325
COL5A3	Postmenopause	1.25583
COL5A3	Postmenopause	0.476585
COL5A3	Postmenopause	-0.0143959
COL5A3	Postmenopause	-0.787457
COL5A3	Postmenopause	0.0990472
COL5A3	Postmenopause	1.17183
COL5A3	Postmenopause	-0.326602
COL5A3	Postmenopause	-0.337115
COL5A3	Postmenopause	0.05509
COL5A3	Postmenopause	1.31453
COL5A3	Postmenopause	0.135648
COL5A3	Postmenopause	-0.471877
COL5A3	Postmenopause	-0.190744
COL5A3	Postmenopause	0.87401
COL5A3	Postmenopause	0.526616
COL5A3	Postmenopause	0.133589
COL5A3	Postmenopause	0.102143
COL5A3	Postmenopause	0.51869
COL5A3	Postmenopause	-0.691295
COL5A3	Postmenopause	0.384046
COL5A3	Postmenopause	0.34397
COL5A3	Postmenopause	0.0011006
COL5A3	Postmenopause	0.29697
COL5A3	Postmenopause	0.274437
COL5A3	Postmenopause	-0.357674
COL5A3	Postmenopause	0.128231
COL5A3	Postmenopause	0.474253
COL5A3	Postmenopause	0.633653
COL5A3	Postmenopause	-0.116627
COL5A3	Postmenopause	0.383166
COL5A3	Postmenopause	-0.239686
COL5A3	Postmenopause	-0.832605
COL5A3	Postmenopause	-0.551324
COL5A3	Postmenopause	1.07163
COL5A3	Postmenopause	-0.204817
COL5A3	Postmenopause	0.784605
COL5A3	Postmenopause	-0.551238
COL5A3	Postmenopause	0.478251
COL5A3	Postmenopause	-0.0923968
COL5A3	Postmenopause	0.47731
COL5A3	Postmenopause	-0.517662
COL5A3	Postmenopause	0.0543506
COL5A3	Postmenopause	1.13375
COL5A3	Postmenopause	-1.19773
COL5A3	Postmenopause	-0.868906
COL5A3	Postmenopause	0.484021
COL5A3	Postmenopause	0.665727
COL5A3	Postmenopause	-0.837421
COL5A3	Postmenopause	0.0920056
COL5A3	Postmenopause	0.692881
COL5A3	Postmenopause	-0.345574
COL5A3	Postmenopause	1.08427
COL5A3	Postmenopause	0.764428
COL5A3	Postmenopause	0.383166
COL5A3	Postmenopause	1.00909
COL5A3	Postmenopause	-0.186023
COL5A3	Postmenopause	0.472086
COL5A3	Postmenopause	0.461877
COL5A3	Postmenopause	0.677766
COL5A3	Postmenopause	-0.666033
COL5A3	Postmenopause	0.554778
COL5A3	Postmenopause	-0.131554
COL5A3	Postmenopause	1.05785
COL5A3	Postmenopause	0.727946
COL5A3	Postmenopause	0.253087
COL5A3	Postmenopause	0.246348
COL5A3	Postmenopause	0.453107
COL5A3	Postmenopause	-0.49628
COL5A3	Postmenopause	-0.0625991
COL5A3	Postmenopause	-0.520816
COL5A3	Postmenopause	1.12825
COL5A3	Postmenopause	0.68637
COL5A3	Postmenopause	0.0631528
COL5A3	Postmenopause	1.07095
COL5A3	Postmenopause	0.832026
COL5A3	Postmenopause	-0.985556
COL5A3	Postmenopause	0.957894
COL5A3	Postmenopause	1.13554
COL5A3	Postmenopause	0.94084
COL5A3	Postmenopause	-0.743365
COL5A3	Postmenopause	-0.233411
COL5A3	Postmenopause	-0.0231304
COL5A3	Postmenopause	0.0523465
COL5A3	Postmenopause	0.324346
COL5A3	Postmenopause	-0.924418
COL5A3	Postmenopause	0.683065
COL5A3	Postmenopause	0.144217
COL5A3	Postmenopause	-0.400754
COL5A3	Postmenopause	0.823863
COL5A3	Postmenopause	0.0183677
COL5A3	Postmenopause	0.188138
COL5A3	Postmenopause	0.574209
COL5A3	Postmenopause	0.123185
COL5A3	Postmenopause	-0.187268
COL5A3	Postmenopause	-0.742413
COL5A3	Postmenopause	-0.995915
COL5A3	Postmenopause	-0.0839275
COL5A3	Postmenopause	-1.0069
COL5A3	Postmenopause	0.020611
COL5A3	Postmenopause	0.710632
COL5A3	Postmenopause	0.218654
COL5A3	Postmenopause	-0.724646
COL5A3	Postmenopause	0.384898
COL5A3	Postmenopause	0.936493
COL5A3	Postmenopause	-0.463482
COL5A3	Postmenopause	-0.516589
COL5A3	Postmenopause	-0.677983
COL5A3	Postmenopause	1.36728
COL5A3	Postmenopause	0.308429
COL5A3	Postmenopause	0.302863
COL5A3	Postmenopause	0.406766
COL5A3	Postmenopause	-0.0825933
COL5A3	Postmenopause	-0.651335
COL5A3	Postmenopause	-0.329627
COL5A3	Postmenopause	0.729894
COL5A3	Postmenopause	0.118812
COL5A3	Postmenopause	0.760463
COL5A3	Postmenopause	0.647314
COL5A3	Postmenopause	0.53794
COL5A3	Postmenopause	0.876589
COL5A3	Postmenopause	0.929819
COL5A3	Postmenopause	0.963513
COL5A3	Postmenopause	-0.819692
COL5A3	Postmenopause	-0.13715
COL5A3	Postmenopause	-0.145052
COL5A3	Postmenopause	0.309519
COL5A3	Postmenopause	1.0502
COL5A3	Postmenopause	-0.400654
COL5A3	Postmenopause	0.460291
COL5A3	Postmenopause	0.53418
COL5A3	Postmenopause	0.236989
COL5A3	Postmenopause	0.143235
COL5A3	Postmenopause	-0.251925
COL5A3	Postmenopause	-0.0068763
COL5A3	Postmenopause	1.48634
COL5A3	Postmenopause	0.741288
COL5A3	Postmenopause	0.766363
COL5A3	Postmenopause	0.214969
COL5A3	Postmenopause	-0.690193
COL5A3	Postmenopause	-0.290503
COL5A3	Postmenopause	-0.178565
COL5A3	Postmenopause	-0.926518
COL5A3	Postmenopause	0.440522
COL5A3	Postmenopause	0.720005
COL5A3	Postmenopause	-0.220019
COL5A3	Postmenopause	0.0795845
COL5A3	Postmenopause	0.534379
COL5A3	Postmenopause	0.562879
COL5A3	Postmenopause	-0.955435
COL5A3	Postmenopause	0.967622
COL5A3	Postmenopause	0.391082
COL5A3	Postmenopause	1.00772
COL5A3	Postmenopause	0.513914
COL5A3	Postmenopause	0.822345
COL5A3	Postmenopause	0.798174
COL5A3	Postmenopause	0.967452
COL5A3	Postmenopause	0.236609
COL5A3	Postmenopause	0.745072
COL5A3	Postmenopause	0.524333
COL5A3	Postmenopause	-0.0778865
COL5A3	Postmenopause	-0.0485044
COL5A3	Postmenopause	-0.157602
COL5A3	Postmenopause	-0.850151
COL5A3	Postmenopause	-0.536961
COL5A3	Postmenopause	-0.342454
COL5A3	Postmenopause	0.0681718
COL5A3	Postmenopause	-0.47412
COL5A3	Postmenopause	-0.281488
COL5A3	Postmenopause	-0.0493614
COL5A3	Postmenopause	1.06822
COL5A3	Postmenopause	0.125223
COL5A3	Postmenopause	0.987921
COL5A3	Postmenopause	-0.681479
COL5A3	Postmenopause	0.242518
COL5A3	Postmenopause	0.479812
COL5A3	Postmenopause	1.1075
COL5A3	Postmenopause	0.245517
COL5A3	Postmenopause	-0.102105
COL5A3	Postmenopause	0.534265
COL5A3	Postmenopause	0.765557
COL5A3	Postmenopause	-0.276571
COL5A3	Postmenopause	-0.822815
COL5A3	Postmenopause	0.128857
COL5A3	Postmenopause	0.574431
COL5A3	Postmenopause	0.339677
COL5A3	Postmenopause	0.692647
COL5A3	Postmenopause	0.499172
COL5A3	Postmenopause	0.302999
COL5A3	Postmenopause	0.321998
COL5A3	Postmenopause	0.422408
COL5A3	Postmenopause	1.0211
COL5A3	Postmenopause	-0.19606
COL5A3	Postmenopause	0.181282
COL5A3	Postmenopause	0.991216
COL5A3	Postmenopause	-0.316379
COL5A3	Postmenopause	0.65778
COL5A3	Postmenopause	0.47852
COL5A3	Postmenopause	-1.2586
COL5A3	Postmenopause	-0.872172
COL5A3	Postmenopause	1.18922
COL5A3	Postmenopause	-0.658556
COL5A3	Postmenopause	-0.520816
COL5A3	Postmenopause	0.667207
COL5A3	Postmenopause	0.307613
COL5A3	Postmenopause	0.641979
COL5A3	Postmenopause	0.863817
COL5A3	Postmenopause	0.992039
COL5A3	Postmenopause	0.496265
COL5A3	Postmenopause	0.548484
COL5A3	Postmenopause	0.62185
COL5A3	Postmenopause	-0.235388
COL5A3	Postmenopause	-1.1262
COL5A3	Postmenopause	0.41592
COL5A3	Postmenopause	0.586448
COL5A3	Postmenopause	0.825765
COL5A3	Postmenopause	0.248376
COL5A3	Postmenopause	0.639038
COL5A3	Postmenopause	-0.421273
COL5A3	Postmenopause	0.819845
COL5A3	Postmenopause	0.186751
COL5A3	Postmenopause	0.776964
COL5A3	Postmenopause	-0.0852139
COL5A3	Postmenopause	0.185426
COL5A3	Postmenopause	-0.11725
COL5A3	Postmenopause	-0.593879
COL5A3	Postmenopause	-0.851091
COL5A3	Postmenopause	-0.707888
COL5A3	Postmenopause	1.12147
COL5A3	Postmenopause	-0.138805
COL5A3	Postmenopause	-0.140023
COL5A3	Postmenopause	0.641808
COL5A3	Postmenopause	0.27549
COL5A3	Postmenopause	0.768194
COL5A3	Postmenopause	0.343336
COL5A3	Postmenopause	0.511659
COL5A3	Postmenopause	0.35539
COL5A3	Postmenopause	0.0102524
COL5A3	Postmenopause	0.318141
COL5A3	Postmenopause	1.24827
COL5A3	Postmenopause	0.462618
COL5A3	Postmenopause	-0.221903
COL5A3	Postmenopause	0.40549
COL5A3	Postmenopause	0.503354
COL5A3	Postmenopause	0.799434
COL5A3	Postmenopause	-0.0836056
COL5A3	Postmenopause	-0.0717624
COL5A3	Postmenopause	0.872334
COL5A3	Postmenopause	0.830495
COL5A3	Postmenopause	-0.365129
COL5A3	Postmenopause	-0.197005
COL5A3	Postmenopause	-0.856965
COL5A3	Postmenopause	-0.910635
COL5A3	Postmenopause	0.928768
COL5A3	Postmenopause	0.246028
COL5A3	Postmenopause	0.220771
COL5A3	Postmenopause	-0.179442
COL5A3	Postmenopause	-0.216642
COL5A3	Postmenopause	0.317317
COL5A3	Postmenopause	0.871198
COL5A3	Postmenopause	0.89796
COL5A3	Postmenopause	0.00843548
COL5A3	Postmenopause	-0.18706
COL5A3	Postmenopause	0.104694
COL5A3	Postmenopause	-0.779554
COL5A3	Postmenopause	0.417082
COL5A3	Postmenopause	-0.216401
COL5A3	Postmenopause	-0.032806
COL5A3	Postmenopause	0.611199
COL5A3	Postmenopause	0.196137
COL5A3	Postmenopause	0.551127
COL5A3	Postmenopause	-0.495489
COL5A3	Postmenopause	0.593211
COL5A3	Postmenopause	0.258253
COL5A3	Postmenopause	0.524164
COL5A3	Postmenopause	-0.101473
COL5A3	Postmenopause	0.933437
COL5A3	Postmenopause	-0.282469
COL5A3	Postmenopause	0.167118
COL5A3	Postmenopause	0.421442
COL5A3	Postmenopause	1.19625
COL5A3	Postmenopause	0.114626
COL5A3	Postmenopause	-0.285855
COL5A3	Postmenopause	0.488466
COL5A3	Postmenopause	0.813095
COL5A3	Postmenopause	-0.162714
COL5A3	Postmenopause	0.944176
COL5A3	Postmenopause	1.31032
COL5A3	Postmenopause	0.0135413
COL5A3	Postmenopause	0.118784
COL5A3	Postmenopause	-0.134269
COL5A3	Postmenopause	0.575275
COL5A3	Postmenopause	-0.150229
COL5A3	Postmenopause	0.824624
COL5A3	Postmenopause	-0.670186
COL5A3	Postmenopause	-0.324906
COL5A3	Postmenopause	-0.113597
COL5A3	Postmenopause	0.209981
COL5A3	Postmenopause	-0.485446
COL5A3	Postmenopause	0.773057
COL5A3	Postmenopause	0.138573
COL5A3	Postmenopause	-0.215192
COL5A3	Postmenopause	-0.640326
COL5A3	Postmenopause	0.214514
COL5A3	Postmenopause	0.485889
COL5A3	Postmenopause	-0.0560967
COL5A3	Postmenopause	0.175187
COL5A3	Postmenopause	0.297643
COL5A3	Postmenopause	0.445558
COL5A3	Postmenopause	-0.294608
COL5A3	Postmenopause	-0.26628
COL5A3	Postmenopause	0.643532
COL5A3	Postmenopause	-0.35129
COL5A3	Postmenopause	0.0176549
COL5A3	Postmenopause	-0.456538
COL5A3	Postmenopause	1.19073
COL5A3	Postmenopause	0.932378
COL5A3	Postmenopause	-0.428009
COL5A3	Postmenopause	-0.267046
COL5A3	Postmenopause	0.830801
COL5A3	Postmenopause	-0.627435
COL5A3	Postmenopause	0.874709
COL5A3	Postmenopause	0.160286
COL5A3	Postmenopause	0.864964
COL5A3	Postmenopause	0.730019
COL5A3	Postmenopause	0.325938
COL5A3	Postmenopause	1.09377
COL5A3	Postmenopause	0.489105
COL5A3	Postmenopause	0.05975
COL5A3	Postmenopause	-0.708627
COL5A3	Postmenopause	-0.0506931
COL5A3	Postmenopause	-0.256617
COL5A3	Postmenopause	0.70441
COL5A3	Postmenopause	1.0728
COL5A3	Postmenopause	-0.0871558
COL5A3	Postmenopause	-0.188635
COL5A3	Postmenopause	-0.0993022
COL5A3	Postmenopause	0.661842
COL5A3	Postmenopause	0.226524
COL5A3	Postmenopause	-0.189711
COL5A3	Postmenopause	0.505203
COL5A3	Postmenopause	1.02221
COL5A3	Postmenopause	0.652581
COL5A3	Postmenopause	-0.506697
COL5A3	Postmenopause	0.925836
COL5A3	Postmenopause	-0.224742
COL5A3	Postmenopause	-0.855351
COL5A3	Postmenopause	0.783729
COL5A3	Postmenopause	0.654311
COL5A3	Postmenopause	0.0512933
COL5A3	Postmenopause	0.169919
COL5A3	Postmenopause	-0.233252
COL5A3	Postmenopause	-0.513961
COL5A3	Postmenopause	0.53717
COL5A3	Postmenopause	0.672169
COL5A3	Postmenopause	0.37819
COL5A3	Postmenopause	0.111882
COL5A3	Postmenopause	-0.0996643
COL5A3	Postmenopause	0.266051
COL5A3	Postmenopause	0.294036
COL5A3	Postmenopause	0.387429
COL5A3	Postmenopause	0.0752625
COL5A3	Postmenopause	0.034764
COL5A3	Postmenopause	0.199875
COL5A3	Postmenopause	0.88012
COL5A3	Postmenopause	0.902511
COL5A3	Postmenopause	-0.324689
COL5A3	Postmenopause	0.834884
COL5A3	Postmenopause	0.688956
COL5A3	Postmenopause	0.121264
COL5A3	Postmenopause	0.73168
COL5A3	Postmenopause	-0.904663
COL5A3	Postmenopause	-0.0942187
COL5A3	Postmenopause	0.192796
COL5A3	Postmenopause	-0.279146
COL5A3	Postmenopause	0.539225
COL5A3	Postmenopause	0.307613
COL5A3	Postmenopause	-0.255624
COL5A3	Postmenopause	-0.133044
COL5A3	Postmenopause	0.842924
COL5A3	Perimenopause	-0.93303
COL5A3	Perimenopause	-0.134706
COL5A3	Perimenopause	-1.2731
COL5A3	Perimenopause	-0.815542
COL5A3	Perimenopause	-0.0752002
COL5A3	Perimenopause	0.29935
COL5A3	Perimenopause	0.615261
COL5A3	Perimenopause	0.0121738
COL5A3	Perimenopause	-0.273456
COL5A3	Perimenopause	1.19567
COL5A3	Perimenopause	0.405715
COL5A3	Perimenopause	-1.17653
COL5A3	Perimenopause	-0.181321
COL5A3	Perimenopause	-1.5486
COL5A3	Perimenopause	-0.0818564
COL5A3	Perimenopause	0.444102
COL5A3	Perimenopause	-0.394236
COL5A3	Perimenopause	0.324899
COL5A3	Perimenopause	-0.23752
COL5A3	Perimenopause	0.0211215
COL5A3	Perimenopause	-1.49517
COL5A3	Perimenopause	0.0638987
COL5A3	Perimenopause	-0.779004
COL5A3	Perimenopause	-0.194415
COL5A3	Perimenopause	-1.41323
COL5A3	Perimenopause	-0.317217
COL5A3	Perimenopause	-0.371012
COL5A3	Perimenopause	-0.195375
COL5A3	Perimenopause	-0.823649
COL5A3	Perimenopause	-0.320754
COL5A3	Perimenopause	-0.293527
COL5A3	Perimenopause	-0.900974
COL5A3	Perimenopause	-0.851091
COL5A3	Perimenopause	-0.00886063
COL5A3	Perimenopause	-0.117872
COL5A3	Perimenopause	-0.894658
COL5A3	Perimenopause	-0.224103
COL5A3	Perimenopause	-0.785179
COL5A3	Perimenopause	-1.06702
COL5A3	Perimenopause	-0.22349
COL5A3	Perimenopause	-0.0210763
COL5A3	Perimenopause	-0.51429
COL5A3	Perimenopause	-0.347907
COL5A3	Perimenopause	-0.488427
COL5A3	Perimenopause	0.11149
COL5A3	Perimenopause	0.648556
COL5A3	Perimenopause	-0.019966
COL5A3	Perimenopause	0.749083
COL5A3	Perimenopause	0.198817
COL5A3	Perimenopause	-0.130502
COL5A3	Perimenopause	0.62914
COL5A3	Perimenopause	0.0523465
COL5A3	Perimenopause	-0.840057
COL5A3	Perimenopause	-0.346635
COL5A3	Perimenopause	0.418246
COL5A3	Perimenopause	0.00320513
COL5A3	Perimenopause	-1.01778
COL5A3	Perimenopause	0.423731
COL5A3	Perimenopause	0.0672087
COL5A3	Perimenopause	0.461321
COL5A3	Perimenopause	0.1715
COL5A3	Perimenopause	0.508994
COL5A3	Perimenopause	-1.23317
COL5A3	Perimenopause	-0.32505
COL5A3	Perimenopause	-0.690193
COL5A3	Perimenopause	-0.0102968
COL5A3	Perimenopause	-0.664413
COL5A3	Perimenopause	0.105027
COL5A3	Perimenopause	-0.874135
COL5A3	Perimenopause	-1.31009
COL5A3	Perimenopause	-1.15858
COL5A3	Perimenopause	1.68956
COL5A3	Perimenopause	-0.296815
COL5A3	Perimenopause	-1.32776
COL5A3	Perimenopause	-1.35225
COL5A3	Perimenopause	-0.61551
COL5A3	Perimenopause	0.0520304
COL5A3	Perimenopause	-0.509345
COL5A3	Perimenopause	-0.0343531
COL5A3	Perimenopause	-0.393021
COL5A3	Perimenopause	1.14775
COL5A3	Perimenopause	1.31082
COL5A3	Perimenopause	-0.362697
COL5A3	Perimenopause	-0.619743
COL5A3	Perimenopause	-0.373149
COL5A3	Perimenopause	-1.48919
COL5A3	Perimenopause	-0.167715
COL5A3	Perimenopause	0.445116
COL5A3	Perimenopause	-0.170375
COL5A3	Perimenopause	-1.25485
COL5A3	Perimenopause	-0.239174
COL5A3	Perimenopause	0.407066
COL5A3	Perimenopause	-0.128129
COL5A3	Perimenopause	1.76741
COL5A3	Perimenopause	-0.121509
COL5A3	Perimenopause	-0.355329
COL5A3	Perimenopause	-0.926083
COL5A3	Perimenopause	-0.205224
COL5A3	Perimenopause	-0.633026
COL5A3	Perimenopause	-0.269416
COL5A3	Perimenopause	0.0365603
COL5A3	Perimenopause	-0.10084
COL5A3	Perimenopause	-0.912684
COL5A3	Perimenopause	0.313068
COL5A3	Perimenopause	-0.512674
COL5A3	Perimenopause	-0.154522
COL5A3	Perimenopause	0.179246
COL5A3	Perimenopause	0.796731
COL5A3	Perimenopause	0.834365
COL5A3	Perimenopause	0.21741
COL5A3	Perimenopause	-1.19159
COL5A3	Perimenopause	0.132047
COL5A3	Perimenopause	-0.664902
COL5A3	Perimenopause	0.0328676
COL5A3	Perimenopause	0.121151
COL5A3	Perimenopause	-0.644744
COL5A3	Perimenopause	-1.0054
COL5A3	Perimenopause	-0.352943
COL5A3	Perimenopause	-0.0555293
COL5A3	Perimenopause	-0.191818
COL5A3	Perimenopause	-0.427357
COL5A3	Perimenopause	-0.56503
COL5A3	Perimenopause	-1.09202
COL5A3	Perimenopause	0.257994
COL5A3	Perimenopause	-1.17659
COL5A3	Perimenopause	0.696152
COL5A3	Perimenopause	0.480943
COL5A3	Perimenopause	0.187053
COL5A3	Perimenopause	0.150474
COL5A3	Perimenopause	-0.677729
COL5A3	Perimenopause	0.0959604
COL5A3	Perimenopause	1.13181
COL5A3	Perimenopause	-0.642012
COL5A3	Perimenopause	-0.44051
COL5A3	Perimenopause	-0.521113
COL5A3	Perimenopause	-0.0184291
COL5A3	Perimenopause	0.283756
COL5A3	Perimenopause	-0.531628
COL5A3	Perimenopause	-0.11002
COL5A3	Perimenopause	0.0662466
COL5A3	Perimenopause	-0.292446
COL5A3	Perimenopause	-0.377386
COL5A3	Perimenopause	-0.770617
COL5A3	Perimenopause	0.26566
COL5A3	Perimenopause	0.243091
COL5A3	Perimenopause	0.022757
COL5A3	Perimenopause	-0.364643
COL5A3	Perimenopause	-0.0151841
COL5A3	Perimenopause	-1.6202
COL5A3	Perimenopause	-1.49092
COL5A3	Perimenopause	0.628484
COL5A3	Perimenopause	-0.0902063
COL5A3	Perimenopause	0.530688
COL5A3	Perimenopause	0.817351
COL5A3	Perimenopause	-0.842429
COL5A3	Perimenopause	-0.560301
COL5A3	Perimenopause	0.404516
COL5A3	Perimenopause	-0.515933
COL5A3	Perimenopause	-0.71574
COL5A3	Perimenopause	-0.699427
COL5A3	Perimenopause	-1.467
COL5A3	Perimenopause	0.276456
COL5A3	Perimenopause	-1.1722
COL5A3	Perimenopause	1.88849
COL5A3	Perimenopause	-0.248421
COL5A3	Perimenopause	-1.26841
COL5A3	Perimenopause	-1.4544
COL5A3	Perimenopause	-0.520518
COL5A3	Perimenopause	0.263315
COL5A3	Perimenopause	-0.143234
COL5A3	Perimenopause	-0.246
COL5A3	Perimenopause	0.386987
COL5A3	Perimenopause	-0.108137
COL5A3	Perimenopause	-0.0300441
COL5A3	Perimenopause	-0.218198
COL5A3	Perimenopause	0.289283
COL5A3	Perimenopause	-0.165938
COL5A3	Perimenopause	-0.499077
COL5A3	Perimenopause	-0.101834
COL5A3	Perimenopause	-0.943478
COL5A3	Perimenopause	0.736368
COL5A3	Perimenopause	0.324208
COL5A3	Perimenopause	0.178648
COL5A3	Perimenopause	-1.42207
COL5A3	Perimenopause	-1.23782
COL5A3	Perimenopause	0.564226
COL5A3	Perimenopause	-0.107987
COL5A3	Perimenopause	-1.06698
COL5A3	Perimenopause	-0.592111
COL5A3	Perimenopause	-1.36315
COL5A3	Perimenopause	-0.00299551
COL5A3	Perimenopause	0.123411
COL5A3	Perimenopause	-0.909387
COL5A3	Perimenopause	-0.833431
COL5A3	Perimenopause	-0.921975
COL5A3	Perimenopause	-0.678338
COL5A3	Perimenopause	0.155719
COL5A3	Perimenopause	-1.47705
COL5A3	Perimenopause	0.114065
COL5A3	Perimenopause	-0.986563
COL5A3	Perimenopause	0.265268
COL5A3	Perimenopause	-1.42137
COL5A3	Perimenopause	0.619339
COL5A3	Perimenopause	0.190112
COL5A3	Perimenopause	-0.0632565
COL5A3	Perimenopause	0.266312
COL5A3	Perimenopause	-0.541044
COL5A3	Perimenopause	-0.294012
COL5A3	Perimenopause	-1.22615
COL5A3	Perimenopause	-0.183987
COL5A3	Perimenopause	-0.0645698
COL5A3	Perimenopause	-0.447822
COL5A3	Perimenopause	-0.768626
COL5A3	Perimenopause	0.66333
COL5A3	Perimenopause	0.324346
COL5A3	Perimenopause	-0.121554
COL5A3	Perimenopause	-1.20818
COL5A3	Perimenopause	-1.29954
COL5A3	Perimenopause	0.609174
COL5A3	Perimenopause	0.0584769
COL5A3	Perimenopause	-0.529333
COL5A3	Perimenopause	-0.0268691
COL5A3	Perimenopause	-0.890932
COL5A3	Perimenopause	-1.76987
COL5A3	Perimenopause	0.291556
COL5A3	Perimenopause	0.137081
COL5A3	Perimenopause	-0.924418
COL5A3	Perimenopause	-0.252702
COL5A3	Perimenopause	-0.755371
COL5A3	Perimenopause	-1.47675
COL5A3	Perimenopause	0.117771
COL5A3	Perimenopause	-0.9001
COL5A3	Perimenopause	-0.24998
COL5A3	Perimenopause	0.146993
COL5A3	Perimenopause	-0.333897
COL5A3	Perimenopause	0.677471
COL5A3	Perimenopause	0.38581
COL5A3	Perimenopause	-0.522359
COL5A3	Perimenopause	-0.652429
COL5A3	Perimenopause	0.108922
COL5A3	Perimenopause	0.850386
COL5A3	Perimenopause	-0.454557
COL5A3	Perimenopause	-0.876343
COL5A3	Perimenopause	-0.147299
COL5A3	Perimenopause	-0.521845
COL5A3	Perimenopause	-1.15968
COL5A3	Perimenopause	-0.391366
COL5A3	Perimenopause	0.309928
COL5A3	Perimenopause	-0.361722
COL5A3	Perimenopause	-0.262595
COL5A3	Perimenopause	-0.0443996
COL5A3	Perimenopause	-0.640221
COL5A3	Perimenopause	-0.757436
COL5A3	Perimenopause	-0.869618
COL5A3	Perimenopause	-0.0860859
COL5A3	Perimenopause	-0.58825
COL5A3	Perimenopause	-1.72484
COL5A3	Perimenopause	-0.820881
COL5A3	Perimenopause	-1.01454
COL5A3	Perimenopause	-0.038836
COL5A3	Perimenopause	-0.975427
COL5A3	Perimenopause	-0.118316
COL5A3	Perimenopause	-0.0874613
COL5A3	Perimenopause	-0.702652
COL5A3	Perimenopause	-1.49535
COL5A3	Perimenopause	0.132161
COL5A3	Perimenopause	-0.765979
COL5A3	Perimenopause	-0.89046
COL5A3	Perimenopause	-0.779783
COL5A3	Perimenopause	-1.52449
COL5A3	Perimenopause	-1.02615
COL5A3	Perimenopause	-0.867037
COL5A3	Perimenopause	-0.256849
COL5A3	Perimenopause	0.236767
COL5A3	Perimenopause	-0.282091
COL5A3	Perimenopause	-0.356368
COL5A3	Perimenopause	-0.57869
COL5A3	Perimenopause	0.338835
COL5A3	Perimenopause	-0.227454
COL5A3	Perimenopause	-0.040758
COL5A3	Perimenopause	-0.844472
COL5A3	Perimenopause	-0.510245
COL5A3	Perimenopause	-0.0988494
COL5A3	Perimenopause	0.0362491
COL5A3	Perimenopause	-0.838502
COL5A3	Perimenopause	-1.10244
COL5A3	Perimenopause	0.75311
COL5A3	Perimenopause	-1.28739
COL5A3	Perimenopause	-0.384945
COL5A3	Perimenopause	-1.17625
COL5A3	Perimenopause	-1.35941
COL5A3	Perimenopause	-0.120889
COL5A3	Perimenopause	-0.399246
COL5A3	Perimenopause	-0.174709
COL5A3	Perimenopause	-0.108406
COL5A3	Perimenopause	-1.45068
COL5A3	Perimenopause	0.193827
COL5A3	Perimenopause	0.0798011
COL5A3	Perimenopause	-0.886367
COL5A3	Perimenopause	-1.06667
COL5A3	Perimenopause	0.195285
COL5A3	Perimenopause	-0.579502
COL5A3	Perimenopause	-0.172734
COL5A3	Perimenopause	-0.246079
COL5A3	Perimenopause	-0.408859
COL5A3	Perimenopause	-1.21266
COL5A3	Perimenopause	-0.101292
COL5A3	Perimenopause	-0.307669
COL5A3	Perimenopause	-0.779095
COL5A3	Perimenopause	-0.748251
COL5A3	Perimenopause	-0.448652
COL5A3	Perimenopause	-1.26861
COL5A3	Perimenopause	-0.187143
COL5A3	Perimenopause	-0.174289
COL5A3	Perimenopause	-0.991955
COL5A3	Perimenopause	-0.384378
COL5A3	Perimenopause	-0.214869
COL5A3	Perimenopause	-0.141239
COL5A3	Perimenopause	-1.33608
COL5A3	Perimenopause	0.0238488
COL5A3	Perimenopause	-1.33792
COL5A3	Perimenopause	0.489717
COL5A3	Perimenopause	-0.888118
COL5A3	Perimenopause	0.423578
COL5A3	Perimenopause	-1.0092
COL5A3	Perimenopause	-0.413069
COL5A3	Perimenopause	0.0564645
COL5A3	Perimenopause	-0.604971
COL5A3	Perimenopause	-0.112686
COL5A3	Perimenopause	-0.157089
COL5A3	Perimenopause	-0.331747
COL5A3	Perimenopause	-0.885584
COL5A3	Perimenopause	0.546971
COL5A3	Perimenopause	-1.14794
COL5A3	Perimenopause	-1.13641
COL5A3	Perimenopause	0.941096
COL5A3	Perimenopause	-1.33758
COL5A3	Perimenopause	0.679343
COL5A3	Perimenopause	0.217161
COL5A3	Perimenopause	0.154317
COL5A3	Perimenopause	-0.144014
COL5A3	Perimenopause	0.643786
COL5A3	Perimenopause	-0.50525
COL5A3	Perimenopause	0.237623
COL5A3	Perimenopause	-0.219778
COL5A3	Perimenopause	-0.831604
COL5A3	Perimenopause	-0.702479
COL5A3	Perimenopause	0.298433
COL5A3	Perimenopause	-0.0434426
COL5A3	Perimenopause	0.149196
COL5A3	Perimenopause	-1.21888
COL5A3	Perimenopause	0.657201
COL5A3	Perimenopause	-0.660004
COL5A3	Perimenopause	-0.530158
COL5A3	Perimenopause	0.715393
COL5A3	Perimenopause	-1.20519
COL5A3	Perimenopause	-1.09965
COL5A3	Perimenopause	-0.344299
COL5A3	Perimenopause	-1.22003
COL5A3	Perimenopause	-0.370598
COL5A3	Perimenopause	-0.90529
COL5A3	Perimenopause	-1.41062
COL5A3	Perimenopause	-0.415217
COL5A3	Perimenopause	-0.271019
COL5A3	Perimenopause	-0.107778
COL5A3	Perimenopause	-0.410121
COL5A3	Perimenopause	-1.0339
COL5A3	Perimenopause	-0.185982
COL5A3	Perimenopause	-0.871084
COL5A3	Perimenopause	-0.191777
COL5A3	Perimenopause	-0.189339
COL5A3	Perimenopause	-0.435703
COL5A3	Perimenopause	0.741917
COL5A3	Perimenopause	0.328504
COL5A3	Perimenopause	0.0311123
COL5A3	Perimenopause	-1.1403
COL5A3	Perimenopause	-1.35545
COL5A3	Perimenopause	-0.283222
COL5A3	Perimenopause	0.666408
COL5A3	Perimenopause	0.491186
COL5A3	Perimenopause	-0.0934903
COL5A3	Perimenopause	-0.164751
COL5A3	Perimenopause	-0.129799
COL5A3	Perimenopause	-0.0302382
COL5A3	Perimenopause	0.0876298
COL5A3	Perimenopause	0.745072
COL5A3	Perimenopause	0.121904
COL5A3	Perimenopause	0.138917
COL5A3	Perimenopause	-0.150917
COL5A3	Perimenopause	0.130185
COL5A3	Perimenopause	0.0713886
COL5A3	Perimenopause	-1.73522
COL5A3	Perimenopause	-0.6352
COL5A3	Perimenopause	0.432323
COL5A3	Perimenopause	-1.07182
COL5A3	Perimenopause	-0.474587
COL5A3	Perimenopause	0.733657
COL5A3	Perimenopause	-0.254177
COL5A3	Perimenopause	-0.102286
COL5A3	Perimenopause	-0.0068763
COL5A3	Perimenopause	0.417184
COL5A3	Perimenopause	0.234963
COL5A3	Perimenopause	-0.555895
COL5A3	Perimenopause	1.00804
COL5A3	Perimenopause	0.0965109
COL5A3	Perimenopause	-0.377854
COL5A3	Perimenopause	-1.12564
COL5A3	Perimenopause	-0.394943
COL5A3	Perimenopause	-0.468878
COL5A3	Perimenopause	-0.433469
COL5A3	Perimenopause	-1.04151
COL5A3	Perimenopause	-0.25797
COL5A3	Perimenopause	0.279119
COL5A3	Perimenopause	-0.0343048
COL5A3	Perimenopause	0.896243
COL5A3	Perimenopause	-0.182238
COL5A3	Perimenopause	-1.25809
COL5A3	Perimenopause	-0.00508704
COL5A3	Perimenopause	-0.0566638
COL5A3	Perimenopause	-1.03119
COL5A3	Perimenopause	-0.205326
COL5A3	Perimenopause	-0.756685
COL5A3	Perimenopause	-0.250837
COL5A3	Perimenopause	0.341786
COL5A3	Perimenopause	0.302412
COL5A3	Perimenopause	-0.896496
COL5A3	Perimenopause	-0.13837
COL5A3	Perimenopause	-0.207095
COL5A3	Perimenopause	-0.0407004
COL5A3	Perimenopause	-0.390487
COL5A3	Perimenopause	-1.18399
COL5A3	Perimenopause	-0.666906
COL5A3	Perimenopause	0.213936
COL5A3	Perimenopause	-0.250759
COL5A3	Perimenopause	0.00823381
COL5A3	Perimenopause	0.598565
COL5A3	Perimenopause	-0.708922
COL5A3	Perimenopause	-0.385738
COL5A3	Perimenopause	0.651142
COL5A3	Perimenopause	-0.625725
COL5A3	Perimenopause	-0.236573
COL5A3	Perimenopause	-0.649509
COL5A3	Perimenopause	-0.0200967
COL5A3	Perimenopause	-0.138631
COL5A3	Perimenopause	-0.335329
COL5A3	Perimenopause	-0.0189199
COL5A3	Perimenopause	0.584293
COL5A3	Perimenopause	-0.295799
COL5A3	Perimenopause	-0.303654
COL5A3	Perimenopause	-0.00169856
COL5A3	Perimenopause	-0.230635
COL5A3	Perimenopause	0.092554
COL5A3	Perimenopause	-0.351924
COL5A3	Perimenopause	-0.251381
COL5A3	Perimenopause	-0.055277
COL5A3	Perimenopause	0.0465676
COL5A3	Perimenopause	-0.300031
COL5A3	Perimenopause	-1.50141
COL5A3	Perimenopause	-0.346493
COL5A3	Perimenopause	0.154434
COL5A3	Perimenopause	0.137654
COL5A3	Perimenopause	0.511326
COL5A3	Perimenopause	-0.804062
COL5A3	Perimenopause	0.0701006
COL5A3	Perimenopause	-0.0777015
COL5A3	Perimenopause	0.127038
COL5A3	Perimenopause	-0.206526
COL5A3	Perimenopause	-1.03067
COL5A3	Perimenopause	0.231806
COL5A3	Perimenopause	-1.19577
COL5A3	Perimenopause	0.636483
COL5A3	Perimenopause	0.429758
COL5A3	Perimenopause	-0.904218
COL5A3	Perimenopause	0.341139
COL5A3	Perimenopause	-0.716375
COL5A3	Perimenopause	0.23509
COL5A3	Perimenopause	-1.07449
COL5A3	Perimenopause	-0.611015
COL5A3	Perimenopause	-0.654302
COL5A3	Perimenopause	0.252315
COL5A3	Perimenopause	-1.14672
COL5A3	Perimenopause	0.456653
COL5A3	Perimenopause	-0.0566638
COL5A3	Perimenopause	-0.793309
COL5A3	Perimenopause	0.352541
COL5A3	Perimenopause	-0.0473606
COL5A3	Perimenopause	-1.27279
COL5A3	Perimenopause	-0.531099
COL5A3	Perimenopause	-0.165853
COL5A3	Perimenopause	-0.287657
COL5A3	Perimenopause	0.910474
COL5A3	Perimenopause	-0.604343
COL5A3	Perimenopause	-0.857262
COL5A3	Perimenopause	-0.202206
COL5A3	Perimenopause	-0.772836
COL5A3	Perimenopause	-0.0352706
COL5A3	Perimenopause	-0.625002
COL5A3	Perimenopause	0.753959
COL5A3	Perimenopause	-1.35253
COL5A3	Perimenopause	-0.022055
COL5A3	Perimenopause	0.188823
COL5A3	Perimenopause	0.182662
COL5A3	Perimenopause	-0.614266
COL5A3	Perimenopause	-0.398977
COL5A3	Perimenopause	0.0142003
COL5A3	Perimenopause	-0.212743
COL5A3	Perimenopause	-0.707839
COL5A3	Perimenopause	-0.639509
COL5A3	Perimenopause	-0.759309
COL5A3	Perimenopause	0.727325
COL5A3	Perimenopause	0.426868
COL5A3	Perimenopause	0.680428
COL5A3	Perimenopause	0.124034
COL5A3	Perimenopause	0.931658
COL5A3	Perimenopause	0.292628
COL5A3	Perimenopause	-0.263902
COL5A3	Perimenopause	-1.71599
COL5A3	Perimenopause	-0.728128
COL5A3	Perimenopause	-0.948371
COL5A3	Perimenopause	0.351119
COL5A3	Perimenopause	0.395861
COL5A3	Perimenopause	-1.39357
COL5A3	Perimenopause	0.879477
COL5A3	Perimenopause	-0.123721
COL5A3	Perimenopause	0.105527
COL5A3	Perimenopause	-0.571827
COL5A3	Perimenopause	-0.00737275
COL5A3	Perimenopause	-1.1158
COL5A3	Perimenopause	0.260067
COL5A3	Perimenopause	0.104139
COL5A3	Perimenopause	-1.59154
COL5A3	Perimenopause	0.396159
COL5A3	Perimenopause	-0.627888
COL5A3	Perimenopause	-0.19606
COL5A3	Perimenopause	-0.687632
COL5A3	Perimenopause	-0.381514
COL5A3	Perimenopause	0.721341
COL5A3	Perimenopause	-0.070241
COL5A3	Perimenopause	0.585729
COL5A3	Perimenopause	-0.799982
COL5A3	Perimenopause	-0.772998
COL5A3	Perimenopause	0.474012
COL5A3	Perimenopause	-0.9448
COL5A3	Perimenopause	-0.348683
COL5A3	Perimenopause	-1.10546
COL5A3	Perimenopause	1.17539
COL5A3	Perimenopause	0.373458
COL5A3	Perimenopause	0.0519251
COL5A3	Perimenopause	-0.0876445
COL5A3	Perimenopause	0.568808
COL5A3	Perimenopause	-0.402862
COL5A3	Perimenopause	-0.462139
COL5A3	Perimenopause	-1.65613
COL5A3	Perimenopause	-0.932558
COL5A3	Perimenopause	-0.0989852
COL5A3	Perimenopause	-1.22821
COL5A3	Perimenopause	-0.234756
COL5A3	Perimenopause	0.9514
COL5A3	Perimenopause	-0.831212
COL5A3	Perimenopause	-0.833605
COL5A3	Perimenopause	-0.307632
COL5A3	Perimenopause	0.12409
COL5A3	Perimenopause	-1.19595
COL5A3	Perimenopause	-0.219136
COL5A3	Perimenopause	0.316493
COL5A3	Perimenopause	-0.930115
COL5A3	Perimenopause	-0.394573
COL5A3	Perimenopause	0.309655
COL5A3	Perimenopause	-0.152378
COL5A3	Perimenopause	-1.72262
COL5A3	Perimenopause	-0.368524
COL5A3	Perimenopause	-0.957663
COL5A3	Perimenopause	0.171382
COL5A3	Perimenopause	-1.21699
COL5A3	Perimenopause	0.105694
COL5A3	Perimenopause	0.296992
COL5A3	Perimenopause	-0.20392
COL5A3	Perimenopause	0.629985
COL5A3	Perimenopause	-0.436511
COL5A3	Perimenopause	-0.336615
COL5A3	Perimenopause	-0.21495
COL5A3	Perimenopause	-1.50483
COL5A3	Perimenopause	-0.501341
COL5A3	Perimenopause	-0.322735
COL5A3	Perimenopause	-1.53551
COL5A3	Perimenopause	0.244495
COL5A3	Perimenopause	-0.506516
COL5A3	Perimenopause	0.302796
COL5A3	Perimenopause	0.802293
COL5A3	Perimenopause	-0.517722
COL5A3	Perimenopause	-0.356135
COL5A3	Perimenopause	-0.702144
COL5A3	Perimenopause	-0.243887
COL5A3	Perimenopause	-0.194415
COL5A3	Perimenopause	-1.02529
COL5A3	Perimenopause	-0.0176107
COL5A3	Perimenopause	-1.04049
COL5A3	Perimenopause	-1.01305
COL5A3	Perimenopause	-1.57055
COL5A3	Perimenopause	-0.862721
COL5A3	Perimenopause	0.464419
COL5A3	Perimenopause	0.749506
COL5A3	Perimenopause	0.292092
COL5A3	Perimenopause	0.453815
COL5A3	Perimenopause	-1.30144
COL5A3	Perimenopause	0.0806679
COL5A3	Perimenopause	0.921555
COL5A3	Perimenopause	0.287682
COL5A3	Perimenopause	-0.508884
COL5A3	Perimenopause	-0.789775
COL5A3	Perimenopause	0.0942008
COL5A3	Perimenopause	-0.473809
COL5A3	Perimenopause	-1.01385
COL5A3	Perimenopause	0.376295
COL5A3	Perimenopause	0.797619
COL5A3	Perimenopause	-0.0696193
COL5A3	Perimenopause	0.725464
COL5A3	Perimenopause	0.604862
COL5A3	Perimenopause	-0.415283
COL5A3	Perimenopause	-0.0569473
COL5A3	Perimenopause	0.357389
COL5A3	Perimenopause	-0.157004
COL5A3	Perimenopause	-0.266229
COL5A3	Perimenopause	-0.40353
COL5A3	Perimenopause	-0.691896
COL5A3	Perimenopause	0.410226
COL5A3	Perimenopause	-1.32909
COL5A3	Perimenopause	-0.700222
COL5A3	Perimenopause	-0.318454
COL5A3	Perimenopause	-0.244905
COL5A3	Perimenopause	-1.06343
COL5A3	Perimenopause	-0.26651
COL5A3	Perimenopause	0.445818
COL5A3	Perimenopause	-0.519121
COL5A3	Perimenopause	-0.838805
COL5A3	Perimenopause	-1.00111
COL5A3	Perimenopause	-0.0009995
COL5A3	Perimenopause	-0.991843
COL5A3	Perimenopause	-0.143407
COL5A3	Perimenopause	-0.175633
COL5A3	Perimenopause	-0.0807502
COL5A3	Perimenopause	0.250001
COL5A3	Perimenopause	0.409398
COL5A3	Perimenopause	0.384193
COL5A3	Perimenopause	0.19642
COL5A3	Perimenopause	-0.253324
COL5A3	Perimenopause	-0.464111
COL5A3	Perimenopause	-0.793807
COL5A3	Perimenopause	-0.19029
COL5A3	Perimenopause	-0.858174
COL5A3	Perimenopause	0.132732
COL5A3	Perimenopause	-0.103459
COL5A3	Perimenopause	-1.39093
COL5A3	Perimenopause	-0.947673
COL5A3	Perimenopause	0.53222
COL5A3	Perimenopause	-0.233331
COL5A3	Perimenopause	0.31766
COL5A3	Perimenopause	-1.07739
COL5A3	Perimenopause	0.532475
COL5A3	Perimenopause	-0.618478
COL5A3	Perimenopause	0.369543
COL5A3	Perimenopause	-1.45806
COL5A3	Perimenopause	-0.426966
COL5A3	Perimenopause	-0.86082
COL5A3	Perimenopause	-0.109751
COL5A3	Perimenopause	-0.742984
COL5A3	Perimenopause	0.469044
COL5A3	Perimenopause	0.107697
COL5A3	Perimenopause	-0.242632
COL5A3	Perimenopause	-0.743175
COL5A3	Perimenopause	1.24566
COL5A3	Perimenopause	-0.865545
COL5A3	Perimenopause	-0.706458
COL5A3	Perimenopause	-0.156149
COL5A3	Perimenopause	0.683098
COL5A3	Perimenopause	0.0276282
COL5A3	Perimenopause	-0.635598
COL5A3	Perimenopause	-0.691646
COL5A3	Perimenopause	0.305303
COL5A3	Perimenopause	0.942763
COL5A3	Perimenopause	-0.54308
COL5A3	Perimenopause	-0.0018982
COL5A3	Perimenopause	-0.219216
COL5A3	Perimenopause	0.512661
COL5A3	Perimenopause	-0.149023
COL5A3	Perimenopause	-1.13995
COL5A3	Perimenopause	-0.716522
COL5A3	Perimenopause	-0.939382
COL5A3	Perimenopause	0.240163
COL5A3	Perimenopause	-0.222824
COL5A3	Perimenopause	-0.269263
COL5A3	Perimenopause	-0.834517
COL5A3	Perimenopause	-0.542731
COL5A3	Perimenopause	0.0953002
COL5A3	Perimenopause	-1.25985
COL5A3	Perimenopause	0.177274
COL5A3	Perimenopause	0.693647
COL5A3	Perimenopause	0.146646
COL5A3	Perimenopause	-0.271324
COL5A3	Perimenopause	-0.76139
COL5A3	Perimenopause	-0.725372
COL5A3	Perimenopause	-0.335936
COL5A3	Perimenopause	0.155602
COL5A3	Perimenopause	-0.472126
COL5A3	Perimenopause	-0.133423
COL5A3	Perimenopause	-0.484245
COL5A3	Perimenopause	-0.818016
COL5A3	Perimenopause	-1.55532
COL5A3	Perimenopause	0.71009
COL5A3	Perimenopause	-0.25441
COL5A3	Perimenopause	1.2678
COL5A3	Perimenopause	-0.35354
COL5A3	Perimenopause	-0.689014
COL5A3	Perimenopause	-0.691997
COL5A3	Perimenopause	-0.63058
COL5A3	Perimenopause	-1.68655
COL5A3	Perimenopause	0.0543506
COL5A3	Perimenopause	-1.34529
COL5A3	Perimenopause	0.12897
COL5A3	Perimenopause	-1.53091
COL5A3	Perimenopause	-1.08597
COL5A3	Perimenopause	1.0028
COL5A3	Perimenopause	-0.485077
COL5A3	Perimenopause	-0.749622
COL5A3	Perimenopause	-0.264439
COL5A3	Perimenopause	0.135247
COL5A3	Perimenopause	-0.00239712
COL5A3	Perimenopause	-0.212932
COL5A3	Perimenopause	-0.847498
COL5A3	Perimenopause	-0.0227884
COL5A3	Perimenopause	-0.0718554
COL5A3	Perimenopause	0.79753
COL5A3	Perimenopause	0.257476
COL5A3	Perimenopause	0.245006
COL5A3	Perimenopause	0.301781
COL5A3	Perimenopause	0.842808
COL5A3	Perimenopause	-1.0607
COL5A3	Perimenopause	-1.81468
COL5A3	Perimenopause	-0.65451
COL5A3	Perimenopause	-1.16524
COL5A3	Perimenopause	-1.35792
COL5A3	Perimenopause	-0.386554
COL5A3	Perimenopause	0.652005
COL5A3	Perimenopause	-1.02119
COL5A3	Perimenopause	0.873231
COL5A3	Perimenopause	0.856137
COL5A3	Perimenopause	0.000500125
COL5A3	Perimenopause	-0.0543935
COL5A3	Perimenopause	0.44535
COL5A3	Perimenopause	-1.32407
COL5A3	Perimenopause	0.370774
COL5A3	Perimenopause	-0.0569473
COL5A3	Perimenopause	-0.410674
COL5A3	Perimenopause	0.269057
COL5A3	Perimenopause	-0.551526
COL5A3	Perimenopause	-1.18059
COL5A3	Perimenopause	0.212142
COL5A3	Perimenopause	-1.27885
COL5A3	Perimenopause	-0.482673
COL5A3	Perimenopause	-0.740889
COL5A3	Perimenopause	0.309791
COL5A3	Perimenopause	-0.60639
COL5A3	Perimenopause	-0.658815
COL5A3	Perimenopause	-0.976181
COL5A3	Perimenopause	-0.786068
COL5A3	Perimenopause	0.854177
COL5A3	Perimenopause	-0.713979
COL5A3	Perimenopause	-0.779692
COL5A3	Perimenopause	0.116646
COL5A3	Perimenopause	-1.39161
COL5A3	Perimenopause	-0.579698
COL5A3	Perimenopause	0.874309
COL5A3	Perimenopause	0.262014
COL5A3	Perimenopause	-0.0703653
COL5A3	Perimenopause	0.282098
COL5A3	Perimenopause	0.663006
COL5A3	Perimenopause	-0.823956
COL5A3	Perimenopause	0.525094
COL5A3	Perimenopause	-0.219778
COL5A3	Perimenopause	-0.813815
COL5A3	Perimenopause	-0.826935
COL5A3	Perimenopause	-1.11028
COL5A3	Perimenopause	0.607107
COL5A3	Perimenopause	-1.11894
COL5A3	Perimenopause	0.669626
COL5A3	Perimenopause	-0.0980791
COL5A3	Perimenopause	-0.980579
COL5A3	Perimenopause	-0.457931
COL5A3	Perimenopause	-0.0847087
COL5A3	Perimenopause	0.948556
COL5A3	Perimenopause	0.413321
COL5A3	Perimenopause	0.274437
COL5A3	Perimenopause	-0.501745
COL5A3	Perimenopause	0.364563
COL5A3	Perimenopause	0.724328
COL5A3	Perimenopause	-0.577119
COL5A3	Perimenopause	0.723916
COL5A3	Perimenopause	0.10159
COL5A3	Perimenopause	-1.26486
COL5A3	Perimenopause	0.0518197
COL5A3	Perimenopause	0.281567
COL5A3	Perimenopause	0.576787
COL5A3	Perimenopause	0.111043
COL5A3	Perimenopause	0.315259
COL5A3	Perimenopause	-0.990099
COL5A3	Perimenopause	-0.109482
COL5A3	Perimenopause	-0.632813
COL5A3	Perimenopause	-0.448301
COL5A3	Perimenopause	-0.358863
COL5A3	Perimenopause	0.604541
COL5A3	Perimenopause	0.615353
COL5A3	Perimenopause	0.0239342
COL5A3	Perimenopause	-1.0308
COL5A3	Perimenopause	-0.952661
COL5A3	Perimenopause	-0.797552
COL5A3	Perimenopause	-0.780975
COL5A3	Perimenopause	-1.08286
COL5A3	Perimenopause	0.753464
COL5A3	Perimenopause	0.367736
COL5A3	Perimenopause	-0.34359
COL5A3	Perimenopause	-1.52076
COL5A3	Perimenopause	-0.00468899
COL5A3	Perimenopause	-0.305055
COL5A3	Perimenopause	0.35539
COL5A3	Perimenopause	-1.49813
COL5A3	Perimenopause	-1.6179
COL5A3	Perimenopause	-0.984248
COL5A3	Perimenopause	-0.221783
COL5A3	Perimenopause	-0.188883
COL5A3	Perimenopause	-0.203838
COL5A3	Perimenopause	-0.312033
COL5A3	Perimenopause	0.120023
COL5A3	Perimenopause	-0.267275
COL5A3	Perimenopause	-1.65754
COL5A3	Perimenopause	-0.825228
COL5A3	Perimenopause	-0.324797
COL5A3	Perimenopause	-0.147558
COL5A3	Perimenopause	0.59041
COL5A3	Perimenopause	-1.16979
COL5A3	Perimenopause	0.148616
COL5A3	Perimenopause	-0.379498
COL5A3	Perimenopause	-0.935407
COL5A3	Perimenopause	-0.0548669
COL5A3	Perimenopause	-1.30606
COL5A3	Perimenopause	-0.813372
COL5A3	Perimenopause	0.301511
COL5A3	Perimenopause	-0.214547
COL5A3	Perimenopause	0.587257
COL5A3	Perimenopause	-0.339966
COL5A3	Perimenopause	-0.599441
COL5A3	Perimenopause	0.643025
COL5A3	Perimenopause	0.0178585
COL5A3	Perimenopause	0.208009
COL5A3	Perimenopause	-0.703865
COL5A3	Perimenopause	0.167709
COL5A3	Perimenopause	-1.14362
COL5A3	Perimenopause	-0.434247
COL5A3	Perimenopause	-1.06108
COL5A3	Perimenopause	-1.04704
COL5A3	Perimenopause	-0.118316
COL5A3	Perimenopause	-0.926003
COL5A3	Perimenopause	-1.17573
COL5A3	Perimenopause	-0.649544
COL5A3	Perimenopause	-0.197867
COL5A3	Perimenopause	0.0956302
COL5A3	Perimenopause	0.559928
COL5A3	Perimenopause	-0.248343
COL5A3	Perimenopause	0.530518
COL5A3	Perimenopause	-0.130765
COL5A3	Perimenopause	-1.00309
COL5A3	Perimenopause	-1.2713
COL5A3	Perimenopause	-1.44355
COL5A3	Perimenopause	-0.431393
COL5A3	Perimenopause	0.812719
COL5A3	Perimenopause	-0.250447
COL5A3	Perimenopause	-1.04176
COL5A3	Perimenopause	0.682207
COL5A3	Perimenopause	0.588067
COL5A3	Perimenopause	-0.424074
COL5A3	Perimenopause	-0.218734
COL5A3	Perimenopause	-0.645112
COL5A3	Perimenopause	0.108895
COL5A3	Perimenopause	0.614706
COL5A3	Perimenopause	-0.482025
COL5A3	Perimenopause	-0.525379
COL5A3	Perimenopause	-0.451076
COL5A3	Perimenopause	0.0890498
COL5A3	Perimenopause	0.239273
COL5A3	Perimenopause	-0.146522
COL5A3	Perimenopause	0.564051
COL5A3	Perimenopause	-1.00613
COL5A3	Perimenopause	0.1657
COL5A3	Perimenopause	-0.772559
COL5A3	Perimenopause	-0.579026
COL5A3	Perimenopause	0.136851
COL5A3	Perimenopause	-0.258125
COL5A3	Perimenopause	0.437111
COL5A3	Perimenopause	-0.187309
COL5A3	Perimenopause	0.307205
COL5A3	Perimenopause	0.0281937
COL5A3	Perimenopause	-0.377888
COL5A3	Perimenopause	-0.942309
COL5A3	Perimenopause	-0.53739
COL5A3	Perimenopause	-0.454509
COL5A3	Perimenopause	-1.15424
COL5A3	Perimenopause	-0.252935
COL5A3	Perimenopause	0.400328
COL5A3	Perimenopause	-0.965348
COL5A3	Perimenopause	-0.297174
COL5A3	Perimenopause	-0.261518
COL5A3	Perimenopause	0.261365
COL5A3	Perimenopause	-0.791634
COL5A3	Perimenopause	-0.300697
COL5A3	Perimenopause	-1.63507
COL5A3	Perimenopause	-0.812041
COL5A3	Perimenopause	-0.730539
COL5A3	Perimenopause	0.038533
COL5A3	Perimenopause	1.21167
COL5A3	Perimenopause	-0.284389
COL5A3	Perimenopause	-1.2489
COL5A3	Perimenopause	-0.441347
COL5A3	Perimenopause	0.0537173
COL5A3	Perimenopause	-0.0131136
COL5A3	Perimenopause	-1.37695
COL5A3	Perimenopause	-0.576641
COL5A3	Perimenopause	0.135591
COL5A3	Perimenopause	-0.743175
COL5A3	Perimenopause	0.230798
COL5A3	Perimenopause	-0.656431
COL5A3	Perimenopause	0.198451
COL5A3	Perimenopause	-0.185192
COL5A3	Perimenopause	-1.10001
COL5A3	Perimenopause	-0.188359
COL5A3	Perimenopause	0.0877753
COL5A3	Perimenopause	-0.149196
COL5A3	Perimenopause	0.0707981
COL5A3	Perimenopause	-0.372529
COL5A3	Perimenopause	0.670408
COL5A3	Perimenopause	-0.127719
COL5A3	Perimenopause	0.00310481
COL5A3	Perimenopause	-1.32851
COL5A3	Perimenopause	0.420985
COL5A3	Perimenopause	-0.161523
COL5A3	Perimenopause	-0.394809
COL5A3	Perimenopause	-0.846469
COL5A3	Perimenopause	-1.47953
COL5A3	Perimenopause	-0.880456
COL5A3	Perimenopause	1.49551
COL5A3	Perimenopause	0.103141
COL5A3	Perimenopause	0.0331777
COL5A3	Perimenopause	-0.186397
COL5A3	Perimenopause	-1.67493
COL5A3	Perimenopause	-0.492865
COL5A3	Perimenopause	0.11082
COL5A3	Perimenopause	0.0341775
COL5A3	Perimenopause	0.107029
COL5A3	Perimenopause	-0.0628809
COL5A3	Perimenopause	0.000500125
COL5A3	Perimenopause	-0.363555
COL5A3	Perimenopause	-0.892858
COL5A3	Perimenopause	0.0796928
COL5A3	Perimenopause	0.49758
COL5A3	Perimenopause	-0.0041912
COL5A3	Perimenopause	-0.585367
COL5A3	Perimenopause	0.520035
COL5A3	Perimenopause	0.122281
COL5A3	Perimenopause	-1.27343
COL5A3	Perimenopause	-0.697836
COL5A3	Perimenopause	0.614336
COL5A3	Perimenopause	0.396456
COL5A3	Perimenopause	-0.211557
COL5A3	Perimenopause	0.387134
COL5A3	Perimenopause	-0.287957
COL5A3	Perimenopause	-0.93723
COL5A3	Perimenopause	0.0116678
COL5A3	Perimenopause	-0.0344497
COL5A3	Perimenopause	0.172094
COL5A3	Perimenopause	0.741497
COL5A3	Perimenopause	-0.683551
COL5A3	Perimenopause	-1.25951
COL5A3	Perimenopause	0.502196
COL5A3	Perimenopause	0.148848
COL5A3	Perimenopause	-1.19628
COL5A3	Perimenopause	-0.699179
COL5A3	Perimenopause	1.48766
COL5A3	Perimenopause	-0.702206
COL5A3	Perimenopause	1.01266
COL5A3	Perimenopause	-0.487782
COL5A3	Perimenopause	0.429246
COL5A3	Perimenopause	-0.183529
COL5A3	Postmenopause	-0.830035
COL5A3	Postmenopause	-0.808364
COL5A3	Postmenopause	-0.90207
COL5A3	Postmenopause	-0.794688
COL5A3	Postmenopause	-0.935387
COL5A3	Postmenopause	0.747815
COL5A3	Postmenopause	-0.606554
COL5A3	Postmenopause	-1.00851
COL5A3	Postmenopause	-1.04321
COL5A3	Postmenopause	-0.601936
COL5A3	Postmenopause	0.0734313
COL5A3	Postmenopause	-0.941139
COL5A3	Postmenopause	-1.72125
COL5A3	Postmenopause	-0.119825
COL5A3	Postmenopause	-1.7473
COL5A3	Postmenopause	-1.77889
COL5A3	Postmenopause	-1.41566
COL5A3	Postmenopause	-1.02976
COL5A3	Postmenopause	0.344549
COL5A3	Postmenopause	-1.30031
COL5A3	Postmenopause	-1.20198
COL5A3	Postmenopause	-0.257274
COL5A3	Postmenopause	-0.229424
COL5A3	Postmenopause	-1.43263
COL5A3	Postmenopause	-0.370943
COL5A3	Postmenopause	-1.52386
COL5A3	Postmenopause	-0.968238
COL5A3	Postmenopause	-1.11639
COL5A3	Postmenopause	-0.528361
COL5A3	Postmenopause	0.292315
COL5A3	Postmenopause	-1.47453
COL5A3	Postmenopause	-0.00707491
COL5A3	Postmenopause	-0.0251803
COL5A3	Postmenopause	-1.02973
COL5A3	Postmenopause	-1.15022
COL5A3	Postmenopause	-1.20542
COL5A3	Postmenopause	-0.810352
COL5A3	Postmenopause	0.26801
COL5A3	Postmenopause	-0.82997
COL5A3	Postmenopause	-0.706228
COL5A3	Postmenopause	-1.1158
COL5A3	Postmenopause	-0.518898
COL5A3	Postmenopause	-1.62156
COL5A3	Postmenopause	-1.4105
COL5A3	Postmenopause	-0.717913
COL5A3	Postmenopause	0.0378057
COL5A3	Postmenopause	-1.00276
COL5A3	Postmenopause	-1.02618
COL5A3	Postmenopause	-1.30299
COL5A3	Postmenopause	0.334494
COL5A3	Postmenopause	-0.0266419
COL5A3	Postmenopause	0.0652143
COL5A3	Postmenopause	-1.36732
COL5A3	Postmenopause	-1.13464
COL5A3	Postmenopause	-0.967744
COL5A3	Postmenopause	-0.442279
COL5A3	Postmenopause	-0.728997
COL5A3	Postmenopause	-1.32867
COL5A3	Postmenopause	0.693614
COL5A3	Postmenopause	-0.920482
COL5A3	Postmenopause	-0.712901
COL5A3	Postmenopause	-0.190331
COL5A3	Postmenopause	-0.672757
COL5A3	Postmenopause	-0.191735
COL5A3	Postmenopause	-0.497801
COL5A3	Postmenopause	-0.934916
COL5A3	Postmenopause	-0.68427
COL5A3	Postmenopause	-0.272962
COL5A3	Postmenopause	-0.914235
COL5A3	Postmenopause	-0.838632
COL5A3	Postmenopause	-0.314774
COL5A3	Postmenopause	-0.740222
COL5A3	Postmenopause	0.092746
COL5A3	Postmenopause	-0.305424
COL5A3	Postmenopause	-0.228211
COL5A3	Postmenopause	0.13731
COL5A3	Postmenopause	0.287949
COL5A3	Postmenopause	-0.910474
COL5A3	Postmenopause	-1.0456
COL5A3	Postmenopause	0.109173
COL5A3	Postmenopause	-1.24375
COL5A3	Postmenopause	-1.20794
COL5A3	Postmenopause	-1.39029
COL5A3	Postmenopause	-1.36198
COL5A3	Postmenopause	-1.20738
COL5A3	Postmenopause	-0.716082
COL5A3	Postmenopause	-0.639483
COL5A3	Postmenopause	0.0104545
COL5A3	Postmenopause	-0.188759
COL5A3	Postmenopause	0.297867
COL5A3	Postmenopause	0.0529262
COL5A3	Postmenopause	-0.777121
COL5A3	Postmenopause	-0.273456
COL5A3	Postmenopause	-0.974937
COL5A3	Postmenopause	-1.43439
COL5A3	Postmenopause	-0.0837764
COL5A3	Postmenopause	-1.00041
COL5A3	Postmenopause	0.0466724
COL5A3	Postmenopause	-0.937935
COL5A3	Postmenopause	-0.603769
COL5A3	Postmenopause	0.0767731
COL5A3	Postmenopause	-0.747825
COL5A3	Postmenopause	-1.35266
COL5A3	Postmenopause	-0.704952
COL5A3	Postmenopause	-1.58042
COL5A3	Postmenopause	-0.796876
COL5A3	Postmenopause	-1.76926
COL5A3	Postmenopause	-0.0413339
COL5A3	Postmenopause	-1.55443
COL5A3	Postmenopause	-1.09216
COL5A3	Postmenopause	-0.719862
COL5A3	Postmenopause	-0.404598
COL5A3	Postmenopause	-0.930568
COL5A3	Postmenopause	-1.0067
COL5A3	Postmenopause	-1.69166
COL5A3	Postmenopause	0.0495054
COL5A3	Postmenopause	-0.823298
COL5A3	Postmenopause	-1.47874
COL5A3	Postmenopause	-0.873383
COL5A3	Postmenopause	-1.57534
COL5A3	Postmenopause	-0.264081
COL5A3	Postmenopause	0.077061
COL5A3	Postmenopause	-0.901461
COL5A3	Postmenopause	-0.0990003
COL5A3	Postmenopause	-1.3012
COL5A3	Postmenopause	-0.36941
COL5A3	Postmenopause	-0.772905
COL5A3	Postmenopause	-0.895435
COL5A3	Postmenopause	0.0316283
COL5A3	Postmenopause	-1.22095
COL5A3	Postmenopause	-1.25903
COL5A3	Postmenopause	0.326873
COL5A3	Postmenopause	0.240519
COL5A3	Postmenopause	-0.789018
COL5A3	Postmenopause	0.51191
COL5A3	Postmenopause	-1.22328
COL5A3	Postmenopause	-1.24326
COL5A3	Postmenopause	-1.55753
COL5A3	Postmenopause	-0.176471
COL5A3	Postmenopause	-0.449546
COL5A3	Postmenopause	-0.814059
COL5A3	Postmenopause	-0.866155
COL5A3	Postmenopause	-1.16118
COL5A3	Postmenopause	-1.74502
COL5A3	Postmenopause	-0.556497
COL5A3	Postmenopause	-1.05023
COL5A3	Postmenopause	-0.440468
COL5A3	Postmenopause	-0.746996
COL5A3	Postmenopause	-1.03436
COL5A3	Postmenopause	-0.448141
COL5A3	Postmenopause	-1.75068
COL5A3	Postmenopause	-0.567244
COL5A3	Postmenopause	-1.16593
COL5A3	Postmenopause	-0.809841
COL5A3	Postmenopause	-0.9028
COL5A3	Postmenopause	-0.903165
COL5A3	Postmenopause	-1.20129
COL5A3	Postmenopause	-1.48058
COL5A3	Postmenopause	-1.04584
COL5A3	Postmenopause	-0.664079
COL5A3	Postmenopause	-0.179373
COL5A3	Postmenopause	-0.346988
COL5A3	Postmenopause	-1.17273
COL5A3	Postmenopause	-1.16418
COL5A3	Postmenopause	-1.16087
COL5A3	Postmenopause	-0.968769
COL5A3	Postmenopause	-0.00356863
COL5A3	Postmenopause	-1.10267
COL5A3	Postmenopause	0.310773
COL5A3	Postmenopause	-0.901786
COL5A3	Postmenopause	-0.0216963
COL5A3	Postmenopause	-1.68603
COL5A3	Postmenopause	-1.29075
COL5A3	Postmenopause	-0.95981
COL5A3	Postmenopause	-1.17594
COL5A3	Postmenopause	-0.465399
COL5A3	Postmenopause	-0.408028
COL5A3	Postmenopause	-0.303383
COL5A3	Postmenopause	-0.776477
COL5A3	Postmenopause	-1.75577
COL5A3	Postmenopause	-0.518169
COL5A3	Postmenopause	-0.225381
COL5A3	Postmenopause	-0.0262524
COL5A3	Postmenopause	-0.97904
COL5A3	Postmenopause	-0.782714
COL5A3	Postmenopause	-0.855138
COL5A3	Postmenopause	0.481429
COL5A3	Postmenopause	-0.899755
COL5A3	Postmenopause	-0.906786
COL5A3	Postmenopause	0.475177
COL5A3	Postmenopause	-0.781967
COL5A3	Postmenopause	-0.821189
COL5A3	Postmenopause	-1.0434
COL5A3	Postmenopause	0.52899
COL5A3	Postmenopause	-1.27025
COL5A3	Postmenopause	0.189225
COL5A3	Postmenopause	-0.146241
COL5A3	Postmenopause	-0.570867
COL5A3	Postmenopause	-0.271044
COL5A3	Postmenopause	-1.47456
COL5A3	Postmenopause	-0.650031
COL5A3	Postmenopause	-0.0482186
COL5A3	Postmenopause	-0.0504317
COL5A3	Postmenopause	-0.239843
COL5A3	Postmenopause	0.10364
COL5A3	Postmenopause	-0.656224
COL5A3	Postmenopause	0.123789
COL5A3	Postmenopause	-0.671719
COL5A3	Postmenopause	-0.559587
COL5A3	Postmenopause	-0.985033
COL5A3	Postmenopause	-1.61058
[truncated: 7,610 more rows]

## Sheet: Figure_3E_right
Figure 3E right
Source data						Null hypothesis testing
gene	group	value				Comparison	Test statistic (W)	p-value	95% confidence interval	r (rank biserial effect size)
CCN1	Postmenopause	1.40222				CCN1 normalized expression in peri versus post	27453524	< 2.2e-16	(-0.2054601, -0.1451276)	-0.11
CCN1	Postmenopause	2.09103
CCN1	Postmenopause	2.35634
CCN1	Postmenopause	2.10224
CCN1	Postmenopause	2.50314
CCN1	Postmenopause	1.9329
CCN1	Postmenopause	1.69699
CCN1	Postmenopause	1.94719
CCN1	Postmenopause	2.93755
CCN1	Postmenopause	2.07182
CCN1	Postmenopause	2.78926
CCN1	Postmenopause	2.77266
CCN1	Postmenopause	2.39431
CCN1	Postmenopause	2.54631
CCN1	Postmenopause	2.62644
CCN1	Postmenopause	1.97793
CCN1	Postmenopause	1.85119
CCN1	Postmenopause	1.85598
CCN1	Postmenopause	1.95649
CCN1	Postmenopause	2.52896
CCN1	Postmenopause	1.96912
CCN1	Postmenopause	2.00339
CCN1	Postmenopause	0.627828
CCN1	Postmenopause	2.32822
CCN1	Postmenopause	2.03244
CCN1	Postmenopause	2.21115
CCN1	Postmenopause	1.99608
CCN1	Postmenopause	2.68308
CCN1	Postmenopause	2.29926
CCN1	Postmenopause	2.81175
CCN1	Postmenopause	1.89338
CCN1	Postmenopause	1.4424
CCN1	Postmenopause	1.94429
CCN1	Postmenopause	1.3502
CCN1	Postmenopause	2.5513
CCN1	Postmenopause	2.18258
CCN1	Postmenopause	1.78451
CCN1	Postmenopause	2.22627
CCN1	Postmenopause	1.50295
CCN1	Postmenopause	2.51387
CCN1	Postmenopause	2.31795
CCN1	Postmenopause	2.67634
CCN1	Postmenopause	2.50283
CCN1	Postmenopause	2.35916
CCN1	Postmenopause	2.56916
CCN1	Postmenopause	2.4985
CCN1	Postmenopause	2.25097
CCN1	Postmenopause	1.98624
CCN1	Postmenopause	1.9524
CCN1	Postmenopause	2.43452
CCN1	Postmenopause	1.50243
CCN1	Postmenopause	2.36105
CCN1	Postmenopause	0.551648
CCN1	Postmenopause	1.8252
CCN1	Postmenopause	1.3878
CCN1	Postmenopause	2.5223
CCN1	Postmenopause	1.68484
CCN1	Postmenopause	2.81407
CCN1	Postmenopause	2.10189
CCN1	Postmenopause	1.98019
CCN1	Postmenopause	0.660486
CCN1	Postmenopause	2.69719
CCN1	Postmenopause	0.967409
CCN1	Postmenopause	2.791
CCN1	Postmenopause	1.53356
CCN1	Postmenopause	2.20506
CCN1	Postmenopause	1.4452
CCN1	Postmenopause	1.55621
CCN1	Postmenopause	2.59758
CCN1	Postmenopause	2.18647
CCN1	Postmenopause	2.34589
CCN1	Postmenopause	1.18791
CCN1	Postmenopause	1.54693
CCN1	Postmenopause	2.0899
CCN1	Postmenopause	2.12751
CCN1	Postmenopause	2.292
CCN1	Postmenopause	2.68019
CCN1	Postmenopause	1.66932
CCN1	Postmenopause	2.6881
CCN1	Postmenopause	2.83321
CCN1	Postmenopause	2.48061
CCN1	Postmenopause	2.1608
CCN1	Postmenopause	2.16003
CCN1	Postmenopause	1.56552
CCN1	Postmenopause	2.91548
CCN1	Postmenopause	2.91738
CCN1	Postmenopause	1.82658
CCN1	Postmenopause	2.38459
CCN1	Postmenopause	1.47338
CCN1	Postmenopause	2.32913
CCN1	Postmenopause	2.75066
CCN1	Postmenopause	2.10917
CCN1	Postmenopause	2.50182
CCN1	Postmenopause	2.59191
CCN1	Postmenopause	1.15988
CCN1	Postmenopause	1.24671
CCN1	Postmenopause	1.67726
CCN1	Postmenopause	1.80957
CCN1	Postmenopause	2.37587
CCN1	Postmenopause	0.848165
CCN1	Postmenopause	2.06409
CCN1	Postmenopause	1.8578
CCN1	Postmenopause	2.91218
CCN1	Postmenopause	1.9885
CCN1	Postmenopause	2.52046
CCN1	Postmenopause	2.42494
CCN1	Postmenopause	2.47086
CCN1	Postmenopause	2.20184
CCN1	Postmenopause	2.75157
CCN1	Postmenopause	2.74318
CCN1	Postmenopause	2.70426
CCN1	Postmenopause	1.71613
CCN1	Postmenopause	2.13699
CCN1	Postmenopause	2.06416
CCN1	Postmenopause	2.50727
CCN1	Postmenopause	1.56513
CCN1	Postmenopause	2.18999
CCN1	Postmenopause	1.88717
CCN1	Postmenopause	2.394
CCN1	Postmenopause	1.39122
CCN1	Postmenopause	1.45415
CCN1	Postmenopause	2.21962
CCN1	Postmenopause	1.74973
CCN1	Postmenopause	2.04956
CCN1	Postmenopause	2.3835
CCN1	Postmenopause	2.22473
CCN1	Postmenopause	2.67946
CCN1	Postmenopause	3.03599
CCN1	Postmenopause	1.61546
CCN1	Postmenopause	1.72216
CCN1	Postmenopause	1.01666
CCN1	Postmenopause	3.15334
CCN1	Postmenopause	2.30209
CCN1	Postmenopause	1.71452
CCN1	Postmenopause	2.21224
CCN1	Postmenopause	2.4386
CCN1	Postmenopause	2.32739
CCN1	Postmenopause	2.27044
CCN1	Postmenopause	2.10189
CCN1	Postmenopause	2.82624
CCN1	Postmenopause	2.78731
CCN1	Postmenopause	1.71617
CCN1	Postmenopause	2.21169
CCN1	Postmenopause	1.93378
CCN1	Postmenopause	1.42956
CCN1	Postmenopause	2.2259
CCN1	Postmenopause	3.14817
CCN1	Postmenopause	2.3076
CCN1	Postmenopause	1.62134
CCN1	Postmenopause	1.53526
CCN1	Postmenopause	2.822
CCN1	Postmenopause	2.58953
CCN1	Postmenopause	1.35325
CCN1	Postmenopause	2.45075
CCN1	Postmenopause	2.46246
CCN1	Postmenopause	1.67063
CCN1	Postmenopause	1.74326
CCN1	Postmenopause	2.28047
CCN1	Postmenopause	2.99623
CCN1	Postmenopause	2.12277
CCN1	Postmenopause	1.4969
CCN1	Postmenopause	1.31803
CCN1	Postmenopause	1.68335
CCN1	Postmenopause	1.53826
CCN1	Postmenopause	2.76284
CCN1	Postmenopause	1.66498
CCN1	Postmenopause	2.13809
CCN1	Postmenopause	2.24729
CCN1	Postmenopause	2.13121
CCN1	Postmenopause	2.50766
CCN1	Postmenopause	1.91196
CCN1	Postmenopause	2.51666
CCN1	Postmenopause	1.31384
CCN1	Postmenopause	0.541972
CCN1	Postmenopause	2.08978
CCN1	Postmenopause	2.95892
CCN1	Postmenopause	1.38519
CCN1	Postmenopause	2.04673
CCN1	Postmenopause	1.07294
CCN1	Postmenopause	2.45051
CCN1	Postmenopause	1.72573
CCN1	Postmenopause	1.97529
CCN1	Postmenopause	2.14302
CCN1	Postmenopause	1.97666
CCN1	Postmenopause	2.45834
CCN1	Postmenopause	2.23905
CCN1	Postmenopause	1.07778
CCN1	Postmenopause	2.87919
CCN1	Postmenopause	3.04571
CCN1	Postmenopause	2.42789
CCN1	Postmenopause	2.04862
CCN1	Postmenopause	1.76361
CCN1	Postmenopause	0.921555
CCN1	Postmenopause	2.80319
CCN1	Postmenopause	2.23563
CCN1	Postmenopause	1.76067
CCN1	Postmenopause	1.91159
CCN1	Postmenopause	2.66754
CCN1	Postmenopause	2.43054
CCN1	Postmenopause	2.09593
CCN1	Postmenopause	1.99798
CCN1	Postmenopause	2.36514
CCN1	Postmenopause	2.70364
CCN1	Postmenopause	1.47305
CCN1	Postmenopause	0.783145
CCN1	Postmenopause	1.81293
CCN1	Postmenopause	1.76317
CCN1	Postmenopause	2.58142
CCN1	Postmenopause	2.3976
CCN1	Postmenopause	2.37277
CCN1	Postmenopause	0.731992
CCN1	Postmenopause	1.72547
CCN1	Postmenopause	2.91338
CCN1	Postmenopause	2.75914
CCN1	Postmenopause	2.67357
CCN1	Postmenopause	1.90138
CCN1	Postmenopause	1.38719
CCN1	Postmenopause	2.27012
CCN1	Postmenopause	2.57844
CCN1	Postmenopause	1.62382
CCN1	Postmenopause	3.05959
CCN1	Postmenopause	2.92093
CCN1	Postmenopause	1.90957
CCN1	Postmenopause	2.55911
CCN1	Postmenopause	1.70423
CCN1	Postmenopause	2.16655
CCN1	Postmenopause	2.58641
CCN1	Postmenopause	1.57649
CCN1	Postmenopause	1.85731
CCN1	Postmenopause	1.19432
CCN1	Postmenopause	2.38654
CCN1	Postmenopause	2.19591
CCN1	Postmenopause	2.36291
CCN1	Postmenopause	2.0868
CCN1	Postmenopause	1.50792
CCN1	Postmenopause	1.51071
CCN1	Postmenopause	2.56304
CCN1	Postmenopause	1.87067
CCN1	Postmenopause	2.49254
CCN1	Postmenopause	1.76924
CCN1	Postmenopause	0.989198
CCN1	Postmenopause	1.54819
CCN1	Postmenopause	1.66248
CCN1	Postmenopause	1.86842
CCN1	Postmenopause	2.0298
CCN1	Postmenopause	2.27636
CCN1	Postmenopause	1.84928
CCN1	Postmenopause	2.4957
CCN1	Postmenopause	1.19894
CCN1	Postmenopause	1.58682
CCN1	Postmenopause	2.23955
CCN1	Postmenopause	1.9596
CCN1	Postmenopause	2.70306
CCN1	Postmenopause	2.36274
CCN1	Postmenopause	2.001
CCN1	Postmenopause	2.19455
CCN1	Postmenopause	2.50281
CCN1	Postmenopause	0.951055
CCN1	Postmenopause	1.44061
CCN1	Postmenopause	1.80695
CCN1	Postmenopause	1.3819
CCN1	Postmenopause	1.80644
CCN1	Postmenopause	2.0002
CCN1	Postmenopause	1.94309
CCN1	Postmenopause	1.64362
CCN1	Postmenopause	2.48579
CCN1	Postmenopause	1.70476
CCN1	Postmenopause	1.91981
CCN1	Postmenopause	1.72051
CCN1	Postmenopause	1.95725
CCN1	Postmenopause	1.92365
CCN1	Postmenopause	2.30728
CCN1	Postmenopause	1.74152
CCN1	Postmenopause	2.89861
CCN1	Postmenopause	2.2928
CCN1	Postmenopause	2.28976
CCN1	Postmenopause	2.22147
CCN1	Postmenopause	2.86656
CCN1	Postmenopause	2.27455
CCN1	Postmenopause	1.43955
CCN1	Postmenopause	1.53303
CCN1	Postmenopause	2.65009
CCN1	Postmenopause	2.12779
CCN1	Postmenopause	2.62823
CCN1	Postmenopause	1.95494
CCN1	Postmenopause	2.12256
CCN1	Postmenopause	1.74559
CCN1	Postmenopause	2.52205
CCN1	Postmenopause	2.2695
CCN1	Postmenopause	2.34167
CCN1	Postmenopause	2.64244
CCN1	Postmenopause	2.69307
CCN1	Postmenopause	1.45298
CCN1	Postmenopause	2.72774
CCN1	Postmenopause	1.6971
CCN1	Postmenopause	0.932928
CCN1	Postmenopause	2.87096
CCN1	Postmenopause	1.96897
CCN1	Postmenopause	2.24267
CCN1	Postmenopause	2.23867
CCN1	Postmenopause	2.62547
CCN1	Postmenopause	2.06475
CCN1	Postmenopause	2.2104
CCN1	Postmenopause	2.71443
CCN1	Postmenopause	1.57206
CCN1	Postmenopause	2.94341
CCN1	Postmenopause	3.00916
CCN1	Postmenopause	1.72691
CCN1	Postmenopause	2.8322
CCN1	Postmenopause	2.43749
CCN1	Postmenopause	2.62916
CCN1	Postmenopause	0.525094
CCN1	Postmenopause	1.32156
CCN1	Postmenopause	1.52841
CCN1	Postmenopause	2.07217
CCN1	Postmenopause	2.63913
CCN1	Postmenopause	2.90198
CCN1	Postmenopause	1.49902
CCN1	Postmenopause	2.13501
CCN1	Postmenopause	1.75736
CCN1	Postmenopause	2.42739
CCN1	Postmenopause	2.21482
CCN1	Postmenopause	2.01006
CCN1	Postmenopause	2.35577
CCN1	Postmenopause	1.49591
CCN1	Postmenopause	2.68134
CCN1	Postmenopause	2.62141
CCN1	Postmenopause	3.08916
CCN1	Postmenopause	2.14478
CCN1	Postmenopause	2.36738
CCN1	Postmenopause	1.57277
CCN1	Postmenopause	2.69683
CCN1	Postmenopause	1.62242
CCN1	Postmenopause	2.63728
CCN1	Postmenopause	2.93955
CCN1	Postmenopause	0.81888
CCN1	Postmenopause	2.96016
CCN1	Postmenopause	1.2875
CCN1	Postmenopause	2.02731
CCN1	Postmenopause	1.71572
CCN1	Postmenopause	2.16849
CCN1	Postmenopause	2.59875
CCN1	Postmenopause	1.48938
CCN1	Postmenopause	2.53948
CCN1	Postmenopause	2.03319
CCN1	Postmenopause	2.30873
CCN1	Postmenopause	2.62723
CCN1	Postmenopause	1.76925
CCN1	Postmenopause	1.89086
CCN1	Postmenopause	1.30506
CCN1	Postmenopause	1.95528
CCN1	Postmenopause	1.63424
CCN1	Postmenopause	1.05793
CCN1	Postmenopause	1.14917
CCN1	Postmenopause	2.03342
CCN1	Postmenopause	2.16581
CCN1	Postmenopause	1.70742
CCN1	Postmenopause	1.9288
CCN1	Postmenopause	0.678653
CCN1	Postmenopause	2.37516
CCN1	Postmenopause	2.62517
CCN1	Postmenopause	1.52209
CCN1	Postmenopause	2.61738
CCN1	Postmenopause	2.35587
CCN1	Postmenopause	2.28873
CCN1	Postmenopause	1.91528
CCN1	Postmenopause	1.04616
CCN1	Postmenopause	1.80383
CCN1	Postmenopause	-0.0645698
CCN1	Postmenopause	0.80781
CCN1	Postmenopause	2.89659
CCN1	Postmenopause	1.62595
CCN1	Postmenopause	2.8443
CCN1	Postmenopause	1.68228
CCN1	Postmenopause	2.38297
CCN1	Postmenopause	1.14027
CCN1	Postmenopause	1.79631
CCN1	Postmenopause	1.85486
CCN1	Postmenopause	2.65543
CCN1	Postmenopause	2.31193
CCN1	Postmenopause	1.94695
CCN1	Postmenopause	1.91996
CCN1	Postmenopause	2.72088
CCN1	Postmenopause	2.44029
CCN1	Postmenopause	2.55115
CCN1	Postmenopause	1.8341
CCN1	Postmenopause	2.52863
CCN1	Postmenopause	1.49857
CCN1	Postmenopause	1.61641
CCN1	Postmenopause	2.60128
CCN1	Postmenopause	1.71286
CCN1	Postmenopause	2.4538
CCN1	Postmenopause	1.24086
CCN1	Postmenopause	1.37877
CCN1	Postmenopause	2.65205
CCN1	Postmenopause	2.08947
CCN1	Postmenopause	2.00913
CCN1	Postmenopause	2.03734
CCN1	Postmenopause	1.03346
CCN1	Postmenopause	2.77655
CCN1	Postmenopause	2.42172
CCN1	Postmenopause	2.34594
CCN1	Postmenopause	1.11296
CCN1	Postmenopause	2.46825
CCN1	Postmenopause	2.91849
CCN1	Postmenopause	2.11809
CCN1	Postmenopause	2.73301
CCN1	Postmenopause	1.88515
CCN1	Postmenopause	1.07017
CCN1	Postmenopause	1.95778
CCN1	Postmenopause	0.819769
CCN1	Postmenopause	2.37046
CCN1	Postmenopause	2.57341
CCN1	Postmenopause	2.56308
CCN1	Postmenopause	0.983553
CCN1	Postmenopause	1.52083
CCN1	Postmenopause	2.55733
CCN1	Postmenopause	1.96241
CCN1	Postmenopause	1.24676
CCN1	Postmenopause	1.46828
CCN1	Postmenopause	1.98141
CCN1	Postmenopause	1.98948
CCN1	Postmenopause	1.79264
CCN1	Postmenopause	1.52308
CCN1	Postmenopause	1.69518
CCN1	Postmenopause	1.57931
CCN1	Postmenopause	1.91091
CCN1	Postmenopause	1.16105
CCN1	Postmenopause	2.23852
CCN1	Postmenopause	2.78475
CCN1	Postmenopause	2.70306
CCN1	Postmenopause	2.08955
CCN1	Postmenopause	2.0578
CCN1	Postmenopause	2.1273
CCN1	Postmenopause	1.5212
CCN1	Postmenopause	2.72505
CCN1	Postmenopause	1.25896
CCN1	Postmenopause	1.31703
CCN1	Postmenopause	2.36352
CCN1	Postmenopause	1.08955
CCN1	Postmenopause	2.75689
CCN1	Postmenopause	2.36302
CCN1	Postmenopause	1.53893
CCN1	Postmenopause	2.66009
CCN1	Postmenopause	0.847737
CCN1	Postmenopause	2.11196
CCN1	Postmenopause	1.91506
CCN1	Postmenopause	2.28219
CCN1	Postmenopause	1.6892
CCN1	Postmenopause	2.01913
CCN1	Postmenopause	2.1018
CCN1	Postmenopause	1.89562
CCN1	Postmenopause	2.72934
CCN1	Postmenopause	2.70444
CCN1	Postmenopause	2.51533
CCN1	Postmenopause	1.77185
CCN1	Postmenopause	1.85634
CCN1	Postmenopause	2.69139
CCN1	Postmenopause	1.53387
CCN1	Postmenopause	2.07984
CCN1	Postmenopause	2.12963
CCN1	Postmenopause	2.6744
CCN1	Postmenopause	2.40906
CCN1	Postmenopause	2.169
CCN1	Postmenopause	2.23512
CCN1	Postmenopause	2.32201
CCN1	Postmenopause	1.77727
CCN1	Postmenopause	2.4379
CCN1	Postmenopause	1.89293
CCN1	Postmenopause	1.42787
CCN1	Postmenopause	2.42637
CCN1	Postmenopause	1.30358
CCN1	Postmenopause	2.67344
CCN1	Postmenopause	1.67862
CCN1	Postmenopause	1.94421
CCN1	Postmenopause	3.24146
CCN1	Postmenopause	2.3002
CCN1	Postmenopause	2.24566
CCN1	Postmenopause	1.61144
CCN1	Postmenopause	2.60809
CCN1	Postmenopause	2.49888
CCN1	Postmenopause	1.50729
CCN1	Postmenopause	1.81577
CCN1	Postmenopause	1.07778
CCN1	Postmenopause	2.75619
CCN1	Postmenopause	2.23992
CCN1	Postmenopause	2.16047
CCN1	Postmenopause	2.36682
CCN1	Postmenopause	2.17725
CCN1	Postmenopause	1.34316
CCN1	Postmenopause	2.24109
CCN1	Postmenopause	2.65402
CCN1	Postmenopause	2.38768
CCN1	Postmenopause	2.28287
CCN1	Postmenopause	2.35205
CCN1	Postmenopause	1.76733
CCN1	Postmenopause	2.24207
CCN1	Postmenopause	1.46332
CCN1	Postmenopause	2.34017
CCN1	Postmenopause	2.63071
CCN1	Postmenopause	1.86422
CCN1	Postmenopause	1.92672
CCN1	Postmenopause	2.11611
CCN1	Postmenopause	2.3706
CCN1	Postmenopause	1.74395
CCN1	Postmenopause	2.50012
CCN1	Postmenopause	1.40039
CCN1	Postmenopause	2.19198
CCN1	Postmenopause	2.49012
CCN1	Postmenopause	2.27021
CCN1	Postmenopause	1.45132
CCN1	Postmenopause	1.783
CCN1	Postmenopause	-0.359979
CCN1	Postmenopause	2.11265
CCN1	Postmenopause	2.30277
CCN1	Postmenopause	2.26
CCN1	Postmenopause	2.07028
CCN1	Postmenopause	3.06384
CCN1	Postmenopause	2.0774
CCN1	Postmenopause	1.57947
CCN1	Postmenopause	1.81795
CCN1	Postmenopause	2.2246
CCN1	Postmenopause	1.98915
CCN1	Postmenopause	1.84746
CCN1	Postmenopause	2.55433
CCN1	Postmenopause	1.71195
CCN1	Postmenopause	1.60064
CCN1	Postmenopause	3.061
CCN1	Postmenopause	2.44829
CCN1	Postmenopause	2.51837
CCN1	Postmenopause	1.53577
CCN1	Postmenopause	3.09224
CCN1	Postmenopause	2.93746
CCN1	Postmenopause	2.48195
CCN1	Postmenopause	1.2451
CCN1	Postmenopause	2.52515
CCN1	Postmenopause	1.36448
CCN1	Postmenopause	2.83259
CCN1	Postmenopause	2.80997
CCN1	Postmenopause	2.50568
CCN1	Postmenopause	2.28642
CCN1	Postmenopause	2.5879
CCN1	Postmenopause	2.31643
CCN1	Postmenopause	1.49572
CCN1	Postmenopause	1.96501
CCN1	Postmenopause	2.86481
CCN1	Postmenopause	2.51388
CCN1	Postmenopause	1.05061
CCN1	Postmenopause	2.77901
CCN1	Postmenopause	2.22711
CCN1	Postmenopause	2.67184
CCN1	Postmenopause	2.86408
CCN1	Postmenopause	2.54971
CCN1	Postmenopause	1.90832
CCN1	Postmenopause	2.40012
CCN1	Postmenopause	2.32512
CCN1	Postmenopause	2.4351
CCN1	Postmenopause	0.213812
CCN1	Postmenopause	1.9834
CCN1	Postmenopause	2.33625
CCN1	Postmenopause	3.24815
CCN1	Postmenopause	2.63176
CCN1	Postmenopause	1.89389
CCN1	Postmenopause	3.01114
CCN1	Postmenopause	1.27842
CCN1	Postmenopause	1.86886
CCN1	Postmenopause	2.0066
CCN1	Postmenopause	2.9748
CCN1	Postmenopause	2.27972
CCN1	Postmenopause	2.41259
CCN1	Postmenopause	2.77131
CCN1	Postmenopause	1.83227
CCN1	Postmenopause	2.04877
CCN1	Postmenopause	2.01244
CCN1	Postmenopause	2.28139
CCN1	Postmenopause	1.30637
CCN1	Postmenopause	3.00012
CCN1	Postmenopause	2.7717
CCN1	Postmenopause	2.52719
CCN1	Postmenopause	2.41974
CCN1	Postmenopause	0.705692
CCN1	Postmenopause	2.57155
CCN1	Postmenopause	2.17595
CCN1	Postmenopause	1.63938
CCN1	Postmenopause	2.17469
CCN1	Postmenopause	2.65299
CCN1	Postmenopause	2.76177
CCN1	Postmenopause	3.02357
CCN1	Postmenopause	2.70361
CCN1	Postmenopause	2.54129
CCN1	Postmenopause	1.79105
CCN1	Postmenopause	2.03332
CCN1	Postmenopause	2.57352
CCN1	Postmenopause	1.3602
CCN1	Postmenopause	2.72048
CCN1	Postmenopause	1.85598
CCN1	Postmenopause	2.66666
CCN1	Postmenopause	2.44277
CCN1	Postmenopause	2.19525
CCN1	Postmenopause	2.95946
CCN1	Postmenopause	1.39705
CCN1	Postmenopause	2.84485
CCN1	Postmenopause	2.5827
CCN1	Postmenopause	1.94052
CCN1	Postmenopause	2.607
CCN1	Postmenopause	1.37859
CCN1	Postmenopause	2.32439
CCN1	Postmenopause	2.13461
CCN1	Postmenopause	1.72833
CCN1	Postmenopause	2.43609
CCN1	Postmenopause	2.70456
CCN1	Postmenopause	2.37473
CCN1	Postmenopause	1.83094
CCN1	Postmenopause	2.02902
CCN1	Postmenopause	1.8604
CCN1	Postmenopause	2.14835
CCN1	Postmenopause	2.16827
CCN1	Postmenopause	1.34565
CCN1	Postmenopause	1.45337
CCN1	Postmenopause	2.11059
CCN1	Postmenopause	2.81468
CCN1	Postmenopause	2.85027
CCN1	Postmenopause	1.83205
CCN1	Postmenopause	2.541
CCN1	Postmenopause	2.27137
CCN1	Postmenopause	2.01976
CCN1	Postmenopause	2.80395
CCN1	Postmenopause	1.66118
CCN1	Postmenopause	1.64462
CCN1	Postmenopause	1.71069
CCN1	Postmenopause	1.82354
CCN1	Postmenopause	2.77676
CCN1	Postmenopause	2.01575
CCN1	Postmenopause	2.0192
CCN1	Postmenopause	2.54777
CCN1	Postmenopause	2.77542
CCN1	Postmenopause	2.16585
CCN1	Postmenopause	1.67112
CCN1	Postmenopause	2.46801
CCN1	Postmenopause	2.7492
CCN1	Postmenopause	-0.349882
CCN1	Postmenopause	2.4358
CCN1	Postmenopause	2.41261
CCN1	Postmenopause	1.97992
CCN1	Postmenopause	2.11387
CCN1	Postmenopause	2.2417
CCN1	Postmenopause	1.75372
CCN1	Postmenopause	1.49321
CCN1	Postmenopause	2.51601
CCN1	Postmenopause	2.09011
CCN1	Postmenopause	2.08713
CCN1	Postmenopause	2.48851
CCN1	Postmenopause	1.71104
CCN1	Postmenopause	1.72583
CCN1	Postmenopause	1.54556
CCN1	Postmenopause	1.95711
CCN1	Postmenopause	2.87448
CCN1	Postmenopause	3.11765
CCN1	Postmenopause	1.97761
CCN1	Postmenopause	2.28082
CCN1	Postmenopause	2.18283
CCN1	Postmenopause	2.70663
CCN1	Postmenopause	1.91472
CCN1	Postmenopause	1.92059
CCN1	Postmenopause	2.45042
CCN1	Postmenopause	0.0732161
CCN1	Postmenopause	1.67918
CCN1	Postmenopause	2.47676
CCN1	Postmenopause	2.38163
CCN1	Postmenopause	2.27909
CCN1	Postmenopause	2.01111
CCN1	Postmenopause	2.47164
CCN1	Postmenopause	2.60732
CCN1	Postmenopause	1.90092
CCN1	Postmenopause	2.2706
CCN1	Postmenopause	1.72
CCN1	Postmenopause	2.05748
CCN1	Postmenopause	1.45758
CCN1	Postmenopause	2.51366
CCN1	Postmenopause	2.65505
CCN1	Postmenopause	2.21509
CCN1	Postmenopause	2.42012
CCN1	Postmenopause	1.219
CCN1	Postmenopause	1.49406
CCN1	Postmenopause	2.16718
CCN1	Postmenopause	2.7068
CCN1	Postmenopause	1.19555
CCN1	Postmenopause	2.37809
CCN1	Postmenopause	1.62523
CCN1	Postmenopause	2.77265
CCN1	Postmenopause	2.95283
CCN1	Postmenopause	1.48844
CCN1	Postmenopause	1.21184
CCN1	Postmenopause	1.69713
CCN1	Postmenopause	2.39975
CCN1	Postmenopause	2.45953
CCN1	Postmenopause	2.08879
CCN1	Postmenopause	1.26026
CCN1	Postmenopause	2.399
CCN1	Postmenopause	1.90641
CCN1	Postmenopause	1.5272
CCN1	Postmenopause	2.13669
CCN1	Postmenopause	2.28138
CCN1	Postmenopause	1.78646
CCN1	Postmenopause	0.879718
CCN1	Postmenopause	1.3936
CCN1	Postmenopause	1.3268
CCN1	Postmenopause	3.01085
CCN1	Postmenopause	2.1853
CCN1	Postmenopause	2.65596
CCN1	Postmenopause	2.94811
CCN1	Postmenopause	2.28604
CCN1	Postmenopause	2.11183
CCN1	Postmenopause	1.43622
CCN1	Postmenopause	1.6459
CCN1	Postmenopause	1.92135
CCN1	Postmenopause	1.76478
CCN1	Postmenopause	2.83971
CCN1	Postmenopause	2.51005
CCN1	Postmenopause	1.75135
CCN1	Postmenopause	2.42416
CCN1	Postmenopause	2.10483
CCN1	Postmenopause	2.76581
CCN1	Postmenopause	1.98139
CCN1	Postmenopause	2.04729
CCN1	Postmenopause	2.25158
CCN1	Postmenopause	2.38651
CCN1	Postmenopause	2.65902
CCN1	Postmenopause	1.74671
CCN1	Postmenopause	2.22214
CCN1	Postmenopause	1.58263
CCN1	Postmenopause	1.64656
CCN1	Postmenopause	1.87063
CCN1	Postmenopause	1.70144
CCN1	Postmenopause	2.34063
CCN1	Postmenopause	2.36686
CCN1	Postmenopause	2.15596
CCN1	Postmenopause	2.05232
CCN1	Postmenopause	2.6937
CCN1	Postmenopause	2.15072
CCN1	Postmenopause	2.46261
CCN1	Postmenopause	3.21286
CCN1	Postmenopause	2.51317
CCN1	Postmenopause	1.33327
CCN1	Postmenopause	1.68578
CCN1	Postmenopause	1.93842
CCN1	Postmenopause	2.6591
CCN1	Postmenopause	2.39827
CCN1	Postmenopause	2.62368
CCN1	Postmenopause	1.73186
CCN1	Postmenopause	2.25953
CCN1	Postmenopause	0.881406
CCN1	Postmenopause	2.17103
CCN1	Postmenopause	2.31062
CCN1	Postmenopause	1.70877
CCN1	Postmenopause	2.76086
CCN1	Postmenopause	1.3517
CCN1	Postmenopause	2.42183
CCN1	Postmenopause	2.53919
CCN1	Postmenopause	1.34496
CCN1	Postmenopause	2.53273
CCN1	Postmenopause	2.06255
CCN1	Postmenopause	1.44963
CCN1	Postmenopause	2.39616
CCN1	Postmenopause	1.72916
CCN1	Postmenopause	2.25177
CCN1	Postmenopause	2.92001
CCN1	Postmenopause	2.13647
CCN1	Postmenopause	2.84585
CCN1	Postmenopause	2.14259
CCN1	Postmenopause	2.22222
CCN1	Postmenopause	1.85162
CCN1	Postmenopause	2.57503
CCN1	Postmenopause	2.44146
CCN1	Postmenopause	2.10549
CCN1	Postmenopause	2.34419
CCN1	Postmenopause	1.80153
CCN1	Postmenopause	2.4527
CCN1	Postmenopause	2.21173
CCN1	Postmenopause	1.96766
CCN1	Postmenopause	2.26746
CCN1	Postmenopause	2.65498
CCN1	Postmenopause	2.4798
CCN1	Postmenopause	1.82868
CCN1	Postmenopause	2.18206
CCN1	Postmenopause	3.08091
CCN1	Postmenopause	2.34768
CCN1	Postmenopause	2.47464
CCN1	Postmenopause	2.61593
CCN1	Postmenopause	2.45024
CCN1	Postmenopause	1.24064
CCN1	Postmenopause	2.2209
CCN1	Postmenopause	1.53692
CCN1	Postmenopause	2.40779
CCN1	Postmenopause	2.15417
CCN1	Postmenopause	1.94096
CCN1	Postmenopause	1.66389
CCN1	Postmenopause	1.93598
CCN1	Postmenopause	2.17089
CCN1	Postmenopause	1.54821
CCN1	Postmenopause	1.90183
CCN1	Postmenopause	2.66969
CCN1	Postmenopause	2.72642
CCN1	Postmenopause	1.39211
CCN1	Postmenopause	-0.118938
CCN1	Postmenopause	2.26325
CCN1	Postmenopause	3.0239
CCN1	Postmenopause	2.25508
CCN1	Postmenopause	1.45481
CCN1	Postmenopause	0.949995
CCN1	Postmenopause	1.42015
CCN1	Postmenopause	0.602539
CCN1	Postmenopause	2.85382
CCN1	Postmenopause	2.25108
CCN1	Postmenopause	2.11577
CCN1	Postmenopause	1.8403
CCN1	Postmenopause	2.10976
CCN1	Postmenopause	1.91095
CCN1	Postmenopause	2.69553
CCN1	Postmenopause	1.62964
CCN1	Postmenopause	2.10147
CCN1	Postmenopause	2.18258
CCN1	Postmenopause	1.68064
CCN1	Postmenopause	1.96107
CCN1	Postmenopause	2.38416
CCN1	Postmenopause	1.97341
CCN1	Postmenopause	2.38787
CCN1	Postmenopause	1.21915
CCN1	Postmenopause	1.79306
CCN1	Postmenopause	2.80778
CCN1	Postmenopause	1.91361
CCN1	Postmenopause	1.37512
CCN1	Postmenopause	0.506751
CCN1	Postmenopause	1.72825
CCN1	Postmenopause	2.26454
CCN1	Postmenopause	2.03361
CCN1	Postmenopause	2.24269
CCN1	Postmenopause	1.56974
CCN1	Postmenopause	1.62297
CCN1	Postmenopause	2.66826
CCN1	Postmenopause	2.05224
CCN1	Postmenopause	2.87208
CCN1	Postmenopause	2.35836
CCN1	Postmenopause	2.34776
CCN1	Postmenopause	1.72675
CCN1	Postmenopause	1.80108
CCN1	Postmenopause	2.52005
CCN1	Postmenopause	2.1448
CCN1	Postmenopause	1.91896
CCN1	Postmenopause	1.8975
CCN1	Postmenopause	2.93155
CCN1	Postmenopause	1.37658
CCN1	Postmenopause	2.579
CCN1	Postmenopause	0.939645
CCN1	Postmenopause	2.94504
CCN1	Postmenopause	0.836383
CCN1	Postmenopause	1.9453
CCN1	Postmenopause	2.73368
CCN1	Postmenopause	1.93903
CCN1	Postmenopause	2.95267
CCN1	Postmenopause	2.6872
CCN1	Postmenopause	2.36097
CCN1	Postmenopause	2.01913
CCN1	Postmenopause	1.86614
CCN1	Postmenopause	2.00673
CCN1	Postmenopause	2.47179
CCN1	Postmenopause	2.45418
CCN1	Postmenopause	1.7077
CCN1	Postmenopause	1.96079
CCN1	Postmenopause	2.38638
CCN1	Postmenopause	2.33621
CCN1	Postmenopause	2.50747
CCN1	Postmenopause	2.33894
CCN1	Postmenopause	2.89906
CCN1	Postmenopause	2.51996
CCN1	Postmenopause	2.86007
CCN1	Postmenopause	1.97721
CCN1	Postmenopause	3.02402
CCN1	Postmenopause	2.52681
CCN1	Postmenopause	2.96077
CCN1	Postmenopause	2.41186
CCN1	Postmenopause	1.50711
CCN1	Postmenopause	2.19977
CCN1	Postmenopause	2.00052
CCN1	Postmenopause	2.31346
CCN1	Postmenopause	1.41319
CCN1	Postmenopause	2.88867
CCN1	Postmenopause	0.919379
CCN1	Postmenopause	2.56713
CCN1	Postmenopause	2.90179
CCN1	Postmenopause	2.54408
CCN1	Postmenopause	2.05094
CCN1	Postmenopause	1.30342
CCN1	Postmenopause	2.6722
CCN1	Postmenopause	1.74069
CCN1	Postmenopause	2.50177
CCN1	Postmenopause	2.4061
CCN1	Postmenopause	2.91335
CCN1	Postmenopause	2.30322
CCN1	Postmenopause	2.86305
CCN1	Postmenopause	2.60377
CCN1	Postmenopause	0.615261
CCN1	Postmenopause	2.78471
CCN1	Postmenopause	1.15471
CCN1	Postmenopause	2.40735
CCN1	Postmenopause	1.34707
CCN1	Postmenopause	2.46975
CCN1	Postmenopause	-0.231508
CCN1	Postmenopause	1.54248
CCN1	Postmenopause	1.94235
CCN1	Postmenopause	2.20116
CCN1	Postmenopause	1.26698
CCN1	Postmenopause	0.154142
CCN1	Postmenopause	1.98308
CCN1	Postmenopause	1.16678
CCN1	Postmenopause	2.41625
CCN1	Postmenopause	0.411659
CCN1	Postmenopause	2.43555
CCN1	Postmenopause	2.64367
CCN1	Postmenopause	1.76137
CCN1	Postmenopause	2.17581
CCN1	Postmenopause	2.86596
CCN1	Postmenopause	2.77647
CCN1	Postmenopause	2.07113
CCN1	Postmenopause	1.68107
CCN1	Postmenopause	3.13234
CCN1	Postmenopause	1.39796
CCN1	Postmenopause	2.03853
CCN1	Postmenopause	1.74659
CCN1	Postmenopause	3.01798
CCN1	Postmenopause	3.04476
CCN1	Postmenopause	1.67879
CCN1	Postmenopause	2.07864
CCN1	Postmenopause	1.51297
CCN1	Postmenopause	3.24125
CCN1	Postmenopause	2.19845
CCN1	Postmenopause	2.3828
CCN1	Postmenopause	2.48018
CCN1	Postmenopause	2.42362
CCN1	Postmenopause	2.37026
CCN1	Postmenopause	1.68185
CCN1	Postmenopause	2.72789
CCN1	Postmenopause	2.16578
CCN1	Postmenopause	2.50774
CCN1	Postmenopause	2.06756
CCN1	Postmenopause	2.90557
CCN1	Postmenopause	2.20982
CCN1	Postmenopause	2.21683
CCN1	Postmenopause	2.76791
CCN1	Postmenopause	2.55543
CCN1	Postmenopause	1.91325
CCN1	Postmenopause	2.30089
CCN1	Postmenopause	1.25597
CCN1	Postmenopause	2.07894
CCN1	Postmenopause	1.48
CCN1	Postmenopause	2.78791
CCN1	Postmenopause	1.93144
CCN1	Postmenopause	2.72678
CCN1	Postmenopause	2.74199
CCN1	Postmenopause	2.14595
CCN1	Postmenopause	1.96285
CCN1	Postmenopause	1.89912
CCN1	Postmenopause	1.71424
CCN1	Postmenopause	1.74985
CCN1	Postmenopause	1.91029
CCN1	Postmenopause	2.58377
CCN1	Postmenopause	2.57918
CCN1	Postmenopause	0.991216
CCN1	Postmenopause	0.849801
CCN1	Postmenopause	2.45621
CCN1	Postmenopause	0.65778
CCN1	Postmenopause	3.11758
CCN1	Postmenopause	1.13929
CCN1	Postmenopause	1.52572
CCN1	Postmenopause	1.97767
CCN1	Postmenopause	1.64403
CCN1	Postmenopause	2.85176
CCN1	Postmenopause	2.3124
CCN1	Postmenopause	1.36035
CCN1	Postmenopause	2.25248
CCN1	Postmenopause	2.41252
CCN1	Postmenopause	2.04221
CCN1	Postmenopause	2.63006
CCN1	Postmenopause	3.10741
CCN1	Postmenopause	2.58789
CCN1	Postmenopause	2.11658
CCN1	Postmenopause	0.481213
CCN1	Postmenopause	2.1057
CCN1	Postmenopause	1.99559
CCN1	Postmenopause	2.0476
CCN1	Postmenopause	2.10663
CCN1	Postmenopause	2.58124
CCN1	Postmenopause	2.76192
CCN1	Postmenopause	1.15091
CCN1	Postmenopause	1.70702
CCN1	Postmenopause	2.26175
CCN1	Postmenopause	1.97274
CCN1	Postmenopause	1.92438
CCN1	Postmenopause	3.00612
CCN1	Postmenopause	2.10514
CCN1	Postmenopause	2.39261
CCN1	Postmenopause	1.92235
CCN1	Postmenopause	1.33219
CCN1	Postmenopause	1.65817
CCN1	Postmenopause	2.07261
CCN1	Postmenopause	1.93595
CCN1	Postmenopause	2.97419
CCN1	Postmenopause	1.61953
CCN1	Postmenopause	2.38828
CCN1	Postmenopause	1.79486
CCN1	Postmenopause	1.75455
CCN1	Postmenopause	1.793
CCN1	Postmenopause	2.56909
CCN1	Postmenopause	-0.0395412
CCN1	Postmenopause	2.78899
CCN1	Postmenopause	1.80402
CCN1	Postmenopause	1.98212
CCN1	Postmenopause	1.48934
CCN1	Postmenopause	2.50777
CCN1	Postmenopause	2.50025
CCN1	Postmenopause	2.0572
CCN1	Postmenopause	2.52888
CCN1	Postmenopause	1.88493
CCN1	Postmenopause	1.46134
CCN1	Postmenopause	1.64262
CCN1	Postmenopause	2.70888
CCN1	Postmenopause	1.42726
CCN1	Postmenopause	1.96483
CCN1	Postmenopause	2.43206
CCN1	Postmenopause	0.7034
CCN1	Postmenopause	2.26405
CCN1	Postmenopause	1.44345
CCN1	Postmenopause	2.74887
CCN1	Postmenopause	3.02882
CCN1	Postmenopause	0.471244
CCN1	Postmenopause	1.90957
CCN1	Postmenopause	2.5828
CCN1	Postmenopause	0.953585
CCN1	Postmenopause	2.1371
CCN1	Postmenopause	1.99584
CCN1	Postmenopause	2.35599
CCN1	Postmenopause	2.53056
CCN1	Postmenopause	1.11818
CCN1	Postmenopause	2.6306
CCN1	Postmenopause	1.30707
CCN1	Postmenopause	2.32151
CCN1	Postmenopause	2.40113
CCN1	Postmenopause	2.92507
CCN1	Postmenopause	1.57427
CCN1	Postmenopause	2.46139
CCN1	Postmenopause	2.4713
CCN1	Postmenopause	1.51655
CCN1	Postmenopause	2.32264
CCN1	Postmenopause	2.73094
CCN1	Postmenopause	1.52005
CCN1	Postmenopause	2.01778
CCN1	Postmenopause	2.34831
CCN1	Postmenopause	1.45415
CCN1	Postmenopause	2.457
CCN1	Postmenopause	2.67668
CCN1	Postmenopause	2.62433
CCN1	Postmenopause	2.56861
CCN1	Postmenopause	2.12396
CCN1	Postmenopause	2.60484
CCN1	Postmenopause	1.59111
CCN1	Postmenopause	2.35981
CCN1	Postmenopause	2.70672
CCN1	Postmenopause	2.42047
CCN1	Postmenopause	1.19923
CCN1	Postmenopause	2.18414
CCN1	Postmenopause	1.9285
CCN1	Postmenopause	1.39791
CCN1	Postmenopause	2.03489
CCN1	Postmenopause	1.839
CCN1	Postmenopause	2.21618
CCN1	Postmenopause	0.611199
CCN1	Postmenopause	2.12754
CCN1	Postmenopause	2.0803
CCN1	Postmenopause	2.60941
CCN1	Postmenopause	1.29475
CCN1	Postmenopause	2.08096
CCN1	Postmenopause	2.84502
CCN1	Postmenopause	1.93742
CCN1	Postmenopause	2.54871
CCN1	Postmenopause	3.09417
CCN1	Postmenopause	2.33772
CCN1	Postmenopause	0.998676
CCN1	Postmenopause	2.05001
CCN1	Postmenopause	2.27336
CCN1	Postmenopause	1.26408
CCN1	Postmenopause	2.56729
CCN1	Postmenopause	1.28482
CCN1	Postmenopause	2.63818
CCN1	Postmenopause	2.11086
CCN1	Postmenopause	0.940327
CCN1	Postmenopause	2.20244
CCN1	Postmenopause	1.3252
CCN1	Postmenopause	3.00033
CCN1	Postmenopause	2.66989
CCN1	Postmenopause	2.50088
CCN1	Postmenopause	2.51801
CCN1	Postmenopause	2.51252
CCN1	Postmenopause	2.70988
CCN1	Postmenopause	2.23337
CCN1	Postmenopause	2.45329
CCN1	Postmenopause	2.97337
CCN1	Postmenopause	2.06586
CCN1	Postmenopause	2.13987
CCN1	Postmenopause	2.33047
CCN1	Postmenopause	2.45172
CCN1	Postmenopause	2.77653
CCN1	Postmenopause	2.69662
CCN1	Postmenopause	2.57849
CCN1	Postmenopause	2.06469
CCN1	Postmenopause	2.15081
CCN1	Postmenopause	2.43068
CCN1	Postmenopause	2.44708
CCN1	Postmenopause	2.11163
CCN1	Postmenopause	2.24767
CCN1	Postmenopause	2.21092
CCN1	Postmenopause	2.80396
CCN1	Postmenopause	1.46988
CCN1	Postmenopause	1.97768
CCN1	Postmenopause	2.88214
CCN1	Postmenopause	2.46933
CCN1	Postmenopause	1.55316
CCN1	Postmenopause	2.08178
CCN1	Postmenopause	1.99946
CCN1	Postmenopause	2.06501
CCN1	Postmenopause	1.17852
CCN1	Postmenopause	1.93033
CCN1	Postmenopause	0.88342
CCN1	Postmenopause	2.29186
CCN1	Postmenopause	1.75757
CCN1	Postmenopause	1.19534
CCN1	Postmenopause	2.35769
CCN1	Postmenopause	2.16853
CCN1	Postmenopause	1.87497
CCN1	Postmenopause	1.78462
CCN1	Postmenopause	1.97162
CCN1	Postmenopause	1.9119
CCN1	Postmenopause	1.21234
CCN1	Postmenopause	1.49815
CCN1	Postmenopause	0.408796
CCN1	Postmenopause	1.09124
CCN1	Postmenopause	1.6513
CCN1	Postmenopause	2.31191
CCN1	Postmenopause	2.72945
CCN1	Postmenopause	1.33668
CCN1	Postmenopause	2.21366
CCN1	Postmenopause	2.67963
CCN1	Postmenopause	2.44401
CCN1	Postmenopause	1.96357
CCN1	Postmenopause	0.236609
CCN1	Postmenopause	1.19073
CCN1	Postmenopause	2.31867
CCN1	Postmenopause	2.34758
CCN1	Postmenopause	2.34458
CCN1	Postmenopause	2.67739
CCN1	Postmenopause	1.92941
CCN1	Postmenopause	1.9673
CCN1	Postmenopause	2.50806
CCN1	Postmenopause	2.81748
CCN1	Postmenopause	1.791
CCN1	Postmenopause	2.52823
CCN1	Postmenopause	2.31977
CCN1	Postmenopause	2.5876
CCN1	Postmenopause	1.59603
CCN1	Postmenopause	2.3313
CCN1	Postmenopause	2.30225
CCN1	Postmenopause	1.24084
CCN1	Postmenopause	1.83002
CCN1	Postmenopause	0.806092
CCN1	Postmenopause	1.58772
CCN1	Postmenopause	2.25697
CCN1	Postmenopause	3.16002
CCN1	Postmenopause	2.1027
CCN1	Postmenopause	1.77628
CCN1	Postmenopause	2.88558
CCN1	Postmenopause	1.89522
CCN1	Postmenopause	1.99467
CCN1	Postmenopause	2.57621
CCN1	Postmenopause	2.75781
CCN1	Postmenopause	2.39943
CCN1	Postmenopause	1.47826
CCN1	Postmenopause	1.64745
CCN1	Postmenopause	1.64321
CCN1	Postmenopause	2.52435
CCN1	Postmenopause	2.18807
CCN1	Postmenopause	2.20168
CCN1	Postmenopause	1.30122
CCN1	Postmenopause	1.82495
CCN1	Postmenopause	1.75728
CCN1	Postmenopause	2.36434
CCN1	Postmenopause	2.14537
CCN1	Postmenopause	1.98014
CCN1	Postmenopause	1.82536
CCN1	Postmenopause	1.76045
CCN1	Postmenopause	2.45132
CCN1	Postmenopause	1.9005
CCN1	Postmenopause	2.58288
CCN1	Postmenopause	-0.187945
CCN1	Postmenopause	2.59294
CCN1	Postmenopause	1.9385
CCN1	Postmenopause	2.35589
CCN1	Postmenopause	-0.040566
CCN1	Postmenopause	1.97821
CCN1	Postmenopause	2.31846
CCN1	Postmenopause	0.925836
CCN1	Postmenopause	2.48331
CCN1	Postmenopause	2.14038
CCN1	Postmenopause	2.06495
CCN1	Postmenopause	2.72964
CCN1	Postmenopause	2.32829
CCN1	Postmenopause	2.0662
CCN1	Postmenopause	3.06535
CCN1	Postmenopause	2.16235
CCN1	Postmenopause	2.64417
CCN1	Postmenopause	1.71266
CCN1	Postmenopause	1.78862
CCN1	Postmenopause	2.36294
CCN1	Postmenopause	1.78993
CCN1	Postmenopause	2.61808
CCN1	Postmenopause	2.93099
CCN1	Postmenopause	2.45719
CCN1	Postmenopause	2.71524
CCN1	Postmenopause	2.45763
CCN1	Postmenopause	2.19132
CCN1	Postmenopause	2.9505
CCN1	Postmenopause	2.09756
CCN1	Postmenopause	2.05781
CCN1	Postmenopause	2.43457
CCN1	Postmenopause	2.18322
CCN1	Postmenopause	2.0858
CCN1	Postmenopause	1.99687
CCN1	Postmenopause	2.1547
CCN1	Postmenopause	1.23874
CCN1	Postmenopause	2.68478
CCN1	Postmenopause	2.34646
CCN1	Postmenopause	1.46213
CCN1	Postmenopause	1.96492
CCN1	Postmenopause	1.9779
CCN1	Postmenopause	2.33896
CCN1	Postmenopause	1.3821
CCN1	Postmenopause	2.42385
CCN1	Postmenopause	2.81842
CCN1	Postmenopause	2.73835
CCN1	Postmenopause	1.73632
CCN1	Postmenopause	2.52361
CCN1	Postmenopause	1.42483
CCN1	Postmenopause	1.72471
CCN1	Postmenopause	1.98571
CCN1	Postmenopause	2.34103
CCN1	Postmenopause	1.82364
CCN1	Postmenopause	1.61858
CCN1	Postmenopause	2.54484
CCN1	Postmenopause	1.69687
CCN1	Postmenopause	2.20576
CCN1	Postmenopause	2.67974
CCN1	Postmenopause	1.07236
CCN1	Postmenopause	1.36934
CCN1	Postmenopause	1.92552
CCN1	Postmenopause	2.25352
CCN1	Postmenopause	1.6415
CCN1	Postmenopause	1.81287
CCN1	Postmenopause	2.81139
CCN1	Postmenopause	2.18919
CCN1	Postmenopause	2.09569
CCN1	Postmenopause	1.96065
CCN1	Perimenopause	2.01141
CCN1	Perimenopause	1.98556
CCN1	Perimenopause	2.02622
CCN1	Perimenopause	2.44415
CCN1	Perimenopause	1.53109
CCN1	Perimenopause	2.30697
CCN1	Perimenopause	2.55941
CCN1	Perimenopause	2.18915
CCN1	Perimenopause	2.90129
CCN1	Perimenopause	2.02764
CCN1	Perimenopause	2.60496
CCN1	Perimenopause	1.88493
CCN1	Perimenopause	2.71082
CCN1	Perimenopause	1.9096
CCN1	Perimenopause	2.81163
CCN1	Perimenopause	2.24036
CCN1	Perimenopause	2.56386
CCN1	Perimenopause	1.68564
CCN1	Perimenopause	2.67624
CCN1	Perimenopause	1.98887
CCN1	Perimenopause	1.71387
CCN1	Perimenopause	2.95256
CCN1	Perimenopause	2.57712
CCN1	Perimenopause	2.72228
CCN1	Perimenopause	2.79739
CCN1	Perimenopause	2.39965
CCN1	Perimenopause	2.25203
CCN1	Perimenopause	2.18781
CCN1	Perimenopause	2.74109
CCN1	Perimenopause	1.95896
CCN1	Perimenopause	2.46223
CCN1	Perimenopause	1.76459
CCN1	Perimenopause	2.88221
CCN1	Perimenopause	2.62619
CCN1	Perimenopause	2.11196
CCN1	Perimenopause	2.34391
CCN1	Perimenopause	2.05354
CCN1	Perimenopause	2.98512
CCN1	Perimenopause	2.22869
CCN1	Perimenopause	2.22748
CCN1	Perimenopause	2.5502
CCN1	Perimenopause	1.78886
CCN1	Perimenopause	2.40434
CCN1	Perimenopause	1.83086
CCN1	Perimenopause	2.50652
CCN1	Perimenopause	2.0857
CCN1	Perimenopause	2.06507
CCN1	Perimenopause	2.10056
CCN1	Perimenopause	2.95918
CCN1	Perimenopause	1.85566
CCN1	Perimenopause	2.29568
CCN1	Perimenopause	1.96763
CCN1	Perimenopause	2.39905
CCN1	Perimenopause	2.41998
CCN1	Perimenopause	1.89081
CCN1	Perimenopause	2.57817
CCN1	Perimenopause	2.85007
CCN1	Perimenopause	3.34895
CCN1	Perimenopause	1.88001
CCN1	Perimenopause	2.00307
CCN1	Perimenopause	2.4622
CCN1	Perimenopause	2.695
CCN1	Perimenopause	2.3652
CCN1	Perimenopause	2.54365
CCN1	Perimenopause	1.83279
CCN1	Perimenopause	2.11714
CCN1	Perimenopause	2.28836
CCN1	Perimenopause	2.51739
CCN1	Perimenopause	3.04654
CCN1	Perimenopause	2.62424
CCN1	Perimenopause	1.74755
CCN1	Perimenopause	2.09476
CCN1	Perimenopause	2.38148
CCN1	Perimenopause	2.46628
CCN1	Perimenopause	1.86068
CCN1	Perimenopause	1.95888
CCN1	Perimenopause	2.61416
CCN1	Perimenopause	2.07759
CCN1	Perimenopause	1.85696
CCN1	Perimenopause	2.6302
CCN1	Perimenopause	2.14336
CCN1	Perimenopause	2.36703
CCN1	Perimenopause	2.57298
CCN1	Perimenopause	2.2834
CCN1	Perimenopause	2.59335
CCN1	Perimenopause	2.34664
CCN1	Perimenopause	1.85534
CCN1	Perimenopause	2.74118
CCN1	Perimenopause	2.04841
CCN1	Perimenopause	2.73964
CCN1	Perimenopause	0.730641
CCN1	Perimenopause	2.99539
CCN1	Perimenopause	2.81214
CCN1	Perimenopause	2.92062
CCN1	Perimenopause	2.70381
CCN1	Perimenopause	2.30519
CCN1	Perimenopause	2.24945
CCN1	Perimenopause	2.58091
CCN1	Perimenopause	2.0884
CCN1	Perimenopause	2.50389
CCN1	Perimenopause	2.36482
CCN1	Perimenopause	3.01939
CCN1	Perimenopause	1.95058
CCN1	Perimenopause	3.0918
CCN1	Perimenopause	1.99648
CCN1	Perimenopause	2.00834
CCN1	Perimenopause	2.58927
CCN1	Perimenopause	1.6413
CCN1	Perimenopause	2.50939
CCN1	Perimenopause	1.47534
CCN1	Perimenopause	0.176857
CCN1	Perimenopause	2.25799
CCN1	Perimenopause	1.97246
CCN1	Perimenopause	2.58583
CCN1	Perimenopause	2.00185
CCN1	Perimenopause	2.81868
CCN1	Perimenopause	2.5014
CCN1	Perimenopause	1.80333
CCN1	Perimenopause	2.69728
CCN1	Perimenopause	2.04988
CCN1	Perimenopause	2.00956
CCN1	Perimenopause	1.9881
CCN1	Perimenopause	2.40028
CCN1	Perimenopause	2.14201
CCN1	Perimenopause	1.80637
CCN1	Perimenopause	2.71302
CCN1	Perimenopause	2.163
CCN1	Perimenopause	2.04704
CCN1	Perimenopause	2.23633
CCN1	Perimenopause	1.57891
CCN1	Perimenopause	2.16587
CCN1	Perimenopause	2.13322
CCN1	Perimenopause	2.35493
CCN1	Perimenopause	2.41804
CCN1	Perimenopause	2.7289
CCN1	Perimenopause	2.36326
CCN1	Perimenopause	2.25126
CCN1	Perimenopause	2.39504
CCN1	Perimenopause	2.29242
CCN1	Perimenopause	2.06787
CCN1	Perimenopause	2.49769
CCN1	Perimenopause	2.56815
CCN1	Perimenopause	2.69637
CCN1	Perimenopause	3.07656
CCN1	Perimenopause	2.36307
CCN1	Perimenopause	2.25962
CCN1	Perimenopause	2.76794
CCN1	Perimenopause	2.34315
CCN1	Perimenopause	2.21549
CCN1	Perimenopause	2.26443
CCN1	Perimenopause	1.9654
CCN1	Perimenopause	0.693347
CCN1	Perimenopause	2.47409
CCN1	Perimenopause	2.13453
CCN1	Perimenopause	2.01307
CCN1	Perimenopause	1.64455
CCN1	Perimenopause	2.77416
CCN1	Perimenopause	2.36901
CCN1	Perimenopause	2.18352
CCN1	Perimenopause	2.41807
CCN1	Perimenopause	2.22162
CCN1	Perimenopause	1.72466
CCN1	Perimenopause	2.31401
CCN1	Perimenopause	2.21001
CCN1	Perimenopause	2.4558
CCN1	Perimenopause	2.60564
CCN1	Perimenopause	2.36478
CCN1	Perimenopause	2.20375
CCN1	Perimenopause	2.38615
CCN1	Perimenopause	2.22803
CCN1	Perimenopause	1.5928
CCN1	Perimenopause	2.29229
CCN1	Perimenopause	3.1533
CCN1	Perimenopause	2.42314
CCN1	Perimenopause	1.89679
CCN1	Perimenopause	2.58248
CCN1	Perimenopause	2.38396
CCN1	Perimenopause	2.33899
CCN1	Perimenopause	1.86004
CCN1	Perimenopause	2.50144
CCN1	Perimenopause	2.08626
CCN1	Perimenopause	2.15565
CCN1	Perimenopause	2.5709
CCN1	Perimenopause	2.9523
CCN1	Perimenopause	2.4947
CCN1	Perimenopause	2.67039
CCN1	Perimenopause	2.55582
CCN1	Perimenopause	1.82713
CCN1	Perimenopause	2.58113
CCN1	Perimenopause	2.62348
CCN1	Perimenopause	2.86068
CCN1	Perimenopause	2.15232
CCN1	Perimenopause	2.13823
CCN1	Perimenopause	2.67311
CCN1	Perimenopause	1.96496
CCN1	Perimenopause	2.54102
CCN1	Perimenopause	2.05043
CCN1	Perimenopause	2.59811
CCN1	Perimenopause	2.12075
CCN1	Perimenopause	3.15341
CCN1	Perimenopause	2.06844
CCN1	Perimenopause	2.0687
CCN1	Perimenopause	2.61698
CCN1	Perimenopause	2.59027
CCN1	Perimenopause	2.0407
CCN1	Perimenopause	2.68576
CCN1	Perimenopause	2.22137
CCN1	Perimenopause	2.78649
CCN1	Perimenopause	2.45055
CCN1	Perimenopause	2.27497
CCN1	Perimenopause	2.98158
CCN1	Perimenopause	2.31635
CCN1	Perimenopause	2.30522
CCN1	Perimenopause	2.31503
CCN1	Perimenopause	1.97905
CCN1	Perimenopause	2.53404
CCN1	Perimenopause	2.12235
CCN1	Perimenopause	2.69711
CCN1	Perimenopause	1.83453
CCN1	Perimenopause	3.0046
CCN1	Perimenopause	1.89579
CCN1	Perimenopause	2.3349
CCN1	Perimenopause	3.07516
CCN1	Perimenopause	2.6655
CCN1	Perimenopause	2.30325
CCN1	Perimenopause	2.73661
CCN1	Perimenopause	2.46002
CCN1	Perimenopause	2.63298
CCN1	Perimenopause	2.26873
CCN1	Perimenopause	1.63553
CCN1	Perimenopause	2.06341
CCN1	Perimenopause	1.50568
CCN1	Perimenopause	1.33465
CCN1	Perimenopause	2.87537
CCN1	Perimenopause	2.27436
CCN1	Perimenopause	1.10322
CCN1	Perimenopause	2.20648
CCN1	Perimenopause	2.25819
CCN1	Perimenopause	2.87329
CCN1	Perimenopause	1.82677
CCN1	Perimenopause	1.81778
CCN1	Perimenopause	2.17287
CCN1	Perimenopause	1.48793
CCN1	Perimenopause	2.12958
CCN1	Perimenopause	2.57042
CCN1	Perimenopause	2.36222
CCN1	Perimenopause	2.79051
CCN1	Perimenopause	2.31141
CCN1	Perimenopause	2.50317
CCN1	Perimenopause	2.65574
CCN1	Perimenopause	2.33915
CCN1	Perimenopause	2.28997
CCN1	Perimenopause	1.69092
CCN1	Perimenopause	2.34541
CCN1	Perimenopause	2.52516
CCN1	Perimenopause	1.41168
CCN1	Perimenopause	2.25991
CCN1	Perimenopause	2.27056
CCN1	Perimenopause	1.81135
CCN1	Perimenopause	2.33038
CCN1	Perimenopause	2.31993
CCN1	Perimenopause	2.21613
CCN1	Perimenopause	2.7636
CCN1	Perimenopause	2.40617
CCN1	Perimenopause	2.91381
CCN1	Perimenopause	2.64887
CCN1	Perimenopause	2.16332
CCN1	Perimenopause	2.65856
CCN1	Perimenopause	2.43463
CCN1	Perimenopause	2.93241
CCN1	Perimenopause	2.64334
CCN1	Perimenopause	2.80725
CCN1	Perimenopause	2.33545
CCN1	Perimenopause	2.42374
CCN1	Perimenopause	2.71768
CCN1	Perimenopause	2.04507
CCN1	Perimenopause	1.9202
CCN1	Perimenopause	2.88414
CCN1	Perimenopause	2.17265
CCN1	Perimenopause	2.43612
CCN1	Perimenopause	2.0894
CCN1	Perimenopause	2.02391
CCN1	Perimenopause	1.75409
CCN1	Perimenopause	2.43566
CCN1	Perimenopause	1.97054
CCN1	Perimenopause	2.14302
CCN1	Perimenopause	2.56368
CCN1	Perimenopause	2.70808
CCN1	Perimenopause	1.85242
CCN1	Perimenopause	2.39946
CCN1	Perimenopause	2.37839
CCN1	Perimenopause	2.64709
CCN1	Perimenopause	2.56058
CCN1	Perimenopause	2.46099
CCN1	Perimenopause	2.65659
CCN1	Perimenopause	2.08697
CCN1	Perimenopause	2.99874
CCN1	Perimenopause	2.42685
CCN1	Perimenopause	2.10976
CCN1	Perimenopause	2.13296
CCN1	Perimenopause	2.63538
CCN1	Perimenopause	2.25886
CCN1	Perimenopause	2.48127
CCN1	Perimenopause	2.2493
CCN1	Perimenopause	2.12012
CCN1	Perimenopause	2.77767
CCN1	Perimenopause	2.54115
CCN1	Perimenopause	2.84267
CCN1	Perimenopause	1.48225
CCN1	Perimenopause	2.21801
CCN1	Perimenopause	1.60073
CCN1	Perimenopause	2.38856
CCN1	Perimenopause	1.71981
CCN1	Perimenopause	2.23042
CCN1	Perimenopause	2.30243
CCN1	Perimenopause	2.54769
CCN1	Perimenopause	2.18901
CCN1	Perimenopause	1.95365
CCN1	Perimenopause	1.95738
CCN1	Perimenopause	1.85024
CCN1	Perimenopause	2.17566
CCN1	Perimenopause	2.01929
CCN1	Perimenopause	2.47188
CCN1	Perimenopause	2.73698
CCN1	Perimenopause	1.92748
CCN1	Perimenopause	2.48098
CCN1	Perimenopause	2.4641
CCN1	Perimenopause	2.59803
CCN1	Perimenopause	1.88366
CCN1	Perimenopause	1.93076
CCN1	Perimenopause	2.36127
CCN1	Perimenopause	2.51269
CCN1	Perimenopause	2.93257
CCN1	Perimenopause	2.15481
CCN1	Perimenopause	2.93916
CCN1	Perimenopause	2.55115
CCN1	Perimenopause	2.4156
CCN1	Perimenopause	2.06409
CCN1	Perimenopause	3.17796
CCN1	Perimenopause	0.79341
CCN1	Perimenopause	1.99521
CCN1	Perimenopause	2.17382
CCN1	Perimenopause	2.5904
CCN1	Perimenopause	1.6833
CCN1	Perimenopause	1.86627
CCN1	Perimenopause	2.18965
CCN1	Perimenopause	2.83061
CCN1	Perimenopause	2.45496
CCN1	Perimenopause	2.27254
CCN1	Perimenopause	2.18599
CCN1	Perimenopause	2.02704
CCN1	Perimenopause	2.80804
CCN1	Perimenopause	2.50792
CCN1	Perimenopause	2.50243
CCN1	Perimenopause	2.42065
CCN1	Perimenopause	1.72573
CCN1	Perimenopause	2.12026
CCN1	Perimenopause	2.38271
CCN1	Perimenopause	2.39638
CCN1	Perimenopause	2.40079
CCN1	Perimenopause	2.53117
CCN1	Perimenopause	2.95451
CCN1	Perimenopause	2.51002
CCN1	Perimenopause	3.05237
CCN1	Perimenopause	2.23792
CCN1	Perimenopause	2.43552
CCN1	Perimenopause	1.54061
CCN1	Perimenopause	2.69178
CCN1	Perimenopause	2.13811
CCN1	Perimenopause	2.61013
CCN1	Perimenopause	1.5105
CCN1	Perimenopause	2.22114
CCN1	Perimenopause	2.29307
CCN1	Perimenopause	2.90543
CCN1	Perimenopause	2.41962
CCN1	Perimenopause	2.61867
CCN1	Perimenopause	2.37731
CCN1	Perimenopause	2.16607
CCN1	Perimenopause	1.47783
CCN1	Perimenopause	1.19221
CCN1	Perimenopause	2.60174
CCN1	Perimenopause	2.25734
CCN1	Perimenopause	2.99063
CCN1	Perimenopause	1.78462
CCN1	Perimenopause	2.46058
CCN1	Perimenopause	2.3753
CCN1	Perimenopause	1.888
CCN1	Perimenopause	2.20959
CCN1	Perimenopause	2.19094
CCN1	Perimenopause	1.86317
CCN1	Perimenopause	2.98735
CCN1	Perimenopause	2.51005
CCN1	Perimenopause	2.54174
CCN1	Perimenopause	2.3243
CCN1	Perimenopause	2.16471
CCN1	Perimenopause	2.61289
CCN1	Perimenopause	2.33322
CCN1	Perimenopause	1.98583
CCN1	Perimenopause	1.48303
CCN1	Perimenopause	2.80076
CCN1	Perimenopause	2.52417
CCN1	Perimenopause	2.73931
CCN1	Perimenopause	2.32094
CCN1	Perimenopause	1.91271
CCN1	Perimenopause	2.73892
CCN1	Perimenopause	2.32979
CCN1	Perimenopause	1.67671
CCN1	Perimenopause	1.97382
CCN1	Perimenopause	1.64961
CCN1	Perimenopause	1.64853
CCN1	Perimenopause	1.95122
CCN1	Perimenopause	1.99642
CCN1	Perimenopause	2.54211
CCN1	Perimenopause	2.28976
CCN1	Perimenopause	2.24231
CCN1	Perimenopause	2.18101
CCN1	Perimenopause	2.6247
CCN1	Perimenopause	2.53957
CCN1	Perimenopause	1.57855
CCN1	Perimenopause	2.45486
CCN1	Perimenopause	2.86459
CCN1	Perimenopause	2.45401
CCN1	Perimenopause	2.54249
CCN1	Perimenopause	2.94587
CCN1	Perimenopause	2.55442
CCN1	Perimenopause	2.17134
CCN1	Perimenopause	2.64841
CCN1	Perimenopause	2.08104
CCN1	Perimenopause	1.75632
CCN1	Perimenopause	2.26899
CCN1	Perimenopause	2.4085
CCN1	Perimenopause	2.47312
CCN1	Perimenopause	2.54545
CCN1	Perimenopause	2.01805
CCN1	Perimenopause	2.09539
CCN1	Perimenopause	3.12555
CCN1	Perimenopause	1.96951
CCN1	Perimenopause	2.47569
CCN1	Perimenopause	2.53614
CCN1	Perimenopause	1.7423
CCN1	Perimenopause	1.83498
CCN1	Perimenopause	2.08486
CCN1	Perimenopause	1.97513
CCN1	Perimenopause	2.09178
CCN1	Perimenopause	2.17112
CCN1	Perimenopause	1.98244
CCN1	Perimenopause	1.78809
CCN1	Perimenopause	2.32358
CCN1	Perimenopause	2.92699
CCN1	Perimenopause	2.50261
CCN1	Perimenopause	2.93464
CCN1	Perimenopause	2.59082
CCN1	Perimenopause	2.57673
CCN1	Perimenopause	2.0683
CCN1	Perimenopause	2.12727
CCN1	Perimenopause	2.23346
CCN1	Perimenopause	1.46519
CCN1	Perimenopause	2.30777
CCN1	Perimenopause	1.29044
CCN1	Perimenopause	2.0515
CCN1	Perimenopause	2.40679
CCN1	Perimenopause	2.51653
CCN1	Perimenopause	2.12388
CCN1	Perimenopause	2.10866
CCN1	Perimenopause	2.11594
CCN1	Perimenopause	2.50805
CCN1	Perimenopause	3.20583
CCN1	Perimenopause	1.67758
CCN1	Perimenopause	2.1698
CCN1	Perimenopause	2.33041
CCN1	Perimenopause	2.43736
CCN1	Perimenopause	2.32064
CCN1	Perimenopause	2.64854
CCN1	Perimenopause	1.87503
CCN1	Perimenopause	1.60365
CCN1	Perimenopause	2.75191
CCN1	Perimenopause	2.56117
CCN1	Perimenopause	2.61111
CCN1	Perimenopause	2.7282
CCN1	Perimenopause	2.49877
CCN1	Perimenopause	2.30621
CCN1	Perimenopause	2.42403
CCN1	Perimenopause	2.39717
CCN1	Perimenopause	2.72868
CCN1	Perimenopause	2.2661
CCN1	Perimenopause	1.8966
CCN1	Perimenopause	2.4583
CCN1	Perimenopause	2.66679
CCN1	Perimenopause	1.65561
CCN1	Perimenopause	2.57372
CCN1	Perimenopause	2.77145
CCN1	Perimenopause	2.37821
CCN1	Perimenopause	2.52781
CCN1	Perimenopause	1.93586
CCN1	Perimenopause	2.67901
CCN1	Perimenopause	2.63778
CCN1	Perimenopause	2.61664
CCN1	Perimenopause	2.57463
CCN1	Perimenopause	0.957373
CCN1	Perimenopause	2.12842
CCN1	Perimenopause	2.3163
CCN1	Perimenopause	2.56525
CCN1	Perimenopause	2.79904
CCN1	Perimenopause	2.77446
CCN1	Perimenopause	2.35283
CCN1	Perimenopause	1.73056
CCN1	Perimenopause	2.23933
CCN1	Perimenopause	2.46354
CCN1	Perimenopause	2.25319
CCN1	Perimenopause	2.45469
CCN1	Perimenopause	2.20637
CCN1	Perimenopause	1.49228
CCN1	Perimenopause	2.65043
CCN1	Perimenopause	1.91122
CCN1	Perimenopause	1.81837
CCN1	Perimenopause	2.1186
CCN1	Perimenopause	2.28047
CCN1	Perimenopause	2.5257
CCN1	Perimenopause	2.32477
CCN1	Perimenopause	2.11178
CCN1	Perimenopause	2.15727
CCN1	Perimenopause	1.19073
CCN1	Perimenopause	2.63257
CCN1	Perimenopause	2.46137
CCN1	Perimenopause	2.63954
CCN1	Perimenopause	2.44185
CCN1	Perimenopause	1.8673
CCN1	Perimenopause	2.72224
CCN1	Perimenopause	2.52033
CCN1	Perimenopause	2.49552
CCN1	Perimenopause	2.74065
CCN1	Perimenopause	2.43541
CCN1	Perimenopause	2.45538
CCN1	Perimenopause	2.72581
CCN1	Perimenopause	2.63354
CCN1	Perimenopause	1.26496
CCN1	Perimenopause	2.91176
CCN1	Perimenopause	2.76653
CCN1	Perimenopause	2.36104
CCN1	Perimenopause	2.8635
CCN1	Perimenopause	2.36716
CCN1	Perimenopause	2.21559
CCN1	Perimenopause	3.12797
CCN1	Perimenopause	2.0192
CCN1	Perimenopause	1.67785
CCN1	Perimenopause	2.56022
CCN1	Perimenopause	2.53498
CCN1	Perimenopause	2.07131
CCN1	Perimenopause	2.38499
CCN1	Perimenopause	1.82674
CCN1	Perimenopause	2.40795
CCN1	Perimenopause	2.54446
CCN1	Perimenopause	2.45722
CCN1	Perimenopause	2.135
CCN1	Perimenopause	2.85398
CCN1	Perimenopause	2.45315
CCN1	Perimenopause	3.12525
CCN1	Perimenopause	2.504
CCN1	Perimenopause	2.00443
CCN1	Perimenopause	1.93076
CCN1	Perimenopause	2.71893
CCN1	Perimenopause	2.691
CCN1	Perimenopause	2.12398
CCN1	Perimenopause	2.74575
CCN1	Perimenopause	2.09172
CCN1	Perimenopause	2.02995
CCN1	Perimenopause	2.27497
CCN1	Perimenopause	2.40064
CCN1	Perimenopause	1.62811
CCN1	Perimenopause	1.75643
CCN1	Perimenopause	2.51423
CCN1	Perimenopause	1.49293
CCN1	Perimenopause	2.03859
CCN1	Perimenopause	3.15246
CCN1	Perimenopause	2.26535
CCN1	Perimenopause	2.73459
CCN1	Perimenopause	1.84724
CCN1	Perimenopause	2.46923
CCN1	Perimenopause	2.58303
CCN1	Perimenopause	2.1167
CCN1	Perimenopause	2.71487
CCN1	Perimenopause	1.75305
CCN1	Perimenopause	2.17168
CCN1	Perimenopause	2.68775
CCN1	Perimenopause	2.81697
CCN1	Perimenopause	2.14196
CCN1	Perimenopause	1.949
CCN1	Perimenopause	2.68094
CCN1	Perimenopause	2.25915
CCN1	Perimenopause	2.622
CCN1	Perimenopause	2.62529
CCN1	Perimenopause	2.66221
CCN1	Perimenopause	2.81036
CCN1	Perimenopause	2.71152
CCN1	Perimenopause	2.4623
CCN1	Perimenopause	2.24769
CCN1	Perimenopause	2.29303
CCN1	Perimenopause	2.70782
CCN1	Perimenopause	2.34324
CCN1	Perimenopause	2.20323
CCN1	Perimenopause	2.02634
CCN1	Perimenopause	2.30235
CCN1	Perimenopause	1.74736
CCN1	Perimenopause	2.3802
CCN1	Perimenopause	2.21099
CCN1	Perimenopause	2.25284
CCN1	Perimenopause	2.07578
CCN1	Perimenopause	2.50952
CCN1	Perimenopause	2.81361
CCN1	Perimenopause	2.22142
CCN1	Perimenopause	2.49193
CCN1	Perimenopause	2.30595
CCN1	Perimenopause	1.50538
CCN1	Perimenopause	2.4224
CCN1	Perimenopause	2.37565
CCN1	Perimenopause	2.16663
CCN1	Perimenopause	1.75713
CCN1	Perimenopause	2.11114
CCN1	Perimenopause	3.0293
CCN1	Perimenopause	1.49321
CCN1	Perimenopause	2.66985
CCN1	Perimenopause	2.7525
CCN1	Perimenopause	2.12356
CCN1	Perimenopause	2.28129
CCN1	Perimenopause	1.99936
CCN1	Perimenopause	2.58477
CCN1	Perimenopause	1.6455
CCN1	Perimenopause	2.35906
CCN1	Perimenopause	2.31755
CCN1	Perimenopause	2.55602
CCN1	Perimenopause	2.52108
CCN1	Perimenopause	2.08166
CCN1	Perimenopause	2.31483
CCN1	Perimenopause	1.98796
CCN1	Perimenopause	2.64798
CCN1	Perimenopause	2.44663
CCN1	Perimenopause	1.8749
CCN1	Perimenopause	1.99198
CCN1	Perimenopause	2.83608
CCN1	Perimenopause	2.33933
CCN1	Perimenopause	1.39513
CCN1	Perimenopause	2.59318
CCN1	Perimenopause	2.49269
CCN1	Perimenopause	2.83538
CCN1	Perimenopause	2.55105
CCN1	Perimenopause	2.2116
CCN1	Perimenopause	2.27854
CCN1	Perimenopause	3.12592
CCN1	Perimenopause	2.21595
CCN1	Perimenopause	1.82394
CCN1	Perimenopause	3.17599
CCN1	Perimenopause	2.24999
CCN1	Perimenopause	1.47666
CCN1	Perimenopause	2.32688
CCN1	Perimenopause	2.40784
CCN1	Perimenopause	1.98159
CCN1	Perimenopause	3.24384
CCN1	Perimenopause	2.73183
CCN1	Perimenopause	2.26888
CCN1	Perimenopause	2.43358
CCN1	Perimenopause	2.65714
CCN1	Perimenopause	2.60828
CCN1	Perimenopause	1.9026
CCN1	Perimenopause	1.44647
CCN1	Perimenopause	2.95174
CCN1	Perimenopause	2.46583
CCN1	Perimenopause	2.93273
CCN1	Perimenopause	2.64142
CCN1	Perimenopause	2.37524
CCN1	Perimenopause	1.56868
CCN1	Perimenopause	2.95102
CCN1	Perimenopause	2.83494
CCN1	Perimenopause	2.19295
CCN1	Perimenopause	2.06143
CCN1	Perimenopause	2.43419
CCN1	Perimenopause	1.50989
CCN1	Perimenopause	1.84706
CCN1	Perimenopause	1.30398
CCN1	Perimenopause	2.81545
CCN1	Perimenopause	2.48811
CCN1	Perimenopause	2.65121
CCN1	Perimenopause	1.06479
CCN1	Perimenopause	1.93409
CCN1	Perimenopause	2.53527
CCN1	Perimenopause	2.28127
CCN1	Perimenopause	2.72551
CCN1	Perimenopause	2.63523
CCN1	Perimenopause	1.44626
CCN1	Perimenopause	2.04482
CCN1	Perimenopause	3.00508
CCN1	Perimenopause	2.65239
CCN1	Perimenopause	2.03728
CCN1	Perimenopause	2.15218
CCN1	Perimenopause	2.64426
CCN1	Perimenopause	2.31245
CCN1	Perimenopause	1.67825
CCN1	Perimenopause	2.78372
CCN1	Perimenopause	2.72851
CCN1	Perimenopause	1.85998
CCN1	Perimenopause	2.58716
CCN1	Perimenopause	2.21906
CCN1	Perimenopause	2.37334
CCN1	Perimenopause	1.93365
CCN1	Perimenopause	1.82909
CCN1	Perimenopause	2.15736
CCN1	Perimenopause	2.04883
CCN1	Perimenopause	2.3102
CCN1	Perimenopause	2.59964
CCN1	Perimenopause	3.13429
CCN1	Perimenopause	2.39105
CCN1	Perimenopause	1.9768
CCN1	Perimenopause	2.43118
CCN1	Perimenopause	2.50547
CCN1	Perimenopause	2.55447
CCN1	Perimenopause	2.70886
CCN1	Perimenopause	2.24913
CCN1	Perimenopause	2.40434
CCN1	Perimenopause	2.67431
CCN1	Perimenopause	2.2877
CCN1	Perimenopause	2.31398
CCN1	Perimenopause	2.38923
CCN1	Perimenopause	2.45204
CCN1	Perimenopause	1.9417
CCN1	Perimenopause	2.48303
CCN1	Perimenopause	2.57091
CCN1	Perimenopause	1.4897
CCN1	Perimenopause	2.44629
CCN1	Perimenopause	2.83434
[truncated: 13,849 more rows]

## Sheet: Figure_4E_bottom
Figure 4E bottom
Source data						Null hypothesis testing
gene	group	value				Comparison	Test statistic (W)	p-value	95% confidence interval	r (rank biserial effect size)
KCNE4	Postmenopause	-0.688185				KCNE4 normalized expression in peri versus post	4495794	< 2.2e-16	(0.7874391, 0.8597418)	0.65
KCNE4	Postmenopause	-0.783079
KCNE4	Postmenopause	-1.54769
KCNE4	Postmenopause	-0.894945
KCNE4	Postmenopause	-0.316342
KCNE4	Postmenopause	-0.883726
KCNE4	Postmenopause	-0.559844
KCNE4	Postmenopause	-0.935348
KCNE4	Postmenopause	0.272334
KCNE4	Postmenopause	-0.931573
KCNE4	Postmenopause	-0.55285
KCNE4	Postmenopause	-0.707543
KCNE4	Postmenopause	-1.22827
KCNE4	Postmenopause	-0.108406
KCNE4	Postmenopause	-0.632069
KCNE4	Postmenopause	-0.0285875
KCNE4	Postmenopause	0.175545
KCNE4	Postmenopause	0.0134906
KCNE4	Postmenopause	-0.573406
KCNE4	Postmenopause	-0.375212
KCNE4	Postmenopause	-1.00291
KCNE4	Postmenopause	-0.397097
KCNE4	Postmenopause	-0.78015
KCNE4	Postmenopause	-0.568094
KCNE4	Postmenopause	-0.803615
KCNE4	Postmenopause	-0.852371
KCNE4	Postmenopause	-0.834126
KCNE4	Postmenopause	-0.912845
KCNE4	Postmenopause	-0.981142
KCNE4	Postmenopause	-0.567414
KCNE4	Postmenopause	-0.321939
KCNE4	Postmenopause	-0.473248
KCNE4	Postmenopause	-0.0306262
KCNE4	Postmenopause	-0.835905
KCNE4	Postmenopause	-0.818457
KCNE4	Postmenopause	-0.239804
KCNE4	Postmenopause	-0.887438
KCNE4	Postmenopause	-1.4221
KCNE4	Postmenopause	0.0642719
KCNE4	Postmenopause	-0.792993
KCNE4	Postmenopause	0.649896
KCNE4	Postmenopause	-0.559216
KCNE4	Postmenopause	-0.181571
KCNE4	Postmenopause	-1.09397
KCNE4	Postmenopause	-0.0660686
KCNE4	Postmenopause	-0.429898
KCNE4	Postmenopause	-0.725518
KCNE4	Postmenopause	-1.4081
KCNE4	Postmenopause	-1.10098
KCNE4	Postmenopause	-1.40229
KCNE4	Postmenopause	-1.08742
KCNE4	Postmenopause	0.177931
KCNE4	Postmenopause	-0.492865
KCNE4	Postmenopause	0.620827
KCNE4	Postmenopause	0.0874115
KCNE4	Postmenopause	-1.39255
KCNE4	Postmenopause	-0.600264
KCNE4	Postmenopause	-1.25499
KCNE4	Postmenopause	-1.02532
KCNE4	Postmenopause	-0.482673
KCNE4	Postmenopause	-1.0935
KCNE4	Postmenopause	-0.787457
KCNE4	Postmenopause	-1.01975
KCNE4	Postmenopause	-0.801643
KCNE4	Postmenopause	-0.564916
KCNE4	Postmenopause	-0.551324
KCNE4	Postmenopause	-0.72013
KCNE4	Postmenopause	-0.0923968
KCNE4	Postmenopause	-1.19773
KCNE4	Postmenopause	-0.446799
KCNE4	Postmenopause	-0.743365
KCNE4	Postmenopause	-0.233411
KCNE4	Postmenopause	-0.408992
KCNE4	Postmenopause	0.144217
KCNE4	Postmenopause	-1.09085
KCNE4	Postmenopause	-1.0069
KCNE4	Postmenopause	-0.879959
KCNE4	Postmenopause	-0.0874613
KCNE4	Postmenopause	-1.22454
KCNE4	Postmenopause	-0.329627
KCNE4	Postmenopause	0.00295436
KCNE4	Postmenopause	-0.98365
KCNE4	Postmenopause	-0.926518
KCNE4	Postmenopause	-0.955435
KCNE4	Postmenopause	-0.978289
KCNE4	Postmenopause	-0.995213
KCNE4	Postmenopause	-0.456538
KCNE4	Postmenopause	-0.214143
KCNE4	Postmenopause	-0.541219
KCNE4	Postmenopause	-0.811863
KCNE4	Postmenopause	-0.872172
KCNE4	Postmenopause	-0.83781
KCNE4	Postmenopause	-0.507721
KCNE4	Postmenopause	-1.13815
KCNE4	Postmenopause	-0.96763
KCNE4	Postmenopause	-0.375006
KCNE4	Postmenopause	-0.287657
KCNE4	Postmenopause	-0.877841
KCNE4	Postmenopause	-0.87259
KCNE4	Postmenopause	-0.18706
KCNE4	Postmenopause	0.104694
KCNE4	Postmenopause	-0.68153
KCNE4	Postmenopause	0.611199
KCNE4	Postmenopause	-0.484646
KCNE4	Postmenopause	-0.495489
KCNE4	Postmenopause	-0.46656
KCNE4	Postmenopause	-0.190042
KCNE4	Postmenopause	-0.610146
KCNE4	Postmenopause	0.824624
KCNE4	Postmenopause	-0.923425
KCNE4	Postmenopause	-0.897189
KCNE4	Postmenopause	-0.492621
KCNE4	Postmenopause	-1.00137
KCNE4	Postmenopause	0.32906
KCNE4	Postmenopause	0.00511305
KCNE4	Postmenopause	-0.370701
KCNE4	Postmenopause	-0.472126
KCNE4	Postmenopause	-0.904663
KCNE4	Perimenopause	-0.134706
KCNE4	Perimenopause	0.767655
KCNE4	Perimenopause	-0.336579
KCNE4	Perimenopause	-1.2731
KCNE4	Perimenopause	-0.537312
KCNE4	Perimenopause	-0.167631
KCNE4	Perimenopause	0.27549
KCNE4	Perimenopause	-0.122395
KCNE4	Perimenopause	0.30016
KCNE4	Perimenopause	0.630924
KCNE4	Perimenopause	-0.0752002
KCNE4	Perimenopause	-0.246118
KCNE4	Perimenopause	0.0121738
KCNE4	Perimenopause	-1.08018
KCNE4	Perimenopause	0.108365
KCNE4	Perimenopause	-0.140457
KCNE4	Perimenopause	-0.449992
KCNE4	Perimenopause	-0.0818564
KCNE4	Perimenopause	-0.394236
KCNE4	Perimenopause	0.402569
KCNE4	Perimenopause	0.476263
KCNE4	Perimenopause	-0.396559
KCNE4	Perimenopause	-0.779004
KCNE4	Perimenopause	-0.881782
KCNE4	Perimenopause	0.54749
KCNE4	Perimenopause	-0.720081
KCNE4	Perimenopause	0.393635
KCNE4	Perimenopause	0.322136
KCNE4	Perimenopause	-0.130502
KCNE4	Perimenopause	0.734178
KCNE4	Perimenopause	-0.452476
KCNE4	Perimenopause	-1.41937
KCNE4	Perimenopause	-0.986675
KCNE4	Perimenopause	0.197638
KCNE4	Perimenopause	-0.851091
KCNE4	Perimenopause	-0.00886063
KCNE4	Perimenopause	-0.894658
KCNE4	Perimenopause	-0.224103
KCNE4	Perimenopause	-0.785179
KCNE4	Perimenopause	-1.06702
KCNE4	Perimenopause	-1.3221
KCNE4	Perimenopause	-0.0210763
KCNE4	Perimenopause	0.624368
KCNE4	Perimenopause	0.00260339
KCNE4	Perimenopause	0.245837
KCNE4	Perimenopause	-0.645872
KCNE4	Perimenopause	-0.488427
KCNE4	Perimenopause	-0.425431
KCNE4	Perimenopause	-1.15162
KCNE4	Perimenopause	0.500051
KCNE4	Perimenopause	-0.823649
KCNE4	Perimenopause	-0.63058
KCNE4	Perimenopause	0.0146062
KCNE4	Perimenopause	-1.44586
KCNE4	Perimenopause	0.156888
KCNE4	Perimenopause	0.0523465
KCNE4	Perimenopause	-0.169912
KCNE4	Perimenopause	-0.346635
KCNE4	Perimenopause	-0.330023
KCNE4	Perimenopause	0.393784
KCNE4	Perimenopause	-1.71093
KCNE4	Perimenopause	-1.25741
KCNE4	Perimenopause	0.423731
KCNE4	Perimenopause	0.0351092
KCNE4	Perimenopause	-1.23317
KCNE4	Perimenopause	0.130564
KCNE4	Perimenopause	-0.690193
KCNE4	Perimenopause	-0.604425
KCNE4	Perimenopause	-0.664413
KCNE4	Perimenopause	0.47723
KCNE4	Perimenopause	-0.874135
KCNE4	Perimenopause	0.294505
KCNE4	Perimenopause	-1.39543
KCNE4	Perimenopause	-0.634617
KCNE4	Perimenopause	-0.659099
KCNE4	Perimenopause	-1.17053
KCNE4	Perimenopause	0.14312
KCNE4	Perimenopause	0.440989
KCNE4	Perimenopause	0.393043
KCNE4	Perimenopause	-0.304355
KCNE4	Perimenopause	-1.20249
KCNE4	Perimenopause	-0.122925
KCNE4	Perimenopause	0.902141
KCNE4	Perimenopause	-0.0926703
KCNE4	Perimenopause	0.0124438
KCNE4	Perimenopause	0.187294
KCNE4	Perimenopause	0.33059
KCNE4	Perimenopause	0.33045
KCNE4	Perimenopause	-0.619743
KCNE4	Perimenopause	-0.0501226
KCNE4	Perimenopause	0.23775
KCNE4	Perimenopause	-0.181655
KCNE4	Perimenopause	-0.863523
KCNE4	Perimenopause	-1.13247
KCNE4	Perimenopause	-1.25485
KCNE4	Perimenopause	0.407066
KCNE4	Perimenopause	0.641504
KCNE4	Perimenopause	0.728153
KCNE4	Perimenopause	0.164993
KCNE4	Perimenopause	-0.269416
KCNE4	Perimenopause	-0.0523078
KCNE4	Perimenopause	-0.245022
KCNE4	Perimenopause	-0.226219
KCNE4	Perimenopause	0.124543
KCNE4	Perimenopause	0.796731
KCNE4	Perimenopause	-0.664902
KCNE4	Perimenopause	-0.883023
KCNE4	Perimenopause	-1.06574
KCNE4	Perimenopause	0.121151
KCNE4	Perimenopause	-0.312253
KCNE4	Perimenopause	-0.0555293
KCNE4	Perimenopause	-0.884965
KCNE4	Perimenopause	-0.272391
KCNE4	Perimenopause	-0.56503
KCNE4	Perimenopause	-0.504375
KCNE4	Perimenopause	-0.125134
KCNE4	Perimenopause	0.298945
KCNE4	Perimenopause	-0.908259
KCNE4	Perimenopause	0.696152
KCNE4	Perimenopause	0.187053
KCNE4	Perimenopause	-0.0437298
KCNE4	Perimenopause	-0.919924
KCNE4	Perimenopause	0.328365
KCNE4	Perimenopause	0.0959604
KCNE4	Perimenopause	0.502114
KCNE4	Perimenopause	-0.208882
KCNE4	Perimenopause	-0.936721
KCNE4	Perimenopause	-0.44051
KCNE4	Perimenopause	0.632993
KCNE4	Perimenopause	-0.148679
KCNE4	Perimenopause	0.72093
KCNE4	Perimenopause	-0.292446
KCNE4	Perimenopause	-1.476
KCNE4	Perimenopause	0.742442
KCNE4	Perimenopause	0.0738618
KCNE4	Perimenopause	0.375518
KCNE4	Perimenopause	-0.617831
KCNE4	Perimenopause	0.243091
KCNE4	Perimenopause	0.556521
KCNE4	Perimenopause	-0.220179
KCNE4	Perimenopause	-0.364643
KCNE4	Perimenopause	-1.10642
KCNE4	Perimenopause	-0.392312
KCNE4	Perimenopause	0.602941
KCNE4	Perimenopause	0.847465
KCNE4	Perimenopause	0.275227
KCNE4	Perimenopause	0.256183
KCNE4	Perimenopause	-0.965766
KCNE4	Perimenopause	0.0537173
KCNE4	Perimenopause	0.505506
KCNE4	Perimenopause	-0.699427
KCNE4	Perimenopause	-0.773851
KCNE4	Perimenopause	-0.822156
KCNE4	Perimenopause	-1.1722
KCNE4	Perimenopause	0.37295
KCNE4	Perimenopause	-0.290279
KCNE4	Perimenopause	0.444726
KCNE4	Perimenopause	-0.723579
KCNE4	Perimenopause	-0.355785
KCNE4	Perimenopause	-0.511086
KCNE4	Perimenopause	-0.108137
KCNE4	Perimenopause	0.476263
KCNE4	Perimenopause	0.236989
KCNE4	Perimenopause	-0.913286
KCNE4	Perimenopause	-1.31681
KCNE4	Perimenopause	0.32906
KCNE4	Perimenopause	-0.0936118
KCNE4	Perimenopause	-1.63662
KCNE4	Perimenopause	-0.10993
KCNE4	Perimenopause	0.124317
KCNE4	Perimenopause	0.59023
KCNE4	Perimenopause	0.698562
KCNE4	Perimenopause	-0.798588
KCNE4	Perimenopause	-1.42207
KCNE4	Perimenopause	-1.23782
KCNE4	Perimenopause	0.379505
KCNE4	Perimenopause	0.0478256
KCNE4	Perimenopause	-0.513452
KCNE4	Perimenopause	-0.728707
KCNE4	Perimenopause	-0.373837
KCNE4	Perimenopause	0.514443
KCNE4	Perimenopause	-0.888467
KCNE4	Perimenopause	0.656108
KCNE4	Perimenopause	0.615261
KCNE4	Perimenopause	0.243984
KCNE4	Perimenopause	-0.909387
KCNE4	Perimenopause	-0.833431
KCNE4	Perimenopause	-0.258742
KCNE4	Perimenopause	-0.215031
KCNE4	Perimenopause	-0.0877361
KCNE4	Perimenopause	0.176638
KCNE4	Perimenopause	-0.678338
KCNE4	Perimenopause	0.155719
KCNE4	Perimenopause	-0.798948
KCNE4	Perimenopause	-0.229642
KCNE4	Perimenopause	-0.783902
KCNE4	Perimenopause	-0.768023
KCNE4	Perimenopause	0.114065
KCNE4	Perimenopause	0.265268
KCNE4	Perimenopause	0.619339
KCNE4	Perimenopause	0.28955
KCNE4	Perimenopause	0.190112
KCNE4	Perimenopause	-0.139153
KCNE4	Perimenopause	-0.294012
KCNE4	Perimenopause	-0.183987
KCNE4	Perimenopause	-0.117427
KCNE4	Perimenopause	-1.16318
KCNE4	Perimenopause	-0.145312
KCNE4	Perimenopause	-0.768626
KCNE4	Perimenopause	-0.822683
KCNE4	Perimenopause	-1.20818
KCNE4	Perimenopause	-0.60639
KCNE4	Perimenopause	-0.892817
KCNE4	Perimenopause	0.571815
KCNE4	Perimenopause	0.0584769
KCNE4	Perimenopause	0.569279
KCNE4	Perimenopause	-0.890932
KCNE4	Perimenopause	0.0183677
KCNE4	Perimenopause	-1.76987
KCNE4	Perimenopause	0.137081
KCNE4	Perimenopause	-0.252702
KCNE4	Perimenopause	-0.0204887
KCNE4	Perimenopause	-0.783605
KCNE4	Perimenopause	-0.980842
KCNE4	Perimenopause	-0.494635
KCNE4	Perimenopause	-0.715055
KCNE4	Perimenopause	-1.11567
KCNE4	Perimenopause	0.241817
KCNE4	Perimenopause	0.146993
KCNE4	Perimenopause	0.0293258
KCNE4	Perimenopause	-0.487137
KCNE4	Perimenopause	-0.442697
KCNE4	Perimenopause	-0.0986229
KCNE4	Perimenopause	-0.0156765
KCNE4	Perimenopause	-0.307338
KCNE4	Perimenopause	-1.09644
KCNE4	Perimenopause	-0.342951
KCNE4	Perimenopause	-1.84085
KCNE4	Perimenopause	-0.876343
KCNE4	Perimenopause	-0.834299
KCNE4	Perimenopause	-0.234163
KCNE4	Perimenopause	-0.466529
KCNE4	Perimenopause	-0.391366
KCNE4	Perimenopause	0.309928
KCNE4	Perimenopause	-1.12249
KCNE4	Perimenopause	0.331425
KCNE4	Perimenopause	-0.458563
KCNE4	Perimenopause	-0.234756
KCNE4	Perimenopause	-0.273913
KCNE4	Perimenopause	0.406766
KCNE4	Perimenopause	-0.0199497
KCNE4	Perimenopause	-1.52458
KCNE4	Perimenopause	-0.321395
KCNE4	Perimenopause	0.186872
KCNE4	Perimenopause	0.336816
KCNE4	Perimenopause	-0.975427
KCNE4	Perimenopause	-0.118316
KCNE4	Perimenopause	-0.936681
KCNE4	Perimenopause	-0.00950469
KCNE4	Perimenopause	-0.279902
KCNE4	Perimenopause	-0.802203
KCNE4	Perimenopause	-0.765979
KCNE4	Perimenopause	-0.89046
KCNE4	Perimenopause	-0.779783
KCNE4	Perimenopause	-1.06643
KCNE4	Perimenopause	-1.52449
KCNE4	Perimenopause	-0.867037
KCNE4	Perimenopause	0.534606
KCNE4	Perimenopause	-1.14953
KCNE4	Perimenopause	-0.282091
KCNE4	Perimenopause	0.347857
KCNE4	Perimenopause	-0.761833
KCNE4	Perimenopause	-0.57869
KCNE4	Perimenopause	-0.844472
KCNE4	Perimenopause	0.115523
KCNE4	Perimenopause	-1.06236
KCNE4	Perimenopause	0.26011
KCNE4	Perimenopause	0.646073
KCNE4	Perimenopause	-1.10244
KCNE4	Perimenopause	-1.28739
KCNE4	Perimenopause	-1.17625
KCNE4	Perimenopause	0.938664
KCNE4	Perimenopause	-0.150401
KCNE4	Perimenopause	-0.460143
KCNE4	Perimenopause	-0.666264
KCNE4	Perimenopause	-1.13575
KCNE4	Perimenopause	0.0218367
KCNE4	Perimenopause	-0.399246
KCNE4	Perimenopause	0.324208
KCNE4	Perimenopause	0.796066
KCNE4	Perimenopause	-0.174709
KCNE4	Perimenopause	-0.757529
KCNE4	Perimenopause	0.193827
KCNE4	Perimenopause	-0.19322
KCNE4	Perimenopause	-0.368248
KCNE4	Perimenopause	0.276412
KCNE4	Perimenopause	0.495937
KCNE4	Perimenopause	-0.394067
KCNE4	Perimenopause	-0.381172
KCNE4	Perimenopause	0.50038
KCNE4	Perimenopause	-0.579502
KCNE4	Perimenopause	-0.865881
KCNE4	Perimenopause	0.0513986
KCNE4	Perimenopause	0.173639
KCNE4	Perimenopause	-0.0859483
KCNE4	Perimenopause	-0.0551035
KCNE4	Perimenopause	-1.26861
KCNE4	Perimenopause	-0.187143
KCNE4	Perimenopause	-0.174289
KCNE4	Perimenopause	-0.686324
KCNE4	Perimenopause	-0.264362
KCNE4	Perimenopause	-1.07752
KCNE4	Perimenopause	-0.214869
KCNE4	Perimenopause	-0.141239
KCNE4	Perimenopause	-1.33608
KCNE4	Perimenopause	-1.09808
KCNE4	Perimenopause	-0.295576
KCNE4	Perimenopause	-0.6202
KCNE4	Perimenopause	-0.082317
KCNE4	Perimenopause	-0.381616
KCNE4	Perimenopause	-0.119027
KCNE4	Perimenopause	0.0483765
KCNE4	Perimenopause	0.489717
KCNE4	Perimenopause	0.424342
KCNE4	Perimenopause	-0.0691529
KCNE4	Perimenopause	-1.0092
KCNE4	Perimenopause	-1.10622
KCNE4	Perimenopause	0.220397
KCNE4	Perimenopause	0.21623
KCNE4	Perimenopause	-0.488396
KCNE4	Perimenopause	-0.0485997
KCNE4	Perimenopause	-1.72212
KCNE4	Perimenopause	-1.28218
KCNE4	Perimenopause	0.497416
KCNE4	Perimenopause	-0.449992
KCNE4	Perimenopause	0.171085
KCNE4	Perimenopause	-0.146176
KCNE4	Perimenopause	0.773707
KCNE4	Perimenopause	-0.130677
KCNE4	Perimenopause	0.139722
KCNE4	Perimenopause	0.162048
KCNE4	Perimenopause	-1.04187
KCNE4	Perimenopause	0.247949
KCNE4	Perimenopause	-0.64443
KCNE4	Perimenopause	-0.0387398
KCNE4	Perimenopause	-0.280355
KCNE4	Perimenopause	0.330868
KCNE4	Perimenopause	-0.462349
KCNE4	Perimenopause	0.643786
KCNE4	Perimenopause	0.143062
KCNE4	Perimenopause	0.378045
KCNE4	Perimenopause	0.0796567
KCNE4	Perimenopause	-0.831604
KCNE4	Perimenopause	-1.311
KCNE4	Perimenopause	0.112609
KCNE4	Perimenopause	-0.525734
KCNE4	Perimenopause	-0.660004
KCNE4	Perimenopause	0.325315
KCNE4	Perimenopause	0.228659
KCNE4	Perimenopause	0.219027
KCNE4	Perimenopause	-1.20519
KCNE4	Perimenopause	-1.79279
KCNE4	Perimenopause	-0.344299
KCNE4	Perimenopause	-1.22003
KCNE4	Perimenopause	-1.59844
KCNE4	Perimenopause	-0.312009
KCNE4	Perimenopause	-1.20639
KCNE4	Perimenopause	0.918167
KCNE4	Perimenopause	-0.410121
KCNE4	Perimenopause	-1.0339
KCNE4	Perimenopause	0.507166
KCNE4	Perimenopause	0.227528
KCNE4	Perimenopause	0.091348
KCNE4	Perimenopause	-0.884924
KCNE4	Perimenopause	-0.882486
KCNE4	Perimenopause	-1.0675
KCNE4	Perimenopause	0.0595377
KCNE4	Perimenopause	-0.662301
KCNE4	Perimenopause	0.201871
KCNE4	Perimenopause	-0.396895
KCNE4	Perimenopause	-0.129799
KCNE4	Perimenopause	0.349841
KCNE4	Perimenopause	-1.21066
KCNE4	Perimenopause	-0.283561
KCNE4	Perimenopause	0.138917
KCNE4	Perimenopause	0.857079
KCNE4	Perimenopause	-0.968428
KCNE4	Perimenopause	0.956983
KCNE4	Perimenopause	0.057947
KCNE4	Perimenopause	-0.66629
KCNE4	Perimenopause	0.0708517
KCNE4	Perimenopause	-1.07182
KCNE4	Perimenopause	-1.16773
KCNE4	Perimenopause	1.12439
KCNE4	Perimenopause	-0.661398
KCNE4	Perimenopause	-0.122925
KCNE4	Perimenopause	0.856608
KCNE4	Perimenopause	0.280773
KCNE4	Perimenopause	-0.143754
KCNE4	Perimenopause	-1.52643
KCNE4	Perimenopause	-1.26661
KCNE4	Perimenopause	0.0516091
KCNE4	Perimenopause	-0.275964
KCNE4	Perimenopause	-0.271044
KCNE4	Perimenopause	-0.150429
KCNE4	Perimenopause	0.602575
KCNE4	Perimenopause	-0.0346912
KCNE4	Perimenopause	0.0965109
KCNE4	Perimenopause	-1.071
KCNE4	Perimenopause	-0.0992117
KCNE4	Perimenopause	-0.468878
KCNE4	Perimenopause	-1.04151
KCNE4	Perimenopause	-0.116182
KCNE4	Perimenopause	-0.023863
KCNE4	Perimenopause	-0.10607
KCNE4	Perimenopause	-0.367417
KCNE4	Perimenopause	-0.00508704
KCNE4	Perimenopause	-1.72434
KCNE4	Perimenopause	0.273648
KCNE4	Perimenopause	-0.898473
KCNE4	Perimenopause	-0.756685
KCNE4	Perimenopause	-0.656302
KCNE4	Perimenopause	-0.13837
KCNE4	Perimenopause	-1.65014
KCNE4	Perimenopause	-0.666906
KCNE4	Perimenopause	-1.07735
KCNE4	Perimenopause	0.0507145
KCNE4	Perimenopause	0.229916
KCNE4	Perimenopause	-0.0157749
KCNE4	Perimenopause	-0.0420053
KCNE4	Perimenopause	0.10625
KCNE4	Perimenopause	-0.625725
KCNE4	Perimenopause	-1.34266
KCNE4	Perimenopause	0.939559
KCNE4	Perimenopause	-0.12266
KCNE4	Perimenopause	0.0368715
KCNE4	Perimenopause	-1.04003
KCNE4	Perimenopause	-0.303654
KCNE4	Perimenopause	-1.47305
KCNE4	Perimenopause	0.295311
KCNE4	Perimenopause	0.0119208
KCNE4	Perimenopause	-0.123633
KCNE4	Perimenopause	0.791642
KCNE4	Perimenopause	-0.0700856
KCNE4	Perimenopause	0.495773
KCNE4	Perimenopause	-0.152163
KCNE4	Perimenopause	-0.283749
KCNE4	Perimenopause	-0.897801
KCNE4	Perimenopause	-1.15389
KCNE4	Perimenopause	-0.64658
KCNE4	Perimenopause	1.27619
KCNE4	Perimenopause	-0.935623
KCNE4	Perimenopause	0.105435
KCNE4	Perimenopause	-1.50141
KCNE4	Perimenopause	-0.346493
KCNE4	Perimenopause	-0.623207
KCNE4	Perimenopause	0.137539
KCNE4	Perimenopause	1.20447
KCNE4	Perimenopause	0.0701006
KCNE4	Perimenopause	-0.13667
KCNE4	Perimenopause	-0.899673
KCNE4	Perimenopause	-1.72382
KCNE4	Perimenopause	1.11474
KCNE4	Perimenopause	-1.06774
KCNE4	Perimenopause	-1.19577
KCNE4	Perimenopause	-0.0566638
KCNE4	Perimenopause	-0.668854
KCNE4	Perimenopause	-0.894045
KCNE4	Perimenopause	-0.575152
KCNE4	Perimenopause	0.801624
KCNE4	Perimenopause	-0.716375
KCNE4	Perimenopause	0.504347
KCNE4	Perimenopause	-0.413169
KCNE4	Perimenopause	-1.07449
KCNE4	Perimenopause	-0.626286
KCNE4	Perimenopause	-0.611015
KCNE4	Perimenopause	0.194921
KCNE4	Perimenopause	0.582143
KCNE4	Perimenopause	-1.25396
KCNE4	Perimenopause	-0.0656941
KCNE4	Perimenopause	-1.83987
KCNE4	Perimenopause	-0.0566638
KCNE4	Perimenopause	-0.260979
KCNE4	Perimenopause	-0.531687
KCNE4	Perimenopause	-0.793309
KCNE4	Perimenopause	0.352541
KCNE4	Perimenopause	-0.588287
KCNE4	Perimenopause	-0.0698991
KCNE4	Perimenopause	-0.337258
KCNE4	Perimenopause	-0.388861
KCNE4	Perimenopause	-0.579642
KCNE4	Perimenopause	-0.531099
KCNE4	Perimenopause	-0.0738079
KCNE4	Perimenopause	0.580533
KCNE4	Perimenopause	0.410327
KCNE4	Perimenopause	-0.287657
KCNE4	Perimenopause	0.910474
KCNE4	Perimenopause	-0.371219
KCNE4	Perimenopause	-0.604343
KCNE4	Perimenopause	0.24135
KCNE4	Perimenopause	-0.188055
KCNE4	Perimenopause	0.0101514
KCNE4	Perimenopause	-0.0352706
KCNE4	Perimenopause	-1.31815
KCNE4	Perimenopause	-0.253918
KCNE4	Perimenopause	0.671092
KCNE4	Perimenopause	-0.216642
KCNE4	Perimenopause	-0.614266
KCNE4	Perimenopause	-0.398977
KCNE4	Perimenopause	0.714575
KCNE4	Perimenopause	0.0409262
KCNE4	Perimenopause	-1.31136
KCNE4	Perimenopause	-0.707839
KCNE4	Perimenopause	-0.639509
KCNE4	Perimenopause	0.182962
KCNE4	Perimenopause	-0.759309
KCNE4	Perimenopause	1.00978
KCNE4	Perimenopause	-0.732176
KCNE4	Perimenopause	-0.263902
KCNE4	Perimenopause	-0.076498
KCNE4	Perimenopause	-1.71599
KCNE4	Perimenopause	-1.89028
KCNE4	Perimenopause	-0.255223
KCNE4	Perimenopause	-1.28959
KCNE4	Perimenopause	-0.123721
KCNE4	Perimenopause	0.0487702
KCNE4	Perimenopause	-0.542906
KCNE4	Perimenopause	-0.213174
KCNE4	Perimenopause	-1.59154
KCNE4	Perimenopause	-0.296989
KCNE4	Perimenopause	-0.627888
KCNE4	Perimenopause	-1.38078
KCNE4	Perimenopause	-0.786979
KCNE4	Perimenopause	-0.210909
KCNE4	Perimenopause	-0.0221528
KCNE4	Perimenopause	-1.16885
KCNE4	Perimenopause	-0.107418
KCNE4	Perimenopause	-0.106834
KCNE4	Perimenopause	-0.0393169
KCNE4	Perimenopause	-0.416603
KCNE4	Perimenopause	-0.251653
KCNE4	Perimenopause	0.716416
KCNE4	Perimenopause	-0.348683
KCNE4	Perimenopause	-0.333324
KCNE4	Perimenopause	-0.412308
KCNE4	Perimenopause	0.792526
KCNE4	Perimenopause	0.661261
KCNE4	Perimenopause	0.86441
KCNE4	Perimenopause	0.232563
KCNE4	Perimenopause	1.24897
KCNE4	Perimenopause	-0.867605
KCNE4	Perimenopause	-0.962983
KCNE4	Perimenopause	-0.386282
KCNE4	Perimenopause	-0.792132
KCNE4	Perimenopause	-0.902679
KCNE4	Perimenopause	0.162048
KCNE4	Perimenopause	-1.22821
KCNE4	Perimenopause	-0.479273
KCNE4	Perimenopause	-0.379155
KCNE4	Perimenopause	-0.10427
KCNE4	Perimenopause	0.288883
KCNE4	Perimenopause	-0.112971
KCNE4	Perimenopause	-0.0237165
KCNE4	Perimenopause	1.03039
KCNE4	Perimenopause	-0.130765
KCNE4	Perimenopause	0.861921
KCNE4	Perimenopause	0.081427
KCNE4	Perimenopause	-0.189297
KCNE4	Perimenopause	-0.552102
KCNE4	Perimenopause	-0.502804
KCNE4	Perimenopause	0.309655
KCNE4	Perimenopause	-1.06285
KCNE4	Perimenopause	0.830801
KCNE4	Perimenopause	-0.132518
KCNE4	Perimenopause	-0.152378
KCNE4	Perimenopause	-1.72262
KCNE4	Perimenopause	-0.29632
KCNE4	Perimenopause	-0.368524
KCNE4	Perimenopause	-0.237362
KCNE4	Perimenopause	-0.957663
KCNE4	Perimenopause	0.171382
KCNE4	Perimenopause	0.0976128
KCNE4	Perimenopause	-1.50483
KCNE4	Perimenopause	-1.59995
KCNE4	Perimenopause	-0.842364
KCNE4	Perimenopause	0.0672087
KCNE4	Perimenopause	0.830457
KCNE4	Perimenopause	0.790099
KCNE4	Perimenopause	-1.19966
KCNE4	Perimenopause	0.00813298
KCNE4	Perimenopause	-1.21087
KCNE4	Perimenopause	-0.260825
KCNE4	Perimenopause	-0.339753
KCNE4	Perimenopause	-0.872339
KCNE4	Perimenopause	0.681548
KCNE4	Perimenopause	0.0733237
KCNE4	Perimenopause	-0.347342
KCNE4	Perimenopause	-0.484153
KCNE4	Perimenopause	-0.253556
KCNE4	Perimenopause	-0.228728
KCNE4	Perimenopause	-0.539705
KCNE4	Perimenopause	-1.03734
KCNE4	Perimenopause	0.265921
KCNE4	Perimenopause	0.429707
KCNE4	Perimenopause	-0.352978
KCNE4	Perimenopause	0.287682
KCNE4	Perimenopause	-0.914349
KCNE4	Perimenopause	-0.473809
KCNE4	Perimenopause	-0.320706
KCNE4	Perimenopause	-0.0696193
KCNE4	Perimenopause	-1.10701
KCNE4	Perimenopause	-0.733257
KCNE4	Perimenopause	-0.415283
KCNE4	Perimenopause	-0.176667
KCNE4	Perimenopause	0.6362
KCNE4	Perimenopause	0.357389
KCNE4	Perimenopause	0.107585
KCNE4	Perimenopause	0.604495
KCNE4	Perimenopause	-0.671694
KCNE4	Perimenopause	-0.691896
KCNE4	Perimenopause	-1.16994
KCNE4	Perimenopause	0.148771
KCNE4	Perimenopause	-0.270638
KCNE4	Perimenopause	-0.700222
KCNE4	Perimenopause	0.608163
KCNE4	Perimenopause	-0.244905
KCNE4	Perimenopause	-0.019018
KCNE4	Perimenopause	-1.06343
KCNE4	Perimenopause	0.269515
KCNE4	Perimenopause	-0.26651
KCNE4	Perimenopause	0.445818
KCNE4	Perimenopause	-1.21227
KCNE4	Perimenopause	0.385185
KCNE4	Perimenopause	0.0728933
KCNE4	Perimenopause	-0.0949465
KCNE4	Perimenopause	0.0510828
KCNE4	Perimenopause	-0.298696
KCNE4	Perimenopause	-0.143407
KCNE4	Perimenopause	0.355247
KCNE4	Perimenopause	-0.0774239
KCNE4	Perimenopause	-0.109034
KCNE4	Perimenopause	-1.27525
KCNE4	Perimenopause	0.645882
KCNE4	Perimenopause	0.563875
KCNE4	Perimenopause	-0.793807
KCNE4	Perimenopause	-1.11776
KCNE4	Perimenopause	0.784824
KCNE4	Perimenopause	-0.500715
KCNE4	Perimenopause	-0.0502177
KCNE4	Perimenopause	-0.452709
KCNE4	Perimenopause	-0.74403
KCNE4	Perimenopause	0.653926
KCNE4	Perimenopause	-0.411116
KCNE4	Perimenopause	-0.947673
KCNE4	Perimenopause	-0.551238
KCNE4	Perimenopause	-0.288107
KCNE4	Perimenopause	0.0994889
KCNE4	Perimenopause	0.557568
KCNE4	Perimenopause	0.0889405
KCNE4	Perimenopause	-0.926479
KCNE4	Perimenopause	0.86275
KCNE4	Perimenopause	0.93794
KCNE4	Perimenopause	0.812043
KCNE4	Perimenopause	1.36708
KCNE4	Perimenopause	-0.742984
KCNE4	Perimenopause	0.262664
KCNE4	Perimenopause	0.0194887
KCNE4	Perimenopause	-0.142743
KCNE4	Perimenopause	-0.687733
KCNE4	Perimenopause	-0.936877
KCNE4	Perimenopause	-0.664319
KCNE4	Perimenopause	-0.605736
KCNE4	Perimenopause	-1.55869
KCNE4	Perimenopause	-0.605954
KCNE4	Perimenopause	-0.703197
KCNE4	Perimenopause	0.85649
KCNE4	Perimenopause	-0.529746
KCNE4	Perimenopause	-0.877176
KCNE4	Perimenopause	-0.146694
KCNE4	Perimenopause	0.113953
KCNE4	Perimenopause	-0.0110388
KCNE4	Perimenopause	-0.219216
KCNE4	Perimenopause	-0.00129916
KCNE4	Perimenopause	-0.789321
KCNE4	Perimenopause	0.372369
KCNE4	Perimenopause	-0.222824
KCNE4	Perimenopause	-0.834517
KCNE4	Perimenopause	-0.542731
KCNE4	Perimenopause	-0.515873
KCNE4	Perimenopause	-0.76139
KCNE4	Perimenopause	-1.02908
KCNE4	Perimenopause	-0.0342082
KCNE4	Perimenopause	-0.472126
KCNE4	Perimenopause	-1.23204
KCNE4	Perimenopause	0.0474061
KCNE4	Perimenopause	-1.35129
KCNE4	Perimenopause	0.0997098
KCNE4	Perimenopause	-0.818016
KCNE4	Perimenopause	-0.999455
KCNE4	Perimenopause	-0.689014
KCNE4	Perimenopause	-0.9934
KCNE4	Perimenopause	-1.34529
KCNE4	Perimenopause	0.481267
KCNE4	Perimenopause	0.115748
KCNE4	Perimenopause	0.0107577
KCNE4	Perimenopause	-1.48038
KCNE4	Perimenopause	0.63337
KCNE4	Perimenopause	-0.441218
KCNE4	Perimenopause	-0.802046
KCNE4	Perimenopause	-0.836793
KCNE4	Perimenopause	-0.44507
KCNE4	Perimenopause	0.382726
KCNE4	Perimenopause	0.183923
KCNE4	Perimenopause	0.0595377
KCNE4	Perimenopause	-0.726389
KCNE4	Perimenopause	-1.08597
KCNE4	Perimenopause	0.431091
KCNE4	Perimenopause	-0.268996
KCNE4	Perimenopause	-0.330239
KCNE4	Perimenopause	-0.749622
KCNE4	Perimenopause	-0.288931
KCNE4	Perimenopause	0.599475
KCNE4	Perimenopause	0.643595
KCNE4	Perimenopause	-0.264439
KCNE4	Perimenopause	-0.137237
KCNE4	Perimenopause	0.091759
KCNE4	Perimenopause	-1.54296
KCNE4	Perimenopause	-0.209045
KCNE4	Perimenopause	0.666019
KCNE4	Perimenopause	-1.54065
KCNE4	Perimenopause	0.264487
KCNE4	Perimenopause	0.211462
KCNE4	Perimenopause	-0.158541
KCNE4	Perimenopause	-0.11876
KCNE4	Perimenopause	0.473369
KCNE4	Perimenopause	0.301781
KCNE4	Perimenopause	-0.293117
KCNE4	Perimenopause	0.0379096
KCNE4	Perimenopause	-0.716066
KCNE4	Perimenopause	-0.83928
KCNE4	Perimenopause	-1.34766
KCNE4	Perimenopause	-0.237283
KCNE4	Perimenopause	-1.16524
KCNE4	Perimenopause	-0.664773
KCNE4	Perimenopause	-0.691596
KCNE4	Perimenopause	-1.02119
KCNE4	Perimenopause	0.367591
KCNE4	Perimenopause	-0.148334
KCNE4	Perimenopause	-0.567187
KCNE4	Perimenopause	0.215051
KCNE4	Perimenopause	-0.247797
KCNE4	Perimenopause	0.285365
KCNE4	Perimenopause	0.506336
KCNE4	Perimenopause	0.767009
KCNE4	Perimenopause	-0.410674
KCNE4	Perimenopause	0.364765
KCNE4	Perimenopause	0.126698
KCNE4	Perimenopause	0.212142
KCNE4	Perimenopause	-0.482673
KCNE4	Perimenopause	-0.740889
KCNE4	Perimenopause	-0.316962
KCNE4	Perimenopause	-0.60639
KCNE4	Perimenopause	-1.47922
KCNE4	Perimenopause	-0.0458334
KCNE4	Perimenopause	-0.244435
KCNE4	Perimenopause	-0.386078
KCNE4	Perimenopause	0.208378
KCNE4	Perimenopause	-0.779692
KCNE4	Perimenopause	-0.576501
KCNE4	Perimenopause	0.113449
KCNE4	Perimenopause	-0.431133
KCNE4	Perimenopause	-0.0104453
KCNE4	Perimenopause	-0.467407
KCNE4	Perimenopause	-0.097036
KCNE4	Perimenopause	0.756584
KCNE4	Perimenopause	0.228533
KCNE4	Perimenopause	-1.5171
KCNE4	Perimenopause	-0.219778
KCNE4	Perimenopause	0.542832
KCNE4	Perimenopause	-1.3148
KCNE4	Perimenopause	-0.813815
KCNE4	Perimenopause	-0.476793
KCNE4	Perimenopause	-1.21583
KCNE4	Perimenopause	-0.264055
KCNE4	Perimenopause	-0.41713
KCNE4	Perimenopause	-1.02593
KCNE4	Perimenopause	-0.779187
KCNE4	Perimenopause	-0.791226
KCNE4	Perimenopause	0.118033
KCNE4	Perimenopause	-0.457931
KCNE4	Perimenopause	0.400179
KCNE4	Perimenopause	-0.279826
KCNE4	Perimenopause	1.05771
KCNE4	Perimenopause	0.116421
KCNE4	Perimenopause	-0.571714
KCNE4	Perimenopause	0.0518197
KCNE4	Perimenopause	0.281567
KCNE4	Perimenopause	0.108514
KCNE4	Perimenopause	-0.109482
KCNE4	Perimenopause	-1.32596
KCNE4	Perimenopause	-0.358863
KCNE4	Perimenopause	-0.0886059
KCNE4	Perimenopause	-0.077794
KCNE4	Perimenopause	-1.12314
KCNE4	Perimenopause	-1.0308
KCNE4	Perimenopause	0.215547
KCNE4	Perimenopause	-0.425529
KCNE4	Perimenopause	-0.388861
KCNE4	Perimenopause	-0.797552
KCNE4	Perimenopause	-1.08286
KCNE4	Perimenopause	-0.345149
KCNE4	Perimenopause	0.367736
KCNE4	Perimenopause	-1.52076
KCNE4	Perimenopause	-0.0699924
KCNE4	Perimenopause	0.58268
KCNE4	Perimenopause	-0.0942187
KCNE4	Perimenopause	-0.203838
KCNE4	Perimenopause	-0.0313533
KCNE4	Perimenopause	-0.312033
KCNE4	Perimenopause	0.120023
KCNE4	Perimenopause	-0.267275
KCNE4	Perimenopause	0.744651
KCNE4	Perimenopause	0.317134
KCNE4	Perimenopause	0.615816
KCNE4	Perimenopause	-0.964395
KCNE4	Perimenopause	-0.825228
KCNE4	Perimenopause	0.0806679
KCNE4	Perimenopause	-1.24617
KCNE4	Perimenopause	-1.25002
KCNE4	Perimenopause	0.506004
KCNE4	Perimenopause	-1.16979
KCNE4	Perimenopause	0.148616
KCNE4	Perimenopause	-1.07264
KCNE4	Perimenopause	0.0478256
KCNE4	Perimenopause	-0.935407
KCNE4	Perimenopause	0.0802344
KCNE4	Perimenopause	-0.813372
KCNE4	Perimenopause	0.992722
KCNE4	Perimenopause	-1.03311
KCNE4	Perimenopause	-0.0340149
KCNE4	Perimenopause	-0.715887
KCNE4	Perimenopause	-0.0501226
KCNE4	Perimenopause	0.0983849
KCNE4	Perimenopause	-0.238072
KCNE4	Perimenopause	0.420223
KCNE4	Perimenopause	0.51475
KCNE4	Perimenopause	-1.39701
KCNE4	Perimenopause	-0.101292
KCNE4	Perimenopause	0.22127
KCNE4	Perimenopause	-0.246704
KCNE4	Perimenopause	-0.45047
KCNE4	Perimenopause	-0.91713
KCNE4	Perimenopause	0.664365
KCNE4	Perimenopause	-0.717401
KCNE4	Perimenopause	0.815089
KCNE4	Perimenopause	-0.811463
KCNE4	Perimenopause	-1.11596
KCNE4	Perimenopause	-0.232856
KCNE4	Perimenopause	-1.17573
KCNE4	Perimenopause	-1.74816
KCNE4	Perimenopause	-0.253324
KCNE4	Perimenopause	0.370774
KCNE4	Perimenopause	-0.204409
KCNE4	Perimenopause	-0.133219
KCNE4	Perimenopause	-0.941491
KCNE4	Perimenopause	0.943726
KCNE4	Perimenopause	0.530518
KCNE4	Perimenopause	-0.467124
KCNE4	Perimenopause	0.0955202
KCNE4	Perimenopause	-1.2713
KCNE4	Perimenopause	0.671777
KCNE4	Perimenopause	-1.44355
KCNE4	Perimenopause	0.105138
KCNE4	Perimenopause	-0.431393
KCNE4	Perimenopause	0.313137
KCNE4	Perimenopause	-0.214789
KCNE4	Perimenopause	0.936493
KCNE4	Perimenopause	0.0491902
KCNE4	Perimenopause	-0.250447
KCNE4	Perimenopause	0.472006
KCNE4	Perimenopause	-0.213174
KCNE4	Perimenopause	-1.01679
KCNE4	Perimenopause	-0.711756
KCNE4	Perimenopause	-0.525379
KCNE4	Perimenopause	-0.451076
KCNE4	Perimenopause	-0.327504
KCNE4	Perimenopause	0.303947
KCNE4	Perimenopause	0.207393
KCNE4	Perimenopause	-0.0939001
KCNE4	Perimenopause	0.494515
KCNE4	Perimenopause	0.239273
KCNE4	Perimenopause	1.41161
KCNE4	Perimenopause	0.546626
KCNE4	Perimenopause	-1.00613
KCNE4	Perimenopause	-0.579026
KCNE4	Perimenopause	0.118521
KCNE4	Perimenopause	-0.50368
KCNE4	Perimenopause	0.911303
KCNE4	Perimenopause	0.108532
KCNE4	Perimenopause	-0.734529
KCNE4	Perimenopause	-0.314665
KCNE4	Perimenopause	-1.636
KCNE4	Perimenopause	-0.454509
KCNE4	Perimenopause	0.758006
KCNE4	Perimenopause	0.241562
KCNE4	Perimenopause	0.185366
KCNE4	Perimenopause	-0.751605
KCNE4	Perimenopause	0.372369
KCNE4	Perimenopause	-0.252935
KCNE4	Perimenopause	-1.14406
KCNE4	Perimenopause	-0.990322
KCNE4	Perimenopause	-0.492376
KCNE4	Perimenopause	-0.220259
KCNE4	Perimenopause	0.345876
KCNE4	Perimenopause	-0.941919
KCNE4	Perimenopause	0.188621
KCNE4	Perimenopause	-0.812041
KCNE4	Perimenopause	-1.05508
KCNE4	Perimenopause	0.368073
KCNE4	Perimenopause	-0.654614
KCNE4	Perimenopause	0.121076
KCNE4	Perimenopause	-1.2489
KCNE4	Perimenopause	-1.53996
KCNE4	Perimenopause	0.313205
KCNE4	Perimenopause	0.746864
KCNE4	Perimenopause	-0.282318
KCNE4	Perimenopause	-0.278339
KCNE4	Perimenopause	0.135591
KCNE4	Perimenopause	0.64312
KCNE4	Perimenopause	0.107919
KCNE4	Perimenopause	-0.260285
KCNE4	Perimenopause	-0.87834
KCNE4	Perimenopause	-1.10001
KCNE4	Perimenopause	-1.01084
KCNE4	Perimenopause	-0.149196
KCNE4	Perimenopause	-1.23096
KCNE4	Perimenopause	0.550086
KCNE4	Perimenopause	-1.32851
KCNE4	Perimenopause	0.420985
KCNE4	Perimenopause	-0.837377
KCNE4	Perimenopause	-0.263287
KCNE4	Perimenopause	0.0131866
KCNE4	Perimenopause	0.304489
KCNE4	Perimenopause	-0.786387
KCNE4	Perimenopause	0.111714
KCNE4	Perimenopause	0.891598
KCNE4	Perimenopause	-1.06543
KCNE4	Perimenopause	-0.0194758
KCNE4	Perimenopause	-1.67493
KCNE4	Perimenopause	-1.18601
KCNE4	Perimenopause	0.0231663
KCNE4	Perimenopause	0.130109
KCNE4	Perimenopause	0.0341775
KCNE4	Perimenopause	0.915416
KCNE4	Perimenopause	0.107029
KCNE4	Perimenopause	0.0815355
KCNE4	Perimenopause	-1.46217
KCNE4	Perimenopause	-1.43163
KCNE4	Perimenopause	0.49758
KCNE4	Perimenopause	-0.276217
KCNE4	Perimenopause	-0.0466927
KCNE4	Perimenopause	0.688956
KCNE4	Perimenopause	-1.27851
KCNE4	Perimenopause	-0.693647
KCNE4	Perimenopause	-0.480356
KCNE4	Perimenopause	-0.56696
KCNE4	Perimenopause	-1.13726
KCNE4	Perimenopause	0.146298
KCNE4	Perimenopause	-1.27343
KCNE4	Perimenopause	-0.697836
KCNE4	Perimenopause	-1.44423
KCNE4	Perimenopause	0.412943
KCNE4	Perimenopause	0.0248051
KCNE4	Perimenopause	1.08028
KCNE4	Perimenopause	-0.287957
KCNE4	Perimenopause	-0.93723
KCNE4	Perimenopause	-0.681479
KCNE4	Perimenopause	0.865241
KCNE4	Perimenopause	0.794294
KCNE4	Perimenopause	-0.842903
KCNE4	Perimenopause	-0.544299
KCNE4	Perimenopause	-0.34614
KCNE4	Perimenopause	-0.503136
KCNE4	Perimenopause	0.794516
KCNE4	Perimenopause	0.15187
KCNE4	Perimenopause	-0.100433
KCNE4	Perimenopause	-1.18093
KCNE4	Perimenopause	-0.876676
KCNE4	Postmenopause	-0.90207
KCNE4	Postmenopause	-1.48784
KCNE4	Postmenopause	-0.928298
KCNE4	Postmenopause	-1.59621
KCNE4	Postmenopause	-1.5752
KCNE4	Postmenopause	-1.29508
KCNE4	Postmenopause	-1.31286
KCNE4	Postmenopause	-1.77889
KCNE4	Postmenopause	-1.02976
KCNE4	Postmenopause	-1.30031
KCNE4	Postmenopause	-1.43263
KCNE4	Postmenopause	-0.697687
KCNE4	Postmenopause	-1.47453
KCNE4	Postmenopause	-1.39337
KCNE4	Postmenopause	-0.810352
KCNE4	Postmenopause	-0.82997
KCNE4	Postmenopause	-1.62156
KCNE4	Postmenopause	-1.69591
KCNE4	Postmenopause	-0.397231
KCNE4	Postmenopause	-1.00624
KCNE4	Postmenopause	-0.230053
KCNE4	Postmenopause	-1.19095
KCNE4	Postmenopause	-0.971952
KCNE4	Postmenopause	-1.3494
KCNE4	Postmenopause	-1.61451
KCNE4	Postmenopause	-1.32149
KCNE4	Postmenopause	-2.00909
KCNE4	Postmenopause	-1.14384
KCNE4	Postmenopause	-1.0456
KCNE4	Postmenopause	-1.9369
KCNE4	Postmenopause	-1.20794
KCNE4	Postmenopause	-0.697139
KCNE4	Postmenopause	-1.81469
KCNE4	Postmenopause	-0.881906
KCNE4	Postmenopause	-1.33337
KCNE4	Postmenopause	-0.273456
KCNE4	Postmenopause	-1.33654
KCNE4	Postmenopause	-1.35266
KCNE4	Postmenopause	-1.76926
KCNE4	Postmenopause	-1.13995
KCNE4	Postmenopause	-1.55443
KCNE4	Postmenopause	-1.50321
KCNE4	Postmenopause	-1.62372
KCNE4	Postmenopause	-1.51645
KCNE4	Postmenopause	-0.918169
KCNE4	Postmenopause	-1.22095
KCNE4	Postmenopause	-1.05942
KCNE4	Postmenopause	-0.789018
KCNE4	Postmenopause	-1.22328
KCNE4	Postmenopause	-1.1501
KCNE4	Postmenopause	-1.24326
KCNE4	Postmenopause	-0.864387
KCNE4	Postmenopause	-0.869618
KCNE4	Postmenopause	-1.85433
KCNE4	Postmenopause	-1.24964
KCNE4	Postmenopause	-1.05023
KCNE4	Postmenopause	-1.53908
KCNE4	Postmenopause	-1.26039
KCNE4	Postmenopause	-0.102677
KCNE4	Postmenopause	-1.17273
KCNE4	Postmenopause	-1.38986
KCNE4	Postmenopause	-1.29866
KCNE4	Postmenopause	-2.0004
KCNE4	Postmenopause	-0.95981
KCNE4	Postmenopause	0.385148
KCNE4	Postmenopause	-0.576838
KCNE4	Postmenopause	-1.86909
KCNE4	Postmenopause	-1.402
KCNE4	Postmenopause	-1.75577
KCNE4	Postmenopause	-1.67219
KCNE4	Postmenopause	-0.855138
KCNE4	Postmenopause	-1.34813
KCNE4	Postmenopause	-0.49429
KCNE4	Postmenopause	-0.213639
KCNE4	Postmenopause	-1.88058
KCNE4	Postmenopause	-1.51434
KCNE4	Postmenopause	-1.27025
KCNE4	Postmenopause	-1.47456
KCNE4	Postmenopause	-1.9758
KCNE4	Postmenopause	-1.25273
KCNE4	Postmenopause	-0.985033
KCNE4	Postmenopause	-1.66873
KCNE4	Postmenopause	-1.07661
KCNE4	Postmenopause	-1.5236
KCNE4	Postmenopause	-1.91218
KCNE4	Postmenopause	0.254376
KCNE4	Postmenopause	-1.88154
KCNE4	Postmenopause	-1.34685
KCNE4	Postmenopause	-1.23037
KCNE4	Postmenopause	-1.38787
KCNE4	Postmenopause	-1.28246
KCNE4	Postmenopause	-1.56511
KCNE4	Postmenopause	-1.58834
KCNE4	Postmenopause	-1.46806
KCNE4	Postmenopause	-0.343732
KCNE4	Postmenopause	-0.448812
KCNE4	Postmenopause	-1.2039
KCNE4	Postmenopause	0.628234
KCNE4	Postmenopause	-1.80126
KCNE4	Postmenopause	-0.77804
KCNE4	Postmenopause	-1.12882
KCNE4	Postmenopause	-1.94648
KCNE4	Postmenopause	-0.82332
KCNE4	Postmenopause	-1.78068
KCNE4	Postmenopause	-0.603851
KCNE4	Postmenopause	-2.00462
KCNE4	Postmenopause	-1.86258
KCNE4	Postmenopause	-1.03686
KCNE4	Postmenopause	-1.33036
KCNE4	Postmenopause	-1.1797
KCNE4	Postmenopause	-0.952751
KCNE4	Postmenopause	-1.24933
KCNE4	Postmenopause	-0.819163
KCNE4	Postmenopause	-0.44305
KCNE4	Postmenopause	-1.9202
KCNE4	Postmenopause	-0.153522
KCNE4	Postmenopause	-0.847883
KCNE4	Postmenopause	-0.859636
KCNE4	Postmenopause	-1.38849
KCNE4	Postmenopause	-1.60712
KCNE4	Postmenopause	-1.31117
KCNE4	Postmenopause	-0.553497
KCNE4	Postmenopause	-0.754242
KCNE4	Postmenopause	-0.890563
KCNE4	Postmenopause	-1.41648
KCNE4	Postmenopause	-1.45661
KCNE4	Postmenopause	-1.09721
KCNE4	Postmenopause	-1.28099
KCNE4	Postmenopause	-1.38931
KCNE4	Postmenopause	-2.0928
KCNE4	Postmenopause	-0.928041
KCNE4	Postmenopause	-1.13838
KCNE4	Postmenopause	-0.583221
KCNE4	Postmenopause	-1.39701
KCNE4	Postmenopause	-0.0178727
KCNE4	Postmenopause	-0.792766
KCNE4	Postmenopause	-1.05883
KCNE4	Postmenopause	-1.47821
KCNE4	Postmenopause	-0.251303
KCNE4	Postmenopause	-1.28763
KCNE4	Postmenopause	-0.243809
KCNE4	Postmenopause	-1.41532
KCNE4	Postmenopause	-0.80088
KCNE4	Postmenopause	-1.40519
KCNE4	Postmenopause	-1.30481
KCNE4	Postmenopause	-0.953625
KCNE4	Postmenopause	-1.53435
KCNE4	Postmenopause	-0.507901
KCNE4	Postmenopause	-0.829919
KCNE4	Postmenopause	-1.74643
KCNE4	Postmenopause	-0.558529
KCNE4	Postmenopause	-0.867668
KCNE4	Postmenopause	-1.85039
KCNE4	Postmenopause	-1.82746
KCNE4	Postmenopause	-1.61476
KCNE4	Postmenopause	-1.40933
KCNE4	Postmenopause	-1.41782
KCNE4	Postmenopause	-1.9531
KCNE4	Postmenopause	-1.82814
KCNE4	Postmenopause	-0.659616
KCNE4	Postmenopause	-1.49225
KCNE4	Postmenopause	-1.08438
KCNE4	Postmenopause	-1.02973
KCNE4	Postmenopause	-1.55572
KCNE4	Postmenopause	-1.74713
KCNE4	Postmenopause	-1.21212
KCNE4	Postmenopause	-1.27161
KCNE4	Postmenopause	-0.539394
KCNE4	Postmenopause	-0.438835
KCNE4	Postmenopause	-0.850877
KCNE4	Postmenopause	-1.1403
KCNE4	Postmenopause	-1.58607
KCNE4	Postmenopause	-1.78013
KCNE4	Postmenopause	-1.38311
KCNE4	Postmenopause	-0.945966
KCNE4	Postmenopause	-1.09527
KCNE4	Postmenopause	-0.275483
KCNE4	Postmenopause	-0.466121
KCNE4	Postmenopause	-2.04653
KCNE4	Postmenopause	-0.937954
KCNE4	Postmenopause	-1.80459
KCNE4	Postmenopause	-0.339444
KCNE4	Postmenopause	-0.730563
KCNE4	Postmenopause	-2.02179
KCNE4	Postmenopause	-2.06069
KCNE4	Postmenopause	-1.35204
KCNE4	Postmenopause	-1.20594
KCNE4	Postmenopause	-1.19917
KCNE4	Postmenopause	-1.09881
KCNE4	Postmenopause	-0.453302
KCNE4	Postmenopause	-1.30582
KCNE4	Postmenopause	-0.73867
KCNE4	Postmenopause	-1.96755
KCNE4	Postmenopause	-1.58934
KCNE4	Postmenopause	-0.682036
KCNE4	Postmenopause	-1.544
KCNE4	Postmenopause	-1.68793
KCNE4	Postmenopause	-1.78139
KCNE4	Postmenopause	-0.436802
KCNE4	Postmenopause	-0.32241
KCNE4	Postmenopause	-1.25273
KCNE4	Postmenopause	-1.72859
KCNE4	Postmenopause	-1.00675
KCNE4	Postmenopause	-1.12655
KCNE4	Postmenopause	-1.63731
KCNE4	Postmenopause	-0.647313
KCNE4	Postmenopause	-1.38669
KCNE4	Postmenopause	-1.39721
KCNE4	Postmenopause	-1.05807
KCNE4	Postmenopause	-1.59518
KCNE4	Postmenopause	-0.708331
KCNE4	Postmenopause	-1.74236
KCNE4	Postmenopause	-0.856031
KCNE4	Postmenopause	-1.67867
KCNE4	Postmenopause	-1.52207
KCNE4	Postmenopause	-1.21429
KCNE4	Postmenopause	-1.60058
KCNE4	Postmenopause	-1.37453
KCNE4	Postmenopause	-0.692597
KCNE4	Postmenopause	-0.465117
KCNE4	Postmenopause	-1.16429
KCNE4	Postmenopause	-0.765049
KCNE4	Postmenopause	-0.907492
KCNE4	Postmenopause	-1.4812
KCNE4	Postmenopause	-2.03109
KCNE4	Postmenopause	-1.7563
KCNE4	Postmenopause	-1.5868
KCNE4	Postmenopause	-0.547794
KCNE4	Postmenopause	-0.252275
KCNE4	Postmenopause	-1.94359
KCNE4	Postmenopause	-0.836598
KCNE4	Postmenopause	-0.234677
KCNE4	Postmenopause	-1.36999
KCNE4	Postmenopause	-1.46792
KCNE4	Postmenopause	-1.84437
KCNE4	Postmenopause	-1.01182
KCNE4	Postmenopause	-0.728128
KCNE4	Postmenopause	-1.33903
KCNE4	Postmenopause	-1.14728
KCNE4	Postmenopause	-0.313569
KCNE4	Postmenopause	-0.928773
KCNE4	Postmenopause	-1.07742
KCNE4	Postmenopause	-1.50845
KCNE4	Postmenopause	-1.5851
KCNE4	Postmenopause	-1.09768
KCNE4	Postmenopause	-1.39879
KCNE4	Postmenopause	-1.68178
KCNE4	Postmenopause	-0.923783
KCNE4	Postmenopause	-1.56209
KCNE4	Postmenopause	-0.397679
KCNE4	Postmenopause	-1.05012
KCNE4	Postmenopause	-1.705
KCNE4	Postmenopause	0.0312843
KCNE4	Postmenopause	-1.42086
KCNE4	Postmenopause	-1.30914
KCNE4	Postmenopause	-0.349247
KCNE4	Postmenopause	-2.08612
KCNE4	Postmenopause	-0.730563
KCNE4	Postmenopause	-0.948022
KCNE4	Postmenopause	-1.34297
KCNE4	Postmenopause	-0.614591
KCNE4	Postmenopause	-1.14578
KCNE4	Postmenopause	-1.02558
KCNE4	Postmenopause	-1.94365
KCNE4	Postmenopause	-1.18019
KCNE4	Postmenopause	-1.01011
KCNE4	Postmenopause	-1.01055
KCNE4	Postmenopause	-1.58112
KCNE4	Postmenopause	-1.27846
KCNE4	Postmenopause	-2.00084
KCNE4	Postmenopause	-1.51894
KCNE4	Postmenopause	-1.36673
KCNE4	Postmenopause	0.296319
KCNE4	Postmenopause	-0.977273
KCNE4	Postmenopause	-1.5758
KCNE4	Postmenopause	-1.31997
KCNE4	Postmenopause	-0.377923
KCNE4	Postmenopause	-1.18848
KCNE4	Postmenopause	-1.94565
KCNE4	Postmenopause	-1.66935
KCNE4	Postmenopause	-1.40634
KCNE4	Postmenopause	-2.00792
KCNE4	Postmenopause	-1.53241
KCNE4	Postmenopause	-1.32333
KCNE4	Postmenopause	-0.610282
KCNE4	Postmenopause	-2.14036
KCNE4	Postmenopause	-0.841438
KCNE4	Postmenopause	-0.692747
KCNE4	Postmenopause	-1.60601
KCNE4	Postmenopause	-0.960805
KCNE4	Postmenopause	-1.5672
KCNE4	Postmenopause	-1.38867
KCNE4	Postmenopause	-1.27234
KCNE4	Postmenopause	-1.33597
KCNE4	Postmenopause	-1.31241
KCNE4	Postmenopause	-0.874135
KCNE4	Postmenopause	-0.77574
KCNE4	Postmenopause	-1.31815
KCNE4	Postmenopause	-1.33666
KCNE4	Postmenopause	-1.11403
KCNE4	Postmenopause	-0.870037
KCNE4	Postmenopause	-1.28926
KCNE4	Postmenopause	-0.992511
KCNE4	Postmenopause	-1.07247
KCNE4	Postmenopause	-1.87529
KCNE4	Postmenopause	-1.4239
KCNE4	Postmenopause	-1.96533
KCNE4	Postmenopause	-1.20417
KCNE4	Postmenopause	-1.33566
KCNE4	Postmenopause	-1.79969
KCNE4	Postmenopause	-1.20504
KCNE4	Postmenopause	-1.07028
KCNE4	Postmenopause	-1.59931
KCNE4	Postmenopause	-1.28752
KCNE4	Postmenopause	-0.636762
KCNE4	Postmenopause	-0.536201
KCNE4	Postmenopause	-1.33411
KCNE4	Postmenopause	-1.09925
KCNE4	Postmenopause	-0.881354
KCNE4	Postmenopause	-0.554804
KCNE4	Postmenopause	-0.702949
KCNE4	Postmenopause	-0.494717
KCNE4	Postmenopause	-1.35469
KCNE4	Postmenopause	-0.622752
KCNE4	Postmenopause	-1.94481
KCNE4	Postmenopause	-0.512285
KCNE4	Postmenopause	-0.80594
KCNE4	Postmenopause	-1.46112
KCNE4	Postmenopause	-0.723773
KCNE4	Postmenopause	-1.27631
KCNE4	Postmenopause	-1.96559
KCNE4	Postmenopause	-1.24167
KCNE4	Postmenopause	-1.92501
KCNE4	Postmenopause	-1.71183
KCNE4	Postmenopause	-1.06492
KCNE4	Postmenopause	-0.669853
KCNE4	Postmenopause	-1.53111
KCNE4	Postmenopause	-1.91894
KCNE4	Postmenopause	-1.88567
KCNE4	Postmenopause	-0.563608
KCNE4	Postmenopause	-1.07116
KCNE4	Postmenopause	-0.383219
KCNE4	Postmenopause	-1.95328
KCNE4	Postmenopause	-1.34482
KCNE4	Postmenopause	-2.06466
KCNE4	Postmenopause	-1.00529
KCNE4	Postmenopause	-0.696259
KCNE4	Postmenopause	-1.90629
KCNE4	Postmenopause	-1.33978
KCNE4	Postmenopause	-0.467876
KCNE4	Postmenopause	-0.325556
KCNE4	Postmenopause	-1.28265
KCNE4	Postmenopause	-0.982378
KCNE4	Postmenopause	-1.52083
KCNE4	Postmenopause	-0.963937
KCNE4	Postmenopause	-1.69216
KCNE4	Postmenopause	-0.287432
KCNE4	Postmenopause	-0.978101
KCNE4	Postmenopause	-1.71955
KCNE4	Postmenopause	-2.08638
KCNE4	Postmenopause	-1.17242
KCNE4	Postmenopause	-1.24424
KCNE4	Postmenopause	-1.35056
KCNE4	Postmenopause	-0.892039
KCNE4	Postmenopause	-1.71131
KCNE4	Postmenopause	-1.06178
KCNE4	Postmenopause	-0.467354
KCNE4	Postmenopause	-0.265743
KCNE4	Postmenopause	-1.25536
KCNE4	Postmenopause	-2.09464
KCNE4	Postmenopause	-1.69407
KCNE4	Postmenopause	-0.29814
KCNE4	Postmenopause	-1.56503
KCNE4	Postmenopause	-1.1344
KCNE4	Postmenopause	-0.284828
KCNE4	Postmenopause	-0.865124
KCNE4	Postmenopause	-1.7828
KCNE4	Postmenopause	-1.28689
KCNE4	Postmenopause	-1.29393
KCNE4	Postmenopause	-0.974899
KCNE4	Postmenopause	-1.65542
KCNE4	Postmenopause	-0.423076
KCNE4	Postmenopause	-1.47171
KCNE4	Postmenopause	-1.38902
KCNE4	Postmenopause	-1.8791
KCNE4	Postmenopause	-1.58441
KCNE4	Postmenopause	-2.00984
KCNE4	Postmenopause	-0.74574
KCNE4	Postmenopause	-1.30579
KCNE4	Postmenopause	-1.39088
KCNE4	Postmenopause	-0.581098
KCNE4	Postmenopause	-1.43096
KCNE4	Postmenopause	-1.11389
KCNE4	Postmenopause	-0.648411
KCNE4	Postmenopause	-1.52342
KCNE4	Postmenopause	-2.01606
KCNE4	Postmenopause	-2.05516
KCNE4	Postmenopause	-1.3768
KCNE4	Postmenopause	-1.53344
KCNE4	Postmenopause	-1.72551
KCNE4	Postmenopause	-1.27968
KCNE4	Postmenopause	-0.940749
KCNE4	Postmenopause	-1.18022
KCNE4	Postmenopause	-1.01062
KCNE4	Postmenopause	-1.84842
KCNE4	Postmenopause	-1.96493
KCNE4	Postmenopause	0.0700738
KCNE4	Postmenopause	-1.67726
KCNE4	Postmenopause	-1.28741
KCNE4	Postmenopause	-0.10559
KCNE4	Postmenopause	-1.21761
KCNE4	Postmenopause	-1.35498
KCNE4	Postmenopause	-1.71461
KCNE4	Postmenopause	-1.85234
KCNE4	Postmenopause	-0.29349
KCNE4	Postmenopause	-1.97013
KCNE4	Postmenopause	-1.16109
KCNE4	Postmenopause	-2.0453
KCNE4	Postmenopause	-1.97213
KCNE4	Postmenopause	-1.44647
KCNE4	Postmenopause	-1.67755
KCNE4	Postmenopause	-1.42007
KCNE4	Postmenopause	-1.3419
KCNE4	Postmenopause	-1.30104
KCNE4	Postmenopause	-1.2912
KCNE4	Postmenopause	-1.93696
KCNE4	Postmenopause	-0.72484
KCNE4	Postmenopause	-1.81652
KCNE4	Postmenopause	-1.1858
KCNE4	Postmenopause	-2.06466
KCNE4	Postmenopause	-1.80351
KCNE4	Postmenopause	-1.07834
KCNE4	Postmenopause	-1.62688
KCNE4	Postmenopause	-1.06495
KCNE4	Postmenopause	-1.54584
KCNE4	Postmenopause	-0.544415
KCNE4	Postmenopause	-1.09031
KCNE4	Postmenopause	-1.27601
KCNE4	Postmenopause	-1.24572
KCNE4	Postmenopause	-1.30443
KCNE4	Postmenopause	-1.59042
KCNE4	Postmenopause	-1.39156
KCNE4	Postmenopause	-1.39612
KCNE4	Postmenopause	-0.802031
KCNE4	Postmenopause	-1.37846
KCNE4	Postmenopause	-1.45547
KCNE4	Postmenopause	-1.25945
KCNE4	Postmenopause	-1.36087
KCNE4	Postmenopause	-1.42923
KCNE4	Postmenopause	-1.38894
KCNE4	Postmenopause	-1.94047
KCNE4	Postmenopause	0.375615
KCNE4	Postmenopause	-0.622832
KCNE4	Postmenopause	-1.31339
KCNE4	Postmenopause	-0.852179
KCNE4	Postmenopause	-0.973654
KCNE4	Postmenopause	-1.9178
KCNE4	Postmenopause	-1.30998
KCNE4	Postmenopause	-1.26104
KCNE4	Postmenopause	-1.67639
KCNE4	Postmenopause	-0.782317
KCNE4	Postmenopause	-1.43454
KCNE4	Postmenopause	-1.04014
KCNE4	Postmenopause	-0.653652
KCNE4	Postmenopause	-0.545807
KCNE4	Postmenopause	-1.23887
KCNE4	Postmenopause	-1.14629
KCNE4	Postmenopause	-1.59426
KCNE4	Postmenopause	-1.46119
KCNE4	Postmenopause	-1.48076
KCNE4	Postmenopause	-1.08987
KCNE4	Postmenopause	-1.2233
KCNE4	Postmenopause	-1.26387
KCNE4	Postmenopause	-1.91751
KCNE4	Postmenopause	-1.65229
KCNE4	Postmenopause	-0.958277
KCNE4	Postmenopause	-1.16733
KCNE4	Postmenopause	-1.49781
KCNE4	Postmenopause	-1.06884
KCNE4	Postmenopause	-0.513572
KCNE4	Postmenopause	-1.17517
KCNE4	Postmenopause	-1.09437
KCNE4	Postmenopause	-0.43308
KCNE4	Postmenopause	-0.459195
KCNE4	Postmenopause	-1.91133
KCNE4	Postmenopause	-1.19807
KCNE4	Postmenopause	-0.467187
KCNE4	Postmenopause	-1.43974
KCNE4	Postmenopause	-0.95701
KCNE4	Postmenopause	-0.894413
KCNE4	Postmenopause	-1.07579
KCNE4	Postmenopause	-1.47614
KCNE4	Postmenopause	-1.43661
KCNE4	Postmenopause	-1.18577
KCNE4	Postmenopause	-0.847112
KCNE4	Postmenopause	-1.19782
KCNE4	Postmenopause	-1.1765
KCNE4	Postmenopause	-0.751825
KCNE4	Postmenopause	-1.55821
KCNE4	Postmenopause	-0.532098
KCNE4	Postmenopause	-0.874343
KCNE4	Postmenopause	-1.5645
KCNE4	Postmenopause	-0.490664
KCNE4	Postmenopause	-1.97526
KCNE4	Postmenopause	-0.773943
KCNE4	Postmenopause	-1.59095
KCNE4	Postmenopause	-0.365684
KCNE4	Postmenopause	-1.48358
KCNE4	Postmenopause	-1.15041
KCNE4	Postmenopause	-0.360572
KCNE4	Postmenopause	-1.18396
KCNE4	Postmenopause	-1.20971
KCNE4	Postmenopause	-1.32885
KCNE4	Postmenopause	-1.0283
KCNE4	Postmenopause	-0.4776
KCNE4	Postmenopause	-1.78242
KCNE4	Postmenopause	-1.59134
KCNE4	Postmenopause	-1.36943
KCNE4	Postmenopause	-0.627132
KCNE4	Postmenopause	-1.19788
KCNE4	Postmenopause	-1.71571
KCNE4	Postmenopause	-1.57565
KCNE4	Postmenopause	-1.52065
KCNE4	Postmenopause	-0.395123
KCNE4	Postmenopause	-1.19993
KCNE4	Postmenopause	-1.21075
KCNE4	Postmenopause	-1.11609
KCNE4	Postmenopause	-1.17804
KCNE4	Postmenopause	-0.727307
KCNE4	Postmenopause	-0.6834
KCNE4	Postmenopause	-1.94312
KCNE4	Postmenopause	-0.0992569
KCNE4	Postmenopause	-1.49982
KCNE4	Postmenopause	-1.30538
KCNE4	Postmenopause	-1.54266
KCNE4	Postmenopause	-1.20573
KCNE4	Postmenopause	-0.537195
KCNE4	Postmenopause	-1.91451
KCNE4	Postmenopause	0.550433
KCNE4	Postmenopause	-1.66315
KCNE4	Postmenopause	-1.20486
KCNE4	Postmenopause	-1.38045
KCNE4	Postmenopause	-1.36338
KCNE4	Postmenopause	-0.331244
KCNE4	Postmenopause	-0.114578
KCNE4	Postmenopause	-0.986003
KCNE4	Postmenopause	0.126017
KCNE4	Postmenopause	-1.42588
KCNE4	Postmenopause	-1.13192
KCNE4	Postmenopause	-1.39756
KCNE4	Postmenopause	-1.3306
KCNE4	Postmenopause	-1.83755
KCNE4	Postmenopause	-1.4282
KCNE4	Postmenopause	-0.28096
KCNE4	Postmenopause	-0.925726
KCNE4	Postmenopause	-0.338435
KCNE4	Postmenopause	-0.561614
KCNE4	Postmenopause	0.114663
KCNE4	Postmenopause	-0.741604
KCNE4	Postmenopause	-1.11209
KCNE4	Postmenopause	-0.972255
KCNE4	Postmenopause	-0.922631
KCNE4	Postmenopause	-1.29369
KCNE4	Postmenopause	-0.549132
KCNE4	Postmenopause	-0.919366
KCNE4	Postmenopause	-0.426835
KCNE4	Postmenopause	-0.962907
KCNE4	Postmenopause	-1.10949
KCNE4	Postmenopause	-1.18955
KCNE4	Postmenopause	-1.25948
KCNE4	Postmenopause	-0.944606
KCNE4	Postmenopause	-0.0808424
KCNE4	Postmenopause	-1.42974
KCNE4	Postmenopause	-1.14202
KCNE4	Postmenopause	-0.845782
KCNE4	Postmenopause	-0.364134
KCNE4	Postmenopause	-0.587231
KCNE4	Postmenopause	-1.76779
KCNE4	Postmenopause	-0.107373
KCNE4	Postmenopause	-0.558587
KCNE4	Postmenopause	-0.752783
KCNE4	Postmenopause	-0.884759
KCNE4	Postmenopause	-1.94067
KCNE4	Postmenopause	-1.23265
KCNE4	Postmenopause	-1.31638
KCNE4	Postmenopause	-1.28387
KCNE4	Postmenopause	-1.27164
KCNE4	Postmenopause	-0.601196
KCNE4	Postmenopause	-1.46524
KCNE4	Postmenopause	-0.881327
KCNE4	Postmenopause	-1.73438
KCNE4	Postmenopause	-0.792812
KCNE4	Postmenopause	-1.44289
KCNE4	Postmenopause	-0.179484
KCNE4	Postmenopause	-1.34586
KCNE4	Postmenopause	-0.491857
KCNE4	Postmenopause	-1.36423
KCNE4	Postmenopause	-1.56955
KCNE4	Postmenopause	-1.08048
KCNE4	Postmenopause	-1.00324
KCNE4	Postmenopause	-1.13437
KCNE4	Postmenopause	-0.997981
KCNE4	Postmenopause	-1.41308
KCNE4	Postmenopause	-1.11969
KCNE4	Postmenopause	-0.837551
KCNE4	Postmenopause	-0.0372958
KCNE4	Postmenopause	-1.2464
KCNE4	Postmenopause	-1.68406
KCNE4	Postmenopause	-0.926954
KCNE4	Postmenopause	-0.393258
KCNE4	Postmenopause	-0.791815
KCNE4	Postmenopause	-0.9434
KCNE4	Postmenopause	-1.10569
KCNE4	Postmenopause	-1.22322
KCNE4	Postmenopause	-0.786546
KCNE4	Postmenopause	-0.877217
KCNE4	Postmenopause	-0.946121
KCNE4	Postmenopause	-0.962296
KCNE4	Postmenopause	-0.114429
KCNE4	Postmenopause	-1.17409
KCNE4	Postmenopause	-1.48562
KCNE4	Postmenopause	-0.996616
KCNE4	Postmenopause	-0.925052
KCNE4	Postmenopause	-1.00159
KCNE4	Postmenopause	-1.17712
KCNE4	Postmenopause	-0.908339
KCNE4	Postmenopause	-1.53456
KCNE4	Postmenopause	-0.988611
KCNE4	Postmenopause	-1.23306
KCNE4	Postmenopause	-0.904704
KCNE4	Postmenopause	-1.17945
KCNE4	Postmenopause	-0.179442
KCNE4	Postmenopause	-0.0958782
KCNE4	Postmenopause	-0.613292
KCNE4	Postmenopause	-1.22407
KCNE4	Postmenopause	-0.813904
KCNE4	Postmenopause	-1.24476
KCNE4	Postmenopause	-0.493018
KCNE4	Postmenopause	-0.691796
KCNE4	Postmenopause	-0.863227
KCNE4	Postmenopause	-1.35699
KCNE4	Postmenopause	-1.21669
KCNE4	Postmenopause	-0.517205
KCNE4	Postmenopause	-1.10486
KCNE4	Postmenopause	-0.760806
KCNE4	Postmenopause	-0.92414
KCNE4	Postmenopause	-1.25373
KCNE4	Postmenopause	-1.26675
KCNE4	Postmenopause	-1.0124
KCNE4	Postmenopause	-1.33495
KCNE4	Postmenopause	-1.02213
KCNE4	Postmenopause	-0.801553
KCNE4	Postmenopause	-1.31831
KCNE4	Postmenopause	-0.412176
KCNE4	Postmenopause	-1.56647
KCNE4	Postmenopause	-1.0153
KCNE4	Postmenopause	-1.37528
KCNE4	Postmenopause	-1.08363
KCNE4	Postmenopause	-1.11603
KCNE4	Postmenopause	-1.16954
KCNE4	Postmenopause	-0.641801
KCNE4	Postmenopause	-1.03737
KCNE4	Postmenopause	-1.40669
KCNE4	Postmenopause	-0.420354
KCNE4	Postmenopause	-1.141
KCNE4	Postmenopause	-1.24464
KCNE4	Postmenopause	-1.737
KCNE4	Postmenopause	-0.858534
KCNE4	Postmenopause	-1.7842
KCNE4	Postmenopause	-0.721832
KCNE4	Postmenopause	-0.114667
KCNE4	Postmenopause	-1.00335
KCNE4	Postmenopause	-0.861877
KCNE4	Postmenopause	-0.51423
KCNE4	Postmenopause	-1.31362
KCNE4	Postmenopause	-0.0438255
KCNE4	Postmenopause	-1.12956
KCNE4	Postmenopause	-1.04003
KCNE4	Postmenopause	-1.10817
KCNE4	Postmenopause	-0.916451
KCNE4	Postmenopause	-0.768857
KCNE4	Postmenopause	-0.531598
KCNE4	Postmenopause	-0.655523
KCNE4	Postmenopause	-1.09588
KCNE4	Postmenopause	-1.27899
KCNE4	Postmenopause	-1.25236
KCNE4	Postmenopause	-1.03833
KCNE4	Postmenopause	-1.05744
KCNE4	Postmenopause	-1.14927
KCNE4	Postmenopause	-0.967744
KCNE4	Postmenopause	-1.55052
KCNE4	Postmenopause	0.0867569
KCNE4	Postmenopause	-0.350164
KCNE4	Postmenopause	-1.08944
KCNE4	Postmenopause	-1.12798
KCNE4	Postmenopause	-1.48063
KCNE4	Postmenopause	-1.46575
KCNE4	Postmenopause	-0.285668
KCNE4	Postmenopause	-0.945772
KCNE4	Postmenopause	-0.504163
KCNE4	Postmenopause	-1.07056
KCNE4	Postmenopause	-1.49002
KCNE4	Postmenopause	-1.04303
KCNE4	Postmenopause	-1.30087
KCNE4	Postmenopause	-0.696292
KCNE4	Postmenopause	-0.329663
KCNE4	Postmenopause	-0.974975
KCNE4	Postmenopause	-1.13356
KCNE4	Postmenopause	-0.961608
KCNE4	Postmenopause	-0.83082
KCNE4	Postmenopause	-0.889947
KCNE4	Postmenopause	-0.481623
KCNE4	Postmenopause	0.158058
KCNE4	Postmenopause	-1.60193
KCNE4	Postmenopause	-1.16683
KCNE4	Postmenopause	-0.226219
KCNE4	Postmenopause	-1.05019
KCNE4	Postmenopause	-0.822815
KCNE4	Postmenopause	-1.72688
KCNE4	Postmenopause	-1.03794
KCNE4	Postmenopause	-1.30552
KCNE4	Postmenopause	-0.966566
KCNE4	Postmenopause	-1.14562
KCNE4	Postmenopause	-1.27419
KCNE4	Postmenopause	-0.628875
KCNE4	Postmenopause	0.308974
KCNE4	Postmenopause	-1.33831
KCNE4	Postmenopause	-1.46783
KCNE4	Postmenopause	-1.21036
KCNE4	Postmenopause	-0.263441
KCNE4	Postmenopause	-1.36369
KCNE4	Postmenopause	-0.953085
KCNE4	Postmenopause	-1.53839
KCNE4	Postmenopause	-1.03386
KCNE4	Postmenopause	-0.748156
KCNE4	Postmenopause	-1.30522
KCNE4	Postmenopause	-0.821145
KCNE4	Postmenopause	-1.03297
KCNE4	Postmenopause	-0.753489
KCNE4	Postmenopause	-0.147385
KCNE4	Postmenopause	-1.20884
KCNE4	Postmenopause	-1.39768
KCNE4	Postmenopause	-0.190703
KCNE4	Postmenopause	-1.32069
KCNE4	Postmenopause	-0.850094
KCNE4	Postmenopause	-1.15064
KCNE4	Postmenopause	-0.183404
KCNE4	Postmenopause	-1.21322
KCNE4	Postmenopause	-1.17109
KCNE4	Postmenopause	-1.17816
KCNE4	Postmenopause	-1.26712
KCNE4	Postmenopause	-0.895659
KCNE4	Postmenopause	-1.11225
KCNE4	Postmenopause	-1.09404
KCNE4	Postmenopause	-1.28956
KCNE4	Postmenopause	-1.2573
KCNE4	Postmenopause	-1.24559
KCNE4	Postmenopause	-0.759169
KCNE4	Postmenopause	-1.59392
KCNE4	Postmenopause	-1.1083
KCNE4	Postmenopause	-0.419532
KCNE4	Postmenopause	-0.933856
KCNE4	Postmenopause	-0.698284
KCNE4	Postmenopause	-1.25507
KCNE4	Postmenopause	-0.28578
KCNE4	Postmenopause	-1.12733
KCNE4	Postmenopause	-1.07076
KCNE4	Postmenopause	-1.19855
KCNE4	Postmenopause	-0.657105
KCNE4	Postmenopause	-1.03976
KCNE4	Postmenopause	-0.738383
KCNE4	Postmenopause	-1.69868
KCNE4	Postmenopause	-1.51169
KCNE4	Postmenopause	-0.631644
KCNE4	Postmenopause	-0.614861
KCNE4	Postmenopause	-1.14071
KCNE4	Postmenopause	-0.839237
KCNE4	Postmenopause	-1.10134
KCNE4	Postmenopause	-0.789139
KCNE4	Postmenopause	-0.783491
KCNE4	Postmenopause	-0.134968
KCNE4	Postmenopause	-0.971536
KCNE4	Postmenopause	-1.2567
KCNE4	Postmenopause	-0.743555
KCNE4	Postmenopause	-1.00774
KCNE4	Postmenopause	-1.08603
KCNE4	Postmenopause	-0.630128
KCNE4	Postmenopause	-0.756333
KCNE4	Postmenopause	-0.974069
KCNE4	Postmenopause	-1.68378
KCNE4	Postmenopause	-1.07247
KCNE4	Postmenopause	-1.15411
KCNE4	Postmenopause	-1.68984
KCNE4	Postmenopause	-1.18372
KCNE4	Postmenopause	-0.538246
KCNE4	Postmenopause	-0.822551
KCNE4	Postmenopause	-0.954588
KCNE4	Postmenopause	-0.965538
KCNE4	Postmenopause	-0.881513
KCNE4	Postmenopause	-1.26655
KCNE4	Postmenopause	-0.203403
KCNE4	Postmenopause	-1.18998
KCNE4	Postmenopause	-0.772143
KCNE4	Postmenopause	-1.75532
KCNE4	Postmenopause	-1.65472
KCNE4	Postmenopause	-1.0366
KCNE4	Postmenopause	-0.856413
KCNE4	Postmenopause	-1.13966
KCNE4	Postmenopause	-1.63413
KCNE4	Postmenopause	-0.676713
KCNE4	Postmenopause	-1.01472
KCNE4	Postmenopause	-0.646475
KCNE4	Postmenopause	-1.63946
KCNE4	Postmenopause	-0.513901
KCNE4	Postmenopause	-1.94779
KCNE4	Postmenopause	-0.682036
KCNE4	Postmenopause	0.0476159
KCNE4	Postmenopause	-1.33168
KCNE4	Postmenopause	-0.521944
KCNE4	Postmenopause	-1.0607
KCNE4	Postmenopause	-1.66466
KCNE4	Postmenopause	-0.848012
KCNE4	Postmenopause	-0.233015
KCNE4	Postmenopause	0.637098
KCNE4	Postmenopause	-1.58721
KCNE4	Postmenopause	-0.991658
KCNE4	Postmenopause	-1.21015
KCNE4	Postmenopause	-0.248304
KCNE4	Postmenopause	-1.25633
KCNE4	Postmenopause	-0.865061
KCNE4	Postmenopause	-0.936995
KCNE4	Postmenopause	-1.27874
KCNE4	Postmenopause	-0.300105
KCNE4	Postmenopause	-0.300364
KCNE4	Postmenopause	-0.976558
KCNE4	Postmenopause	-0.922869
KCNE4	Postmenopause	-0.560073
KCNE4	Postmenopause	-1.29986
KCNE4	Postmenopause	-0.449291
KCNE4	Postmenopause	-0.57911
KCNE4	Postmenopause	-1.17087
KCNE4	Postmenopause	-1.06747
KCNE4	Postmenopause	-0.810419
KCNE4	Postmenopause	-1.03592
KCNE4	Postmenopause	-1.06018
KCNE4	Postmenopause	-0.856371
KCNE4	Postmenopause	-1.15051
KCNE4	Postmenopause	-0.497436
KCNE4	Postmenopause	-1.00595
KCNE4	Postmenopause	-0.992548
KCNE4	Postmenopause	-1.34226
KCNE4	Postmenopause	0.0918412
KCNE4	Postmenopause	-0.857093
KCNE4	Postmenopause	-1.50031
KCNE4	Postmenopause	0.503354
KCNE4	Postmenopause	-0.318963
KCNE4	Postmenopause	-1.65537
KCNE4	Postmenopause	0.291088
KCNE4	Postmenopause	-1.19007
KCNE4	Postmenopause	-0.806699
KCNE4	Postmenopause	-0.892449
KCNE4	Postmenopause	-0.968086
KCNE4	Postmenopause	-0.826541
KCNE4	Postmenopause	-0.684661
KCNE4	Postmenopause	-0.532274
KCNE4	Postmenopause	-1.28454
KCNE4	Postmenopause	0.0469169
KCNE4	Postmenopause	-1.137
KCNE4	Postmenopause	-1.38387
KCNE4	Postmenopause	-2.00505
KCNE4	Postmenopause	-0.760596
KCNE4	Postmenopause	-0.829948
KCNE4	Postmenopause	-1.10751
KCNE4	Postmenopause	-1.62606
KCNE4	Postmenopause	-0.755864
KCNE4	Postmenopause	-1.59378
KCNE4	Postmenopause	-1.46365
KCNE4	Postmenopause	-1.15424
KCNE4	Postmenopause	-0.358723
KCNE4	Postmenopause	-0.721832
KCNE4	Postmenopause	-1.29412
KCNE4	Postmenopause	-0.978326
KCNE4	Postmenopause	-1.38559
KCNE4	Postmenopause	-0.860651
KCNE4	Postmenopause	-0.620173
KCNE4	Postmenopause	-0.597572
KCNE4	Postmenopause	-0.481438
KCNE4	Postmenopause	-0.842903
KCNE4	Postmenopause	-1.07155
KCNE4	Postmenopause	-1.18436
KCNE4	Postmenopause	-0.339824
[truncated: 2,809 more rows]

## Sheet: Supp_Figure_4C
Supplementary Figure 4C
Source data						Null hypothesis testing
group	endometrial_region	cell_type	value			Comparison	Test statistic (W)	p-value	95% confidence interval	r (rank biserial effect size)
Postmenopause	Proximal	SMC	0.368816			SMC proportion in peri versus post in the distal region	13763856	< 2.2e-16	(0.05645829, 0.06886323)	0.23
Postmenopause	Proximal	SMC	0.0829685			SMC proportion in peri versus post in the proximal region	5694098	0.7002	(-0.007554874, 0.005152171)	-0.00542
Postmenopause	Proximal	SMC	0.409454
Postmenopause	Distal	SMC	0.425077
Postmenopause	Distal	SMC	0.240113
Postmenopause	Distal	SMC	0.333096
Postmenopause	Proximal	SMC	0.148574
Postmenopause	Distal	SMC	0.42297
Postmenopause	Distal	SMC	0.35242
Postmenopause	Proximal	SMC	0.519128
Postmenopause	Distal	SMC	0.416316
Postmenopause	Distal	SMC	0.203692
Postmenopause	Distal	SMC	0.290295
Postmenopause	Distal	SMC	0.234317
Postmenopause	Distal	SMC	0.328147
Postmenopause	Distal	SMC	0.379369
Postmenopause	Distal	SMC	0.297122
Postmenopause	Proximal	SMC	0.533593
Postmenopause	Proximal	SMC	0.365524
Postmenopause	Distal	SMC	0.366646
Postmenopause	Distal	SMC	0.401825
Postmenopause	Proximal	SMC	0.158962
Postmenopause	Proximal	SMC	0.237666
Postmenopause	Distal	SMC	0.304864
Postmenopause	Proximal	SMC	0.269348
Postmenopause	Distal	SMC	0.312167
Postmenopause	Distal	SMC	0.245295
Postmenopause	Distal	SMC	0.266378
Postmenopause	Distal	SMC	0.124803
Postmenopause	Distal	SMC	0.201625
Postmenopause	Proximal	SMC	0.209294
Postmenopause	Proximal	SMC	0.288596
Postmenopause	Distal	SMC	0.411786
Postmenopause	Proximal	SMC	0.220009
Postmenopause	Distal	SMC	0.35715
Postmenopause	Distal	SMC	0.403325
Postmenopause	Distal	SMC	0.444215
Postmenopause	Distal	SMC	0.371433
Postmenopause	Proximal	SMC	0.23989
Postmenopause	Distal	SMC	0.297522
Postmenopause	Distal	SMC	0.40678
Postmenopause	Distal	SMC	0.413536
Postmenopause	Distal	SMC	0.384432
Postmenopause	Distal	SMC	0.228654
Postmenopause	Distal	SMC	0.436716
Postmenopause	Distal	SMC	0.315999
Postmenopause	Proximal	SMC	0.48769
Postmenopause	Distal	SMC	0.356877
Postmenopause	Distal	SMC	0.41225
Postmenopause	Distal	SMC	0.118813
Postmenopause	Proximal	SMC	0.203453
Postmenopause	Proximal	SMC	0.14763
Postmenopause	Proximal	SMC	0.25401
Postmenopause	Proximal	SMC	0.198111
Postmenopause	Proximal	SMC	0.336877
Postmenopause	Proximal	SMC	0.3156
Postmenopause	Distal	SMC	0.484727
Postmenopause	Proximal	SMC	0.492862
Postmenopause	Distal	SMC	0.233612
Postmenopause	Distal	SMC	0.407669
Postmenopause	Distal	SMC	0.272885
Postmenopause	Proximal	SMC	0.504763
Postmenopause	Distal	SMC	0.233863
Postmenopause	Proximal	SMC	0.175769
Postmenopause	Distal	SMC	0.321481
Postmenopause	Distal	SMC	0.0769839
Postmenopause	Distal	SMC	0.337758
Postmenopause	Proximal	SMC	0.576437
Postmenopause	Proximal	SMC	0.407808
Postmenopause	Distal	SMC	0.148838
Postmenopause	Distal	SMC	0.275775
Postmenopause	Distal	SMC	0.453399
Postmenopause	Distal	SMC	0.428065
Postmenopause	Distal	SMC	0.297058
Postmenopause	Proximal	SMC	0.459129
Postmenopause	Proximal	SMC	0.389818
Postmenopause	Distal	SMC	0.439781
Postmenopause	Distal	SMC	0.252182
Postmenopause	Proximal	SMC	0.635761
Postmenopause	Distal	SMC	0.297721
Postmenopause	Distal	SMC	0.280123
Postmenopause	Distal	SMC	0.35658
Postmenopause	Distal	SMC	0.305638
Postmenopause	Proximal	SMC	0.249925
Postmenopause	Distal	SMC	0.220606
Postmenopause	Distal	SMC	0.452053
Postmenopause	Distal	SMC	0.286647
Postmenopause	Distal	SMC	0.392249
Postmenopause	Proximal	SMC	0.292544
Postmenopause	Distal	SMC	0.416557
Postmenopause	Distal	SMC	0.226715
Postmenopause	Distal	SMC	0.29773
Postmenopause	Proximal	SMC	0.623307
Postmenopause	Distal	SMC	0.202579
Postmenopause	Distal	SMC	0.328135
Postmenopause	Proximal	SMC	0.239068
Postmenopause	Proximal	SMC	0.466698
Postmenopause	Proximal	SMC	0.575044
Postmenopause	Proximal	SMC	0.254239
Postmenopause	Distal	SMC	0.445615
Postmenopause	Proximal	SMC	0.299514
Postmenopause	Distal	SMC	0.367569
Postmenopause	Proximal	SMC	0.349613
Postmenopause	Distal	SMC	0.341632
Postmenopause	Distal	SMC	0.347355
Postmenopause	Distal	SMC	0.397211
Postmenopause	Proximal	SMC	0.134164
Postmenopause	Distal	SMC	0.232248
Postmenopause	Distal	SMC	0.36757
Postmenopause	Proximal	SMC	0.354657
Postmenopause	Distal	SMC	0.427196
Postmenopause	Distal	SMC	0.300144
Postmenopause	Distal	SMC	0.357578
Postmenopause	Proximal	SMC	0.414851
Postmenopause	Distal	SMC	0.254829
Postmenopause	Proximal	SMC	0.522989
Postmenopause	Distal	SMC	0.504576
Postmenopause	Distal	SMC	0.297051
Postmenopause	Proximal	SMC	0.363132
Postmenopause	Proximal	SMC	0.374445
Postmenopause	Distal	SMC	0.433886
Postmenopause	Proximal	SMC	0.581312
Postmenopause	Proximal	SMC	0.259354
Postmenopause	Distal	SMC	0.340724
Postmenopause	Proximal	SMC	0.389051
Postmenopause	Distal	SMC	0.25942
Postmenopause	Distal	SMC	0.320564
Postmenopause	Proximal	SMC	0.340678
Postmenopause	Distal	SMC	0.384097
Postmenopause	Distal	SMC	0.477283
Postmenopause	Proximal	SMC	0.169038
Postmenopause	Proximal	SMC	0.241289
Postmenopause	Distal	SMC	0.275245
Postmenopause	Distal	SMC	0.306739
Postmenopause	Distal	SMC	0.271432
Postmenopause	Distal	SMC	0.289058
Postmenopause	Distal	SMC	0.248501
Postmenopause	Distal	SMC	0.315401
Postmenopause	Distal	SMC	0.286875
Postmenopause	Distal	SMC	0.355985
Postmenopause	Distal	SMC	0.173749
Postmenopause	Distal	SMC	0.283561
Postmenopause	Distal	SMC	0.450916
Postmenopause	Proximal	SMC	0.436093
Postmenopause	Proximal	SMC	0.385011
Postmenopause	Distal	SMC	0.289833
Postmenopause	Proximal	SMC	0.469377
Postmenopause	Distal	SMC	0.492502
Postmenopause	Distal	SMC	0.307966
Postmenopause	Distal	SMC	0.295548
Postmenopause	Proximal	SMC	0.257567
Postmenopause	Proximal	SMC	0.480443
Postmenopause	Distal	SMC	0.384519
Postmenopause	Distal	SMC	0.284142
Postmenopause	Proximal	SMC	0.531667
Postmenopause	Distal	SMC	0.151642
Postmenopause	Distal	SMC	0.34246
Postmenopause	Proximal	SMC	0.434073
Postmenopause	Proximal	SMC	0.216731
Postmenopause	Proximal	SMC	0.354554
Postmenopause	Distal	SMC	0.375407
Postmenopause	Distal	SMC	0.334823
Postmenopause	Proximal	SMC	0.339838
Postmenopause	Proximal	SMC	0.594194
Postmenopause	Distal	SMC	0.400631
Postmenopause	Proximal	SMC	0.487782
Postmenopause	Distal	SMC	0.34086
Postmenopause	Proximal	SMC	0.296353
Postmenopause	Proximal	SMC	0.417656
Postmenopause	Distal	SMC	0.217657
Postmenopause	Distal	SMC	0.378112
Postmenopause	Distal	SMC	0.391083
Postmenopause	Proximal	SMC	0.445519
Postmenopause	Distal	SMC	0.140452
Postmenopause	Distal	SMC	0.128031
Postmenopause	Distal	SMC	0.103848
Postmenopause	Distal	SMC	0.0968619
Postmenopause	Distal	SMC	0.473811
Postmenopause	Distal	SMC	0.173056
Postmenopause	Proximal	SMC	0.459154
Postmenopause	Distal	SMC	0.172531
Postmenopause	Distal	SMC	0.235981
Postmenopause	Distal	SMC	0.327769
Postmenopause	Distal	SMC	0.311143
Postmenopause	Distal	SMC	0.204016
Postmenopause	Proximal	SMC	0.272105
Postmenopause	Proximal	SMC	0.422201
Postmenopause	Distal	SMC	0.417898
Postmenopause	Proximal	SMC	0.327517
Postmenopause	Distal	SMC	0.456019
Postmenopause	Distal	SMC	0.344637
Postmenopause	Distal	SMC	0.350665
Postmenopause	Distal	SMC	0.467213
Postmenopause	Proximal	SMC	0.519576
Postmenopause	Distal	SMC	0.287982
Postmenopause	Distal	SMC	0.414211
Postmenopause	Distal	SMC	0.306411
Postmenopause	Proximal	SMC	0.534067
Postmenopause	Proximal	SMC	0.381878
Postmenopause	Distal	SMC	0.207599
Postmenopause	Distal	SMC	0.306581
Postmenopause	Distal	SMC	0.395775
Postmenopause	Proximal	SMC	0.397721
Postmenopause	Proximal	SMC	0.341458
Postmenopause	Distal	SMC	0.428818
Postmenopause	Distal	SMC	0.268806
Postmenopause	Proximal	SMC	0.455443
Postmenopause	Distal	SMC	0.384347
Postmenopause	Proximal	SMC	0.340858
Postmenopause	Distal	SMC	0.269598
Postmenopause	Distal	SMC	0.302632
Postmenopause	Distal	SMC	0.380997
Postmenopause	Distal	SMC	0.268767
Postmenopause	Proximal	SMC	0.34437
Postmenopause	Distal	SMC	0.407668
Postmenopause	Distal	SMC	0.404511
Postmenopause	Distal	SMC	0.298391
Postmenopause	Proximal	SMC	0.299333
Postmenopause	Distal	SMC	0.331233
Postmenopause	Distal	SMC	0.373101
Postmenopause	Distal	SMC	0.212133
Postmenopause	Proximal	SMC	0.259241
Postmenopause	Distal	SMC	0.343472
Postmenopause	Distal	SMC	0.478503
Postmenopause	Proximal	SMC	0.24859
Postmenopause	Distal	SMC	0.512404
Postmenopause	Proximal	SMC	0.174641
Postmenopause	Distal	SMC	0.249407
Postmenopause	Distal	SMC	0.402375
Postmenopause	Proximal	SMC	0.586308
Postmenopause	Proximal	SMC	0.370183
Postmenopause	Proximal	SMC	0.380606
Postmenopause	Distal	SMC	0.344143
Postmenopause	Distal	SMC	0.410858
Postmenopause	Proximal	SMC	0.151924
Postmenopause	Distal	SMC	0.41005
Postmenopause	Proximal	SMC	0.414265
Postmenopause	Proximal	SMC	0.283331
Postmenopause	Distal	SMC	0.358067
Postmenopause	Distal	SMC	0.287022
Postmenopause	Distal	SMC	0.369243
Postmenopause	Distal	SMC	0.227504
Postmenopause	Distal	SMC	0.204393
Postmenopause	Distal	SMC	0.323894
Postmenopause	Proximal	SMC	0.360168
Postmenopause	Distal	SMC	0.408431
Postmenopause	Distal	SMC	0.404622
Postmenopause	Distal	SMC	0.214808
Postmenopause	Proximal	SMC	0.650358
Postmenopause	Distal	SMC	0.332335
Postmenopause	Proximal	SMC	0.313989
Postmenopause	Distal	SMC	0.42784
Postmenopause	Proximal	SMC	0.386096
Postmenopause	Distal	SMC	0.391286
Postmenopause	Distal	SMC	0.403812
Postmenopause	Distal	SMC	0.320313
Postmenopause	Distal	SMC	0.382886
Postmenopause	Proximal	SMC	0.39952
Postmenopause	Distal	SMC	0.38067
Postmenopause	Proximal	SMC	0.281514
Postmenopause	Proximal	SMC	0.602513
Postmenopause	Proximal	SMC	0.369966
Postmenopause	Proximal	SMC	0.514659
Postmenopause	Proximal	SMC	0.255245
Postmenopause	Distal	SMC	0.163671
Postmenopause	Distal	SMC	0.254915
Postmenopause	Distal	SMC	0.351223
Postmenopause	Proximal	SMC	0.08649
Postmenopause	Proximal	SMC	0.423399
Postmenopause	Proximal	SMC	0.320845
Postmenopause	Proximal	SMC	0.269733
Postmenopause	Proximal	SMC	0.353816
Postmenopause	Proximal	SMC	0.290121
Postmenopause	Distal	SMC	0.301037
Postmenopause	Proximal	SMC	0.453757
Postmenopause	Distal	SMC	0.388631
Postmenopause	Distal	SMC	0.210177
Postmenopause	Distal	SMC	0.336661
Postmenopause	Distal	SMC	0.306691
Postmenopause	Distal	SMC	0.49516
Postmenopause	Distal	SMC	0.337999
Postmenopause	Distal	SMC	0.372478
Postmenopause	Proximal	SMC	0.219282
Postmenopause	Distal	SMC	0.415143
Postmenopause	Distal	SMC	0.317938
Postmenopause	Distal	SMC	0.262464
Postmenopause	Distal	SMC	0.432473
Postmenopause	Distal	SMC	0.230218
Postmenopause	Distal	SMC	0.360133
Postmenopause	Distal	SMC	0.208429
Postmenopause	Distal	SMC	0.157847
Postmenopause	Distal	SMC	0.154709
Postmenopause	Distal	SMC	0.244283
Postmenopause	Distal	SMC	0.28772
Postmenopause	Proximal	SMC	0.262348
Postmenopause	Distal	SMC	0.213732
Postmenopause	Proximal	SMC	0.424847
Postmenopause	Distal	SMC	0.279693
Postmenopause	Distal	SMC	0.388301
Postmenopause	Proximal	SMC	0.498311
Postmenopause	Distal	SMC	0.309227
Postmenopause	Distal	SMC	0.356926
Postmenopause	Distal	SMC	0.315628
Postmenopause	Distal	SMC	0.213072
Postmenopause	Proximal	SMC	0.321626
Postmenopause	Distal	SMC	0.291631
Postmenopause	Proximal	SMC	0.578904
Postmenopause	Distal	SMC	0.344926
Postmenopause	Distal	SMC	0.430563
Postmenopause	Distal	SMC	0.238367
Postmenopause	Distal	SMC	0.380622
Postmenopause	Distal	SMC	0.281358
Postmenopause	Distal	SMC	0.424205
Postmenopause	Proximal	SMC	0.227245
Postmenopause	Proximal	SMC	0.506798
Postmenopause	Proximal	SMC	0.227766
Postmenopause	Distal	SMC	0.168598
Postmenopause	Distal	SMC	0.385142
Postmenopause	Distal	SMC	0.364741
Postmenopause	Distal	SMC	0.320181
Postmenopause	Distal	SMC	0.244407
Postmenopause	Distal	SMC	0.382226
Postmenopause	Distal	SMC	0.346491
Postmenopause	Distal	SMC	0.265495
Postmenopause	Distal	SMC	0.366361
Postmenopause	Distal	SMC	0.266015
Postmenopause	Proximal	SMC	0.576397
Postmenopause	Distal	SMC	0.489089
Postmenopause	Distal	SMC	0.352901
Postmenopause	Distal	SMC	0.431905
Postmenopause	Proximal	SMC	0.331376
Postmenopause	Distal	SMC	0.376431
Postmenopause	Proximal	SMC	0.299321
Postmenopause	Distal	SMC	0.355082
Postmenopause	Proximal	SMC	0.413001
Postmenopause	Distal	SMC	0.336345
Postmenopause	Distal	SMC	0.300723
Postmenopause	Proximal	SMC	0.227755
Postmenopause	Distal	SMC	0.310779
Postmenopause	Proximal	SMC	0.446962
Postmenopause	Proximal	SMC	0.201262
Postmenopause	Distal	SMC	0.475559
Postmenopause	Distal	SMC	0.18921
Postmenopause	Distal	SMC	0.208048
Postmenopause	Proximal	SMC	0.35459
Postmenopause	Distal	SMC	0.184592
Postmenopause	Distal	SMC	0.284101
Postmenopause	Distal	SMC	0.328796
Postmenopause	Distal	SMC	0.256979
Postmenopause	Proximal	SMC	0.410617
Postmenopause	Proximal	SMC	0.358281
Postmenopause	Proximal	SMC	0.580308
Postmenopause	Distal	SMC	0.374146
Postmenopause	Proximal	SMC	0.222081
Postmenopause	Distal	SMC	0.396241
Postmenopause	Distal	SMC	0.205757
Postmenopause	Distal	SMC	0.409645
Postmenopause	Proximal	SMC	0.431202
Postmenopause	Proximal	SMC	0.433837
Postmenopause	Distal	SMC	0.425383
Postmenopause	Proximal	SMC	0.236138
Postmenopause	Distal	SMC	0.321894
Postmenopause	Distal	SMC	0.239608
Postmenopause	Proximal	SMC	0.216771
Postmenopause	Distal	SMC	0.375396
Postmenopause	Distal	SMC	0.258517
Postmenopause	Distal	SMC	0.303277
Postmenopause	Distal	SMC	0.472067
Postmenopause	Proximal	SMC	0.612522
Postmenopause	Distal	SMC	0.377471
Postmenopause	Proximal	SMC	0.354627
Postmenopause	Proximal	SMC	0.350748
Postmenopause	Distal	SMC	0.488866
Postmenopause	Proximal	SMC	0.404413
Postmenopause	Distal	SMC	0.281904
Postmenopause	Proximal	SMC	0.247268
Postmenopause	Distal	SMC	0.32855
Postmenopause	Proximal	SMC	0.339803
Postmenopause	Distal	SMC	0.30845
Postmenopause	Distal	SMC	0.0659067
Postmenopause	Distal	SMC	0.297939
Postmenopause	Distal	SMC	0.210328
Postmenopause	Proximal	SMC	0.293709
Postmenopause	Distal	SMC	0.337569
Postmenopause	Distal	SMC	0.306767
Postmenopause	Proximal	SMC	0.311797
Postmenopause	Distal	SMC	0.470968
Postmenopause	Proximal	SMC	0.548054
Postmenopause	Distal	SMC	0.218569
Postmenopause	Distal	SMC	0.359758
Postmenopause	Proximal	SMC	0.248458
Postmenopause	Distal	SMC	0.501825
Postmenopause	Distal	SMC	0.357465
Postmenopause	Distal	SMC	0.410761
Postmenopause	Proximal	SMC	0.52542
Postmenopause	Proximal	SMC	0.252034
Postmenopause	Distal	SMC	0.169057
Postmenopause	Proximal	SMC	0.261994
Postmenopause	Distal	SMC	0.420156
Postmenopause	Distal	SMC	0.295413
Postmenopause	Proximal	SMC	0.203251
Postmenopause	Distal	SMC	0.335137
Postmenopause	Distal	SMC	0.312941
Postmenopause	Distal	SMC	0.341357
Postmenopause	Distal	SMC	0.133653
Postmenopause	Distal	SMC	0.396309
Postmenopause	Distal	SMC	0.349262
Postmenopause	Distal	SMC	0.354267
Postmenopause	Distal	SMC	0.265724
Postmenopause	Proximal	SMC	0.375714
Postmenopause	Proximal	SMC	0.582151
Postmenopause	Distal	SMC	0.357924
Postmenopause	Proximal	SMC	0.270216
Postmenopause	Distal	SMC	0.149546
Postmenopause	Distal	SMC	0.505541
Postmenopause	Distal	SMC	0.280784
Postmenopause	Proximal	SMC	0.532447
Postmenopause	Proximal	SMC	0.471224
Postmenopause	Distal	SMC	0.352506
Postmenopause	Distal	SMC	0.334022
Postmenopause	Proximal	SMC	0.257949
Postmenopause	Proximal	SMC	0.38373
Postmenopause	Distal	SMC	0.118026
Postmenopause	Distal	SMC	0.561705
Postmenopause	Distal	SMC	0.215844
Postmenopause	Distal	SMC	0.250602
Postmenopause	Distal	SMC	0.302865
Postmenopause	Proximal	SMC	0.447035
Postmenopause	Proximal	SMC	0.344252
Postmenopause	Proximal	SMC	0.558872
Postmenopause	Distal	SMC	0.237318
Postmenopause	Proximal	SMC	0.507685
Postmenopause	Distal	SMC	0.231754
Postmenopause	Distal	SMC	0.430027
Postmenopause	Proximal	SMC	0.369184
Postmenopause	Distal	SMC	0.39058
Postmenopause	Distal	SMC	0.250735
Postmenopause	Distal	SMC	0.238258
Postmenopause	Proximal	SMC	0.172992
Postmenopause	Proximal	SMC	0.522467
Postmenopause	Distal	SMC	0.346022
Postmenopause	Proximal	SMC	0.212281
Postmenopause	Distal	SMC	0.318167
Postmenopause	Distal	SMC	0.38977
Postmenopause	Distal	SMC	0.419392
Postmenopause	Distal	SMC	0.362593
Postmenopause	Distal	SMC	0.214031
Postmenopause	Distal	SMC	0.249549
Postmenopause	Distal	SMC	0.357216
Postmenopause	Distal	SMC	0.241102
Postmenopause	Distal	SMC	0.19733
Postmenopause	Proximal	SMC	0.233213
Postmenopause	Distal	SMC	0.291982
Postmenopause	Distal	SMC	0.171419
Postmenopause	Distal	SMC	0.298436
Postmenopause	Distal	SMC	0.464423
Postmenopause	Distal	SMC	0.338835
Postmenopause	Proximal	SMC	0.323179
Postmenopause	Distal	SMC	0.328602
Postmenopause	Distal	SMC	0.442192
Postmenopause	Proximal	SMC	0.202263
Postmenopause	Proximal	SMC	0.582439
Postmenopause	Distal	SMC	0.391619
Postmenopause	Distal	SMC	0.259082
Postmenopause	Distal	SMC	0.399691
Postmenopause	Distal	SMC	0.302033
Postmenopause	Proximal	SMC	0.155427
Postmenopause	Proximal	SMC	0.306151
Postmenopause	Proximal	SMC	0.433642
Postmenopause	Distal	SMC	0.420999
Postmenopause	Proximal	SMC	0.408802
Postmenopause	Proximal	SMC	0.53694
Postmenopause	Distal	SMC	0.410617
Postmenopause	Proximal	SMC	0.186975
Postmenopause	Distal	SMC	0.178729
Postmenopause	Proximal	SMC	0.259715
Postmenopause	Distal	SMC	0.189907
Postmenopause	Distal	SMC	0.312156
Postmenopause	Distal	SMC	0.276967
Postmenopause	Distal	SMC	0.436902
Postmenopause	Distal	SMC	0.372463
Postmenopause	Distal	SMC	0.454659
Postmenopause	Distal	SMC	0.27004
Postmenopause	Distal	SMC	0.359716
Postmenopause	Distal	SMC	0.288307
Postmenopause	Proximal	SMC	0.215608
Postmenopause	Distal	SMC	0.292023
Postmenopause	Distal	SMC	0.339699
Postmenopause	Distal	SMC	0.120782
Postmenopause	Proximal	SMC	0.316229
Postmenopause	Proximal	SMC	0.29123
Postmenopause	Proximal	SMC	0.260926
Postmenopause	Distal	SMC	0.316408
Postmenopause	Distal	SMC	0.286515
Postmenopause	Distal	SMC	0.367321
Postmenopause	Distal	SMC	0.306055
Postmenopause	Distal	SMC	0.421613
Postmenopause	Proximal	SMC	0.34677
Postmenopause	Proximal	SMC	0.39646
Postmenopause	Distal	SMC	0.354118
Postmenopause	Distal	SMC	0.234228
Postmenopause	Distal	SMC	0.260155
Postmenopause	Distal	SMC	0.324053
Postmenopause	Proximal	SMC	0.248882
Postmenopause	Distal	SMC	0.270073
Postmenopause	Distal	SMC	0.175475
Postmenopause	Distal	SMC	0.410086
Postmenopause	Distal	SMC	0.246587
Postmenopause	Proximal	SMC	0.274599
Postmenopause	Proximal	SMC	0.256571
Postmenopause	Distal	SMC	0.344461
Postmenopause	Distal	SMC	0.358143
Postmenopause	Proximal	SMC	0.247671
Postmenopause	Distal	SMC	0.450163
Postmenopause	Proximal	SMC	0.304731
Postmenopause	Proximal	SMC	0.137811
Postmenopause	Distal	SMC	0.418392
Postmenopause	Distal	SMC	0.242249
Postmenopause	Proximal	SMC	0.401519
Postmenopause	Distal	SMC	0.346623
Postmenopause	Distal	SMC	0.260936
Postmenopause	Proximal	SMC	0.519291
Postmenopause	Proximal	SMC	0.224242
Postmenopause	Distal	SMC	0.455848
Postmenopause	Distal	SMC	0.345093
Postmenopause	Distal	SMC	0.310611
Postmenopause	Distal	SMC	0.381125
Postmenopause	Proximal	SMC	0.362504
Postmenopause	Proximal	SMC	0.358014
Postmenopause	Proximal	SMC	0.20267
Postmenopause	Distal	SMC	0.327431
Postmenopause	Proximal	SMC	0.435314
Postmenopause	Proximal	SMC	0.524444
Postmenopause	Distal	SMC	0.372481
Postmenopause	Distal	SMC	0.296648
Postmenopause	Distal	SMC	0.410908
Postmenopause	Proximal	SMC	0.307125
Postmenopause	Distal	SMC	0.40516
Postmenopause	Proximal	SMC	0.170354
Postmenopause	Distal	SMC	0.317606
Postmenopause	Distal	SMC	0.298327
Postmenopause	Proximal	SMC	0.354002
Postmenopause	Distal	SMC	0.49756
Postmenopause	Distal	SMC	0.389774
Postmenopause	Proximal	SMC	0.349942
Postmenopause	Distal	SMC	0.246244
Postmenopause	Distal	SMC	0.149562
Postmenopause	Proximal	SMC	0.418785
Postmenopause	Distal	SMC	0.237261
Postmenopause	Distal	SMC	0.349097
Postmenopause	Proximal	SMC	0.268726
Postmenopause	Distal	SMC	0.423859
Postmenopause	Distal	SMC	0.397532
Postmenopause	Distal	SMC	0.358872
Postmenopause	Distal	SMC	0.289645
Postmenopause	Distal	SMC	0.34947
Postmenopause	Proximal	SMC	0.484948
Postmenopause	Proximal	SMC	0.310422
Postmenopause	Distal	SMC	0.373638
Postmenopause	Distal	SMC	0.138672
Postmenopause	Distal	SMC	0.405173
Postmenopause	Distal	SMC	0.365316
Postmenopause	Proximal	SMC	0.347071
Postmenopause	Distal	SMC	0.420687
Postmenopause	Distal	SMC	0.344364
Postmenopause	Distal	SMC	0.168133
Postmenopause	Distal	SMC	0.575194
Postmenopause	Proximal	SMC	0.513153
Postmenopause	Proximal	SMC	0.540432
Postmenopause	Proximal	SMC	0.379442
Postmenopause	Distal	SMC	0.303976
Postmenopause	Proximal	SMC	0.445149
Postmenopause	Distal	SMC	0.510123
Postmenopause	Distal	SMC	0.423306
Postmenopause	Distal	SMC	0.316819
Postmenopause	Proximal	SMC	0.307336
Postmenopause	Distal	SMC	0.475229
Postmenopause	Proximal	SMC	0.29942
Postmenopause	Distal	SMC	0.230789
Postmenopause	Distal	SMC	0.314952
Postmenopause	Distal	SMC	0.380406
Postmenopause	Distal	SMC	0.23006
Postmenopause	Distal	SMC	0.377102
Postmenopause	Proximal	SMC	0.410203
Postmenopause	Distal	SMC	0.272351
Postmenopause	Distal	SMC	0.31995
Postmenopause	Proximal	SMC	0.35819
Postmenopause	Distal	SMC	0.183419
Postmenopause	Distal	SMC	0.226618
Postmenopause	Distal	SMC	0.514762
Postmenopause	Distal	SMC	0.249987
Postmenopause	Distal	SMC	0.216874
Postmenopause	Distal	SMC	0.232996
Postmenopause	Distal	SMC	0.279365
Postmenopause	Proximal	SMC	0.257867
Postmenopause	Distal	SMC	0.337713
Postmenopause	Proximal	SMC	0.535468
Postmenopause	Distal	SMC	0.32722
Postmenopause	Distal	SMC	0.579558
Postmenopause	Distal	SMC	0.295809
Postmenopause	Distal	SMC	0.264077
Postmenopause	Distal	SMC	0.395092
Postmenopause	Distal	SMC	0.37177
Postmenopause	Proximal	SMC	0.23498
Postmenopause	Distal	SMC	0.336903
Postmenopause	Distal	SMC	0.194838
Postmenopause	Distal	SMC	0.424316
Postmenopause	Distal	SMC	0.279043
Postmenopause	Proximal	SMC	0.498324
Postmenopause	Distal	SMC	0.379196
Postmenopause	Distal	SMC	0.35559
Postmenopause	Distal	SMC	0.215188
Postmenopause	Proximal	SMC	0.214846
Postmenopause	Distal	SMC	0.370837
Postmenopause	Distal	SMC	0.456691
Postmenopause	Proximal	SMC	0.343674
Postmenopause	Proximal	SMC	0.495494
Postmenopause	Proximal	SMC	0.300539
Postmenopause	Proximal	SMC	0.251551
Postmenopause	Distal	SMC	0.176531
Postmenopause	Proximal	SMC	0.409455
Postmenopause	Distal	SMC	0.223697
Postmenopause	Distal	SMC	0.295579
Postmenopause	Distal	SMC	0.300384
Postmenopause	Distal	SMC	0.26629
Postmenopause	Distal	SMC	0.26223
Postmenopause	Distal	SMC	0.576828
Postmenopause	Proximal	SMC	0.329559
Postmenopause	Distal	SMC	0.245939
Postmenopause	Distal	SMC	0.35333
Postmenopause	Proximal	SMC	0.231909
Postmenopause	Proximal	SMC	0.629883
Postmenopause	Proximal	SMC	0.42832
Postmenopause	Proximal	SMC	0.239408
Postmenopause	Distal	SMC	0.354694
Postmenopause	Distal	SMC	0.454013
Postmenopause	Proximal	SMC	0.48318
Postmenopause	Distal	SMC	0.374608
Postmenopause	Distal	SMC	0.357065
Postmenopause	Proximal	SMC	0.287835
Postmenopause	Proximal	SMC	0.488084
Postmenopause	Distal	SMC	0.356489
Postmenopause	Distal	SMC	0.238567
Postmenopause	Proximal	SMC	0.209537
Postmenopause	Distal	SMC	0.286187
Postmenopause	Distal	SMC	0.322791
Postmenopause	Distal	SMC	0.266578
Postmenopause	Distal	SMC	0.146456
Postmenopause	Distal	SMC	0.402536
Postmenopause	Proximal	SMC	0.315384
Postmenopause	Distal	SMC	0.244296
Postmenopause	Distal	SMC	0.291807
Postmenopause	Distal	SMC	0.276451
Postmenopause	Proximal	SMC	0.374899
Postmenopause	Distal	SMC	0.324888
Postmenopause	Proximal	SMC	0.144078
Postmenopause	Proximal	SMC	0.300019
Postmenopause	Proximal	SMC	0.487742
Postmenopause	Distal	SMC	0.463972
Postmenopause	Distal	SMC	0.269293
Postmenopause	Distal	SMC	0.406981
Postmenopause	Proximal	SMC	0.182893
Postmenopause	Distal	SMC	0.365221
Postmenopause	Distal	SMC	0.279056
Postmenopause	Distal	SMC	0.426612
Postmenopause	Distal	SMC	0.380689
Postmenopause	Proximal	SMC	0.408841
Postmenopause	Proximal	SMC	0.323789
Postmenopause	Proximal	SMC	0.171321
Postmenopause	Proximal	SMC	0.539142
Postmenopause	Distal	SMC	0.461087
Postmenopause	Distal	SMC	0.296352
Postmenopause	Distal	SMC	0.334857
Postmenopause	Distal	SMC	0.484111
Postmenopause	Distal	SMC	0.42317
Postmenopause	Distal	SMC	0.350733
Postmenopause	Proximal	SMC	0.217612
Postmenopause	Distal	SMC	0.337066
Postmenopause	Proximal	SMC	0.259667
Postmenopause	Distal	SMC	0.302832
Postmenopause	Distal	SMC	0.54938
Postmenopause	Distal	SMC	0.19738
Postmenopause	Distal	SMC	0.41644
Postmenopause	Proximal	SMC	0.394925
Postmenopause	Distal	SMC	0.266205
Postmenopause	Distal	SMC	0.224891
Postmenopause	Distal	SMC	0.197795
Postmenopause	Distal	SMC	0.328665
Postmenopause	Distal	SMC	0.338443
Postmenopause	Proximal	SMC	0.602061
Postmenopause	Proximal	SMC	0.257282
Postmenopause	Distal	SMC	0.359178
Postmenopause	Distal	SMC	0.242857
Postmenopause	Distal	SMC	0.311908
Postmenopause	Proximal	SMC	0.403563
Postmenopause	Proximal	SMC	0.304383
Postmenopause	Proximal	SMC	0.372601
Postmenopause	Distal	SMC	0.335917
Postmenopause	Distal	SMC	0.370458
Postmenopause	Proximal	SMC	0.519715
Postmenopause	Proximal	SMC	0.479845
Postmenopause	Distal	SMC	0.29089
Postmenopause	Proximal	SMC	0.370692
Postmenopause	Proximal	SMC	0.273277
Postmenopause	Distal	SMC	0.12327
Postmenopause	Distal	SMC	0.27491
Postmenopause	Proximal	SMC	0.482674
Postmenopause	Proximal	SMC	0.187006
Postmenopause	Distal	SMC	0.214478
Postmenopause	Proximal	SMC	0.173404
Postmenopause	Distal	SMC	0.340803
Postmenopause	Proximal	SMC	0.209534
Postmenopause	Distal	SMC	0.259294
Postmenopause	Distal	SMC	0.39323
Postmenopause	Proximal	SMC	0.362648
Postmenopause	Proximal	SMC	0.259831
Postmenopause	Distal	SMC	0.372163
Postmenopause	Proximal	SMC	0.535759
Postmenopause	Proximal	SMC	0.544215
Postmenopause	Proximal	SMC	0.427254
Postmenopause	Distal	SMC	0.393471
Postmenopause	Proximal	SMC	0.157391
Postmenopause	Distal	SMC	0.309549
Postmenopause	Proximal	SMC	0.621873
Postmenopause	Distal	SMC	0.174184
Postmenopause	Distal	SMC	0.393202
Postmenopause	Distal	SMC	0.372115
Postmenopause	Proximal	SMC	0.163997
Postmenopause	Distal	SMC	0.221733
Postmenopause	Distal	SMC	0.304544
Postmenopause	Proximal	SMC	0.249132
Postmenopause	Distal	SMC	0.334044
Postmenopause	Proximal	SMC	0.582251
Postmenopause	Distal	SMC	0.398284
Postmenopause	Distal	SMC	0.299013
Postmenopause	Proximal	SMC	0.448456
Postmenopause	Distal	SMC	0.298813
Postmenopause	Distal	SMC	0.251336
Postmenopause	Distal	SMC	0.36933
Postmenopause	Distal	SMC	0.331634
Postmenopause	Distal	SMC	0.381734
Postmenopause	Proximal	SMC	0.393008
Postmenopause	Distal	SMC	0.350442
Postmenopause	Distal	SMC	0.40716
Postmenopause	Distal	SMC	0.319983
Postmenopause	Distal	SMC	0.46325
Postmenopause	Distal	SMC	0.414949
Postmenopause	Proximal	SMC	0.459155
Postmenopause	Proximal	SMC	0.445184
Postmenopause	Distal	SMC	0.260413
Postmenopause	Distal	SMC	0.470074
Postmenopause	Distal	SMC	0.342913
Postmenopause	Distal	SMC	0.0767972
Postmenopause	Distal	SMC	0.356291
Postmenopause	Proximal	SMC	0.268527
Postmenopause	Distal	SMC	0.28661
Postmenopause	Distal	SMC	0.323864
Postmenopause	Distal	SMC	0.22964
Postmenopause	Proximal	SMC	0.381646
Postmenopause	Distal	SMC	0.286954
Postmenopause	Proximal	SMC	0.258138
Postmenopause	Distal	SMC	0.317908
Postmenopause	Distal	SMC	0.31021
Postmenopause	Distal	SMC	0.168631
Postmenopause	Distal	SMC	0.379251
Postmenopause	Distal	SMC	0.481978
Postmenopause	Distal	SMC	0.246626
Postmenopause	Distal	SMC	0.488953
Postmenopause	Distal	SMC	0.310656
Postmenopause	Distal	SMC	0.30036
Postmenopause	Distal	SMC	0.172691
Postmenopause	Distal	SMC	0.354397
Postmenopause	Distal	SMC	0.26282
Postmenopause	Proximal	SMC	0.546206
Postmenopause	Proximal	SMC	0.42376
Postmenopause	Distal	SMC	0.283029
Postmenopause	Distal	SMC	0.278457
Postmenopause	Distal	SMC	0.228307
Postmenopause	Proximal	SMC	0.410927
Postmenopause	Proximal	SMC	0.248268
Postmenopause	Distal	SMC	0.193399
Postmenopause	Distal	SMC	0.424745
Postmenopause	Distal	SMC	0.350244
Postmenopause	Distal	SMC	0.40099
Postmenopause	Distal	SMC	0.52409
Postmenopause	Distal	SMC	0.438001
Postmenopause	Distal	SMC	0.298598
Postmenopause	Distal	SMC	0.2267
Postmenopause	Distal	SMC	0.379158
Postmenopause	Distal	SMC	0.248969
Postmenopause	Distal	SMC	0.332338
Postmenopause	Distal	SMC	0.381554
Postmenopause	Distal	SMC	0.316712
Postmenopause	Distal	SMC	0.391024
Postmenopause	Distal	SMC	0.356448
Postmenopause	Distal	SMC	0.13522
Postmenopause	Proximal	SMC	0.3163
Postmenopause	Proximal	SMC	0.401493
Postmenopause	Distal	SMC	0.382094
Postmenopause	Distal	SMC	0.400967
Postmenopause	Proximal	SMC	0.29151
Postmenopause	Distal	SMC	0.19637
Postmenopause	Proximal	SMC	0.445089
Postmenopause	Proximal	SMC	0.644198
Postmenopause	Proximal	SMC	0.28932
Postmenopause	Distal	SMC	0.27246
Postmenopause	Distal	SMC	0.375059
Postmenopause	Proximal	SMC	0.367507
Postmenopause	Proximal	SMC	0.578985
Postmenopause	Distal	SMC	0.262112
Postmenopause	Distal	SMC	0.178627
Postmenopause	Proximal	SMC	0.278868
Postmenopause	Distal	SMC	0.344099
Postmenopause	Distal	SMC	0.225503
Postmenopause	Proximal	SMC	0.495029
Postmenopause	Distal	SMC	0.31824
Postmenopause	Proximal	SMC	0.583098
Postmenopause	Distal	SMC	0.52329
Postmenopause	Distal	SMC	0.290995
Postmenopause	Proximal	SMC	0.323765
Postmenopause	Proximal	SMC	0.443151
Postmenopause	Proximal	SMC	0.416868
Postmenopause	Proximal	SMC	0.400998
Postmenopause	Distal	SMC	0.302585
Postmenopause	Distal	SMC	0.233879
Postmenopause	Proximal	SMC	0.417728
Postmenopause	Distal	SMC	0.229896
Postmenopause	Proximal	SMC	0.291974
Postmenopause	Proximal	SMC	0.393934
Postmenopause	Distal	SMC	0.326408
Postmenopause	Distal	SMC	0.274786
Postmenopause	Distal	SMC	0.405782
Postmenopause	Proximal	SMC	0.21526
Postmenopause	Proximal	SMC	0.501953
Postmenopause	Distal	SMC	0.353168
Postmenopause	Proximal	SMC	0.449269
Postmenopause	Proximal	SMC	0.582967
Postmenopause	Distal	SMC	0.260938
Postmenopause	Proximal	SMC	0.570421
Postmenopause	Distal	SMC	0.342186
Postmenopause	Distal	SMC	0.28968
Postmenopause	Distal	SMC	0.319122
Postmenopause	Distal	SMC	0.357092
Postmenopause	Proximal	SMC	0.281754
Postmenopause	Distal	SMC	0.430796
Postmenopause	Proximal	SMC	0.479046
Postmenopause	Distal	SMC	0.37476
Postmenopause	Distal	SMC	0.432935
Postmenopause	Distal	SMC	0.393496
Postmenopause	Proximal	SMC	0.387919
Postmenopause	Distal	SMC	0.324264
Postmenopause	Distal	SMC	0.387427
Postmenopause	Distal	SMC	0.454095
Postmenopause	Distal	SMC	0.220554
Postmenopause	Proximal	SMC	0.146053
Postmenopause	Distal	SMC	0.252685
Postmenopause	Proximal	SMC	0.432472
Postmenopause	Distal	SMC	0.364751
Postmenopause	Proximal	SMC	0.258373
Postmenopause	Distal	SMC	0.331898
Postmenopause	Proximal	SMC	0.224933
Postmenopause	Distal	SMC	0.327366
Postmenopause	Distal	SMC	0.454861
Postmenopause	Distal	SMC	0.269313
Postmenopause	Distal	SMC	0.310456
Postmenopause	Distal	SMC	0.395157
Postmenopause	Distal	SMC	0.2727
Postmenopause	Distal	SMC	0.179683
Postmenopause	Distal	SMC	0.348066
Postmenopause	Distal	SMC	0.321755
Postmenopause	Distal	SMC	0.354376
Postmenopause	Distal	SMC	0.423133
Postmenopause	Proximal	SMC	0.421437
Postmenopause	Proximal	SMC	0.179693
Postmenopause	Distal	SMC	0.573794
Postmenopause	Distal	SMC	0.340061
Postmenopause	Distal	SMC	0.395117
Postmenopause	Distal	SMC	0.395213
Postmenopause	Distal	SMC	0.366704
Postmenopause	Distal	SMC	0.260433
Postmenopause	Proximal	SMC	0.183654
Postmenopause	Distal	SMC	0.48217
Postmenopause	Distal	SMC	0.304055
Postmenopause	Proximal	SMC	0.33213
Postmenopause	Distal	SMC	0.362456
Postmenopause	Distal	SMC	0.347724
Postmenopause	Distal	SMC	0.189784
Postmenopause	Distal	SMC	0.286312
Postmenopause	Proximal	SMC	0.578951
Postmenopause	Distal	SMC	0.379394
Postmenopause	Proximal	SMC	0.242793
Postmenopause	Distal	SMC	0.310679
Postmenopause	Proximal	SMC	0.384566
Postmenopause	Distal	SMC	0.290465
Postmenopause	Distal	SMC	0.167158
Postmenopause	Distal	SMC	0.283024
Postmenopause	Proximal	SMC	0.34908
Postmenopause	Proximal	SMC	0.382476
Postmenopause	Distal	SMC	0.235356
Postmenopause	Proximal	SMC	0.246255
Postmenopause	Distal	SMC	0.361427
Postmenopause	Distal	SMC	0.114989
Postmenopause	Distal	SMC	0.339189
Postmenopause	Distal	SMC	0.165517
Postmenopause	Distal	SMC	0.354459
Postmenopause	Distal	SMC	0.37626
Postmenopause	Distal	SMC	0.216942
Postmenopause	Distal	SMC	0.307872
Postmenopause	Proximal	SMC	0.240798
Postmenopause	Proximal	SMC	0.363471
Postmenopause	Proximal	SMC	0.267506
Postmenopause	Distal	SMC	0.245594
Postmenopause	Proximal	SMC	0.441965
Postmenopause	Proximal	SMC	0.273391
Postmenopause	Distal	SMC	0.340798
Postmenopause	Distal	SMC	0.488419
Postmenopause	Proximal	SMC	0.317089
Postmenopause	Proximal	SMC	0.558114
Postmenopause	Proximal	SMC	0.332698
Postmenopause	Distal	SMC	0.304373
Postmenopause	Proximal	SMC	0.407626
Postmenopause	Distal	SMC	0.162269
Postmenopause	Distal	SMC	0.358055
Postmenopause	Distal	SMC	0.392787
Postmenopause	Proximal	SMC	0.169523
Postmenopause	Distal	SMC	0.30691
Postmenopause	Distal	SMC	0.259259
Postmenopause	Distal	SMC	0.349261
Postmenopause	Distal	SMC	0.279816
Postmenopause	Distal	SMC	0.146331
Postmenopause	Distal	SMC	0.25203
Postmenopause	Proximal	SMC	0.237163
Postmenopause	Distal	SMC	0.331093
Postmenopause	Proximal	SMC	0.254148
Postmenopause	Distal	SMC	0.355505
Postmenopause	Distal	SMC	0.267155
Postmenopause	Distal	SMC	0.241145
Postmenopause	Distal	SMC	0.369074
Postmenopause	Distal	SMC	0.217163
Postmenopause	Distal	SMC	0.41606
Postmenopause	Distal	SMC	0.318812
Postmenopause	Proximal	SMC	0.253233
Postmenopause	Distal	SMC	0.254788
Postmenopause	Distal	SMC	0.210272
Postmenopause	Distal	SMC	0.436192
Postmenopause	Proximal	SMC	0.257597
Postmenopause	Distal	SMC	0.255792
Postmenopause	Proximal	SMC	0.393774
Postmenopause	Distal	SMC	0.338206
Postmenopause	Proximal	SMC	0.493378
Postmenopause	Distal	SMC	0.318221
Postmenopause	Distal	SMC	0.265967
Postmenopause	Distal	SMC	0.361276
Postmenopause	Distal	SMC	0.359247
Postmenopause	Distal	SMC	0.330443
Postmenopause	Distal	SMC	0.490714
Postmenopause	Distal	SMC	0.489896
Postmenopause	Proximal	SMC	0.286862
Postmenopause	Distal	SMC	0.200353
Postmenopause	Proximal	SMC	0.280551
Postmenopause	Distal	SMC	0.288531
Postmenopause	Distal	SMC	0.36459
Postmenopause	Distal	SMC	0.2175
Postmenopause	Distal	SMC	0.483003
Postmenopause	Distal	SMC	0.23805
Postmenopause	Proximal	SMC	0.300014
Postmenopause	Distal	SMC	0.402655
Postmenopause	Proximal	SMC	0.275834
Postmenopause	Proximal	SMC	0.554272
Postmenopause	Proximal	SMC	0.490569
Postmenopause	Distal	SMC	0.502098
Postmenopause	Distal	SMC	0.414155
Postmenopause	Proximal	SMC	0.277438
Postmenopause	Proximal	SMC	0.134214
Postmenopause	Proximal	SMC	0.470556
Postmenopause	Distal	SMC	0.262107
Postmenopause	Distal	SMC	0.443753
Postmenopause	Proximal	SMC	0.518449
Postmenopause	Proximal	SMC	0.477877
Postmenopause	Proximal	SMC	0.215898
Postmenopause	Proximal	SMC	0.253146
Postmenopause	Distal	SMC	0.403112
Postmenopause	Distal	SMC	0.173234
Postmenopause	Proximal	SMC	0.36586
Postmenopause	Proximal	SMC	0.394958
Postmenopause	Distal	SMC	0.44572
Postmenopause	Proximal	SMC	0.306903
Postmenopause	Distal	SMC	0.339096
Postmenopause	Distal	SMC	0.450082
Postmenopause	Proximal	SMC	0.332675
Postmenopause	Distal	SMC	0.338796
Postmenopause	Proximal	SMC	0.275695
Postmenopause	Distal	SMC	0.326182
Postmenopause	Distal	SMC	0.399474
Postmenopause	Proximal	SMC	0.287996
Postmenopause	Proximal	SMC	0.400152
Postmenopause	Distal	SMC	0.439386
Postmenopause	Distal	SMC	0.277243
Postmenopause	Distal	SMC	0.335957
Postmenopause	Distal	SMC	0.419194
Postmenopause	Proximal	SMC	0.477422
Postmenopause	Distal	SMC	0.287992
Postmenopause	Proximal	SMC	0.153437
Postmenopause	Distal	SMC	0.364013
Postmenopause	Distal	SMC	0.244105
Postmenopause	Distal	SMC	0.205855
Postmenopause	Proximal	SMC	0.375796
Postmenopause	Proximal	SMC	0.255574
Postmenopause	Proximal	SMC	0.533301
Postmenopause	Distal	SMC	0.370471
Postmenopause	Proximal	SMC	0.469417
Postmenopause	Distal	SMC	0.378254
Postmenopause	Proximal	SMC	0.518747
Postmenopause	Distal	SMC	0.295174
Postmenopause	Distal	SMC	0.297998
Postmenopause	Proximal	SMC	0.508113
Postmenopause	Distal	SMC	0.247163
Postmenopause	Distal	SMC	0.261397
Postmenopause	Proximal	SMC	0.654832
Postmenopause	Distal	SMC	0.361597
Postmenopause	Proximal	SMC	0.344203
Postmenopause	Proximal	SMC	0.299149
Postmenopause	Proximal	SMC	0.384511
Postmenopause	Distal	SMC	0.161256
Postmenopause	Distal	SMC	0.362596
Postmenopause	Distal	SMC	0.302696
Postmenopause	Distal	SMC	0.324769
Postmenopause	Distal	SMC	0.202937
Postmenopause	Proximal	SMC	0.131715
Postmenopause	Proximal	SMC	0.313692
Postmenopause	Distal	SMC	0.305042
Postmenopause	Proximal	SMC	0.278564
Postmenopause	Proximal	SMC	0.305056
Postmenopause	Proximal	SMC	0.492632
Postmenopause	Proximal	SMC	0.15927
Postmenopause	Distal	SMC	0.278054
Postmenopause	Proximal	SMC	0.144778
Postmenopause	Proximal	SMC	0.440618
Postmenopause	Distal	SMC	0.35765
Postmenopause	Distal	SMC	0.385372
Postmenopause	Proximal	SMC	0.642525
Postmenopause	Distal	SMC	0.194553
Postmenopause	Distal	SMC	0.369665
Postmenopause	Proximal	SMC	0.422049
Postmenopause	Distal	SMC	0.342495
Postmenopause	Distal	SMC	0.407417
Postmenopause	Distal	SMC	0.394745
Postmenopause	Distal	SMC	0.270416
Postmenopause	Proximal	SMC	0.246011
Postmenopause	Distal	SMC	0.319299
Postmenopause	Proximal	SMC	0.261984
Postmenopause	Distal	SMC	0.361717
Postmenopause	Distal	SMC	0.274503
Postmenopause	Distal	SMC	0.452644
Postmenopause	Proximal	SMC	0.574933
Postmenopause	Distal	SMC	0.344896
Postmenopause	Distal	SMC	0.19859
Postmenopause	Proximal	SMC	0.479251
Postmenopause	Distal	SMC	0.390123
Postmenopause	Distal	SMC	0.338688
Postmenopause	Proximal	SMC	0.456205
Postmenopause	Proximal	SMC	0.299932
Postmenopause	Distal	SMC	0.258414
Postmenopause	Proximal	SMC	0.370115
Postmenopause	Distal	SMC	0.265853
Postmenopause	Distal	SMC	0.118498
Postmenopause	Distal	SMC	0.303462
Postmenopause	Distal	SMC	0.266186
Postmenopause	Proximal	SMC	0.507224
Postmenopause	Distal	SMC	0.343618
Postmenopause	Distal	SMC	0.238185
Postmenopause	Distal	SMC	0.351483
Postmenopause	Distal	SMC	0.350867
Postmenopause	Distal	SMC	0.271956
Postmenopause	Proximal	SMC	0.377596
Postmenopause	Proximal	SMC	0.252983
Postmenopause	Distal	SMC	0.307291
Postmenopause	Proximal	SMC	0.300421
Postmenopause	Proximal	SMC	0.554656
Postmenopause	Distal	SMC	0.218803
Postmenopause	Distal	SMC	0.223939
Postmenopause	Proximal	SMC	0.531099
Postmenopause	Proximal	SMC	0.22388
Postmenopause	Proximal	SMC	0.464576
Postmenopause	Distal	SMC	0.296059
Postmenopause	Distal	SMC	0.537897
Postmenopause	Distal	SMC	0.292837
Postmenopause	Distal	SMC	0.407347
Postmenopause	Proximal	SMC	0.391029
Postmenopause	Distal	SMC	0.338892
Postmenopause	Distal	SMC	0.427321
Postmenopause	Proximal	SMC	0.387542
Postmenopause	Distal	SMC	0.25147
Postmenopause	Distal	SMC	0.418786
Postmenopause	Proximal	SMC	0.305484
Postmenopause	Proximal	SMC	0.186681
Postmenopause	Distal	SMC	0.169437
Postmenopause	Proximal	SMC	0.18527
Postmenopause	Distal	SMC	0.215979
Postmenopause	Distal	SMC	0.427211
Postmenopause	Distal	SMC	0.202135
Postmenopause	Proximal	SMC	0.530901
Postmenopause	Proximal	SMC	0.606876
Postmenopause	Distal	SMC	0.28347
Postmenopause	Distal	SMC	0.353678
Postmenopause	Distal	SMC	0.430744
Postmenopause	Distal	SMC	0.17078
Postmenopause	Distal	SMC	0.266339
Postmenopause	Distal	SMC	0.27762
Postmenopause	Distal	SMC	0.265545
Postmenopause	Distal	SMC	0.316687
Postmenopause	Distal	SMC	0.299511
Postmenopause	Proximal	SMC	0.366524
Postmenopause	Distal	SMC	0.47281
Postmenopause	Distal	SMC	0.0761841
Postmenopause	Distal	SMC	0.222247
Postmenopause	Distal	SMC	0.249288
Postmenopause	Distal	SMC	0.398839
Postmenopause	Distal	SMC	0.231928
Postmenopause	Proximal	SMC	0.315834
Postmenopause	Proximal	SMC	0.373214
Postmenopause	Distal	SMC	0.29686
Postmenopause	Distal	SMC	0.280428
Postmenopause	Distal	SMC	0.343395
Postmenopause	Proximal	SMC	0.282201
Postmenopause	Distal	SMC	0.292974
Postmenopause	Proximal	SMC	0.386115
Postmenopause	Distal	SMC	0.368397
Postmenopause	Proximal	SMC	0.579961
Postmenopause	Proximal	SMC	0.299368
Postmenopause	Distal	SMC	0.283624
Postmenopause	Distal	SMC	0.434309
Postmenopause	Proximal	SMC	0.309832
Postmenopause	Distal	SMC	0.220764
Postmenopause	Proximal	SMC	0.30251
Postmenopause	Distal	SMC	0.270002
Postmenopause	Proximal	SMC	0.274448
Postmenopause	Distal	SMC	0.539406
Postmenopause	Distal	SMC	0.191028
Postmenopause	Distal	SMC	0.465467
Postmenopause	Proximal	SMC	0.42222
Postmenopause	Proximal	SMC	0.30857
Postmenopause	Distal	SMC	0.287416
Postmenopause	Proximal	SMC	0.327514
Postmenopause	Proximal	SMC	0.194713
Postmenopause	Proximal	SMC	0.490268
Postmenopause	Proximal	SMC	0.444895
Postmenopause	Proximal	SMC	0.290647
Postmenopause	Proximal	SMC	0.432607
Postmenopause	Proximal	SMC	0.454501
Postmenopause	Proximal	SMC	0.298775
Postmenopause	Distal	SMC	0.433712
Postmenopause	Distal	SMC	0.240969
Postmenopause	Distal	SMC	0.320115
Postmenopause	Distal	SMC	0.240237
Postmenopause	Distal	SMC	0.22886
Postmenopause	Distal	SMC	0.198723
Postmenopause	Distal	SMC	0.33031
Postmenopause	Distal	SMC	0.287
Postmenopause	Proximal	SMC	0.59701
Postmenopause	Proximal	SMC	0.227595
Postmenopause	Proximal	SMC	0.187066
Postmenopause	Proximal	SMC	0.413639
Postmenopause	Distal	SMC	0.267435
Postmenopause	Proximal	SMC	0.223495
Postmenopause	Distal	SMC	0.413707
Postmenopause	Distal	SMC	0.256908
Postmenopause	Distal	SMC	0.361876
Postmenopause	Distal	SMC	0.377212
Postmenopause	Distal	SMC	0.310428
Postmenopause	Proximal	SMC	0.387146
Postmenopause	Distal	SMC	0.416229
Postmenopause	Distal	SMC	0.400772
Postmenopause	Distal	SMC	0.363866
Postmenopause	Distal	SMC	0.370798
Postmenopause	Distal	SMC	0.35044
Postmenopause	Distal	SMC	0.403259
Postmenopause	Proximal	SMC	0.288917
Postmenopause	Proximal	SMC	0.270241
Postmenopause	Proximal	SMC	0.193512
Postmenopause	Proximal	SMC	0.446286
Postmenopause	Distal	SMC	0.25192
Postmenopause	Distal	SMC	0.37427
Postmenopause	Proximal	SMC	0.371679
Postmenopause	Proximal	SMC	0.407304
Postmenopause	Distal	SMC	0.354322
Postmenopause	Distal	SMC	0.382101
Postmenopause	Proximal	SMC	0.423692
Postmenopause	Distal	SMC	0.316098
Postmenopause	Distal	SMC	0.389906
Postmenopause	Distal	SMC	0.229316
Postmenopause	Distal	SMC	0.281764
Postmenopause	Proximal	SMC	0.391472
Postmenopause	Proximal	SMC	0.352429
Postmenopause	Distal	SMC	0.318469
Postmenopause	Distal	SMC	0.162297
Postmenopause	Distal	SMC	0.293173
Postmenopause	Proximal	SMC	0.565594
Postmenopause	Distal	SMC	0.310199
Postmenopause	Proximal	SMC	0.588273
Postmenopause	Distal	SMC	0.207379
Postmenopause	Distal	SMC	0.430356
Postmenopause	Distal	SMC	0.175503
Postmenopause	Proximal	SMC	0.414868
Postmenopause	Proximal	SMC	0.160101
Postmenopause	Distal	SMC	0.193831
Postmenopause	Proximal	SMC	0.45906
Postmenopause	Distal	SMC	0.281667
Postmenopause	Proximal	SMC	0.151737
Postmenopause	Distal	SMC	0.336334
Postmenopause	Distal	SMC	0.279444
Postmenopause	Distal	SMC	0.394527
Postmenopause	Proximal	SMC	0.194107
Postmenopause	Proximal	SMC	0.290747
Postmenopause	Distal	SMC	0.235545
Postmenopause	Distal	SMC	0.222254
Postmenopause	Distal	SMC	0.231897
Postmenopause	Proximal	SMC	0.253228
Postmenopause	Distal	SMC	0.174729
Postmenopause	Distal	SMC	0.342491
Postmenopause	Proximal	SMC	0.430368
Postmenopause	Distal	SMC	0.308599
Postmenopause	Distal	SMC	0.414693
Postmenopause	Distal	SMC	0.38099
Postmenopause	Distal	SMC	0.397102
Postmenopause	Proximal	SMC	0.351469
Postmenopause	Proximal	SMC	0.539603
Postmenopause	Distal	SMC	0.252803
Postmenopause	Distal	SMC	0.373747
Postmenopause	Proximal	SMC	0.278207
Postmenopause	Distal	SMC	0.311257
Postmenopause	Distal	SMC	0.217676
Postmenopause	Distal	SMC	0.242215
Postmenopause	Distal	SMC	0.43689
Postmenopause	Distal	SMC	0.323594
Postmenopause	Distal	SMC	0.446099
Postmenopause	Distal	SMC	0.409909
Postmenopause	Distal	SMC	0.359257
Postmenopause	Distal	SMC	0.380325
Postmenopause	Distal	SMC	0.476299
Postmenopause	Proximal	SMC	0.250753
Postmenopause	Distal	SMC	0.43574
Postmenopause	Distal	SMC	0.34233
Postmenopause	Proximal	SMC	0.458315
Postmenopause	Distal	SMC	0.316374
Postmenopause	Distal	SMC	0.25863
Postmenopause	Proximal	SMC	0.297419
Postmenopause	Distal	SMC	0.226366
Postmenopause	Proximal	SMC	0.242836
Postmenopause	Proximal	SMC	0.211841
Postmenopause	Distal	SMC	0.361732
Postmenopause	Distal	SMC	0.34252
Postmenopause	Distal	SMC	0.393007
Postmenopause	Distal	SMC	0.187685
Postmenopause	Proximal	SMC	0.212015
Postmenopause	Distal	SMC	0.36054
Postmenopause	Proximal	SMC	0.283143
Postmenopause	Distal	SMC	0.280815
Postmenopause	Proximal	SMC	0.394407
Postmenopause	Proximal	SMC	0.509375
Postmenopause	Proximal	SMC	0.478277
Postmenopause	Distal	SMC	0.285212
Postmenopause	Distal	SMC	0.299171
Postmenopause	Distal	SMC	0.290163
Postmenopause	Distal	SMC	0.297694
Postmenopause	Distal	SMC	0.148345
Postmenopause	Proximal	SMC	0.269234
Postmenopause	Distal	SMC	0.300556
Postmenopause	Proximal	SMC	0.172329
Postmenopause	Distal	SMC	0.427813
Postmenopause	Proximal	SMC	0.413415
Postmenopause	Proximal	SMC	0.440117
Postmenopause	Distal	SMC	0.296721
Postmenopause	Distal	SMC	0.231378
Postmenopause	Distal	SMC	0.195314
Postmenopause	Proximal	SMC	0.151135
Postmenopause	Distal	SMC	0.144669
Postmenopause	Distal	SMC	0.465004
Postmenopause	Distal	SMC	0.520188
Postmenopause	Distal	SMC	0.522508
Postmenopause	Proximal	SMC	0.587807
Postmenopause	Distal	SMC	0.522495
Postmenopause	Distal	SMC	0.225306
Postmenopause	Distal	SMC	0.545011
Postmenopause	Distal	SMC	0.517194
Postmenopause	Distal	SMC	0.314558
Postmenopause	Distal	SMC	0.469413
Postmenopause	Distal	SMC	0.451744
Postmenopause	Distal	SMC	0.62257
Postmenopause	Distal	SMC	0.515514
Postmenopause	Distal	SMC	0.299904
Postmenopause	Proximal	SMC	0.457267
Postmenopause	Distal	SMC	0.463697
Postmenopause	Proximal	SMC	0.592858
Postmenopause	Distal	SMC	0.534566
Postmenopause	Distal	SMC	0.538445
Postmenopause	Distal	SMC	0.340307
Postmenopause	Distal	SMC	0.633139
Postmenopause	Distal	SMC	0.54133
Postmenopause	Proximal	SMC	0.50397
Postmenopause	Proximal	SMC	0.500271
Postmenopause	Distal	SMC	0.524935
Postmenopause	Distal	SMC	0.714752
Postmenopause	Distal	SMC	0.450296
Postmenopause	Distal	SMC	0.517868
Postmenopause	Distal	SMC	0.315371
Postmenopause	Proximal	SMC	0.45697
Postmenopause	Distal	SMC	0.411512
Postmenopause	Distal	SMC	0.480373
Postmenopause	Distal	SMC	0.427195
Postmenopause	Distal	SMC	0.425383
Postmenopause	Distal	SMC	0.509728
Postmenopause	Proximal	SMC	0.505886
Postmenopause	Distal	SMC	0.550081
Postmenopause	Distal	SMC	0.5245
Postmenopause	Proximal	SMC	0.578456
Postmenopause	Distal	SMC	0.497927
Postmenopause	Distal	SMC	0.550531
Postmenopause	Proximal	SMC	0.262417
Postmenopause	Distal	SMC	0.507443
Postmenopause	Distal	SMC	0.561916
Postmenopause	Distal	SMC	0.580801
Postmenopause	Distal	SMC	0.584663
Postmenopause	Distal	SMC	0.296802
Postmenopause	Distal	SMC	0.48206
Postmenopause	Distal	SMC	0.486829
Postmenopause	Distal	SMC	0.581863
Postmenopause	Proximal	SMC	0.62154
Postmenopause	Distal	SMC	0.527097
Postmenopause	Distal	SMC	0.469952
Postmenopause	Distal	SMC	0.539359
Postmenopause	Distal	SMC	0.624667
Postmenopause	Proximal	SMC	0.397941
Postmenopause	Distal	SMC	0.533475
Postmenopause	Proximal	SMC	0.68271
Postmenopause	Distal	SMC	0.326082
Postmenopause	Distal	SMC	0.515417
Postmenopause	Distal	SMC	0.448348
Postmenopause	Distal	SMC	0.331772
Postmenopause	Distal	SMC	0.400935
Postmenopause	Distal	SMC	0.387751
Postmenopause	Distal	SMC	0.466218
Postmenopause	Distal	SMC	0.365165
Postmenopause	Distal	SMC	0.42237
Postmenopause	Proximal	SMC	0.607313
Postmenopause	Proximal	SMC	0.670497
Postmenopause	Distal	SMC	0.343589
Postmenopause	Proximal	SMC	0.715122
Postmenopause	Distal	SMC	0.19686
Postmenopause	Proximal	SMC	0.612204
Postmenopause	Distal	SMC	0.38555
Postmenopause	Distal	SMC	0.410214
Postmenopause	Distal	SMC	0.350234
Postmenopause	Distal	SMC	0.666935
Postmenopause	Distal	SMC	0.680803
Postmenopause	Distal	SMC	0.464005
Postmenopause	Distal	SMC	0.628055
Postmenopause	Distal	SMC	0.423861
Postmenopause	Distal	SMC	0.551476
Postmenopause	Distal	SMC	0.522386
Postmenopause	Distal	SMC	0.547
Postmenopause	Distal	SMC	0.456285
Postmenopause	Distal	SMC	0.495495
Postmenopause	Distal	SMC	0.398689
Postmenopause	Distal	SMC	0.331189
Postmenopause	Distal	SMC	0.521655
Postmenopause	Proximal	SMC	0.514602
Postmenopause	Distal	SMC	0.335012
Postmenopause	Distal	SMC	0.19429
Postmenopause	Distal	SMC	0.555728
Postmenopause	Distal	SMC	0.537837
Postmenopause	Proximal	SMC	0.603595
Postmenopause	Distal	SMC	0.721984
Postmenopause	Distal	SMC	0.378853
Postmenopause	Proximal	SMC	0.437149
Postmenopause	Distal	SMC	0.357372
Postmenopause	Distal	SMC	0.488219
Postmenopause	Distal	SMC	0.580451
Postmenopause	Distal	SMC	0.607796
Postmenopause	Distal	SMC	0.48041
Postmenopause	Distal	SMC	0.502184
Postmenopause	Distal	SMC	0.571654
Postmenopause	Distal	SMC	0.391239
Postmenopause	Distal	SMC	0.609646
Postmenopause	Distal	SMC	0.481519
Postmenopause	Distal	SMC	0.419404
Postmenopause	Distal	SMC	0.319687
Postmenopause	Distal	SMC	0.459481
Postmenopause	Proximal	SMC	0.529975
Postmenopause	Distal	SMC	0.439641
Postmenopause	Distal	SMC	0.623106
Postmenopause	Distal	SMC	0.578201
Postmenopause	Distal	SMC	0.475335
Postmenopause	Proximal	SMC	0.618073
Postmenopause	Distal	SMC	0.635347
Postmenopause	Distal	SMC	0.219297
Postmenopause	Distal	SMC	0.426539
Postmenopause	Proximal	SMC	0.442165
Postmenopause	Distal	SMC	0.272802
Postmenopause	Proximal	SMC	0.604106
Postmenopause	Proximal	SMC	0.580734
Postmenopause	Proximal	SMC	0.474017
Postmenopause	Distal	SMC	0.519568
Postmenopause	Distal	SMC	0.509516
Postmenopause	Distal	SMC	0.397939
Postmenopause	Distal	SMC	0.588235
Postmenopause	Distal	SMC	0.474573
Postmenopause	Distal	SMC	0.601732
Postmenopause	Distal	SMC	0.413024
Postmenopause	Distal	SMC	0.213406
Postmenopause	Distal	SMC	0.39665
Postmenopause	Proximal	SMC	0.591024
Postmenopause	Distal	SMC	0.40206
Postmenopause	Distal	SMC	0.503296
Postmenopause	Distal	SMC	0.579679
Postmenopause	Distal	SMC	0.624727
Postmenopause	Distal	SMC	0.507001
Postmenopause	Proximal	SMC	0.663352
Postmenopause	Distal	SMC	0.510381
Postmenopause	Distal	SMC	0.422404
Postmenopause	Distal	SMC	0.58248
Postmenopause	Distal	SMC	0.283969
Postmenopause	Proximal	SMC	0.479888
Postmenopause	Distal	SMC	0.295548
Postmenopause	Distal	SMC	0.495685
Postmenopause	Distal	SMC	0.529082
Postmenopause	Proximal	SMC	0.552885
Postmenopause	Distal	SMC	0.422612
Postmenopause	Distal	SMC	0.485166
Postmenopause	Distal	SMC	0.518491
Postmenopause	Distal	SMC	0.498691
Postmenopause	Distal	SMC	0.42464
Postmenopause	Distal	SMC	0.590851
Postmenopause	Distal	SMC	0.589021
Postmenopause	Proximal	SMC	0.572094
Postmenopause	Distal	SMC	0.631083
Postmenopause	Proximal	SMC	0.668148
Postmenopause	Distal	SMC	0.479964
Postmenopause	Distal	SMC	0.644711
Postmenopause	Distal	SMC	0.117653
Postmenopause	Distal	SMC	0.404812
Postmenopause	Distal	SMC	0.668738
Postmenopause	Proximal	SMC	0.601563
Postmenopause	Distal	SMC	0.550798
Postmenopause	Proximal	SMC	0.556085
Postmenopause	Distal	SMC	0.387311
Postmenopause	Distal	SMC	0.443781
Postmenopause	Proximal	SMC	0.469419
Postmenopause	Proximal	SMC	0.535709
Postmenopause	Proximal	SMC	0.50892
Postmenopause	Proximal	SMC	0.576906
Postmenopause	Distal	SMC	0.528741
Postmenopause	Distal	SMC	0.399366
Postmenopause	Distal	SMC	0.531455
Postmenopause	Distal	SMC	0.463324
Postmenopause	Distal	SMC	0.49503
Postmenopause	Distal	SMC	0.460789
Postmenopause	Distal	SMC	0.510993
Postmenopause	Proximal	SMC	0.514037
Postmenopause	Distal	SMC	0.360165
Postmenopause	Distal	SMC	0.485009
Postmenopause	Distal	SMC	0.431048
Postmenopause	Distal	SMC	0.448157
Postmenopause	Distal	SMC	0.543597
Postmenopause	Distal	SMC	0.778941
Postmenopause	Distal	SMC	0.316559
Postmenopause	Distal	SMC	0.460253
Postmenopause	Distal	SMC	0.483933
Postmenopause	Distal	SMC	0.607702
Postmenopause	Distal	SMC	0.526966
Postmenopause	Distal	SMC	0.237575
Postmenopause	Distal	SMC	0.479021
Postmenopause	Proximal	SMC	0.580684
Postmenopause	Distal	SMC	0.555749
Postmenopause	Distal	SMC	0.402807
Postmenopause	Distal	SMC	0.387283
Postmenopause	Distal	SMC	0.435695
Postmenopause	Proximal	SMC	0.600989
Postmenopause	Distal	SMC	0.429945
Postmenopause	Distal	SMC	0.49007
Postmenopause	Distal	SMC	0.602436
Postmenopause	Proximal	SMC	0.62993
Postmenopause	Distal	SMC	0.428951
Postmenopause	Distal	SMC	0.403476
Postmenopause	Proximal	SMC	0.489978
Postmenopause	Distal	SMC	0.439461
Postmenopause	Distal	SMC	0.494956
Postmenopause	Distal	SMC	0.69629
Postmenopause	Distal	SMC	0.456628
Postmenopause	Distal	SMC	0.484989
Postmenopause	Distal	SMC	0.484664
Postmenopause	Distal	SMC	0.559304
Postmenopause	Distal	SMC	0.481419
Postmenopause	Proximal	SMC	0.581399
Postmenopause	Distal	SMC	0.265701
Postmenopause	Proximal	SMC	0.55613
Postmenopause	Distal	SMC	0.498002
Postmenopause	Distal	SMC	0.608834
Postmenopause	Distal	SMC	0.541524
Postmenopause	Proximal	SMC	0.413265
Postmenopause	Distal	SMC	0.492627
Postmenopause	Distal	SMC	0.557631
Postmenopause	Distal	SMC	0.576049
Postmenopause	Distal	SMC	0.593069
Postmenopause	Proximal	SMC	0.478111
Postmenopause	Distal	SMC	0.462271
Postmenopause	Distal	SMC	0.496492
Postmenopause	Distal	SMC	0.296048
Postmenopause	Proximal	SMC	0.524358
Postmenopause	Distal	SMC	0.547213
Postmenopause	Distal	SMC	0.597017
Postmenopause	Proximal	SMC	0.45594
Postmenopause	Distal	SMC	0.433471
Postmenopause	Distal	SMC	0.352993
Postmenopause	Distal	SMC	0.699655
Postmenopause	Proximal	SMC	0.571787
Postmenopause	Distal	SMC	0.399261
Postmenopause	Distal	SMC	0.456741
Postmenopause	Distal	SMC	0.577523
Postmenopause	Distal	SMC	0.22351
Postmenopause	Distal	SMC	0.46449
Postmenopause	Proximal	SMC	0.572866
Postmenopause	Distal	SMC	0.505832
Postmenopause	Proximal	SMC	0.195626
Postmenopause	Distal	SMC	0.539717
Postmenopause	Distal	SMC	0.208414
Postmenopause	Proximal	SMC	0.487945
Postmenopause	Proximal	SMC	0.593153
Postmenopause	Distal	SMC	0.320272
Postmenopause	Distal	SMC	0.545953
Postmenopause	Distal	SMC	0.26869
Postmenopause	Distal	SMC	0.28636
Postmenopause	Distal	SMC	0.491874
Postmenopause	Distal	SMC	0.541599
Postmenopause	Distal	SMC	0.452037
Postmenopause	Distal	SMC	0.634636
Postmenopause	Distal	SMC	0.54882
Postmenopause	Distal	SMC	0.44878
Postmenopause	Distal	SMC	0.509639
Postmenopause	Distal	SMC	0.601395
Postmenopause	Distal	SMC	0.259209
Postmenopause	Proximal	SMC	0.595935
Postmenopause	Distal	SMC	0.500845
Postmenopause	Distal	SMC	0.497414
Postmenopause	Distal	SMC	0.432601
Postmenopause	Distal	SMC	0.314901
Postmenopause	Distal	SMC	0.450052
Postmenopause	Distal	SMC	0.646675
Postmenopause	Distal	SMC	0.579867
Postmenopause	Distal	SMC	0.415473
Postmenopause	Distal	SMC	0.509523
Postmenopause	Distal	SMC	0.519167
Postmenopause	Proximal	SMC	0.237149
Postmenopause	Distal	SMC	0.51302
Postmenopause	Distal	SMC	0.400927
Postmenopause	Distal	SMC	0.564008
Postmenopause	Distal	SMC	0.440204
Postmenopause	Distal	SMC	0.513799
Postmenopause	Distal	SMC	0.542143
Postmenopause	Distal	SMC	0.464301
Postmenopause	Distal	SMC	0.529032
Postmenopause	Proximal	SMC	0.607354
Postmenopause	Distal	SMC	0.567042
Postmenopause	Distal	SMC	0.532535
Postmenopause	Distal	SMC	0.483413
Postmenopause	Distal	SMC	0.477972
Postmenopause	Distal	SMC	0.519853
Postmenopause	Distal	SMC	0.38118
Postmenopause	Distal	SMC	0.532104
Postmenopause	Proximal	SMC	0.629223
Postmenopause	Distal	SMC	0.38262
Postmenopause	Distal	SMC	0.634203
Postmenopause	Distal	SMC	0.259458
Postmenopause	Distal	SMC	0.151515
Postmenopause	Distal	SMC	0.444616
Postmenopause	Distal	SMC	0.555904
Postmenopause	Proximal	SMC	0.540909
Postmenopause	Distal	SMC	0.516403
Postmenopause	Proximal	SMC	0.386238
Postmenopause	Distal	SMC	0.528837
Postmenopause	Distal	SMC	0.447835
Postmenopause	Proximal	SMC	0.571579
Postmenopause	Distal	SMC	0.512274
Postmenopause	Proximal	SMC	0.597745
Postmenopause	Distal	SMC	0.489302
Postmenopause	Proximal	SMC	0.677025
Postmenopause	Distal	SMC	0.49745
Postmenopause	Distal	SMC	0.525953
Postmenopause	Proximal	SMC	0.582703
Postmenopause	Proximal	SMC	0.444216
Postmenopause	Distal	SMC	0.358648
Postmenopause	Proximal	SMC	0.233983
Postmenopause	Distal	SMC	0.525023
Postmenopause	Distal	SMC	0.436891
Postmenopause	Proximal	SMC	0.500903
Postmenopause	Proximal	SMC	0.354758
Postmenopause	Distal	SMC	0.468081
Postmenopause	Distal	SMC	0.203832
Postmenopause	Distal	SMC	0.387166
Postmenopause	Distal	SMC	0.456727
Postmenopause	Distal	SMC	0.478252
Postmenopause	Distal	SMC	0.507939
Postmenopause	Distal	SMC	0.54298
Postmenopause	Distal	SMC	0.507886
Postmenopause	Distal	SMC	0.536986
Postmenopause	Distal	SMC	0.417689
Postmenopause	Proximal	SMC	0.559887
Postmenopause	Distal	SMC	0.44779
Postmenopause	Distal	SMC	0.623072
Postmenopause	Proximal	SMC	0.441221
Postmenopause	Distal	SMC	0.579654
Postmenopause	Proximal	SMC	0.586016
Postmenopause	Distal	SMC	0.369264
Postmenopause	Distal	SMC	0.632142
Postmenopause	Distal	SMC	0.53037
Postmenopause	Distal	SMC	0.481666
Postmenopause	Proximal	SMC	0.510905
Postmenopause	Proximal	SMC	0.552308
Postmenopause	Distal	SMC	0.573972
Postmenopause	Proximal	SMC	0.57468
Postmenopause	Distal	SMC	0.569398
Postmenopause	Distal	SMC	0.560391
Postmenopause	Proximal	SMC	0.548857
Postmenopause	Distal	SMC	0.665935
Postmenopause	Distal	SMC	0.492913
Postmenopause	Distal	SMC	0.63709
Postmenopause	Distal	SMC	0.50592
Postmenopause	Distal	SMC	0.405263
Postmenopause	Distal	SMC	0.348175
Postmenopause	Distal	SMC	0.317007
Postmenopause	Distal	SMC	0.713902
Postmenopause	Distal	SMC	0.502664
Postmenopause	Distal	SMC	0.657143
Postmenopause	Proximal	SMC	0.422617
Postmenopause	Proximal	SMC	0.230169
Postmenopause	Distal	SMC	0.412599
Postmenopause	Proximal	SMC	0.525417
Postmenopause	Proximal	SMC	0.610454
Postmenopause	Distal	SMC	0.581502
Postmenopause	Distal	SMC	0.484583
Postmenopause	Distal	SMC	0.209693
Postmenopause	Distal	SMC	0.408607
Postmenopause	Distal	SMC	0.536954
Postmenopause	Distal	SMC	0.439251
Postmenopause	Distal	SMC	0.394751
Postmenopause	Distal	SMC	0.53949
Postmenopause	Distal	SMC	0.419371
Postmenopause	Proximal	SMC	0.526531
Postmenopause	Distal	SMC	0.60448
Postmenopause	Distal	SMC	0.538061
Postmenopause	Distal	SMC	0.442396
Postmenopause	Distal	SMC	0.54616
Postmenopause	Distal	SMC	0.386535
Postmenopause	Proximal	SMC	0.538908
Postmenopause	Proximal	SMC	0.154781
Postmenopause	Proximal	SMC	0.349944
Postmenopause	Proximal	SMC	0.535698
Postmenopause	Distal	SMC	0.66399
Postmenopause	Distal	SMC	0.514489
Postmenopause	Proximal	SMC	0.576238
Postmenopause	Distal	SMC	0.496818
Postmenopause	Distal	SMC	0.570032
Postmenopause	Distal	SMC	0.452319
Postmenopause	Proximal	SMC	0.564612
Postmenopause	Proximal	SMC	0.604904
Postmenopause	Distal	SMC	0.551269
Postmenopause	Distal	SMC	0.399911
Postmenopause	Distal	SMC	0.461295
Postmenopause	Proximal	SMC	0.531039
Postmenopause	Distal	SMC	0.394099
Postmenopause	Distal	SMC	0.573733
Postmenopause	Distal	SMC	0.645915
Postmenopause	Distal	SMC	0.644817
Postmenopause	Distal	SMC	0.384615
Postmenopause	Distal	SMC	0.408331
Postmenopause	Distal	SMC	0.497682
Postmenopause	Distal	SMC	0.194442
Postmenopause	Proximal	SMC	0.516824
Postmenopause	Distal	SMC	0.369563
Postmenopause	Distal	SMC	0.457542
Postmenopause	Distal	SMC	0.544993
Postmenopause	Proximal	SMC	0.223041
Postmenopause	Distal	SMC	0.341496
Postmenopause	Distal	SMC	0.560365
Postmenopause	Distal	SMC	0.325153
Postmenopause	Distal	SMC	0.475529
Postmenopause	Distal	SMC	0.599891
Postmenopause	Distal	SMC	0.411389
Postmenopause	Distal	SMC	0.417432
Postmenopause	Distal	SMC	0.56554
Postmenopause	Distal	SMC	0.567906
Postmenopause	Distal	SMC	0.463321
Postmenopause	Distal	SMC	0.700429
Postmenopause	Distal	SMC	0.53368
Postmenopause	Distal	SMC	0.433367
Postmenopause	Distal	SMC	0.527975
Postmenopause	Distal	SMC	0.280317
Postmenopause	Distal	SMC	0.462174
Postmenopause	Proximal	SMC	0.560032
Postmenopause	Distal	SMC	0.538622
Postmenopause	Distal	SMC	0.34638
Postmenopause	Proximal	SMC	0.324038
Postmenopause	Proximal	SMC	0.520929
Postmenopause	Distal	SMC	0.614938
Postmenopause	Distal	SMC	0.448371
Postmenopause	Distal	SMC	0.608845
Postmenopause	Distal	SMC	0.545542
Postmenopause	Distal	SMC	0.581941
Postmenopause	Distal	SMC	0.485319
Postmenopause	Proximal	SMC	0.47169
Postmenopause	Proximal	SMC	0.484718
Postmenopause	Distal	SMC	0.313811
Postmenopause	Distal	SMC	0.50701
Postmenopause	Distal	SMC	0.563176
Postmenopause	Proximal	SMC	0.632459
Postmenopause	Distal	SMC	0.311703
Postmenopause	Proximal	SMC	0.541583
Postmenopause	Distal	SMC	0.463486
Postmenopause	Distal	SMC	0.624416
Postmenopause	Distal	SMC	0.287501
Postmenopause	Distal	SMC	0.455863
Postmenopause	Distal	SMC	0.498756
Postmenopause	Proximal	SMC	0.558579
Postmenopause	Distal	SMC	0.0824283
Postmenopause	Distal	SMC	0.440785
Postmenopause	Distal	SMC	0.42571
Postmenopause	Distal	SMC	0.244509
Postmenopause	Distal	SMC	0.524588
Postmenopause	Distal	SMC	0.44624
Postmenopause	Proximal	SMC	0.567081
Postmenopause	Distal	SMC	0.571065
Postmenopause	Proximal	SMC	0.50887
Postmenopause	Proximal	SMC	0.200801
Postmenopause	Proximal	SMC	0.344808
Postmenopause	Distal	SMC	0.54903
Postmenopause	Proximal	SMC	0.518696
Postmenopause	Distal	SMC	0.526665
Postmenopause	Distal	SMC	0.479609
Postmenopause	Distal	SMC	0.532413
Postmenopause	Distal	SMC	0.492682
Postmenopause	Proximal	SMC	0.632801
Postmenopause	Proximal	SMC	0.664912
Postmenopause	Distal	SMC	0.356565
Postmenopause	Distal	SMC	0.632572
Postmenopause	Proximal	SMC	0.589276
Postmenopause	Distal	SMC	0.373042
Postmenopause	Proximal	SMC	0.528469
Postmenopause	Distal	SMC	0.307234
Postmenopause	Distal	SMC	0.517648
Postmenopause	Distal	SMC	0.570871
Postmenopause	Distal	SMC	0.598293
Postmenopause	Distal	SMC	0.473779
Postmenopause	Distal	SMC	0.58544
Postmenopause	Distal	SMC	0.487296
Postmenopause	Distal	SMC	0.567275
Postmenopause	Proximal	SMC	0.494844
Postmenopause	Distal	SMC	0.282366
Postmenopause	Distal	SMC	0.528416
Postmenopause	Distal	SMC	0.517285
Postmenopause	Distal	SMC	0.608715
Postmenopause	Distal	SMC	0.467029
Postmenopause	Distal	SMC	0.557954
Postmenopause	Proximal	SMC	0.549236
Postmenopause	Distal	SMC	0.381323
Postmenopause	Distal	SMC	0.399654
Postmenopause	Distal	SMC	0.446235
Postmenopause	Proximal	SMC	0.436109
Postmenopause	Distal	SMC	0.467412
Postmenopause	Distal	SMC	0.326906
Postmenopause	Distal	SMC	0.53931
Postmenopause	Proximal	SMC	0.649253
Postmenopause	Proximal	SMC	0.510613
Postmenopause	Distal	SMC	0.711279
Postmenopause	Distal	SMC	0.501942
Postmenopause	Distal	SMC	0.470751
Postmenopause	Distal	SMC	0.4864
Postmenopause	Proximal	SMC	0.522155
Postmenopause	Distal	SMC	0.392304
Postmenopause	Distal	SMC	0.542631
Postmenopause	Distal	SMC	0.458718
Postmenopause	Distal	SMC	0.466074
Postmenopause	Distal	SMC	0.502875
Postmenopause	Distal	SMC	0.598144
Postmenopause	Distal	SMC	0.496086
Postmenopause	Distal	SMC	0.480318
Postmenopause	Proximal	SMC	0.6405
Postmenopause	Distal	SMC	0.557917
Postmenopause	Distal	SMC	0.6076
Postmenopause	Distal	SMC	0.377541
Postmenopause	Distal	SMC	0.525746
Postmenopause	Distal	SMC	0.699055
Postmenopause	Proximal	SMC	0.492716
Postmenopause	Distal	SMC	0.640935
Postmenopause	Distal	SMC	0.270936
Postmenopause	Distal	SMC	0.627867
Postmenopause	Distal	SMC	0.566689
Postmenopause	Distal	SMC	0.483984
Postmenopause	Distal	SMC	0.51254
Postmenopause	Distal	SMC	0.510556
Postmenopause	Distal	SMC	0.486499
Postmenopause	Distal	SMC	0.540356
Postmenopause	Distal	SMC	0.398554
Postmenopause	Distal	SMC	0.297322
Postmenopause	Distal	SMC	0.646873
Postmenopause	Distal	SMC	0.570366
Postmenopause	Distal	SMC	0.507468
Postmenopause	Proximal	SMC	0.575483
Postmenopause	Distal	SMC	0.576621
Postmenopause	Distal	SMC	0.427626
Postmenopause	Proximal	SMC	0.505383
Postmenopause	Distal	SMC	0.457501
Postmenopause	Distal	SMC	0.359625
Postmenopause	Proximal	SMC	0.561593
Postmenopause	Distal	SMC	0.266747
Postmenopause	Proximal	SMC	0.585606
Postmenopause	Distal	SMC	0.518838
Postmenopause	Distal	SMC	0.435033
Postmenopause	Proximal	SMC	0.514395
Postmenopause	Distal	SMC	0.563458
Postmenopause	Distal	SMC	0.560698
Postmenopause	Distal	SMC	0.371176
Postmenopause	Distal	SMC	0.502298
Postmenopause	Distal	SMC	0.491026
Postmenopause	Distal	SMC	0.448405
Postmenopause	Proximal	SMC	0.464391
Postmenopause	Proximal	SMC	0.449914
Postmenopause	Distal	SMC	0.543637
Postmenopause	Proximal	SMC	0.602552
Postmenopause	Distal	SMC	0.660072
Postmenopause	Distal	SMC	0.304657
Postmenopause	Proximal	SMC	0.585611
Postmenopause	Distal	SMC	0.349327
Postmenopause	Distal	SMC	0.466602
Postmenopause	Distal	SMC	0.419734
Postmenopause	Distal	SMC	0.511977
Postmenopause	Distal	SMC	0.422189
Postmenopause	Proximal	SMC	0.518283
Postmenopause	Distal	SMC	0.475568
Postmenopause	Distal	SMC	0.472248
Postmenopause	Distal	SMC	0.712719
Postmenopause	Distal	SMC	0.515581
Postmenopause	Distal	SMC	0.737096
Postmenopause	Distal	SMC	0.707083
Postmenopause	Distal	SMC	0.487214
Postmenopause	Distal	SMC	0.456007
Postmenopause	Proximal	SMC	0.571479
Postmenopause	Proximal	SMC	0.629701
Postmenopause	Distal	SMC	0.486442
Postmenopause	Distal	SMC	0.467832
Postmenopause	Distal	SMC	0.498117
Postmenopause	Distal	SMC	0.521562
Postmenopause	Proximal	SMC	0.491515
Postmenopause	Distal	SMC	0.261777
Postmenopause	Distal	SMC	0.586812
Postmenopause	Distal	SMC	0.607257
Postmenopause	Proximal	SMC	0.511727
Postmenopause	Distal	SMC	0.587298
Postmenopause	Distal	SMC	0.524449
Postmenopause	Distal	SMC	0.463683
Postmenopause	Proximal	SMC	0.485955
Postmenopause	Proximal	SMC	0.47116
Postmenopause	Distal	SMC	0.495168
Postmenopause	Distal	SMC	0.355825
Postmenopause	Distal	SMC	0.393734
Postmenopause	Proximal	SMC	0.483488
Postmenopause	Distal	SMC	0.415028
Postmenopause	Proximal	SMC	0.603208
Postmenopause	Distal	SMC	0.479937
Postmenopause	Distal	SMC	0.603684
Postmenopause	Distal	SMC	0.564882
Postmenopause	Distal	SMC	0.5381
Postmenopause	Proximal	SMC	0.676864
Postmenopause	Distal	SMC	0.71353
Postmenopause	Distal	SMC	0.455478
Postmenopause	Proximal	SMC	0.59584
Postmenopause	Proximal	SMC	0.640713
Postmenopause	Distal	SMC	0.562064
Postmenopause	Distal	SMC	0.557452
Postmenopause	Proximal	SMC	0.669379
Postmenopause	Distal	SMC	0.420324
Postmenopause	Proximal	SMC	0.538199
Postmenopause	Distal	SMC	0.343569
Postmenopause	Proximal	SMC	0.662065
Postmenopause	Proximal	SMC	0.287789
Postmenopause	Distal	SMC	0.467467
Postmenopause	Proximal	SMC	0.564862
Postmenopause	Distal	SMC	0.448981
Postmenopause	Proximal	SMC	0.547192
Postmenopause	Distal	SMC	0.588736
Postmenopause	Distal	SMC	0.397452
Postmenopause	Distal	SMC	0.5063
Postmenopause	Distal	SMC	0.57513
Postmenopause	Proximal	SMC	0.488566
Postmenopause	Proximal	SMC	0.132215
Postmenopause	Distal	SMC	0.485497
Postmenopause	Distal	SMC	0.47012
Postmenopause	Distal	SMC	0.436205
Postmenopause	Distal	SMC	0.444331
Postmenopause	Proximal	SMC	0.692972
Postmenopause	Distal	SMC	0.278767
Postmenopause	Distal	SMC	0.350686
Postmenopause	Distal	SMC	0.427973
Postmenopause	Distal	SMC	0.504824
Postmenopause	Distal	SMC	0.291605
Postmenopause	Distal	SMC	0.232482
Postmenopause	Distal	SMC	0.485226
Postmenopause	Distal	SMC	0.497259
Postmenopause	Distal	SMC	0.491816
Postmenopause	Distal	SMC	0.541424
Postmenopause	Distal	SMC	0.458558
Postmenopause	Proximal	SMC	0.581173
Postmenopause	Distal	SMC	0.445973
Postmenopause	Distal	SMC	0.470828
Postmenopause	Distal	SMC	0.53722
Postmenopause	Distal	SMC	0.532004
Postmenopause	Distal	SMC	0.325303
Postmenopause	Distal	SMC	0.595795
Postmenopause	Distal	SMC	0.501678
Postmenopause	Proximal	SMC	0.56924
Postmenopause	Proximal	SMC	0.563687
Postmenopause	Proximal	SMC	0.611743
Postmenopause	Proximal	SMC	0.563258
Postmenopause	Distal	SMC	0.480151
Postmenopause	Proximal	SMC	0.477315
Postmenopause	Distal	SMC	0.454757
Postmenopause	Proximal	SMC	0.536734
Postmenopause	Proximal	SMC	0.225197
Postmenopause	Distal	SMC	0.570353
Postmenopause	Distal	SMC	0.421386
Postmenopause	Distal	SMC	0.501086
Postmenopause	Distal	SMC	0.459679
Postmenopause	Distal	SMC	0.626058
Postmenopause	Proximal	SMC	0.58045
Postmenopause	Distal	SMC	0.575499
Postmenopause	Distal	SMC	0.486214
Postmenopause	Distal	SMC	0.421614
Postmenopause	Proximal	SMC	0.437531
Postmenopause	Proximal	SMC	0.563217
Postmenopause	Distal	SMC	0.358813
Postmenopause	Distal	SMC	0.590286
Postmenopause	Distal	SMC	0.137414
Postmenopause	Proximal	SMC	0.558714
Postmenopause	Proximal	SMC	0.539417
Postmenopause	Distal	SMC	0.505206
Postmenopause	Distal	SMC	0.492092
Postmenopause	Distal	SMC	0.38883
Postmenopause	Proximal	SMC	0.333983
Postmenopause	Distal	SMC	0.425073
Postmenopause	Distal	SMC	0.645642
Postmenopause	Distal	SMC	0.474685
Postmenopause	Proximal	SMC	0.629956
Postmenopause	Proximal	SMC	0.366501
Postmenopause	Distal	SMC	0.535798
Postmenopause	Distal	SMC	0.493562
Postmenopause	Proximal	SMC	0.555022
Postmenopause	Distal	SMC	0.368583
Postmenopause	Distal	SMC	0.255696
Postmenopause	Distal	SMC	0.538812
Postmenopause	Proximal	SMC	0.551982
Postmenopause	Distal	SMC	0.52224
Postmenopause	Distal	SMC	0.385758
Postmenopause	Distal	SMC	0.330732
Postmenopause	Distal	SMC	0.185075
Postmenopause	Distal	SMC	0.238796
Postmenopause	Distal	SMC	0.480241
Postmenopause	Proximal	SMC	0.440291
Postmenopause	Distal	SMC	0.419576
Postmenopause	Distal	SMC	0.638281
Postmenopause	Distal	SMC	0.391111
Postmenopause	Distal	SMC	0.510442
Postmenopause	Distal	SMC	0.334609
Postmenopause	Distal	SMC	0.398271
Postmenopause	Distal	SMC	0.491705
Postmenopause	Distal	SMC	0.507737
Postmenopause	Distal	SMC	0.492867
Postmenopause	Distal	SMC	0.349607
Postmenopause	Distal	SMC	0.349814
Postmenopause	Proximal	SMC	0.570792
Postmenopause	Distal	SMC	0.537786
Postmenopause	Proximal	SMC	0.497254
Postmenopause	Proximal	SMC	0.585335
Postmenopause	Distal	SMC	0.55632
Postmenopause	Distal	SMC	0.470035
Postmenopause	Distal	SMC	0.313453
Postmenopause	Distal	SMC	0.469978
Postmenopause	Proximal	SMC	0.536714
Postmenopause	Proximal	SMC	0.631989
Postmenopause	Distal	SMC	0.571761
Postmenopause	Distal	SMC	0.303614
Postmenopause	Distal	SMC	0.494121
Postmenopause	Distal	SMC	0.330623
Postmenopause	Distal	SMC	0.419052
Postmenopause	Proximal	SMC	0.403979
Postmenopause	Distal	SMC	0.492593
Postmenopause	Distal	SMC	0.504971
Postmenopause	Distal	SMC	0.551843
Postmenopause	Distal	SMC	0.375869
[truncated: 14,501 more rows]

## Sheet: Supp_Figure_4E
Supplementary Figure 4E
Source data						Null hypothesis testing
gene	group	value				Comparison	Test statistic (W)	p-value	95% confidence interval	r (rank biserial effect size)
SMTN	Postmenopause	0.0159262				SMTN normalized expression in peri versus post	42708228	< 2.2e-16	(0.2793483, 0.3117739)	0.31
SMTN	Postmenopause	0.48159
SMTN	Postmenopause	1.79672
SMTN	Postmenopause	1.90808
SMTN	Postmenopause	2.05116
SMTN	Postmenopause	1.37328
SMTN	Postmenopause	1.51467
SMTN	Postmenopause	2.75812
SMTN	Postmenopause	1.18835
SMTN	Postmenopause	1.78414
SMTN	Postmenopause	1.97833
SMTN	Postmenopause	1.54701
SMTN	Postmenopause	0.243729
SMTN	Postmenopause	2.35818
SMTN	Postmenopause	1.39014
SMTN	Postmenopause	2.25666
SMTN	Postmenopause	2.26144
SMTN	Postmenopause	1.8875
SMTN	Postmenopause	1.98997
SMTN	Postmenopause	1.86376
SMTN	Postmenopause	0.904774
SMTN	Postmenopause	1.54412
SMTN	Postmenopause	2.24818
SMTN	Postmenopause	1.11615
SMTN	Postmenopause	1.63578
SMTN	Postmenopause	1.33935
SMTN	Postmenopause	1.60611
SMTN	Postmenopause	2.21183
SMTN	Postmenopause	2.23086
SMTN	Postmenopause	1.81913
SMTN	Postmenopause	1.23242
SMTN	Postmenopause	2.14584
SMTN	Postmenopause	2.58805
SMTN	Postmenopause	2.03583
SMTN	Postmenopause	2.12091
SMTN	Postmenopause	1.05097
SMTN	Postmenopause	1.82072
SMTN	Postmenopause	0.931658
SMTN	Postmenopause	2.67634
SMTN	Postmenopause	1.98153
SMTN	Postmenopause	1.54823
SMTN	Postmenopause	2.19446
SMTN	Postmenopause	1.9595
SMTN	Postmenopause	2.17952
SMTN	Postmenopause	1.88088
SMTN	Postmenopause	2.35786
SMTN	Postmenopause	1.51823
SMTN	Postmenopause	0.755212
SMTN	Postmenopause	0.811143
SMTN	Postmenopause	0.415137
SMTN	Postmenopause	1.24479
SMTN	Postmenopause	0.9779
SMTN	Postmenopause	1.3878
SMTN	Postmenopause	2.84075
SMTN	Postmenopause	1.97252
SMTN	Postmenopause	2.37223
SMTN	Postmenopause	2.10189
SMTN	Postmenopause	1.82604
SMTN	Postmenopause	1.64132
SMTN	Postmenopause	1.13904
SMTN	Postmenopause	-0.131204
SMTN	Postmenopause	1.18156
SMTN	Postmenopause	1.53356
SMTN	Postmenopause	1.61727
SMTN	Postmenopause	1.4452
SMTN	Postmenopause	1.8439
SMTN	Postmenopause	1.97854
SMTN	Postmenopause	1.71647
SMTN	Postmenopause	1.5727
SMTN	Postmenopause	1.6399
SMTN	Postmenopause	2.01694
SMTN	Postmenopause	2.0899
SMTN	Postmenopause	1.94519
SMTN	Postmenopause	2.09133
SMTN	Postmenopause	1.69936
SMTN	Postmenopause	1.66932
SMTN	Postmenopause	1.77181
SMTN	Postmenopause	2.42774
SMTN	Postmenopause	1.9951
SMTN	Postmenopause	1.41886
SMTN	Postmenopause	1.90871
SMTN	Postmenopause	1.34237
SMTN	Postmenopause	1.81687
SMTN	Postmenopause	1.91359
SMTN	Postmenopause	1.38607
SMTN	Postmenopause	1.47338
SMTN	Postmenopause	2.22377
SMTN	Postmenopause	1.4979
SMTN	Postmenopause	2.24271
SMTN	Postmenopause	1.4722
SMTN	Postmenopause	2.22418
SMTN	Postmenopause	1.15988
SMTN	Postmenopause	1.93985
SMTN	Postmenopause	1.81079
SMTN	Postmenopause	0.828738
SMTN	Postmenopause	2.08819
SMTN	Postmenopause	2.14745
SMTN	Postmenopause	1.88177
SMTN	Postmenopause	1.49008
SMTN	Postmenopause	1.37173
SMTN	Postmenopause	0.80985
SMTN	Postmenopause	2.40268
SMTN	Postmenopause	1.32633
SMTN	Postmenopause	1.89549
SMTN	Postmenopause	1.84516
SMTN	Postmenopause	2.3461
SMTN	Postmenopause	2.09259
SMTN	Postmenopause	2.01111
SMTN	Postmenopause	2.12159
SMTN	Postmenopause	0.837711
SMTN	Postmenopause	2.56493
SMTN	Postmenopause	2.40191
SMTN	Postmenopause	0.648843
SMTN	Postmenopause	2.06483
SMTN	Postmenopause	1.45639
SMTN	Postmenopause	2.29869
SMTN	Postmenopause	2.2179
SMTN	Postmenopause	1.63647
SMTN	Postmenopause	1.23879
SMTN	Postmenopause	1.84505
SMTN	Postmenopause	1.51056
SMTN	Postmenopause	1.59504
SMTN	Postmenopause	1.59612
SMTN	Postmenopause	1.21313
SMTN	Postmenopause	2.71753
SMTN	Postmenopause	2.02092
SMTN	Postmenopause	2.19216
SMTN	Postmenopause	1.93295
SMTN	Postmenopause	2.36489
SMTN	Postmenopause	0.510326
SMTN	Postmenopause	1.42684
SMTN	Postmenopause	1.16242
SMTN	Postmenopause	-0.0463109
SMTN	Postmenopause	1.81656
SMTN	Postmenopause	2.05913
SMTN	Postmenopause	2.10189
SMTN	Postmenopause	2.19025
SMTN	Postmenopause	1.99886
SMTN	Postmenopause	1.76747
SMTN	Postmenopause	1.92401
SMTN	Postmenopause	1.37417
SMTN	Postmenopause	1.78623
SMTN	Postmenopause	2.16527
SMTN	Postmenopause	2.78044
SMTN	Postmenopause	1.39131
SMTN	Postmenopause	0.52273
SMTN	Postmenopause	0.618968
SMTN	Postmenopause	2.05986
SMTN	Postmenopause	1.89639
SMTN	Postmenopause	1.95938
SMTN	Postmenopause	0.504844
SMTN	Postmenopause	0.788484
SMTN	Postmenopause	1.80416
SMTN	Postmenopause	0.356961
SMTN	Postmenopause	1.58733
SMTN	Postmenopause	2.16955
SMTN	Postmenopause	1.83508
SMTN	Postmenopause	1.4969
SMTN	Postmenopause	2.12896
SMTN	Postmenopause	1.50103
SMTN	Postmenopause	1.77942
SMTN	Postmenopause	2.38814
SMTN	Postmenopause	1.28549
SMTN	Postmenopause	1.54025
SMTN	Postmenopause	2.09313
SMTN	Postmenopause	1.66121
SMTN	Postmenopause	1.96867
SMTN	Postmenopause	1.64003
SMTN	Postmenopause	1.2639
SMTN	Postmenopause	0.754225
SMTN	Postmenopause	1.53016
SMTN	Postmenopause	2.48891
SMTN	Postmenopause	0.692048
SMTN	Postmenopause	0.372756
SMTN	Postmenopause	1.98924
SMTN	Postmenopause	1.57504
SMTN	Postmenopause	1.38926
SMTN	Postmenopause	1.97529
SMTN	Postmenopause	1.22673
SMTN	Postmenopause	1.02115
SMTN	Postmenopause	2.39772
SMTN	Postmenopause	2.23905
SMTN	Postmenopause	1.88871
SMTN	Postmenopause	2.11705
SMTN	Postmenopause	2.06488
SMTN	Postmenopause	2.42789
SMTN	Postmenopause	1.91509
SMTN	Postmenopause	2.08206
SMTN	Postmenopause	2.53099
SMTN	Postmenopause	2.26419
SMTN	Postmenopause	1.13702
SMTN	Postmenopause	2.02303
SMTN	Postmenopause	1.66028
SMTN	Postmenopause	1.77372
SMTN	Postmenopause	0.926467
SMTN	Postmenopause	2.09593
SMTN	Postmenopause	1.72604
SMTN	Postmenopause	1.70184
SMTN	Postmenopause	2.0105
SMTN	Postmenopause	1.18537
SMTN	Postmenopause	1.47629
SMTN	Postmenopause	2.2184
SMTN	Postmenopause	1.58085
SMTN	Postmenopause	1.48281
SMTN	Postmenopause	1.38599
SMTN	Postmenopause	1.56184
SMTN	Postmenopause	1.42514
SMTN	Postmenopause	1.50232
SMTN	Postmenopause	2.03792
SMTN	Postmenopause	2.27363
SMTN	Postmenopause	2.03172
SMTN	Postmenopause	1.6137
SMTN	Postmenopause	2.08034
SMTN	Postmenopause	2.37548
SMTN	Postmenopause	2.41139
SMTN	Postmenopause	1.62382
SMTN	Postmenopause	1.11368
SMTN	Postmenopause	2.38194
SMTN	Postmenopause	1.32178
SMTN	Postmenopause	2.24896
SMTN	Postmenopause	0.7234
SMTN	Postmenopause	1.56041
SMTN	Postmenopause	2.07558
SMTN	Postmenopause	0.9887
SMTN	Postmenopause	1.77727
SMTN	Postmenopause	1.39499
SMTN	Postmenopause	2.03824
SMTN	Postmenopause	2.19591
SMTN	Postmenopause	1.57446
SMTN	Postmenopause	2.77995
SMTN	Postmenopause	1.50792
SMTN	Postmenopause	1.58481
SMTN	Postmenopause	1.46442
SMTN	Postmenopause	2.20715
SMTN	Postmenopause	2.04055
SMTN	Postmenopause	0.788411
SMTN	Postmenopause	1.39466
SMTN	Postmenopause	2.05901
SMTN	Postmenopause	1.37479
SMTN	Postmenopause	2.47456
SMTN	Postmenopause	1.94976
SMTN	Postmenopause	1.0236
SMTN	Postmenopause	1.90335
SMTN	Postmenopause	1.90791
SMTN	Postmenopause	1.81798
SMTN	Postmenopause	2.50311
SMTN	Postmenopause	1.47741
SMTN	Postmenopause	1.59187
SMTN	Postmenopause	1.58955
SMTN	Postmenopause	2.13453
SMTN	Postmenopause	1.93672
SMTN	Postmenopause	2.74397
SMTN	Postmenopause	1.23874
SMTN	Postmenopause	2.28791
SMTN	Postmenopause	1.43923
SMTN	Postmenopause	1.09422
SMTN	Postmenopause	1.33644
SMTN	Postmenopause	2.08024
SMTN	Postmenopause	1.43227
SMTN	Postmenopause	1.82594
SMTN	Postmenopause	0.183202
SMTN	Postmenopause	1.9279
SMTN	Postmenopause	1.65154
SMTN	Postmenopause	1.02736
SMTN	Postmenopause	1.00174
SMTN	Postmenopause	1.13519
SMTN	Postmenopause	1.48061
SMTN	Postmenopause	1.90857
SMTN	Postmenopause	2.13647
SMTN	Postmenopause	2.11048
SMTN	Postmenopause	2.19445
SMTN	Postmenopause	2.73229
SMTN	Postmenopause	2.61524
SMTN	Postmenopause	1.42726
SMTN	Postmenopause	2.28685
SMTN	Postmenopause	1.53303
SMTN	Postmenopause	1.26379
SMTN	Postmenopause	1.56818
SMTN	Postmenopause	1.8333
SMTN	Postmenopause	2.01948
SMTN	Postmenopause	2.44101
SMTN	Postmenopause	1.82563
SMTN	Postmenopause	1.31808
SMTN	Postmenopause	1.66337
SMTN	Postmenopause	1.24306
SMTN	Postmenopause	2.06707
SMTN	Postmenopause	1.79925
SMTN	Postmenopause	1.45298
SMTN	Postmenopause	1.8298
SMTN	Postmenopause	1.82227
SMTN	Postmenopause	2.31922
SMTN	Postmenopause	2.28317
SMTN	Postmenopause	2.14082
SMTN	Postmenopause	0.856372
SMTN	Postmenopause	1.34485
SMTN	Postmenopause	1.17855
SMTN	Postmenopause	1.3716
SMTN	Postmenopause	1.56377
SMTN	Postmenopause	1.86713
SMTN	Postmenopause	2.03159
SMTN	Postmenopause	0.997501
SMTN	Postmenopause	1.91054
SMTN	Postmenopause	1.50376
SMTN	Postmenopause	2.42673
SMTN	Postmenopause	2.43749
SMTN	Postmenopause	2.04138
SMTN	Postmenopause	-0.168054
SMTN	Postmenopause	1.90934
SMTN	Postmenopause	1.30527
SMTN	Postmenopause	0.685874
SMTN	Postmenopause	2.5785
SMTN	Postmenopause	2.34237
SMTN	Postmenopause	2.05863
SMTN	Postmenopause	1.5754
SMTN	Postmenopause	2.3039
SMTN	Postmenopause	1.0411
SMTN	Postmenopause	2.21482
SMTN	Postmenopause	2.19239
SMTN	Postmenopause	2.69225
SMTN	Postmenopause	2.04245
SMTN	Postmenopause	1.42858
SMTN	Postmenopause	1.73411
SMTN	Postmenopause	2.39602
SMTN	Postmenopause	1.63396
SMTN	Postmenopause	1.87094
SMTN	Postmenopause	1.21609
SMTN	Postmenopause	2.29136
SMTN	Postmenopause	1.97381
SMTN	Postmenopause	2.38597
SMTN	Postmenopause	1.49919
SMTN	Postmenopause	0.531198
SMTN	Postmenopause	2.11286
SMTN	Postmenopause	1.98065
SMTN	Postmenopause	0.928701
SMTN	Postmenopause	2.22655
SMTN	Postmenopause	1.47534
SMTN	Postmenopause	1.48938
SMTN	Postmenopause	1.07314
SMTN	Postmenopause	2.18734
SMTN	Postmenopause	2.02105
SMTN	Postmenopause	1.68896
SMTN	Postmenopause	1.41258
SMTN	Postmenopause	1.4854
SMTN	Postmenopause	1.59274
SMTN	Postmenopause	1.6676
SMTN	Postmenopause	1.63424
SMTN	Postmenopause	1.61754
SMTN	Postmenopause	1.84232
SMTN	Postmenopause	2.03342
SMTN	Postmenopause	1.60619
SMTN	Postmenopause	1.78746
SMTN	Postmenopause	1.81102
SMTN	Postmenopause	0.678653
SMTN	Postmenopause	2.30616
SMTN	Postmenopause	0.920424
SMTN	Postmenopause	0.0180112
SMTN	Postmenopause	2.26907
SMTN	Postmenopause	0.851791
SMTN	Postmenopause	1.74219
SMTN	Postmenopause	2.04882
SMTN	Postmenopause	1.89346
SMTN	Postmenopause	1.95798
SMTN	Postmenopause	1.03404
SMTN	Postmenopause	1.31864
SMTN	Postmenopause	2.25751
SMTN	Postmenopause	1.62595
SMTN	Postmenopause	2.15115
SMTN	Postmenopause	1.21227
SMTN	Postmenopause	1.93668
SMTN	Postmenopause	1.65109
SMTN	Postmenopause	0.592337
SMTN	Postmenopause	0.468565
SMTN	Postmenopause	1.96228
SMTN	Postmenopause	1.39564
SMTN	Postmenopause	1.40796
SMTN	Postmenopause	1.22682
SMTN	Postmenopause	2.02773
SMTN	Postmenopause	1.39884
SMTN	Postmenopause	2.62525
SMTN	Postmenopause	1.8341
SMTN	Postmenopause	1.5301
SMTN	Postmenopause	1.72171
SMTN	Postmenopause	1.10559
SMTN	Postmenopause	1.75398
SMTN	Postmenopause	1.86701
SMTN	Postmenopause	1.71186
SMTN	Postmenopause	1.40791
SMTN	Postmenopause	0.973302
SMTN	Postmenopause	1.4889
SMTN	Postmenopause	1.3357
SMTN	Postmenopause	1.68371
SMTN	Postmenopause	2.26048
SMTN	Postmenopause	-0.352838
SMTN	Postmenopause	1.88925
SMTN	Postmenopause	1.80268
SMTN	Postmenopause	1.09318
SMTN	Postmenopause	0.930643
SMTN	Postmenopause	1.70611
SMTN	Postmenopause	1.04668
SMTN	Postmenopause	1.80443
SMTN	Postmenopause	0.59294
SMTN	Postmenopause	1.67751
SMTN	Postmenopause	2.36945
SMTN	Postmenopause	2.40977
SMTN	Postmenopause	0.414304
SMTN	Postmenopause	1.90046
SMTN	Postmenopause	2.43988
SMTN	Postmenopause	2.09308
SMTN	Postmenopause	2.08217
SMTN	Postmenopause	2.10862
SMTN	Postmenopause	2.15187
SMTN	Postmenopause	2.14473
SMTN	Postmenopause	2.16306
SMTN	Postmenopause	1.57364
SMTN	Postmenopause	1.28826
SMTN	Postmenopause	2.43131
SMTN	Postmenopause	1.79264
SMTN	Postmenopause	1.01225
SMTN	Postmenopause	1.69518
SMTN	Postmenopause	1.98478
SMTN	Postmenopause	1.74385
SMTN	Postmenopause	1.16105
SMTN	Postmenopause	1.1399
SMTN	Postmenopause	2.0916
SMTN	Postmenopause	1.78677
SMTN	Postmenopause	2.08955
SMTN	Postmenopause	1.86364
SMTN	Postmenopause	1.99377
SMTN	Postmenopause	0.828051
SMTN	Postmenopause	0.779141
SMTN	Postmenopause	1.66442
SMTN	Postmenopause	1.93607
SMTN	Postmenopause	1.95805
SMTN	Postmenopause	1.37724
SMTN	Postmenopause	1.47596
SMTN	Postmenopause	1.8034
SMTN	Postmenopause	1.8013
SMTN	Postmenopause	2.1211
SMTN	Postmenopause	1.13542
SMTN	Postmenopause	1.95781
SMTN	Postmenopause	1.9796
SMTN	Postmenopause	2.05905
SMTN	Postmenopause	1.6892
SMTN	Postmenopause	1.45951
SMTN	Postmenopause	1.76533
SMTN	Postmenopause	1.35662
SMTN	Postmenopause	2.25933
SMTN	Postmenopause	1.52579
SMTN	Postmenopause	1.72687
SMTN	Postmenopause	1.67654
SMTN	Postmenopause	1.29673
SMTN	Postmenopause	1.7751
SMTN	Postmenopause	0.147572
SMTN	Postmenopause	2.14883
SMTN	Postmenopause	2.43978
SMTN	Postmenopause	1.65275
SMTN	Postmenopause	2.0989
SMTN	Postmenopause	1.90663
SMTN	Postmenopause	0.443362
SMTN	Postmenopause	0.875089
SMTN	Postmenopause	0.678653
SMTN	Postmenopause	1.85011
SMTN	Postmenopause	1.89293
SMTN	Postmenopause	1.76434
SMTN	Postmenopause	2.0899
SMTN	Postmenopause	0.96711
SMTN	Postmenopause	0.0343844
SMTN	Postmenopause	0.985473
SMTN	Postmenopause	1.25106
SMTN	Postmenopause	1.9536
SMTN	Postmenopause	-0.264746
SMTN	Postmenopause	1.68605
SMTN	Postmenopause	1.61144
SMTN	Postmenopause	1.2218
SMTN	Postmenopause	2.23652
SMTN	Postmenopause	1.50729
SMTN	Postmenopause	1.81577
SMTN	Postmenopause	0.384634
SMTN	Postmenopause	1.32111
SMTN	Postmenopause	2.23992
SMTN	Postmenopause	0.907703
SMTN	Postmenopause	0.644052
SMTN	Postmenopause	1.21217
SMTN	Postmenopause	0.295177
SMTN	Postmenopause	1.71971
SMTN	Postmenopause	2.0512
SMTN	Postmenopause	1.49441
SMTN	Postmenopause	2.10073
SMTN	Postmenopause	1.76733
SMTN	Postmenopause	1.2976
SMTN	Postmenopause	2.56193
SMTN	Postmenopause	0.836094
SMTN	Postmenopause	1.33143
SMTN	Postmenopause	1.45876
SMTN	Postmenopause	1.7444
SMTN	Postmenopause	1.42296
SMTN	Postmenopause	0.984302
SMTN	Postmenopause	1.40748
SMTN	Postmenopause	1.62465
SMTN	Postmenopause	0.589463
SMTN	Postmenopause	1.14216
SMTN	Postmenopause	1.64282
SMTN	Postmenopause	2.36552
SMTN	Postmenopause	0.940498
SMTN	Postmenopause	1.93715
SMTN	Postmenopause	1.02631
SMTN	Postmenopause	1.98431
SMTN	Postmenopause	1.56686
SMTN	Postmenopause	2.07028
SMTN	Postmenopause	1.63672
SMTN	Postmenopause	1.26647
SMTN	Postmenopause	1.57947
SMTN	Postmenopause	1.53027
SMTN	Postmenopause	2.59232
SMTN	Postmenopause	1.79499
SMTN	Postmenopause	1.71393
SMTN	Postmenopause	1.05025
SMTN	Postmenopause	1.83711
SMTN	Postmenopause	1.60064
SMTN	Postmenopause	1.76172
SMTN	Postmenopause	2.04282
SMTN	Postmenopause	1.67108
SMTN	Postmenopause	1.87224
SMTN	Postmenopause	1.86847
SMTN	Postmenopause	1.32803
SMTN	Postmenopause	2.12528
SMTN	Postmenopause	1.36288
SMTN	Postmenopause	1.90611
SMTN	Postmenopause	0.537805
SMTN	Postmenopause	2.32177
SMTN	Postmenopause	1.48822
SMTN	Postmenopause	1.58939
SMTN	Postmenopause	0.928616
SMTN	Postmenopause	1.37013
SMTN	Postmenopause	1.84346
SMTN	Postmenopause	2.02875
SMTN	Postmenopause	1.36219
SMTN	Postmenopause	1.59344
SMTN	Postmenopause	1.70166
SMTN	Postmenopause	2.29074
SMTN	Postmenopause	1.86154
SMTN	Postmenopause	2.08586
SMTN	Postmenopause	1.71628
SMTN	Postmenopause	1.69101
SMTN	Postmenopause	1.32363
SMTN	Postmenopause	1.94357
SMTN	Postmenopause	1.90832
SMTN	Postmenopause	1.18372
SMTN	Postmenopause	2.57644
SMTN	Postmenopause	1.74195
SMTN	Postmenopause	1.82325
SMTN	Postmenopause	1.82925
SMTN	Postmenopause	1.87672
SMTN	Postmenopause	1.37634
SMTN	Postmenopause	2.12094
SMTN	Postmenopause	2.02742
SMTN	Postmenopause	2.66284
SMTN	Postmenopause	2.25925
SMTN	Postmenopause	1.72576
SMTN	Postmenopause	1.60114
SMTN	Postmenopause	1.66261
SMTN	Postmenopause	1.90503
SMTN	Postmenopause	2.41259
SMTN	Postmenopause	1.16187
SMTN	Postmenopause	1.83227
SMTN	Postmenopause	0.508329
SMTN	Postmenopause	2.01244
SMTN	Postmenopause	1.40593
SMTN	Postmenopause	0.90091
SMTN	Postmenopause	1.83697
SMTN	Postmenopause	1.77845
SMTN	Postmenopause	1.42858
SMTN	Postmenopause	2.01428
SMTN	Postmenopause	1.21652
SMTN	Postmenopause	1.47294
SMTN	Postmenopause	1.07734
SMTN	Postmenopause	1.71349
SMTN	Postmenopause	0.228784
SMTN	Postmenopause	1.04356
SMTN	Postmenopause	2.13316
SMTN	Postmenopause	1.72429
SMTN	Postmenopause	1.70508
SMTN	Postmenopause	1.5052
SMTN	Postmenopause	1.45457
SMTN	Postmenopause	1.18602
SMTN	Postmenopause	1.47491
SMTN	Postmenopause	1.52726
SMTN	Postmenopause	1.46772
SMTN	Postmenopause	1.63283
SMTN	Postmenopause	1.91944
SMTN	Postmenopause	1.52648
SMTN	Postmenopause	2.11521
SMTN	Postmenopause	1.918
SMTN	Postmenopause	0.703905
SMTN	Postmenopause	1.81523
SMTN	Postmenopause	1.1964
SMTN	Postmenopause	1.38091
SMTN	Postmenopause	1.50839
SMTN	Postmenopause	1.37859
SMTN	Postmenopause	1.07163
SMTN	Postmenopause	1.93394
SMTN	Postmenopause	0.55336
SMTN	Postmenopause	1.72373
SMTN	Postmenopause	1.45844
SMTN	Postmenopause	1.83094
SMTN	Postmenopause	1.69255
SMTN	Postmenopause	1.63726
SMTN	Postmenopause	1.19284
SMTN	Postmenopause	1.47513
SMTN	Postmenopause	1.96469
SMTN	Postmenopause	-0.156063
SMTN	Postmenopause	2.39827
SMTN	Postmenopause	1.20524
SMTN	Postmenopause	2.00297
SMTN	Postmenopause	1.49557
SMTN	Postmenopause	1.96564
SMTN	Postmenopause	1.22992
SMTN	Postmenopause	1.87666
SMTN	Postmenopause	1.35703
SMTN	Postmenopause	1.50703
SMTN	Postmenopause	2.0013
SMTN	Postmenopause	2.11615
SMTN	Postmenopause	0.868025
SMTN	Postmenopause	2.14815
SMTN	Postmenopause	1.65908
SMTN	Postmenopause	1.80789
SMTN	Postmenopause	0.87379
SMTN	Postmenopause	2.00223
SMTN	Postmenopause	1.51922
SMTN	Postmenopause	2.21766
SMTN	Postmenopause	2.24487
SMTN	Postmenopause	1.77979
SMTN	Postmenopause	0.343265
SMTN	Postmenopause	2.23513
SMTN	Postmenopause	1.314
SMTN	Postmenopause	1.97992
SMTN	Postmenopause	1.42072
SMTN	Postmenopause	1.83623
SMTN	Postmenopause	1.59957
SMTN	Postmenopause	0.800064
SMTN	Postmenopause	1.94065
SMTN	Postmenopause	2.09011
SMTN	Postmenopause	1.02626
SMTN	Postmenopause	1.10222
SMTN	Postmenopause	0.612428
SMTN	Postmenopause	0.745002
SMTN	Postmenopause	1.79687
SMTN	Postmenopause	2.65025
SMTN	Postmenopause	2.08602
SMTN	Postmenopause	2.28475
SMTN	Postmenopause	1.57214
SMTN	Postmenopause	2.39861
SMTN	Postmenopause	1.77736
SMTN	Postmenopause	1.8957
SMTN	Postmenopause	2.32018
SMTN	Postmenopause	1.69745
SMTN	Postmenopause	0.0990472
SMTN	Postmenopause	0.0732161
SMTN	Postmenopause	2.1145
SMTN	Postmenopause	1.92469
SMTN	Postmenopause	1.46534
SMTN	Postmenopause	1.46816
SMTN	Postmenopause	1.09482
SMTN	Postmenopause	1.7095
SMTN	Postmenopause	1.45464
SMTN	Postmenopause	1.25906
SMTN	Postmenopause	1.73161
SMTN	Postmenopause	2.00768
SMTN	Postmenopause	1.7698
SMTN	Postmenopause	2.71034
SMTN	Postmenopause	1.66636
SMTN	Postmenopause	1.55644
SMTN	Postmenopause	0.828795
SMTN	Postmenopause	1.83233
SMTN	Postmenopause	0.525855
SMTN	Postmenopause	1.67638
SMTN	Postmenopause	1.60756
SMTN	Postmenopause	1.65698
SMTN	Postmenopause	1.8887
SMTN	Postmenopause	1.09715
SMTN	Postmenopause	2.47253
SMTN	Postmenopause	2.00539
SMTN	Postmenopause	1.72069
SMTN	Postmenopause	1.35491
SMTN	Postmenopause	0.924155
SMTN	Postmenopause	1.49646
SMTN	Postmenopause	1.50593
SMTN	Postmenopause	1.4787
SMTN	Postmenopause	1.83097
SMTN	Postmenopause	1.95341
SMTN	Postmenopause	1.79286
SMTN	Postmenopause	1.59625
SMTN	Postmenopause	1.19073
SMTN	Postmenopause	1.03808
SMTN	Postmenopause	1.25176
SMTN	Postmenopause	1.87743
SMTN	Postmenopause	-0.218895
SMTN	Postmenopause	1.73007
SMTN	Postmenopause	1.3268
SMTN	Postmenopause	2.72316
SMTN	Postmenopause	1.20447
SMTN	Postmenopause	1.67513
SMTN	Postmenopause	1.07631
SMTN	Postmenopause	1.36975
SMTN	Postmenopause	0.55369
SMTN	Postmenopause	2.35251
SMTN	Postmenopause	1.69997
SMTN	Postmenopause	2.00836
SMTN	Postmenopause	1.67777
SMTN	Postmenopause	2.19308
SMTN	Postmenopause	0.784605
SMTN	Postmenopause	1.95043
SMTN	Postmenopause	1.84666
SMTN	Postmenopause	1.68222
SMTN	Postmenopause	2.3055
SMTN	Postmenopause	1.78498
SMTN	Postmenopause	0.882775
SMTN	Postmenopause	2.04729
SMTN	Postmenopause	1.84611
SMTN	Postmenopause	1.53921
SMTN	Postmenopause	1.37809
SMTN	Postmenopause	2.02114
SMTN	Postmenopause	2.26659
SMTN	Postmenopause	1.58263
SMTN	Postmenopause	1.91849
SMTN	Postmenopause	1.80164
SMTN	Postmenopause	1.4783
SMTN	Postmenopause	2.34063
SMTN	Postmenopause	1.79149
SMTN	Postmenopause	1.05735
SMTN	Postmenopause	2.05232
SMTN	Postmenopause	2.87603
SMTN	Postmenopause	2.15072
SMTN	Postmenopause	2.32908
SMTN	Postmenopause	1.47826
SMTN	Postmenopause	1.41456
SMTN	Postmenopause	1.87226
SMTN	Postmenopause	1.82888
SMTN	Postmenopause	1.45292
SMTN	Postmenopause	2.07131
SMTN	Postmenopause	2.11059
SMTN	Postmenopause	0.90091
SMTN	Postmenopause	1.41341
SMTN	Postmenopause	1.80754
SMTN	Postmenopause	2.2677
SMTN	Postmenopause	2.17103
SMTN	Postmenopause	1.97415
SMTN	Postmenopause	1.57524
SMTN	Postmenopause	2.22186
SMTN	Postmenopause	1.63938
SMTN	Postmenopause	1.72868
SMTN	Postmenopause	2.43383
SMTN	Postmenopause	1.34496
SMTN	Postmenopause	2.53273
SMTN	Postmenopause	2.80448
SMTN	Postmenopause	0.890014
SMTN	Postmenopause	2.21384
SMTN	Postmenopause	2.01684
SMTN	Postmenopause	1.67641
SMTN	Postmenopause	1.53371
SMTN	Postmenopause	1.79999
SMTN	Postmenopause	1.53367
SMTN	Postmenopause	2.54806
SMTN	Postmenopause	2.05037
SMTN	Postmenopause	2.45775
SMTN	Postmenopause	2.16956
SMTN	Postmenopause	1.11971
SMTN	Postmenopause	1.78703
SMTN	Postmenopause	1.24558
SMTN	Postmenopause	1.70622
SMTN	Postmenopause	2.27038
SMTN	Postmenopause	1.96041
SMTN	Postmenopause	2.12181
SMTN	Postmenopause	1.57431
SMTN	Postmenopause	2.24952
SMTN	Postmenopause	0.870362
SMTN	Postmenopause	1.82868
SMTN	Postmenopause	1.17046
SMTN	Postmenopause	1.63399
SMTN	Postmenopause	1.82158
SMTN	Postmenopause	1.96381
SMTN	Postmenopause	1.76863
SMTN	Postmenopause	1.84411
SMTN	Postmenopause	1.42296
SMTN	Postmenopause	1.63312
SMTN	Postmenopause	1.67045
SMTN	Postmenopause	1.9088
SMTN	Postmenopause	2.15417
SMTN	Postmenopause	1.53549
SMTN	Postmenopause	1.88704
SMTN	Postmenopause	1.53051
SMTN	Postmenopause	1.5349
SMTN	Postmenopause	2.04465
SMTN	Postmenopause	1.54516
SMTN	Postmenopause	1.92248
SMTN	Postmenopause	2.21559
SMTN	Postmenopause	1.57443
SMTN	Postmenopause	2.18365
SMTN	Postmenopause	1.82793
SMTN	Postmenopause	1.60449
SMTN	Postmenopause	1.45481
SMTN	Postmenopause	0.63036
SMTN	Postmenopause	1.8373
SMTN	Postmenopause	1.78787
SMTN	Postmenopause	1.82631
SMTN	Postmenopause	2.41851
SMTN	Postmenopause	0.998315
SMTN	Postmenopause	1.7591
SMTN	Postmenopause	2.21979
SMTN	Postmenopause	1.99198
SMTN	Postmenopause	1.77119
SMTN	Postmenopause	1.63081
SMTN	Postmenopause	0.936493
SMTN	Postmenopause	1.32828
SMTN	Postmenopause	1.20175
SMTN	Postmenopause	1.56285
SMTN	Postmenopause	1.40146
SMTN	Postmenopause	1.69101
SMTN	Postmenopause	1.36728
SMTN	Postmenopause	1.40704
SMTN	Postmenopause	0.996011
SMTN	Postmenopause	2.19853
SMTN	Postmenopause	2.21999
SMTN	Postmenopause	2.18188
SMTN	Postmenopause	1.61628
SMTN	Postmenopause	0.912216
SMTN	Postmenopause	2.09981
SMTN	Postmenopause	1.67675
SMTN	Postmenopause	1.5636
SMTN	Postmenopause	1.92423
SMTN	Postmenopause	1.9752
SMTN	Postmenopause	0.642137
SMTN	Postmenopause	2.34981
SMTN	Postmenopause	2.21476
SMTN	Postmenopause	1.89125
SMTN	Postmenopause	1.9529
SMTN	Postmenopause	1.94229
SMTN	Postmenopause	2.20632
SMTN	Postmenopause	2.13756
SMTN	Postmenopause	1.70912
SMTN	Postmenopause	1.82635
SMTN	Postmenopause	1.91896
SMTN	Postmenopause	-0.0484091
SMTN	Postmenopause	1.67879
SMTN	Postmenopause	2.06973
SMTN	Postmenopause	1.88585
SMTN	Postmenopause	1.45047
SMTN	Postmenopause	2.02875
SMTN	Postmenopause	0.143235
SMTN	Postmenopause	1.69398
SMTN	Postmenopause	2.22285
SMTN	Postmenopause	1.60256
SMTN	Postmenopause	2.58495
SMTN	Postmenopause	2.35073
SMTN	Postmenopause	1.80136
SMTN	Postmenopause	1.17183
SMTN	Postmenopause	1.86614
SMTN	Postmenopause	1.75541
SMTN	Postmenopause	2.16164
SMTN	Postmenopause	1.91519
SMTN	Postmenopause	1.7077
SMTN	Postmenopause	0.402644
SMTN	Postmenopause	1.61319
SMTN	Postmenopause	0.726773
SMTN	Postmenopause	1.55839
SMTN	Postmenopause	1.99064
SMTN	Postmenopause	1.51277
SMTN	Postmenopause	1.35681
SMTN	Postmenopause	1.41315
SMTN	Postmenopause	2.67035
SMTN	Postmenopause	1.46588
SMTN	Postmenopause	1.51521
SMTN	Postmenopause	1.86216
SMTN	Postmenopause	1.34715
SMTN	Postmenopause	1.91257
SMTN	Postmenopause	1.7943
SMTN	Postmenopause	1.77738
SMTN	Postmenopause	1.62031
SMTN	Postmenopause	2.0132
SMTN	Postmenopause	1.90021
SMTN	Postmenopause	2.67249
SMTN	Postmenopause	2.20864
SMTN	Postmenopause	2.22562
SMTN	Postmenopause	2.05094
SMTN	Postmenopause	2.31503
SMTN	Postmenopause	0.274305
SMTN	Postmenopause	0.929756
SMTN	Postmenopause	2.97177
SMTN	Postmenopause	0.208871
SMTN	Postmenopause	1.7502
SMTN	Postmenopause	1.30469
SMTN	Postmenopause	1.58211
SMTN	Postmenopause	2.13377
SMTN	Postmenopause	1.71387
SMTN	Postmenopause	1.33779
SMTN	Postmenopause	1.37785
SMTN	Postmenopause	0.535545
SMTN	Postmenopause	0.941609
SMTN	Postmenopause	1.58245
SMTN	Postmenopause	1.84793
SMTN	Postmenopause	1.40895
SMTN	Postmenopause	1.53688
SMTN	Postmenopause	2.20116
SMTN	Postmenopause	1.04384
SMTN	Postmenopause	1.85889
SMTN	Postmenopause	2.55308
SMTN	Postmenopause	2.09083
SMTN	Postmenopause	1.10481
SMTN	Postmenopause	1.33693
SMTN	Postmenopause	1.34438
SMTN	Postmenopause	0.151928
SMTN	Postmenopause	1.48266
SMTN	Postmenopause	0.920048
SMTN	Postmenopause	1.77794
SMTN	Postmenopause	2.07113
SMTN	Postmenopause	2.37422
SMTN	Postmenopause	1.79733
SMTN	Postmenopause	1.51575
SMTN	Postmenopause	1.5277
SMTN	Postmenopause	1.62881
SMTN	Postmenopause	2.26421
SMTN	Postmenopause	2.27157
SMTN	Postmenopause	1.39111
SMTN	Postmenopause	2.23279
SMTN	Postmenopause	0.702037
SMTN	Postmenopause	2.19143
SMTN	Postmenopause	1.5053
SMTN	Postmenopause	1.28419
SMTN	Postmenopause	1.63288
SMTN	Postmenopause	2.08715
SMTN	Postmenopause	1.90026
SMTN	Postmenopause	1.17102
SMTN	Postmenopause	0.781978
SMTN	Postmenopause	1.66934
SMTN	Postmenopause	0.898303
SMTN	Postmenopause	1.81624
SMTN	Postmenopause	1.56184
SMTN	Postmenopause	1.699
SMTN	Postmenopause	1.84911
SMTN	Postmenopause	1.73829
SMTN	Postmenopause	1.75309
SMTN	Postmenopause	2.50104
SMTN	Postmenopause	2.07774
SMTN	Postmenopause	1.25597
SMTN	Postmenopause	2.07894
SMTN	Postmenopause	1.96551
SMTN	Postmenopause	1.68929
SMTN	Postmenopause	1.70829
SMTN	Postmenopause	1.27986
SMTN	Postmenopause	2.28246
SMTN	Postmenopause	1.9918
SMTN	Postmenopause	0.71009
SMTN	Postmenopause	2.36913
SMTN	Postmenopause	1.30878
SMTN	Postmenopause	2.51199
SMTN	Postmenopause	1.21714
SMTN	Postmenopause	1.07969
SMTN	Postmenopause	2.12719
SMTN	Postmenopause	1.55083
SMTN	Postmenopause	0.849801
SMTN	Postmenopause	1.82369
SMTN	Postmenopause	2.04407
SMTN	Postmenopause	2.08796
SMTN	Postmenopause	1.30635
SMTN	Postmenopause	1.69278
SMTN	Postmenopause	1.18922
SMTN	Postmenopause	1.28735
SMTN	Postmenopause	0.905845
SMTN	Postmenopause	1.67641
SMTN	Postmenopause	1.45566
SMTN	Postmenopause	2.09833
SMTN	Postmenopause	1.31391
SMTN	Postmenopause	1.91705
SMTN	Postmenopause	2.20262
SMTN	Postmenopause	2.0088
SMTN	Postmenopause	1.04744
SMTN	Postmenopause	1.26928
SMTN	Postmenopause	1.17436
SMTN	Postmenopause	2.28327
SMTN	Postmenopause	1.23667
SMTN	Postmenopause	1.35941
SMTN	Postmenopause	1.66495
SMTN	Postmenopause	1.02732
SMTN	Postmenopause	2.40367
SMTN	Postmenopause	1.91833
SMTN	Postmenopause	1.95636
SMTN	Postmenopause	1.68506
SMTN	Postmenopause	0.825765
SMTN	Postmenopause	1.61983
SMTN	Postmenopause	1.54552
SMTN	Postmenopause	1.09333
SMTN	Postmenopause	2.0942
SMTN	Postmenopause	0.639038
SMTN	Postmenopause	2.02107
SMTN	Postmenopause	1.51299
SMTN	Postmenopause	1.63367
SMTN	Postmenopause	2.16326
SMTN	Postmenopause	1.70655
SMTN	Postmenopause	1.57172
SMTN	Postmenopause	2.28065
SMTN	Postmenopause	0.183562
SMTN	Postmenopause	1.6528
SMTN	Postmenopause	2.0399
SMTN	Postmenopause	1.69038
SMTN	Postmenopause	1.80402
SMTN	Postmenopause	0.940669
SMTN	Postmenopause	1.48934
SMTN	Postmenopause	1.12147
SMTN	Postmenopause	1.94064
SMTN	Postmenopause	1.46942
SMTN	Postmenopause	1.22959
SMTN	Postmenopause	1.3741
SMTN	Postmenopause	1.46134
SMTN	Postmenopause	1.72963
SMTN	Postmenopause	2.30342
SMTN	Postmenopause	0.328643
SMTN	Postmenopause	0.866216
SMTN	Postmenopause	1.62113
SMTN	Postmenopause	0.7034
SMTN	Postmenopause	1.5709
SMTN	Postmenopause	1.24827
SMTN	Postmenopause	2.00306
SMTN	Postmenopause	1.04412
SMTN	Postmenopause	2.42268
SMTN	Postmenopause	2.17599
SMTN	Postmenopause	1.65825
SMTN	Postmenopause	1.60197
SMTN	Postmenopause	1.57262
SMTN	Postmenopause	1.51806
SMTN	Postmenopause	1.8623
SMTN	Postmenopause	1.92067
SMTN	Postmenopause	0.872334
SMTN	Postmenopause	1.67779
SMTN	Postmenopause	2.34292
SMTN	Postmenopause	1.41243
SMTN	Postmenopause	2.03383
SMTN	Postmenopause	1.34026
SMTN	Postmenopause	2.67375
SMTN	Postmenopause	2.18041
SMTN	Postmenopause	2.27906
SMTN	Postmenopause	1.71723
SMTN	Postmenopause	2.16849
SMTN	Postmenopause	1.34464
SMTN	Postmenopause	2.01253
SMTN	Postmenopause	1.52531
SMTN	Postmenopause	1.3928
SMTN	Postmenopause	2.30144
SMTN	Postmenopause	1.918
SMTN	Postmenopause	1.3774
SMTN	Postmenopause	1.73703
SMTN	Postmenopause	1.23361
SMTN	Postmenopause	2.02388
SMTN	Postmenopause	2.24816
SMTN	Postmenopause	0.89796
SMTN	Postmenopause	1.88024
SMTN	Postmenopause	2.30125
SMTN	Postmenopause	1.50418
SMTN	Postmenopause	1.75885
SMTN	Postmenopause	0.797841
SMTN	Postmenopause	1.9285
SMTN	Postmenopause	0.417082
SMTN	Postmenopause	2.34855
SMTN	Postmenopause	1.67194
SMTN	Postmenopause	2.43932
SMTN	Postmenopause	2.40296
SMTN	Postmenopause	2.00026
SMTN	Postmenopause	0.412188
SMTN	Postmenopause	2.14205
SMTN	Postmenopause	1.85782
SMTN	Postmenopause	2.55733
SMTN	Postmenopause	0.956592
SMTN	Postmenopause	1.85557
SMTN	Postmenopause	2.80649
SMTN	Postmenopause	1.29627
SMTN	Postmenopause	2.09729
SMTN	Postmenopause	1.86769
SMTN	Postmenopause	1.53577
SMTN	Postmenopause	0.57093
SMTN	Postmenopause	1.02685
SMTN	Postmenopause	-0.101473
SMTN	Postmenopause	2.63818
SMTN	Postmenopause	2.80401
SMTN	Postmenopause	1.63347
SMTN	Postmenopause	1.66344
SMTN	Postmenopause	1.83602
SMTN	Postmenopause	1.95888
SMTN	Postmenopause	2.15906
SMTN	Postmenopause	2.03088
SMTN	Postmenopause	1.4194
SMTN	Postmenopause	1.90638
SMTN	Postmenopause	1.5059
SMTN	Postmenopause	2.14636
SMTN	Postmenopause	2.34793
SMTN	Postmenopause	2.02891
SMTN	Postmenopause	1.50624
SMTN	Postmenopause	2.13987
SMTN	Postmenopause	2.04279
SMTN	Postmenopause	2.35641
SMTN	Postmenopause	1.598
SMTN	Postmenopause	0.929832
SMTN	Postmenopause	1.41807
SMTN	Postmenopause	1.60427
SMTN	Postmenopause	2.16832
SMTN	Postmenopause	1.82804
SMTN	Postmenopause	1.60081
SMTN	Postmenopause	1.79568
SMTN	Postmenopause	0.824624
SMTN	Postmenopause	2.44728
SMTN	Postmenopause	1.77216
SMTN	Postmenopause	1.06139
SMTN	Postmenopause	2.08363
SMTN	Postmenopause	2.18165
SMTN	Postmenopause	1.30185
SMTN	Postmenopause	1.30859
SMTN	Postmenopause	0.207701
SMTN	Postmenopause	1.65955
SMTN	Postmenopause	1.68935
SMTN	Postmenopause	2.21801
SMTN	Postmenopause	1.39425
SMTN	Postmenopause	1.8864
SMTN	Postmenopause	1.84458
SMTN	Postmenopause	1.82395
SMTN	Postmenopause	1.17904
SMTN	Postmenopause	1.26566
SMTN	Postmenopause	1.65182
SMTN	Postmenopause	1.96695
SMTN	Postmenopause	1.90708
SMTN	Postmenopause	1.64953
SMTN	Postmenopause	2.19317
SMTN	Postmenopause	2.1913
SMTN	Postmenopause	0.814261
SMTN	Postmenopause	2.47753
SMTN	Postmenopause	1.6513
SMTN	Postmenopause	1.05915
SMTN	Postmenopause	0.426868
SMTN	Postmenopause	0.643532
SMTN	Postmenopause	1.035
SMTN	Postmenopause	2.41137
SMTN	Postmenopause	1.40256
SMTN	Postmenopause	2.0971
SMTN	Postmenopause	0.642074
SMTN	Postmenopause	2.23166
SMTN	Postmenopause	2.12444
SMTN	Postmenopause	1.5179
SMTN	Postmenopause	2.13085
SMTN	Postmenopause	1.52395
SMTN	Postmenopause	2.8146
SMTN	Postmenopause	1.67515
SMTN	Postmenopause	2.07988
SMTN	Postmenopause	1.56786
SMTN	Postmenopause	2.52823
SMTN	Postmenopause	1.83426
SMTN	Postmenopause	2.40528
SMTN	Postmenopause	1.30835
SMTN	Postmenopause	1.15265
SMTN	Postmenopause	2.36679
SMTN	Postmenopause	1.0177
SMTN	Postmenopause	1.01909
SMTN	Postmenopause	-0.29252
SMTN	Postmenopause	1.4054
SMTN	Postmenopause	1.66919
SMTN	Postmenopause	2.36151
SMTN	Postmenopause	1.59187
SMTN	Postmenopause	1.59396
SMTN	Postmenopause	1.78697
SMTN	Postmenopause	1.74107
SMTN	Postmenopause	2.26911
SMTN	Postmenopause	2.20849
SMTN	Postmenopause	1.80229
SMTN	Postmenopause	1.48314
SMTN	Postmenopause	1.76595
SMTN	Postmenopause	2.07233
SMTN	Postmenopause	1.64321
SMTN	Postmenopause	1.32038
SMTN	Postmenopause	2.18807
SMTN	Postmenopause	2.01936
SMTN	Postmenopause	2.33084
SMTN	Postmenopause	1.53727
SMTN	Postmenopause	1.95143
SMTN	Postmenopause	1.95888
SMTN	Postmenopause	2.36851
SMTN	Postmenopause	1.51014
SMTN	Postmenopause	2.08772
SMTN	Postmenopause	1.06731
SMTN	Postmenopause	2.12364
SMTN	Postmenopause	1.41973
SMTN	Postmenopause	0.505203
SMTN	Postmenopause	2.03332
SMTN	Postmenopause	1.02221
SMTN	Postmenopause	2.26058
SMTN	Postmenopause	1.75119
SMTN	Postmenopause	1.28506
SMTN	Postmenopause	0.932166
SMTN	Postmenopause	2.31213
SMTN	Postmenopause	0.87387
SMTN	Postmenopause	1.34187
SMTN	Postmenopause	1.08412
SMTN	Postmenopause	1.18919
SMTN	Postmenopause	2.04061
SMTN	Postmenopause	1.84305
SMTN	Postmenopause	1.39137
SMTN	Postmenopause	1.63626
SMTN	Postmenopause	1.61455
SMTN	Postmenopause	0.86536
SMTN	Postmenopause	1.68326
SMTN	Postmenopause	1.51564
SMTN	Postmenopause	2.04125
SMTN	Postmenopause	1.77078
SMTN	Postmenopause	1.42691
SMTN	Postmenopause	2.0825
SMTN	Postmenopause	2.12746
SMTN	Postmenopause	1.4768
SMTN	Postmenopause	2.41447
SMTN	Postmenopause	2.54504
SMTN	Postmenopause	2.09756
SMTN	Postmenopause	1.65235
SMTN	Postmenopause	2.09809
SMTN	Postmenopause	2.28858
SMTN	Postmenopause	1.79811
SMTN	Postmenopause	2.78532
SMTN	Postmenopause	1.6847
SMTN	Postmenopause	1.70874
SMTN	Postmenopause	2.27932
SMTN	Postmenopause	1.39095
SMTN	Postmenopause	1.59566
SMTN	Postmenopause	1.27178
SMTN	Postmenopause	1.9779
SMTN	Postmenopause	0.834884
SMTN	Postmenopause	2.07525
SMTN	Postmenopause	2.06717
SMTN	Postmenopause	1.63977
SMTN	Postmenopause	1.33086
SMTN	Postmenopause	1.47378
SMTN	Postmenopause	1.2913
SMTN	Postmenopause	0.338414
SMTN	Postmenopause	1.73439
SMTN	Postmenopause	2.12972
SMTN	Postmenopause	1.82364
SMTN	Postmenopause	1.95505
SMTN	Postmenopause	1.98522
SMTN	Postmenopause	1.44556
SMTN	Postmenopause	1.66676
SMTN	Postmenopause	1.98659
SMTN	Postmenopause	1.76551
SMTN	Postmenopause	1.59248
SMTN	Postmenopause	0.94469
SMTN	Postmenopause	1.40622
SMTN	Postmenopause	1.78126
SMTN	Postmenopause	1.65872
SMTN	Postmenopause	1.27094
SMTN	Postmenopause	1.70368
SMTN	Postmenopause	1.40254
SMTN	Postmenopause	0.862039
SMTN	Perimenopause	2.56348
SMTN	Perimenopause	2.55087
SMTN	Perimenopause	2.79941
SMTN	Perimenopause	2.33879
SMTN	Perimenopause	2.6297
SMTN	Perimenopause	2.42475
SMTN	Perimenopause	2.71357
SMTN	Perimenopause	2.49663
SMTN	Perimenopause	2.1281
SMTN	Perimenopause	2.50721
SMTN	Perimenopause	2.66558
SMTN	Perimenopause	2.57808
SMTN	Perimenopause	1.95705
SMTN	Perimenopause	2.60274
SMTN	Perimenopause	1.55886
SMTN	Perimenopause	2.57683
SMTN	Perimenopause	2.40971
SMTN	Perimenopause	2.69725
SMTN	Perimenopause	2.43508
SMTN	Perimenopause	2.21201
SMTN	Perimenopause	1.30841
SMTN	Perimenopause	2.64425
SMTN	Perimenopause	2.65123
SMTN	Perimenopause	2.67098
SMTN	Perimenopause	2.79739
SMTN	Perimenopause	2.1765
SMTN	Perimenopause	2.41633
SMTN	Perimenopause	2.30559
SMTN	Perimenopause	2.52598
SMTN	Perimenopause	2.46106
SMTN	Perimenopause	2.11083
SMTN	Perimenopause	2.0159
SMTN	Perimenopause	2.47675
SMTN	Perimenopause	2.22073
SMTN	Perimenopause	2.64259
SMTN	Perimenopause	2.42729
SMTN	Perimenopause	2.23586
SMTN	Perimenopause	2.39734
SMTN	Perimenopause	2.06164
SMTN	Perimenopause	2.51516
SMTN	Perimenopause	2.57618
SMTN	Perimenopause	1.78886
SMTN	Perimenopause	2.52212
SMTN	Perimenopause	2.31637
SMTN	Perimenopause	2.41691
SMTN	Perimenopause	2.67349
SMTN	Perimenopause	2.06507
SMTN	Perimenopause	2.50603
SMTN	Perimenopause	2.26603
SMTN	Perimenopause	2.83649
SMTN	Perimenopause	2.83468
SMTN	Perimenopause	2.66078
SMTN	Perimenopause	2.47909
SMTN	Perimenopause	2.68234
SMTN	Perimenopause	2.51942
SMTN	Perimenopause	2.44464
SMTN	Perimenopause	2.62693
SMTN	Perimenopause	1.98797
SMTN	Perimenopause	2.32184
SMTN	Perimenopause	2.79153
SMTN	Perimenopause	2.76448
SMTN	Perimenopause	2.3436
SMTN	Perimenopause	2.28515
SMTN	Perimenopause	2.50856
SMTN	Perimenopause	2.12047
SMTN	Perimenopause	2.11714
SMTN	Perimenopause	2.22167
SMTN	Perimenopause	2.41203
SMTN	Perimenopause	2.70777
SMTN	Perimenopause	2.27142
SMTN	Perimenopause	2.4407
SMTN	Perimenopause	1.93224
SMTN	Perimenopause	2.50665
SMTN	Perimenopause	2.55329
SMTN	Perimenopause	1.45522
SMTN	Perimenopause	2.73207
SMTN	Perimenopause	2.54747
SMTN	Perimenopause	2.26865
SMTN	Perimenopause	2.61465
SMTN	Perimenopause	1.7829
SMTN	Perimenopause	1.63254
SMTN	Perimenopause	2.71534
SMTN	Perimenopause	2.71608
SMTN	Perimenopause	2.36344
SMTN	Perimenopause	2.33098
SMTN	Perimenopause	2.1235
SMTN	Perimenopause	2.72034
SMTN	Perimenopause	1.92287
SMTN	Perimenopause	2.63619
SMTN	Perimenopause	1.92871
SMTN	Perimenopause	2.11694
SMTN	Perimenopause	2.23325
SMTN	Perimenopause	2.68697
SMTN	Perimenopause	2.66931
SMTN	Perimenopause	2.23381
SMTN	Perimenopause	2.19983
SMTN	Perimenopause	2.86849
SMTN	Perimenopause	1.67804
SMTN	Perimenopause	2.72439
SMTN	Perimenopause	2.36078
SMTN	Perimenopause	2.56549
SMTN	Perimenopause	2.42468
SMTN	Perimenopause	2.64373
SMTN	Perimenopause	2.12672
SMTN	Perimenopause	2.5561
SMTN	Perimenopause	2.75556
SMTN	Perimenopause	1.89612
SMTN	Perimenopause	2.40344
SMTN	Perimenopause	2.41408
SMTN	Perimenopause	2.03496
SMTN	Perimenopause	1.96862
SMTN	Perimenopause	2.59447
SMTN	Perimenopause	2.37793
SMTN	Perimenopause	2.18037
SMTN	Perimenopause	2.35852
SMTN	Perimenopause	2.02644
SMTN	Perimenopause	2.27826
SMTN	Perimenopause	1.51564
SMTN	Perimenopause	2.10949
SMTN	Perimenopause	2.45535
SMTN	Perimenopause	2.39523
SMTN	Perimenopause	2.62409
SMTN	Perimenopause	2.24613
SMTN	Perimenopause	2.36515
SMTN	Perimenopause	2.78719
SMTN	Perimenopause	1.92144
SMTN	Perimenopause	2.42536
SMTN	Perimenopause	2.89434
SMTN	Perimenopause	1.94865
SMTN	Perimenopause	2.13852
SMTN	Perimenopause	2.16587
SMTN	Perimenopause	2.70858
SMTN	Perimenopause	2.6173
SMTN	Perimenopause	2.15567
SMTN	Perimenopause	2.27692
SMTN	Perimenopause	3.05641
SMTN	Perimenopause	2.61898
SMTN	Perimenopause	2.6633
SMTN	Perimenopause	2.54374
SMTN	Perimenopause	2.66571
SMTN	Perimenopause	2.36416
SMTN	Perimenopause	2.48811
SMTN	Perimenopause	2.87869
SMTN	Perimenopause	1.95263
SMTN	Perimenopause	2.58621
SMTN	Perimenopause	2.25962
SMTN	Perimenopause	2.43147
SMTN	Perimenopause	2.6616
SMTN	Perimenopause	2.36964
SMTN	Perimenopause	2.36979
SMTN	Perimenopause	1.9654
SMTN	Perimenopause	2.63926
SMTN	Perimenopause	3.11594
SMTN	Perimenopause	2.67353
SMTN	Perimenopause	2.64906
SMTN	Perimenopause	2.23233
SMTN	Perimenopause	2.09903
SMTN	Perimenopause	2.06362
SMTN	Perimenopause	2.06574
SMTN	Perimenopause	2.28453
SMTN	Perimenopause	2.56993
SMTN	Perimenopause	2.92863
SMTN	Perimenopause	2.67068
SMTN	Perimenopause	2.07647
SMTN	Perimenopause	2.56402
SMTN	Perimenopause	2.20018
SMTN	Perimenopause	2.42362
SMTN	Perimenopause	2.64558
SMTN	Perimenopause	2.38615
SMTN	Perimenopause	2.22803
SMTN	Perimenopause	2.34001
SMTN	Perimenopause	2.34108
SMTN	Perimenopause	2.68549
SMTN	Perimenopause	2.67445
SMTN	Perimenopause	2.05094
SMTN	Perimenopause	2.58248
SMTN	Perimenopause	2.34474
SMTN	Perimenopause	2.65744
SMTN	Perimenopause	1.86004
SMTN	Perimenopause	2.50144
SMTN	Perimenopause	2.77941
SMTN	Perimenopause	1.52313
SMTN	Perimenopause	2.52211
SMTN	Perimenopause	2.79267
SMTN	Perimenopause	2.42059
SMTN	Perimenopause	2.67039
SMTN	Perimenopause	2.80927
SMTN	Perimenopause	2.92574
SMTN	Perimenopause	2.69236
SMTN	Perimenopause	2.56406
SMTN	Perimenopause	2.58197
SMTN	Perimenopause	2.22131
SMTN	Perimenopause	2.04292
SMTN	Perimenopause	2.55978
SMTN	Perimenopause	2.61366
SMTN	Perimenopause	2.44571
SMTN	Perimenopause	1.5396
SMTN	Perimenopause	2.03849
SMTN	Perimenopause	2.03374
SMTN	Perimenopause	2.32893
SMTN	Perimenopause	2.84163
SMTN	Perimenopause	2.47416
SMTN	Perimenopause	2.24925
SMTN	Perimenopause	2.00248
SMTN	Perimenopause	2.44617
SMTN	Perimenopause	2.51871
SMTN	Perimenopause	2.18055
SMTN	Perimenopause	2.43509
SMTN	Perimenopause	2.45055
SMTN	Perimenopause	2.58512
SMTN	Perimenopause	1.59529
SMTN	Perimenopause	2.38088
SMTN	Perimenopause	2.39224
SMTN	Perimenopause	2.44019
SMTN	Perimenopause	2.58519
SMTN	Perimenopause	2.8525
SMTN	Perimenopause	3.1638
SMTN	Perimenopause	2.22711
SMTN	Perimenopause	2.52767
SMTN	Perimenopause	2.69444
SMTN	Perimenopause	2.51483
SMTN	Perimenopause	2.02475
SMTN	Perimenopause	2.27201
SMTN	Perimenopause	2.50643
SMTN	Perimenopause	3.18564
SMTN	Perimenopause	2.71063
SMTN	Perimenopause	1.54373
SMTN	Perimenopause	2.50377
SMTN	Perimenopause	2.6052
SMTN	Perimenopause	2.04099
SMTN	Perimenopause	2.15872
SMTN	Perimenopause	2.35298
SMTN	Perimenopause	2.43326
SMTN	Perimenopause	2.5389
SMTN	Perimenopause	1.98668
SMTN	Perimenopause	2.89498
SMTN	Perimenopause	2.52493
SMTN	Perimenopause	2.03504
SMTN	Perimenopause	2.40329
SMTN	Perimenopause	2.33759
SMTN	Perimenopause	2.76224
SMTN	Perimenopause	1.76741
SMTN	Perimenopause	2.3634
SMTN	Perimenopause	2.41726
SMTN	Perimenopause	2.7628
SMTN	Perimenopause	2.36222
SMTN	Perimenopause	1.74069
SMTN	Perimenopause	2.31141
SMTN	Perimenopause	2.03317
SMTN	Perimenopause	2.58675
SMTN	Perimenopause	2.52147
SMTN	Perimenopause	2.42973
SMTN	Perimenopause	1.69092
SMTN	Perimenopause	2.67083
SMTN	Perimenopause	2.69221
SMTN	Perimenopause	1.92251
SMTN	Perimenopause	2.50775
SMTN	Perimenopause	2.43761
SMTN	Perimenopause	2.32218
SMTN	Perimenopause	2.67869
SMTN	Perimenopause	2.35767
SMTN	Perimenopause	2.07637
SMTN	Perimenopause	2.89713
SMTN	Perimenopause	2.40617
SMTN	Perimenopause	2.33844
SMTN	Perimenopause	2.28115
SMTN	Perimenopause	2.00917
SMTN	Perimenopause	1.85294
SMTN	Perimenopause	2.07796
SMTN	Perimenopause	2.75282
SMTN	Perimenopause	2.25247
SMTN	Perimenopause	2.71488
SMTN	Perimenopause	2.19235
SMTN	Perimenopause	2.51905
SMTN	Perimenopause	2.33201
SMTN	Perimenopause	2.04507
SMTN	Perimenopause	2.39978
SMTN	Perimenopause	2.01915
SMTN	Perimenopause	2.46034
SMTN	Perimenopause	2.7238
SMTN	Perimenopause	2.56483
SMTN	Perimenopause	2.24706
SMTN	Perimenopause	2.37313
SMTN	Perimenopause	2.81865
SMTN	Perimenopause	2.28069
SMTN	Perimenopause	2.52601
SMTN	Perimenopause	2.29899
SMTN	Perimenopause	2.64745
SMTN	Perimenopause	2.37371
SMTN	Perimenopause	2.17632
SMTN	Perimenopause	2.49617
SMTN	Perimenopause	2.38758
SMTN	Perimenopause	2.56058
SMTN	Perimenopause	1.81914
SMTN	Perimenopause	1.27029
SMTN	Perimenopause	2.57248
SMTN	Perimenopause	2.30559
SMTN	Perimenopause	2.42685
SMTN	Perimenopause	2.10976
SMTN	Perimenopause	2.48964
SMTN	Perimenopause	2.3477
SMTN	Perimenopause	2.90071
SMTN	Perimenopause	2.1246
SMTN	Perimenopause	2.68462
SMTN	Perimenopause	2.27428
SMTN	Perimenopause	2.3722
SMTN	Perimenopause	2.318
SMTN	Perimenopause	2.61952
SMTN	Perimenopause	2.73502
SMTN	Perimenopause	2.77763
SMTN	Perimenopause	1.60073
SMTN	Perimenopause	2.46267
SMTN	Perimenopause	2.00749
SMTN	Perimenopause	2.74125
SMTN	Perimenopause	2.13058
SMTN	Perimenopause	1.56686
SMTN	Perimenopause	1.87056
SMTN	Perimenopause	2.72684
SMTN	Perimenopause	2.69498
SMTN	Perimenopause	2.13792
SMTN	Perimenopause	2.05788
SMTN	Perimenopause	2.71243
SMTN	Perimenopause	2.50005
SMTN	Perimenopause	2.18694
SMTN	Perimenopause	2.68962
SMTN	Perimenopause	2.22967
SMTN	Perimenopause	2.83567
SMTN	Perimenopause	2.0872
SMTN	Perimenopause	2.73095
SMTN	Perimenopause	2.55937
SMTN	Perimenopause	2.12011
SMTN	Perimenopause	2.51269
SMTN	Perimenopause	1.83396
SMTN	Perimenopause	2.84796
SMTN	Perimenopause	2.71602
SMTN	Perimenopause	2.7743
SMTN	Perimenopause	2.48014
SMTN	Perimenopause	1.65863
SMTN	Perimenopause	2.2852
SMTN	Perimenopause	2.58517
SMTN	Perimenopause	2.24652
SMTN	Perimenopause	2.56159
SMTN	Perimenopause	2.15962
SMTN	Perimenopause	2.27109
SMTN	Perimenopause	2.55941
SMTN	Perimenopause	2.18965
SMTN	Perimenopause	2.56824
SMTN	Perimenopause	2.535
SMTN	Perimenopause	2.15476
SMTN	Perimenopause	2.18599
SMTN	Perimenopause	2.4325
SMTN	Perimenopause	2.32253
SMTN	Perimenopause	2.37439
SMTN	Perimenopause	2.16596
SMTN	Perimenopause	2.21998
SMTN	Perimenopause	2.55241
SMTN	Perimenopause	2.40795
SMTN	Perimenopause	2.98055
SMTN	Perimenopause	2.17324
SMTN	Perimenopause	2.59924
SMTN	Perimenopause	2.07164
SMTN	Perimenopause	2.56945
SMTN	Perimenopause	2.51002
SMTN	Perimenopause	2.4009
SMTN	Perimenopause	2.23792
SMTN	Perimenopause	2.43552
SMTN	Perimenopause	1.54061
SMTN	Perimenopause	2.28632
SMTN	Perimenopause	2.50583
SMTN	Perimenopause	1.22384
SMTN	Perimenopause	2.42679
SMTN	Perimenopause	2.84018
SMTN	Perimenopause	2.37645
SMTN	Perimenopause	1.80682
SMTN	Perimenopause	1.83183
SMTN	Perimenopause	2.45161
SMTN	Perimenopause	2.58495
SMTN	Perimenopause	2.59352
SMTN	Perimenopause	2.57644
SMTN	Perimenopause	2.44497
SMTN	Perimenopause	2.80241
SMTN	Perimenopause	2.39087
SMTN	Perimenopause	2.27728
SMTN	Perimenopause	2.21207
SMTN	Perimenopause	1.90096
SMTN	Perimenopause	2.68546
SMTN	Perimenopause	2.58114
SMTN	Perimenopause	2.37665
SMTN	Perimenopause	2.51945
SMTN	Perimenopause	2.55632
SMTN	Perimenopause	2.48425
SMTN	Perimenopause	2.12228
SMTN	Perimenopause	2.30813
SMTN	Perimenopause	2.63446
SMTN	Perimenopause	2.85786
SMTN	Perimenopause	3.18826
SMTN	Perimenopause	2.55636
SMTN	Perimenopause	2.13998
SMTN	Perimenopause	2.58164
SMTN	Perimenopause	2.54293
SMTN	Perimenopause	2.05416
SMTN	Perimenopause	2.4639
SMTN	Perimenopause	2.53452
SMTN	Perimenopause	1.91271
SMTN	Perimenopause	2.28694
SMTN	Perimenopause	2.55294
SMTN	Perimenopause	1.67671
SMTN	Perimenopause	1.88681
SMTN	Perimenopause	2.34276
SMTN	Perimenopause	2.05399
SMTN	Perimenopause	2.05658
SMTN	Perimenopause	1.99642
SMTN	Perimenopause	2.54211
SMTN	Perimenopause	2.19445
SMTN	Perimenopause	2.99609
SMTN	Perimenopause	2.5557
SMTN	Perimenopause	2.6247
SMTN	Perimenopause	2.53957
SMTN	Perimenopause	2.59015
SMTN	Perimenopause	1.57939
SMTN	Perimenopause	2.17145
SMTN	Perimenopause	2.48791
SMTN	Perimenopause	3.23564
SMTN	Perimenopause	2.1797
SMTN	Perimenopause	2.42089
SMTN	Perimenopause	2.5768
SMTN	Perimenopause	2.64841
SMTN	Perimenopause	2.48651
SMTN	Perimenopause	2.63178
SMTN	Perimenopause	2.91958
SMTN	Perimenopause	2.27497
SMTN	Perimenopause	2.23196
SMTN	Perimenopause	2.27351
SMTN	Perimenopause	2.55705
SMTN	Perimenopause	2.60622
SMTN	Perimenopause	2.67536
SMTN	Perimenopause	2.49051
SMTN	Perimenopause	2.45502
SMTN	Perimenopause	2.4269
SMTN	Perimenopause	2.29498
SMTN	Perimenopause	2.02998
SMTN	Perimenopause	2.12266
SMTN	Perimenopause	2.64447
SMTN	Perimenopause	2.10866
SMTN	Perimenopause	2.37947
SMTN	Perimenopause	2.4588
SMTN	Perimenopause	2.46427
SMTN	Perimenopause	3.06902
SMTN	Perimenopause	2.80051
SMTN	Perimenopause	2.42388
SMTN	Perimenopause	2.95459
SMTN	Perimenopause	1.87377
SMTN	Perimenopause	2.31752
SMTN	Perimenopause	2.17126
SMTN	Perimenopause	2.51014
SMTN	Perimenopause	2.61277
SMTN	Perimenopause	1.89699
SMTN	Perimenopause	2.31249
SMTN	Perimenopause	1.9023
SMTN	Perimenopause	2.38905
SMTN	Perimenopause	2.22739
SMTN	Perimenopause	2.26702
SMTN	Perimenopause	2.48836
SMTN	Perimenopause	2.41156
SMTN	Perimenopause	2.91959
SMTN	Perimenopause	2.45241
SMTN	Perimenopause	1.77234
SMTN	Perimenopause	2.65376
SMTN	Perimenopause	1.90073
SMTN	Perimenopause	2.1698
SMTN	Perimenopause	2.60804
SMTN	Perimenopause	2.43736
SMTN	Perimenopause	2.52131
SMTN	Perimenopause	2.69299
SMTN	Perimenopause	2.56818
SMTN	Perimenopause	2.47912
SMTN	Perimenopause	1.71046
SMTN	Perimenopause	2.81249
SMTN	Perimenopause	2.54657
SMTN	Perimenopause	2.7282
SMTN	Perimenopause	2.38545
SMTN	Perimenopause	2.73699
SMTN	Perimenopause	1.98219
SMTN	Perimenopause	2.8567
SMTN	Perimenopause	2.41023
SMTN	Perimenopause	2.15488
SMTN	Perimenopause	1.8966
SMTN	Perimenopause	0.848866
SMTN	Perimenopause	2.63504
SMTN	Perimenopause	2.46654
SMTN	Perimenopause	2.60357
SMTN	Perimenopause	2.43497
SMTN	Perimenopause	2.19589
SMTN	Perimenopause	2.17642
SMTN	Perimenopause	2.22354
SMTN	Perimenopause	2.59897
SMTN	Perimenopause	1.90381
SMTN	Perimenopause	2.34471
SMTN	Perimenopause	2.47932
SMTN	Perimenopause	2.42371
SMTN	Perimenopause	1.84074
SMTN	Perimenopause	2.51045
SMTN	Perimenopause	3.10425
SMTN	Perimenopause	2.49366
SMTN	Perimenopause	2.9976
SMTN	Perimenopause	1.94736
SMTN	Perimenopause	2.72909
SMTN	Perimenopause	2.23933
SMTN	Perimenopause	2.30319
SMTN	Perimenopause	1.8012
SMTN	Perimenopause	2.40339
SMTN	Perimenopause	2.40704
SMTN	Perimenopause	2.28073
SMTN	Perimenopause	2.70172
SMTN	Perimenopause	2.1989
SMTN	Perimenopause	2.51151
SMTN	Perimenopause	2.01324
SMTN	Perimenopause	2.28047
SMTN	Perimenopause	2.23802
SMTN	Perimenopause	2.11713
SMTN	Perimenopause	2.68715
SMTN	Perimenopause	1.8006
SMTN	Perimenopause	2.36938
SMTN	Perimenopause	2.36687
SMTN	Perimenopause	2.54838
SMTN	Perimenopause	2.00355
SMTN	Perimenopause	2.30832
SMTN	Perimenopause	2.60924
SMTN	Perimenopause	3.09693
SMTN	Perimenopause	2.58487
SMTN	Perimenopause	2.82094
SMTN	Perimenopause	2.12974
SMTN	Perimenopause	2.22184
SMTN	Perimenopause	1.83634
SMTN	Perimenopause	2.48465
SMTN	Perimenopause	2.24268
SMTN	Perimenopause	2.51773
SMTN	Perimenopause	2.68862
SMTN	Perimenopause	2.45637
SMTN	Perimenopause	2.17872
SMTN	Perimenopause	2.40088
SMTN	Perimenopause	2.36716
SMTN	Perimenopause	2.32095
SMTN	Perimenopause	2.14215
SMTN	Perimenopause	2.34462
SMTN	Perimenopause	2.371
SMTN	Perimenopause	1.9804
SMTN	Perimenopause	2.21652
SMTN	Perimenopause	2.63093
SMTN	Perimenopause	2.4803
SMTN	Perimenopause	3.00539
SMTN	Perimenopause	2.81341
SMTN	Perimenopause	2.17674
SMTN	Perimenopause	2.54423
SMTN	Perimenopause	2.38012
SMTN	Perimenopause	2.47449
SMTN	Perimenopause	2.42036
SMTN	Perimenopause	2.21341
SMTN	Perimenopause	2.504
SMTN	Perimenopause	2.00443
SMTN	Perimenopause	2.33623
SMTN	Perimenopause	2.17532
SMTN	Perimenopause	2.46785
SMTN	Perimenopause	2.62475
SMTN	Perimenopause	2.69446
SMTN	Perimenopause	1.39857
SMTN	Perimenopause	2.37826
SMTN	Perimenopause	1.8695
SMTN	Perimenopause	2.04396
SMTN	Perimenopause	2.63971
SMTN	Perimenopause	2.71194
SMTN	Perimenopause	2.22655
SMTN	Perimenopause	2.18608
SMTN	Perimenopause	2.66986
SMTN	Perimenopause	2.35168
SMTN	Perimenopause	2.19636
SMTN	Perimenopause	2.54043
SMTN	Perimenopause	1.69309
SMTN	Perimenopause	2.28691
SMTN	Perimenopause	1.7721
SMTN	Perimenopause	2.56868
SMTN	Perimenopause	2.71487
SMTN	Perimenopause	2.32842
SMTN	Perimenopause	2.52836
SMTN	Perimenopause	2.64123
SMTN	Perimenopause	2.41151
SMTN	Perimenopause	2.05494
SMTN	Perimenopause	2.10315
SMTN	Perimenopause	1.94334
SMTN	Perimenopause	2.70718
SMTN	Perimenopause	2.97868
SMTN	Perimenopause	2.56075
SMTN	Perimenopause	2.66221
SMTN	Perimenopause	2.43999
SMTN	Perimenopause	2.75235
SMTN	Perimenopause	1.84326
SMTN	Perimenopause	2.00653
SMTN	Perimenopause	2.29303
SMTN	Perimenopause	2.25584
SMTN	Perimenopause	2.61518
SMTN	Perimenopause	2.6828
SMTN	Perimenopause	2.02634
SMTN	Perimenopause	2.50999
SMTN	Perimenopause	2.52055
SMTN	Perimenopause	2.13237
SMTN	Perimenopause	2.49868
SMTN	Perimenopause	2.25284
SMTN	Perimenopause	2.46144
SMTN	Perimenopause	1.81637
SMTN	Perimenopause	2.54534
SMTN	Perimenopause	2.07482
SMTN	Perimenopause	2.60971
SMTN	Perimenopause	2.43948
SMTN	Perimenopause	2.35268
SMTN	Perimenopause	2.61911
SMTN	Perimenopause	2.21743
SMTN	Perimenopause	3.17824
SMTN	Perimenopause	2.22713
SMTN	Perimenopause	2.2165
SMTN	Perimenopause	2.34662
SMTN	Perimenopause	2.18636
SMTN	Perimenopause	2.18434
SMTN	Perimenopause	2.24546
SMTN	Perimenopause	2.47496
SMTN	Perimenopause	2.28129
SMTN	Perimenopause	2.57472
SMTN	Perimenopause	2.05867
SMTN	Perimenopause	1.79965
SMTN	Perimenopause	3.13922
SMTN	Perimenopause	2.45109
SMTN	Perimenopause	2.87051
SMTN	Perimenopause	2.02031
SMTN	Perimenopause	2.68243
SMTN	Perimenopause	2.46898
SMTN	Perimenopause	2.14211
SMTN	Perimenopause	2.17798
SMTN	Perimenopause	2.44663
SMTN	Perimenopause	2.34491
SMTN	Perimenopause	2.10976
SMTN	Perimenopause	2.3775
SMTN	Perimenopause	2.77011
SMTN	Perimenopause	1.10745
SMTN	Perimenopause	2.24179
SMTN	Perimenopause	2.42815
SMTN	Perimenopause	2.37585
SMTN	Perimenopause	2.55105
SMTN	Perimenopause	2.32939
SMTN	Perimenopause	2.76038
SMTN	Perimenopause	2.59078
SMTN	Perimenopause	2.21595
SMTN	Perimenopause	2.51709
SMTN	Perimenopause	2.63439
SMTN	Perimenopause	1.77999
SMTN	Perimenopause	2.45749
SMTN	Perimenopause	2.81239
SMTN	Perimenopause	2.37505
SMTN	Perimenopause	2.5252
SMTN	Perimenopause	2.37164
SMTN	Perimenopause	3.17366
SMTN	Perimenopause	2.73888
SMTN	Perimenopause	2.36688
SMTN	Perimenopause	2.43399
SMTN	Perimenopause	2.66235
SMTN	Perimenopause	2.49039
SMTN	Perimenopause	1.95729
SMTN	Perimenopause	2.10037
SMTN	Perimenopause	2.25452
SMTN	Perimenopause	2.59376
SMTN	Perimenopause	2.59013
SMTN	Perimenopause	2.71698
SMTN	Perimenopause	1.34554
SMTN	Perimenopause	2.57325
SMTN	Perimenopause	2.71715
SMTN	Perimenopause	2.41609
SMTN	Perimenopause	2.41811
SMTN	Perimenopause	2.89095
SMTN	Perimenopause	2.49072
SMTN	Perimenopause	2.38606
SMTN	Perimenopause	2.22027
SMTN	Perimenopause	2.81545
SMTN	Perimenopause	2.64226
SMTN	Perimenopause	2.02868
SMTN	Perimenopause	1.98108
SMTN	Perimenopause	2.82506
SMTN	Perimenopause	3.00528
SMTN	Perimenopause	2.71659
SMTN	Perimenopause	2.43783
SMTN	Perimenopause	2.22977
SMTN	Perimenopause	2.69902
SMTN	Perimenopause	2.54126
SMTN	Perimenopause	2.52378
SMTN	Perimenopause	2.35011
SMTN	Perimenopause	2.19143
SMTN	Perimenopause	2.41455
SMTN	Perimenopause	2.40585
SMTN	Perimenopause	2.4843
SMTN	Perimenopause	2.52555
SMTN	Perimenopause	2.53241
SMTN	Perimenopause	3.01619
SMTN	Perimenopause	2.39061
SMTN	Perimenopause	2.6517
SMTN	Perimenopause	2.41973
SMTN	Perimenopause	3.09726
SMTN	Perimenopause	2.27012
SMTN	Perimenopause	2.9277
SMTN	Perimenopause	2.56282
SMTN	Perimenopause	2.58783
SMTN	Perimenopause	2.12788
SMTN	Perimenopause	2.78197
SMTN	Perimenopause	2.39947
SMTN	Perimenopause	2.83288
SMTN	Perimenopause	2.72402
SMTN	Perimenopause	2.43118
SMTN	Perimenopause	2.50547
SMTN	Perimenopause	2.14901
SMTN	Perimenopause	2.42118
SMTN	Perimenopause	2.69715
SMTN	Perimenopause	2.40434
SMTN	Perimenopause	1.88585
SMTN	Perimenopause	2.44185
SMTN	Perimenopause	2.24499
SMTN	Perimenopause	1.87841
SMTN	Perimenopause	2.18378
SMTN	Perimenopause	2.12402
SMTN	Perimenopause	2.57834
SMTN	Perimenopause	2.6469
SMTN	Perimenopause	2.71348
SMTN	Perimenopause	1.88667
SMTN	Perimenopause	1.58158
SMTN	Perimenopause	2.88623
SMTN	Perimenopause	2.30526
SMTN	Perimenopause	2.63063
SMTN	Perimenopause	2.00561
SMTN	Perimenopause	2.46197
SMTN	Perimenopause	2.2302
SMTN	Perimenopause	3.09592
SMTN	Perimenopause	2.38923
SMTN	Perimenopause	2.61215
SMTN	Perimenopause	2.80516
SMTN	Perimenopause	2.25308
SMTN	Perimenopause	2.2966
SMTN	Perimenopause	2.21266
SMTN	Perimenopause	2.98817
SMTN	Perimenopause	1.10549
[truncated: 14,422 more rows]

## Sheet: Supp_Figure_7E
Supplementary Figure 7E
Source data						Null hypothesis testing
gene	group	value				Comparison	Test statistic (W)	p-value	95% confidence interval	r (rank biserial effect size)
ESR1	Postmenopause	2.9063				ESR1 normalized expression in peri versus post	19715829	< 2.2e-16	(-0.3769186,-0.3412466)	-0.37
ESR1	Postmenopause	1.86788
ESR1	Postmenopause	2.30755
ESR1	Postmenopause	1.83398
ESR1	Postmenopause	1.49154
ESR1	Postmenopause	1.37328
ESR1	Postmenopause	1.69699
ESR1	Postmenopause	1.6595
ESR1	Postmenopause	2.79778
ESR1	Postmenopause	2.39027
ESR1	Postmenopause	1.28518
ESR1	Postmenopause	0.735776
ESR1	Postmenopause	1.95248
ESR1	Postmenopause	1.85317
ESR1	Postmenopause	1.73914
ESR1	Postmenopause	2.08329
ESR1	Postmenopause	1.56351
ESR1	Postmenopause	2.47502
ESR1	Postmenopause	2.29296
ESR1	Postmenopause	1.83582
ESR1	Postmenopause	1.86376
ESR1	Postmenopause	2.37111
ESR1	Postmenopause	2.33258
ESR1	Postmenopause	2.40233
ESR1	Postmenopause	2.33255
ESR1	Postmenopause	0.824852
ESR1	Postmenopause	2.28376
ESR1	Postmenopause	1.85017
ESR1	Postmenopause	1.60611
ESR1	Postmenopause	1.60777
ESR1	Postmenopause	2.52199
ESR1	Postmenopause	2.54101
ESR1	Postmenopause	2.32996
ESR1	Postmenopause	2.41107
ESR1	Postmenopause	2.14584
ESR1	Postmenopause	1.8949
ESR1	Postmenopause	1.97867
ESR1	Postmenopause	2.17498
ESR1	Postmenopause	2.28311
ESR1	Postmenopause	2.04387
ESR1	Postmenopause	1.62481
ESR1	Postmenopause	1.82905
ESR1	Postmenopause	2.12814
ESR1	Postmenopause	1.95369
ESR1	Postmenopause	2.36152
ESR1	Postmenopause	1.1122
ESR1	Postmenopause	2.7957
ESR1	Postmenopause	2.24861
ESR1	Postmenopause	2.24008
ESR1	Postmenopause	0.82508
ESR1	Postmenopause	2.84845
ESR1	Postmenopause	2.19744
ESR1	Postmenopause	2.02457
ESR1	Postmenopause	2.63109
ESR1	Postmenopause	2.58734
ESR1	Postmenopause	2.75304
ESR1	Postmenopause	2.05229
ESR1	Postmenopause	2.60113
ESR1	Postmenopause	1.87976
ESR1	Postmenopause	1.96836
ESR1	Postmenopause	2.11372
ESR1	Postmenopause	2.55761
ESR1	Postmenopause	2.05533
ESR1	Postmenopause	1.81471
ESR1	Postmenopause	2.28017
ESR1	Postmenopause	0.434945
ESR1	Postmenopause	2.08727
ESR1	Postmenopause	2.05133
ESR1	Postmenopause	2.91434
ESR1	Postmenopause	1.41892
ESR1	Postmenopause	1.71647
ESR1	Postmenopause	1.97817
ESR1	Postmenopause	2.42006
ESR1	Postmenopause	2.01694
ESR1	Postmenopause	2.67768
ESR1	Postmenopause	2.63834
ESR1	Postmenopause	2.19669
ESR1	Postmenopause	2.21019
ESR1	Postmenopause	2.99108
ESR1	Postmenopause	1.07866
ESR1	Postmenopause	1.86813
ESR1	Postmenopause	1.86157
ESR1	Postmenopause	2.25177
ESR1	Postmenopause	1.06141
ESR1	Postmenopause	1.74784
ESR1	Postmenopause	2.51002
ESR1	Postmenopause	1.53109
ESR1	Postmenopause	2.13673
ESR1	Postmenopause	2.65903
ESR1	Postmenopause	2.03299
ESR1	Postmenopause	1.41284
ESR1	Postmenopause	2.41419
ESR1	Postmenopause	2.46585
ESR1	Postmenopause	2.05999
ESR1	Postmenopause	1.41325
ESR1	Postmenopause	2.33853
ESR1	Postmenopause	2.39939
ESR1	Postmenopause	2.50394
ESR1	Postmenopause	2.03271
ESR1	Postmenopause	2.08819
ESR1	Postmenopause	2.14745
ESR1	Postmenopause	2.46956
ESR1	Postmenopause	2.06544
ESR1	Postmenopause	2.83807
ESR1	Postmenopause	1.90846
ESR1	Postmenopause	1.42185
ESR1	Postmenopause	1.29828
ESR1	Postmenopause	2.01948
ESR1	Postmenopause	1.49003
ESR1	Postmenopause	2.84369
ESR1	Postmenopause	2.16378
ESR1	Postmenopause	2.60342
ESR1	Postmenopause	1.65444
ESR1	Postmenopause	2.43667
ESR1	Postmenopause	1.93632
ESR1	Postmenopause	2.43572
ESR1	Postmenopause	1.3033
ESR1	Postmenopause	1.74746
ESR1	Postmenopause	2.49227
ESR1	Postmenopause	2.60501
ESR1	Postmenopause	1.3824
ESR1	Postmenopause	2.74115
ESR1	Postmenopause	2.78915
ESR1	Postmenopause	2.44277
ESR1	Postmenopause	2.33752
ESR1	Postmenopause	0.663265
ESR1	Postmenopause	2.12567
ESR1	Postmenopause	2.15574
ESR1	Postmenopause	1.72395
ESR1	Postmenopause	2.02439
ESR1	Postmenopause	1.61546
ESR1	Postmenopause	2.67767
ESR1	Postmenopause	2.11528
ESR1	Postmenopause	1.85406
ESR1	Postmenopause	2.11976
ESR1	Postmenopause	1.71452
ESR1	Postmenopause	1.78146
ESR1	Postmenopause	1.56313
ESR1	Postmenopause	1.63424
ESR1	Postmenopause	2.48401
ESR1	Postmenopause	1.81421
ESR1	Postmenopause	1.37932
ESR1	Postmenopause	1.48803
ESR1	Postmenopause	2.40932
ESR1	Postmenopause	2.26048
ESR1	Postmenopause	1.08649
ESR1	Postmenopause	2.77949
ESR1	Postmenopause	2.38842
ESR1	Postmenopause	2.08445
ESR1	Postmenopause	2.57042
ESR1	Postmenopause	2.63387
ESR1	Postmenopause	1.21257
ESR1	Postmenopause	2.7293
ESR1	Postmenopause	3.02722
ESR1	Postmenopause	1.19799
ESR1	Postmenopause	2.17478
ESR1	Postmenopause	2.55793
ESR1	Postmenopause	2.30287
ESR1	Postmenopause	2.47463
ESR1	Postmenopause	1.60994
ESR1	Postmenopause	1.42962
ESR1	Postmenopause	2.43517
ESR1	Postmenopause	2.53442
ESR1	Postmenopause	2.19418
ESR1	Postmenopause	2.50766
ESR1	Postmenopause	1.93616
ESR1	Postmenopause	2.2469
ESR1	Postmenopause	2.36123
ESR1	Postmenopause	1.68767
ESR1	Postmenopause	2.5775
ESR1	Postmenopause	0.715904
ESR1	Postmenopause	2.55632
ESR1	Postmenopause	0.570753
ESR1	Postmenopause	1.93288
ESR1	Postmenopause	2.15141
ESR1	Postmenopause	1.64795
ESR1	Postmenopause	0.879477
ESR1	Postmenopause	2.30149
ESR1	Postmenopause	2.77065
ESR1	Postmenopause	0.379797
ESR1	Postmenopause	1.75736
ESR1	Postmenopause	1.85926
ESR1	Postmenopause	1.97529
ESR1	Postmenopause	1.63219
ESR1	Postmenopause	2.81291
ESR1	Postmenopause	2.62086
ESR1	Postmenopause	2.13369
ESR1	Postmenopause	1.99407
ESR1	Postmenopause	1.78058
ESR1	Postmenopause	0.966269
ESR1	Postmenopause	2.16552
ESR1	Postmenopause	2.04862
ESR1	Postmenopause	2.57454
ESR1	Postmenopause	2.53099
ESR1	Postmenopause	1.01143
ESR1	Postmenopause	2.14862
ESR1	Postmenopause	2.45382
ESR1	Postmenopause	2.38852
ESR1	Postmenopause	1.65594
ESR1	Postmenopause	1.84276
ESR1	Postmenopause	1.97815
ESR1	Postmenopause	2.41919
ESR1	Postmenopause	2.47955
ESR1	Postmenopause	2.0105
ESR1	Postmenopause	1.18537
ESR1	Postmenopause	2.39258
ESR1	Postmenopause	0.426638
ESR1	Postmenopause	2.45632
ESR1	Postmenopause	1.48281
ESR1	Postmenopause	2.07914
ESR1	Postmenopause	1.9673
ESR1	Postmenopause	2.23607
ESR1	Postmenopause	1.90779
ESR1	Postmenopause	1.12163
ESR1	Postmenopause	1.80363
ESR1	Postmenopause	2.12703
ESR1	Postmenopause	2.71231
ESR1	Postmenopause	1.38719
ESR1	Postmenopause	1.68233
ESR1	Postmenopause	1.9594
ESR1	Postmenopause	2.25981
ESR1	Postmenopause	1.80682
ESR1	Postmenopause	2.51547
ESR1	Postmenopause	2.11024
ESR1	Postmenopause	2.49012
ESR1	Postmenopause	2.02268
ESR1	Postmenopause	1.84809
ESR1	Postmenopause	0.97697
ESR1	Postmenopause	3.09283
ESR1	Postmenopause	2.62456
ESR1	Postmenopause	2.63468
ESR1	Postmenopause	1.95122
ESR1	Postmenopause	2.04176
ESR1	Postmenopause	2.44993
ESR1	Postmenopause	1.68134
ESR1	Postmenopause	2.50117
ESR1	Postmenopause	2.37974
ESR1	Postmenopause	2.10041
ESR1	Postmenopause	2.65913
ESR1	Postmenopause	2.29186
ESR1	Postmenopause	1.88702
ESR1	Postmenopause	1.90549
ESR1	Postmenopause	2.39548
ESR1	Postmenopause	2.50081
ESR1	Postmenopause	1.6861
ESR1	Postmenopause	2.40929
ESR1	Postmenopause	1.0236
ESR1	Postmenopause	2.64779
ESR1	Postmenopause	2.00322
ESR1	Postmenopause	2.54886
[truncated: 254 more rows]

## Sheet: Supp_Figure_7F
Supplementary Figure 7F
[truncated: 66 more rows]

[truncated: 2 more sheets: Supp_Figure_7I, Supp_Figure_7H]
